# Supplementary material for: A hyperfine-resolved spectroscopic model for vanadium monoxide (51V16O)
Source: Mol Phys. 2023 Sep 6;122(7-8):e2255299. doi: 10.1080/00268976.2023.2255299 (PMC11575654; doi:10.1080/00268976.2023.2255299)
Supplement: Supplemental Material [file TMPH_A_2255299_SM2619.zip]

Archive with 5 entries (5 files):
- VO_EnergyLevels-2.2.txt
- vo_hf-2.27.inp
- VO_hfs_EnergyLevels-2.1.txt
- VO_hfs_transitions-2.1.txt
- VO_transitions-2.2.txt
