# Supplementary material for: A hyperfine-resolved spectroscopic model for vanadium monoxide (51V16O)
Source: Mol Phys. 2023 Sep 6;122(7-8):e2255299. doi: 10.1080/00268976.2023.2255299 (PMC11575654; doi:10.1080/00268976.2023.2255299)
Supplement: Supplemental Material [file TMPH_A_2255299_SM2619.zip › VO_EnergyLevels-2.2.txt]

X_4Sigma- 1 0.5 + 0 0.5	0.000000000	0.000e+00	15
X_4Sigma- 1 0.5 - 0 1.5	0.304247489	5.954e-06	21
X_4Sigma- 1 0.5 + 0 2.5	1.603434455	7.071e-02	22
X_4Sigma- 2 0.5 - 0 0.5	2.183644317	7.791e-03	8
X_4Sigma- 1 0.5 - 0 3.5	3.899818710	9.666e-03	21
X_4Sigma- 2 0.5 + 0 1.5	4.288952538	3.526e-02	9
X_4Sigma- 2 0.5 - 0 2.5	7.086421238	5.213e-02	13
X_4Sigma- 1 0.5 + 0 4.5	7.308398650	6.791e-02	19
X_4Sigma- 3 1.5 - 0 1.5	9.010544146	6.401e-02	7
X_4Sigma- 4 1.5 + 0 1.5	9.269907039	3.754e-02	8
X_4Sigma- 2 0.5 + 0 3.5	10.895381925	6.537e-02	14
X_4Sigma- 1 0.5 - 0 5.5	11.549192031	6.832e-02	15
X_4Sigma- 3 1.5 + 0 2.5	12.127416003	4.084e-02	9
X_4Sigma- 4 1.5 - 0 2.5	12.996366963	5.828e-02	10
X_4Sigma- 2 0.5 - 0 4.5	15.381825965	5.957e-02	18
X_4Sigma- 3 1.5 - 0 3.5	16.388087312	5.261e-02	14
X_4Sigma- 1 0.5 + 0 6.5	17.292529083	6.143e-02	13
X_4Sigma- 4 1.5 + 0 3.5	18.267342783	6.699e-02	9
X_4Sigma- 2 0.5 + 0 5.5	20.923376369	6.095e-02	20
X_4Sigma- 3 1.5 + 0 4.5	21.987138478	6.204e-02	13
X_4Sigma- 1 0.5 - 0 7.5	23.702004402	6.616e-02	14
X_4Sigma- 4 1.5 - 0 4.5	24.471683014	6.025e-02	9
X_4Sigma- 2 0.5 - 0 6.5	27.633607410	6.082e-02	17
X_4Sigma- 3 1.5 - 0 5.5	28.343538919	5.999e-02	19
X_4Sigma- 1 0.5 + 0 8.5	31.625300205	6.068e-02	14
X_4Sigma- 4 1.5 + 0 5.5	31.921026280	6.081e-02	8
X_4Sigma- 2 0.5 + 0 7.5	35.326838829	6.063e-02	19
X_4Sigma- 3 1.5 + 0 6.5	35.910767987	6.054e-02	21
X_4Sigma- 1 0.5 - 0 9.5	40.421301643	6.042e-02	14
X_4Sigma- 4 1.5 - 0 6.5	40.565241176	6.027e-02	11
X_4Sigma- 2 0.5 - 0 8.5	44.128858458	6.054e-02	23
X_4Sigma- 3 1.5 - 0 7.5	44.636563954	6.041e-02	20
X_4Sigma- 4 1.5 + 0 7.5	50.293910988	6.027e-02	12
X_4Sigma- 1 0.5 + 0 10.5	50.308421529	6.042e-02	14
X_4Sigma- 2 0.5 + 0 9.5	54.010086423	6.054e-02	23
X_4Sigma- 3 1.5 + 0 8.5	54.434066916	6.041e-02	23
X_4Sigma- 4 1.5 - 0 8.5	61.131690431	6.027e-02	10
X_4Sigma- 1 0.5 - 0 11.5	61.284500463	6.042e-02	14
X_4Sigma- 2 0.5 - 0 10.5	64.974449420	6.054e-02	28
X_4Sigma- 3 1.5 - 0 9.5	65.329177707	6.041e-02	24
X_4Sigma- 4 1.5 + 0 9.5	73.072963648	6.027e-02	10
X_4Sigma- 1 0.5 + 0 12.5	73.350014500	6.042e-02	14
X_4Sigma- 2 0.5 + 0 11.5	77.023529152	6.054e-02	29
X_4Sigma- 3 1.5 + 0 10.5	77.321110297	6.041e-02	28
X_4Sigma- 4 1.5 - 0 10.5	86.114171158	6.027e-02	9
X_4Sigma- 1 0.5 - 0 13.5	86.505265121	6.042e-02	14
X_4Sigma- 2 0.5 - 0 12.5	90.157990137	6.054e-02	27
X_4Sigma- 3 1.5 - 0 11.5	90.409584679	6.041e-02	27
X_4Sigma- 4 1.5 + 0 11.5	100.259333072	6.088e-02	7
X_4Sigma- 1 0.5 + 0 14.5	100.747010905	6.090e-02	11
X_4Sigma- 2 0.5 + 0 13.5	104.381159600	6.069e-02	30
X_4Sigma- 3 1.5 + 0 12.5	104.595653241	6.069e-02	30
X_4Sigma- 4 1.5 - 0 12.5	115.493945772	6.088e-02	7
X_4Sigma- 1 0.5 - 0 15.5	116.082157401	6.090e-02	14
X_4Sigma- 2 0.5 - 0 14.5	119.686299459	6.069e-02	36
X_4Sigma- 3 1.5 - 0 13.5	119.877375345	6.069e-02	40
X_4Sigma- 4 1.5 + 0 13.5	131.823160179	6.088e-02	6
X_4Sigma- 1 0.5 + 0 16.5	132.507290976	6.090e-02	14
X_4Sigma- 2 0.5 + 0 15.5	136.079177306	6.069e-02	52
X_4Sigma- 3 1.5 + 0 14.5	136.252494534	6.069e-02	58
X_4Sigma- 4 1.5 - 0 14.5	149.245994784	6.088e-02	6
X_4Sigma- 1 0.5 - 0 17.5	150.022351774	6.090e-02	15
X_4Sigma- 2 0.5 - 0 16.5	153.562859112	6.069e-02	27
X_4Sigma- 3 1.5 - 0 15.5	153.718419882	6.069e-02	35
X_4Sigma- 4 1.5 + 0 15.5	167.764784356	6.130e-02	6
X_4Sigma- 1 0.5 + 0 18.5	168.628777210	6.192e-02	14
X_4Sigma- 3 1.5 + 0 16.5	172.109194778	6.110e-02	41
X_4Sigma- 2 0.5 + 0 17.5	172.312584426	6.110e-02	40
X_4Sigma- 4 1.5 - 0 16.5	187.372030800	6.098e-02	5
X_4Sigma- 1 0.5 - 0 19.5	188.318797105	6.142e-02	13
X_4Sigma- 3 1.5 - 0 17.5	191.751946847	6.116e-02	41
X_4Sigma- 2 0.5 - 0 18.5	191.979048834	6.116e-02	37
X_4Sigma- 4 1.5 + 0 17.5	208.076845852	6.096e-02	6
X_4Sigma- 1 0.5 + 0 20.5	209.112631698	6.198e-02	13
X_4Sigma- 3 1.5 + 0 18.5	212.484480934	6.151e-02	41
X_4Sigma- 2 0.5 + 0 19.5	212.742299820	6.151e-02	36
X_4Sigma- 4 1.5 - 0 18.5	229.866278719	6.143e-02	6
X_4Sigma- 1 0.5 - 0 21.5	230.995221185	6.174e-02	11
X_4Sigma- 3 1.5 - 0 19.5	234.311055306	6.157e-02	35
X_4Sigma- 2 0.5 - 0 20.5	234.589059747	6.157e-02	32
X_4Sigma- 4 1.5 + 0 19.5	252.752686286	6.177e-02	6
X_4Sigma- 1 0.5 + 0 22.5	253.940775632	6.217e-02	11
X_4Sigma- 3 1.5 + 0 20.5	257.222914333	6.191e-02	36
X_4Sigma- 2 0.5 + 0 21.5	257.537561581	6.191e-02	33
X_4Sigma- 4 1.5 - 0 20.5	276.721658377	6.142e-02	8
X_4Sigma- 1 0.5 - 0 23.5	277.990563938	6.195e-02	12
X_4Sigma- 3 1.5 - 0 21.5	281.222094903	6.169e-02	36
X_4Sigma- 2 0.5 - 0 22.5	281.568713006	6.200e-02	32
X_4Sigma- 4 1.5 + 0 21.5	301.787293896	6.232e-02	6
X_4Sigma- 1 0.5 + 0 24.5	303.133030819	6.280e-02	11
X_4Sigma- 3 1.5 + 0 22.5	306.310773861	6.215e-02	36
X_4Sigma- 2 0.5 + 0 23.5	306.686030849	6.232e-02	32
X_4Sigma- 4 1.5 - 0 22.5	327.935045616	6.188e-02	7
X_4Sigma- 1 0.5 - 0 25.5	329.359497657	6.249e-02	10
X_4Sigma- 3 1.5 - 0 23.5	332.483182662	6.198e-02	37
X_4Sigma- 2 0.5 - 0 24.5	332.884862738	6.238e-02	30
X_4Sigma- 4 1.5 + 0 23.5	355.183989777	6.257e-02	7
X_4Sigma- 1 0.5 + 0 26.5	356.694124271	6.300e-02	10
X_4Sigma- 3 1.5 + 0 24.5	359.751986615	6.255e-02	37
X_4Sigma- 2 0.5 + 0 25.5	360.182284763	6.272e-02	28
X_4Sigma- 4 1.5 - 0 24.5	383.504670165	6.263e-02	7
X_4Sigma- 1 0.5 - 0 27.5	385.088984912	6.323e-02	10
X_4Sigma- 3 1.5 - 0 25.5	388.104647669	6.223e-02	37
X_4Sigma- 2 0.5 - 0 26.5	388.558385337	6.263e-02	32
X_4Sigma- 4 1.5 + 0 25.5	412.927006528	6.280e-02	8
X_4Sigma- 1 0.5 + 0 28.5	414.578349876	6.381e-02	11
X_4Sigma- 3 1.5 + 0 26.5	417.552973132	6.269e-02	36
X_4Sigma- 2 0.5 + 0 27.5	418.031648591	6.309e-02	29
X_4Sigma- 4 1.5 - 0 26.5	443.420602045	6.249e-02	6
X_4Sigma- 1 0.5 - 0 29.5	445.151134899	6.310e-02	10
X_4Sigma- 3 1.5 - 0 27.5	448.075842485	6.263e-02	38
X_4Sigma- 2 0.5 - 0 28.5	448.575553228	6.289e-02	29
X_4Sigma- 4 1.5 + 0 27.5	475.016067767	6.295e-02	6
X_4Sigma- 1 0.5 + 0 30.5	476.818656528	6.351e-02	11
X_4Sigma- 3 1.5 + 0 28.5	479.689695850	6.329e-02	36
X_4Sigma- 2 0.5 + 0 29.5	480.225811457	6.348e-02	30
X_4Sigma- 4 1.5 - 0 28.5	507.685520908	6.275e-02	8
X_4Sigma- 1 0.5 - 0 31.5	509.563709748	6.306e-02	10
X_4Sigma- 3 1.5 - 0 29.5	512.386025352	6.276e-02	33
X_4Sigma- 2 0.5 - 0 30.5	512.944272459	6.316e-02	31
X_4Sigma- 4 1.5 + 0 29.5	541.453127072	6.347e-02	8
X_4Sigma- 1 0.5 + 0 32.5	543.396929313	6.347e-02	9
X_4Sigma- 3 1.5 + 0 30.5	546.176174076	6.321e-02	31
X_4Sigma- 2 0.5 + 0 31.5	546.773958923	6.361e-02	26
X_4Sigma- 4 1.5 - 0 30.5	576.298022668	6.326e-02	9
X_4Sigma- 1 0.5 - 0 33.5	578.286762881	6.398e-02	7
X_4Sigma- 3 1.5 - 0 31.5	581.027545157	6.316e-02	27
X_4Sigma- 2 0.5 - 0 32.5	581.660962887	6.340e-02	27
X_4Sigma- 4 1.5 + 0 31.5	612.233556424	6.440e-02	5
X_4Sigma- 1 0.5 + 0 34.5	614.325552746	6.410e-02	8
X_4Sigma- 3 1.5 + 0 32.5	617.001750003	6.361e-02	28
X_4Sigma- 2 0.5 + 0 33.5	617.648097428	6.400e-02	26
X_4Sigma- 4 1.5 - 0 32.5	649.248847753	6.370e-02	5
X_4Sigma- 1 0.5 - 0 35.5	651.392263927	6.469e-02	8
X_4Sigma- 3 1.5 - 0 33.5	654.010585232	6.355e-02	25
X_4Sigma- 2 0.5 - 0 34.5	654.703892214	6.379e-02	25
X_4Sigma- 4 1.5 + 0 33.5	687.344573326	6.455e-02	7
X_4Sigma- 1 0.5 + 0 36.5	689.549088092	6.602e-02	8
X_4Sigma- 3 1.5 + 0 34.5	692.170156117	6.400e-02	26
X_4Sigma- 2 0.5 + 0 35.5	692.855474175	6.459e-02	24
X_4Sigma- 4 1.5 - 0 34.5	726.544411744	6.390e-02	7
X_4Sigma- 1 0.5 - 0 37.5	728.797372942	6.565e-02	7
X_4Sigma- 3 1.5 - 0 35.5	731.338358712	6.395e-02	28
X_4Sigma- 2 0.5 - 0 36.5	732.076445356	6.434e-02	26
X_4Sigma- 4 1.5 + 0 35.5	766.790431678	6.446e-02	8
X_4Sigma- 1 0.5 + 0 38.5	769.154045025	6.630e-02	5
X_4Sigma- 3 1.5 + 0 36.5	771.654003458	6.439e-02	26
X_4Sigma- 2 0.5 + 0 37.5	772.401711468	6.478e-02	22
X_4Sigma- 4 1.5 - 0 36.5	808.150637925	6.414e-02	8
X_4Sigma- 1 0.5 - 0 39.5	810.555080127	6.603e-02	6
X_4Sigma- 3 1.5 - 0 37.5	812.998471279	6.434e-02	28
X_4Sigma- 2 0.5 - 0 38.5	813.786476075	6.477e-02	23
X_4Sigma- 4 1.5 + 0 37.5	850.569582468	6.522e-02	8
X_4Sigma- 1 0.5 + 0 40.5	853.080550903	6.554e-02	6
X_4Sigma- 3 1.5 + 0 38.5	855.476876238	6.483e-02	24
X_4Sigma- 2 0.5 + 0 39.5	856.284827498	6.521e-02	25
X_4Sigma- 4 1.5 - 0 38.5	894.080409623	6.511e-02	6
X_4Sigma- 1 0.5 - 0 41.5	896.633243801	6.646e-02	6
X_4Sigma- 3 1.5 - 0 39.5	898.978669121	6.472e-02	24
X_4Sigma- 2 0.5 - 0 40.5	899.810395876	6.573e-02	23
X_4Sigma- 4 1.5 + 0 39.5	938.663614623	6.565e-02	5
X_4Sigma- 1 0.5 + 0 42.5	941.323564730	6.592e-02	7
X_4Sigma- 3 1.5 + 0 40.5	943.622381539	6.521e-02	21
X_4Sigma- 2 0.5 + 0 41.5	944.454776879	6.839e-02	19
X_4Sigma- 4 1.5 - 0 40.5	984.306409623	6.662e-02	4
X_4Sigma- 1 0.5 - 0 43.5	987.028908347	6.679e-02	4
X_4Sigma- 3 1.5 - 0 41.5	989.273169477	6.511e-02	18
X_4Sigma- 2 0.5 - 0 42.5	990.162393031	6.549e-02	17
X_4Sigma- 1 0.5 + 1 0.5	1001.827821039	2.069e-02	1
X_4Sigma- 1 0.5 - 1 1.5	1001.918308000	1.125e-01	1
X_4Sigma- 1 0.5 + 1 2.5	1003.304881869	1.295e-01	1
X_4Sigma- 2 0.5 - 1 0.5	1003.935649390	3.984e-03	1
X_4Sigma- 1 0.5 - 1 3.5	1005.713985395	7.114e-02	1
X_4Sigma- 2 0.5 + 1 1.5	1006.096675934	6.979e-03	2
X_4Sigma- 2 0.5 - 1 2.5	1008.871621428	3.648e-02	1
X_4Sigma- 1 0.5 + 1 4.5	1009.054299100	1.543e-02	1
X_4Sigma- 3 1.5 - 1 1.5	1010.753558749	6.111e-02	1
X_4Sigma- 2 0.5 + 1 3.5	1012.482729848	5.255e-02	1
X_4Sigma- 1 0.5 - 1 5.5	1013.510182350	6.824e-02	1
X_4Sigma- 3 1.5 + 1 2.5	1013.909924573	6.257e-02	3
X_4Sigma- 4 1.5 - 1 2.5	1014.761553709	3.791e-02	2
X_4Sigma- 2 0.5 - 1 4.5	1017.220272095	6.618e-02	1
X_4Sigma- 3 1.5 - 1 3.5	1018.141275593	4.269e-02	1
X_4Sigma- 1 0.5 + 1 6.5	1018.798056321	6.853e-02	1
X_4Sigma- 4 1.5 + 1 3.5	1019.801023025	5.841e-02	2
X_4Sigma- 2 0.5 + 1 5.5	1022.691327995	6.259e-02	1
X_4Sigma- 3 1.5 + 1 4.5	1023.485431262	5.501e-02	1
X_4Sigma- 1 0.5 - 1 7.5	1025.576351073	6.446e-02	1
X_4Sigma- 4 1.5 - 1 4.5	1026.257155663	6.704e-02	1
X_4Sigma- 2 0.5 - 1 6.5	1029.243942959	6.506e-02	1
X_4Sigma- 3 1.5 - 1 5.5	1030.151050928	7.187e-02	1
X_4Sigma- 4 1.5 + 0 41.5	1031.048357700	6.716e-02	5
X_4Sigma- 1 0.5 + 1 8.5	1033.030351549	6.591e-02	3
X_4Sigma- 4 1.5 + 1 5.5	1033.576119369	6.067e-02	2
X_4Sigma- 1 0.5 + 0 44.5	1033.885015700	6.668e-02	4
X_4Sigma- 3 1.5 + 0 42.5	1036.049304627	6.822e-02	15
X_4Sigma- 2 0.5 + 0 43.5	1036.958155821	6.895e-02	17
X_4Sigma- 2 0.5 + 1 7.5	1036.973375130	6.296e-02	2
X_4Sigma- 3 1.5 + 1 6.5	1037.563283399	6.431e-02	1
X_4Sigma- 1 0.5 - 1 9.5	1041.883012575	6.145e-02	3
X_4Sigma- 4 1.5 - 1 6.5	1042.101585025	6.129e-02	2
X_4Sigma- 2 0.5 - 1 8.5	1045.686641539	7.865e-02	2
X_4Sigma- 3 1.5 - 1 7.5	1046.191461090	6.082e-02	4
X_4Sigma- 1 0.5 + 1 10.5	1051.678562076	6.084e-02	3
X_4Sigma- 4 1.5 + 1 7.5	1051.797055686	6.331e-02	2
X_4Sigma- 2 0.5 + 1 9.5	1055.506994538	6.155e-02	2
X_4Sigma- 3 1.5 + 1 8.5	1055.926180097	6.143e-02	4
X_4Sigma- 1 0.5 - 1 11.5	1062.546658816	6.084e-02	3
X_4Sigma- 4 1.5 - 1 8.5	1062.561187538	6.088e-02	2
X_4Sigma- 2 0.5 - 1 10.5	1066.401717013	6.534e-02	2
X_4Sigma- 3 1.5 - 1 9.5	1066.760858093	6.047e-02	5
X_4Sigma- 4 1.5 + 1 9.5	1074.423926351	6.065e-02	2
X_4Sigma- 1 0.5 + 1 12.5	1074.705107300	6.079e-02	3
X_4Sigma- 2 0.5 + 1 11.5	1078.373923160	6.204e-02	1
X_4Sigma- 3 1.5 + 1 10.5	1078.676468677	6.082e-02	5
X_4Sigma- 4 1.5 - 0 42.5	1078.896409623	6.756e-02	4
X_4Sigma- 1 0.5 - 0 45.5	1081.744310464	6.639e-02	4
X_4Sigma- 3 1.5 - 0 43.5	1083.889754723	6.549e-02	14
X_4Sigma- 2 0.5 - 0 44.5	1084.838904763	6.587e-02	14
X_4Sigma- 4 1.5 - 1 10.5	1087.379529568	6.033e-02	2
X_4Sigma- 1 0.5 - 1 13.5	1087.740526146	6.206e-02	3
X_4Sigma- 2 0.5 - 1 12.5	1091.424384187	6.091e-02	4
X_4Sigma- 3 1.5 - 1 11.5	1091.673240966	6.082e-02	4
X_4Sigma- 4 1.5 + 1 11.5	1101.425746158	6.178e-02	2
X_4Sigma- 1 0.5 + 1 14.5	1101.931089301	6.048e-02	3
X_4Sigma- 2 0.5 + 1 13.5	1105.553513173	6.060e-02	5
X_4Sigma- 3 1.5 + 1 12.5	1105.770885708	6.047e-02	4
X_4Sigma- 4 1.5 - 1 12.5	1116.567248342	6.146e-02	2
X_4Sigma- 1 0.5 - 1 15.5	1117.164221306	6.096e-02	3
X_4Sigma- 2 0.5 - 1 14.5	1120.770101242	6.167e-02	5
X_4Sigma- 3 1.5 - 1 13.5	1120.950949319	6.171e-02	8
X_4Sigma- 4 1.5 + 0 43.5	1127.842357700	6.808e-02	4
X_4Sigma- 1 0.5 + 0 46.5	1130.752980609	6.705e-02	4
X_4Sigma- 4 1.5 + 1 13.5	1132.789976142	6.094e-02	2
X_4Sigma- 3 1.5 + 0 44.5	1132.824696570	6.785e-02	18
X_4Sigma- 1 0.5 + 1 16.5	1133.485362537	6.096e-02	3
X_4Sigma- 2 0.5 + 0 45.5	1133.777833307	6.822e-02	13
X_4Sigma- 2 0.5 + 1 15.5	1137.062919933	6.265e-02	5
X_4Sigma- 3 1.5 + 1 14.5	1137.219858835	6.110e-02	9
X_4Sigma- 4 1.5 - 1 14.5	1150.099525679	6.094e-02	2
X_4Sigma- 1 0.5 - 1 17.5	1150.887721489	6.096e-02	4
X_4Sigma- 3 1.5 - 1 15.5	1154.385917629	6.197e-02	7
X_4Sigma- 2 0.5 - 1 16.5	1154.422312667	6.097e-02	4
X_4Sigma- 4 1.5 + 1 15.5	1168.494699784	6.094e-02	2
X_4Sigma- 1 0.5 + 1 18.5	1169.373473666	6.096e-02	4
X_4Sigma- 3 1.5 + 1 16.5	1172.849009183	6.151e-02	8
X_4Sigma- 2 0.5 + 1 17.5	1172.892757361	6.536e-02	4
X_4Sigma- 4 1.5 - 0 44.5	1177.781409623	6.793e-02	4
X_4Sigma- 1 0.5 - 0 47.5	1180.776265262	6.677e-02	4
X_4Sigma- 3 1.5 - 0 45.5	1182.825762663	6.587e-02	15
X_4Sigma- 2 0.5 - 0 46.5	1183.886504269	6.719e-02	15
X_4Sigma- 4 1.5 - 1 16.5	1187.978454356	6.135e-02	2
X_4Sigma- 1 0.5 - 1 19.5	1188.943891342	6.197e-02	4
X_4Sigma- 3 1.5 - 1 17.5	1192.367555274	6.197e-02	6
X_4Sigma- 2 0.5 - 1 18.5	1192.593492272	6.942e-02	3
X_4Sigma- 4 1.5 + 1 17.5	1208.542470800	6.104e-02	2
X_4Sigma- 1 0.5 + 1 20.5	1209.589935310	6.148e-02	4
X_4Sigma- 3 1.5 + 1 18.5	1212.962447678	6.122e-02	6
X_4Sigma- 2 0.5 + 1 19.5	1213.216059523	6.143e-02	3
X_4Sigma- 4 1.5 + 0 45.5	1228.899357700	6.900e-02	4
X_4Sigma- 4 1.5 - 1 18.5	1230.196780852	6.101e-02	1
X_4Sigma- 1 0.5 - 1 21.5	1231.332934780	6.204e-02	4
X_4Sigma- 1 0.5 + 0 48.5	1231.919041642	6.742e-02	4
X_4Sigma- 3 1.5 + 0 46.5	1233.932078694	6.748e-02	14
X_4Sigma- 3 1.5 - 1 19.5	1234.647652261	6.197e-02	7
X_4Sigma- 2 0.5 - 1 20.5	1234.923870526	6.258e-02	5
X_4Sigma- 2 0.5 + 0 47.5	1234.949486807	6.785e-02	13
X_4Sigma- 4 1.5 + 1 19.5	1252.928107719	6.148e-02	2
X_4Sigma- 1 0.5 + 1 22.5	1254.157375016	6.179e-02	5
X_4Sigma- 3 1.5 + 1 20.5	1257.408599557	6.232e-02	7
X_4Sigma- 2 0.5 + 1 21.5	1257.709790222	6.232e-02	3
X_4Sigma- 4 1.5 - 1 20.5	1276.748808286	6.183e-02	2
X_4Sigma- 1 0.5 - 1 23.5	1278.037181487	6.223e-02	5
X_4Sigma- 4 1.5 - 0 46.5	1280.957409623	6.884e-02	4
X_4Sigma- 3 1.5 - 1 21.5	1281.255296166	6.197e-02	7
X_4Sigma- 2 0.5 - 1 22.5	1281.600970828	6.240e-02	4
X_4Sigma- 1 0.5 - 0 49.5	1284.105065262	6.770e-02	3
X_4Sigma- 3 1.5 - 0 47.5	1286.059778957	6.625e-02	12
X_4Sigma- 2 0.5 - 0 48.5	1287.179734390	6.811e-02	13
X_4Sigma- 4 1.5 + 1 21.5	1301.644916377	6.148e-02	2
X_4Sigma- 1 0.5 + 1 24.5	1303.013167423	6.200e-02	5
X_4Sigma- 3 1.5 + 1 22.5	1306.181613277	6.174e-02	8
X_4Sigma- 2 0.5 + 1 23.5	1306.559811941	6.205e-02	5
X_4Sigma- 4 1.5 - 1 22.5	1327.629520716	6.238e-02	1
X_4Sigma- 1 0.5 - 1 25.5	1329.075792651	6.286e-02	5
X_4Sigma- 3 1.5 - 1 23.5	1332.189725547	6.238e-02	7
X_4Sigma- 2 0.5 - 1 24.5	1332.596263571	6.237e-02	4
X_4Sigma- 4 1.5 + 0 47.5	1334.215357700	6.936e-02	3
X_4Sigma- 1 0.5 + 0 50.5	1337.400291642	6.779e-02	3
X_4Sigma- 3 1.5 + 0 48.5	1339.308581167	6.785e-02	12
X_4Sigma- 2 0.5 + 0 49.5	1340.386897270	6.876e-02	14
X_4Sigma- 4 1.5 + 1 23.5	1354.689132616	6.194e-02	2
X_4Sigma- 1 0.5 + 1 26.5	1356.214599014	6.255e-02	5
X_4Sigma- 3 1.5 + 1 24.5	1359.288385253	6.295e-02	7
X_4Sigma- 2 0.5 + 1 25.5	1359.706698924	6.243e-02	5
X_4Sigma- 4 1.5 - 1 24.5	1382.843115777	6.262e-02	2
X_4Sigma- 1 0.5 - 1 27.5	1384.455120955	6.306e-02	5
X_4Sigma- 3 1.5 - 1 25.5	1387.445942914	6.260e-02	7
X_4Sigma- 2 0.5 - 1 26.5	1387.911894415	6.303e-02	5
X_4Sigma- 4 1.5 - 0 48.5	1388.442409623	6.920e-02	3
X_4Sigma- 1 0.5 - 0 51.5	1391.727065262	6.862e-02	3
X_4Sigma- 3 1.5 - 0 49.5	1393.606793448	6.663e-02	12
X_4Sigma- 2 0.5 - 0 50.5	1394.760686619	6.902e-02	12
X_4Sigma- 4 1.5 + 1 25.5	1412.060093165	6.269e-02	2
X_4Sigma- 1 0.5 + 1 28.5	1413.746212921	6.328e-02	5
X_4Sigma- 3 1.5 + 1 26.5	1416.695209076	6.229e-02	7
X_4Sigma- 2 0.5 + 1 27.5	1417.184310564	6.269e-02	5
X_4Sigma- 4 1.5 - 1 26.5	1442.372157528	6.422e-02	1
X_4Sigma- 4 1.5 + 0 49.5	1443.849357700	7.025e-02	3
X_4Sigma- 1 0.5 - 1 29.5	1444.125295301	6.387e-02	5
X_4Sigma- 3 1.5 - 1 27.5	1447.022182800	6.303e-02	7
X_4Sigma- 1 0.5 + 0 52.5	1447.171291642	6.816e-02	3
X_4Sigma- 2 0.5 - 1 28.5	1447.534283239	6.329e-02	5
X_4Sigma- 3 1.5 + 0 50.5	1448.972335856	6.822e-02	12
X_4Sigma- 2 0.5 + 0 51.5	1450.112459897	6.967e-02	12
X_4Sigma- 4 1.5 + 1 27.5	1473.746667045	6.391e-02	1
X_4Sigma- 1 0.5 + 1 30.5	1475.587482258	6.444e-02	3
X_4Sigma- 3 1.5 + 1 28.5	1478.440432108	6.298e-02	7
X_4Sigma- 2 0.5 + 1 29.5	1478.992037803	6.388e-02	5
X_4Sigma- 4 1.5 - 0 50.5	1500.251409623	7.010e-02	3
X_4Sigma- 1 0.5 - 0 53.5	1503.641065262	6.898e-02	3
X_4Sigma- 3 1.5 - 0 51.5	1505.426697057	6.700e-02	13
X_4Sigma- 4 1.5 - 1 28.5	1506.217173767	6.300e-02	1
X_4Sigma- 2 0.5 - 0 52.5	1506.629344688	6.938e-02	11
X_4Sigma- 1 0.5 - 1 31.5	1508.124336485	6.346e-02	4
X_4Sigma- 3 1.5 - 1 29.5	1510.913404302	6.316e-02	7
X_4Sigma- 2 0.5 - 1 30.5	1511.498558058	6.354e-02	5
X_4Sigma- 4 1.5 + 1 29.5	1539.752552908	6.280e-02	1
X_4Sigma- 1 0.5 + 1 32.5	1541.736148772	6.312e-02	4
X_4Sigma- 3 1.5 + 1 30.5	1544.489325136	6.282e-02	6
X_4Sigma- 2 0.5 + 1 31.5	1545.083500055	6.321e-02	4
X_4Sigma- 4 1.5 + 0 51.5	1557.766357700	7.114e-02	3
X_4Sigma- 1 0.5 + 0 54.5	1561.236291642	6.853e-02	3
X_4Sigma- 3 1.5 + 0 52.5	1562.944798011	6.858e-02	10
X_4Sigma- 2 0.5 + 0 53.5	1564.124422668	7.003e-02	10
X_4Sigma- 1 0.5 - 1 33.5	1576.444249802	6.444e-02	3
X_4Sigma- 3 1.5 - 1 31.5	1579.114610952	6.355e-02	6
X_4Sigma- 2 0.5 - 1 32.5	1579.755028269	6.379e-02	4
X_4Sigma- 1 0.5 + 1 34.5	1612.201592470	6.449e-02	2
X_4Sigma- 3 1.5 + 1 32.5	1614.865020213	6.400e-02	6
X_4Sigma- 2 0.5 + 1 33.5	1615.452518798	6.439e-02	4
X_4Sigma- 4 1.5 - 0 52.5	1616.351409623	7.099e-02	3
X_4Sigma- 1 0.5 - 0 55.5	1619.835065262	6.934e-02	3
X_4Sigma- 3 1.5 - 0 53.5	1621.542702301	6.737e-02	11
X_4Sigma- 2 0.5 - 0 54.5	1622.781492646	7.028e-02	8
X_4Sigma- 1 0.5 - 1 35.5	1649.045476654	6.508e-02	3
X_4Sigma- 3 1.5 - 1 33.5	1651.627332480	6.395e-02	5
X_4Sigma- 2 0.5 - 1 34.5	1652.349482082	6.379e-02	4
X_4Sigma- 4 1.5 + 0 53.5	1675.980357700	7.149e-02	3
X_4Sigma- 1 0.5 + 0 56.5	1679.591291642	6.889e-02	3
X_4Sigma- 3 1.5 + 0 54.5	1681.202314534	6.895e-02	11
X_4Sigma- 2 0.5 + 0 55.5	1682.416282078	7.038e-02	8
X_4Sigma- 1 0.5 + 1 36.5	1686.968898762	6.696e-02	3
X_4Sigma- 3 1.5 + 1 34.5	1689.544691837	6.439e-02	4
X_4Sigma- 2 0.5 + 1 35.5	1690.195841039	6.498e-02	4
X_4Sigma- 1 0.5 - 1 37.5	1725.914511768	6.565e-02	3
X_4Sigma- 3 1.5 - 1 35.5	1728.457764702	6.434e-02	4
X_4Sigma- 2 0.5 - 1 36.5	1729.196643214	6.530e-02	4
X_4Sigma- 4 1.5 - 0 54.5	1736.724409623	7.238e-02	3
X_4Sigma- 1 0.5 - 0 57.5	1740.330065262	7.024e-02	3
X_4Sigma- 3 1.5 - 0 55.5	1741.923226173	6.774e-02	11
X_4Sigma- 2 0.5 - 0 56.5	1743.229962794	7.116e-02	9
X_4Sigma- 1 0.5 + 1 38.5	1766.029956159	6.630e-02	3
X_4Sigma- 3 1.5 + 1 36.5	1768.517914874	6.478e-02	4
X_4Sigma- 2 0.5 + 1 37.5	1769.268814204	6.516e-02	4
X_4Sigma- 4 1.5 + 0 55.5	1798.477357700	7.184e-02	3
X_4Sigma- 1 0.5 + 0 58.5	1802.213291642	6.979e-02	3
X_4Sigma- 3 1.5 + 0 56.5	1803.733757406	6.931e-02	12
X_4Sigma- 2 0.5 + 0 57.5	1804.983411801	7.074e-02	8
X_4Sigma- 1 0.5 - 1 39.5	1807.169348535	6.641e-02	3
X_4Sigma- 3 1.5 - 1 37.5	1809.598986827	6.472e-02	4
X_4Sigma- 2 0.5 - 1 38.5	1810.354179276	6.516e-02	4
X_4Sigma- 1 0.5 + 1 40.5	1849.416762785	6.592e-02	2
X_4Sigma- 3 1.5 + 1 38.5	1851.791832068	6.521e-02	4
X_4Sigma- 2 0.5 + 1 39.5	1852.664544637	6.516e-02	4
X_4Sigma- 4 1.5 - 0 56.5	1861.289409623	7.324e-02	3
X_4Sigma- 1 0.5 - 0 59.5	1865.088065262	7.059e-02	3
X_4Sigma- 3 1.5 - 0 57.5	1866.580388434	6.811e-02	12
X_4Sigma- 2 0.5 - 0 58.5	1867.949740701	7.151e-02	8
X_4Sigma- 1 0.5 - 1 41.5	1892.685728210	6.641e-02	3
X_4Sigma- 3 1.5 - 1 39.5	1895.005395240	6.511e-02	4
X_4Sigma- 2 0.5 - 1 40.5	1895.836276064	6.611e-02	4
X_4Sigma- 4 1.5 + 0 57.5	1925.220357700	7.270e-02	3
X_4Sigma- 1 0.5 + 0 60.5	1929.092291642	7.068e-02	3
X_4Sigma- 3 1.5 + 0 58.5	1930.521829421	7.020e-02	12
X_4Sigma- 2 0.5 + 0 59.5	1931.811256739	7.214e-02	8
X_4Sigma- 1 0.5 + 1 42.5	1937.097354606	6.630e-02	3
X_4Sigma- 3 1.5 + 1 40.5	1939.366494631	6.559e-02	4
X_4Sigma- 2 0.5 + 1 41.5	1940.207502265	6.876e-02	4
X_4Sigma- 1 0.5 - 1 43.5	1982.506083847	6.677e-02	3
X_4Sigma- 3 1.5 - 1 41.5	1984.711817981	6.549e-02	4
X_4Sigma- 2 0.5 - 1 42.5	1985.621161491	6.587e-02	3
X_4Sigma- 4 1.5 - 0 58.5	1990.219409623	7.459e-02	3
X_4Sigma- 1 0.5 - 0 61.5	1994.102065262	7.094e-02	3
X_4Sigma- 3 1.5 - 0 59.5	1995.501201478	6.902e-02	11
X_4Sigma- 2 0.5 - 0 60.5	1996.919214446	7.238e-02	9
X_4Sigma- 1 0.5 + 1 44.5	2029.055244845	6.630e-02	2
X_4Sigma- 3 1.5 + 1 42.5	2031.192383796	6.822e-02	4
X_4Sigma- 2 0.5 + 1 43.5	2032.114835766	6.876e-02	4
X_4Sigma- 1 0.5 - 2 9.5	2032.827961149	6.707e-02	1
X_4Sigma- 2 0.5 - 2 8.5	2036.767246020	8.047e-02	1
X_4Sigma- 1 0.5 + 2 10.5	2042.698110015	6.341e-02	1
X_4Sigma- 2 0.5 + 2 9.5	2046.490413729	8.338e-02	1
X_4Sigma- 3 1.5 + 2 8.5	2046.915808180	6.088e-02	1
X_4Sigma- 4 1.5 - 2 8.5	2053.481042526	6.434e-02	1
X_4Sigma- 1 0.5 - 2 11.5	2053.505291686	6.931e-02	1
X_4Sigma- 4 1.5 + 0 59.5	2056.167357700	7.356e-02	3
X_4Sigma- 2 0.5 - 2 10.5	2057.317374198	6.628e-02	1
X_4Sigma- 3 1.5 - 2 9.5	2057.669719387	7.938e-02	1
X_4Sigma- 1 0.5 + 0 62.5	2060.282291642	7.156e-02	3
X_4Sigma- 3 1.5 + 0 60.5	2061.578665678	7.056e-02	10
X_4Sigma- 2 0.5 + 0 61.5	2062.883318040	7.300e-02	8
X_4Sigma- 4 1.5 + 2 9.5	2065.262723908	6.709e-02	1
X_4Sigma- 1 0.5 + 2 12.5	2065.378998366	6.233e-02	1
X_4Sigma- 2 0.5 + 2 11.5	2069.212735963	6.540e-02	1
X_4Sigma- 3 1.5 + 2 10.5	2069.516304203	6.106e-02	1
X_4Sigma- 1 0.5 - 1 45.5	2076.604709910	6.677e-02	2
X_4Sigma- 4 1.5 - 2 10.5	2078.132761071	6.094e-02	1
X_4Sigma- 1 0.5 - 2 13.5	2078.536134260	6.115e-02	1
X_4Sigma- 3 1.5 - 1 43.5	2078.736864118	6.587e-02	3
X_4Sigma- 2 0.5 - 1 44.5	2079.678233333	6.625e-02	4
X_4Sigma- 3 1.5 - 2 11.5	2082.437522947	8.847e-02	1
X_4Sigma- 4 1.5 + 2 11.5	2092.085396568	6.886e-02	1
X_4Sigma- 1 0.5 + 2 14.5	2092.562671146	6.212e-02	1
X_4Sigma- 2 0.5 + 2 13.5	2096.225073187	5.658e-01	1
X_4Sigma- 3 1.5 + 2 12.5	2096.380051812	8.004e-02	1
X_4Sigma- 4 1.5 - 2 12.5	2107.120720068	7.010e-02	1
X_4Sigma- 1 0.5 - 2 15.5	2107.737860301	6.054e-02	1
X_4Sigma- 2 0.5 - 2 14.5	2111.326704169	6.532e-02	4
X_4Sigma- 3 1.5 - 2 13.5	2111.505117559	6.642e-02	3
X_4Sigma- 4 1.5 + 2 13.5	2123.243116052	6.152e-02	1
X_4Sigma- 4 1.5 - 0 60.5	2123.332409623	7.542e-02	3
X_4Sigma- 1 0.5 + 2 16.5	2123.948413306	6.102e-02	1
X_4Sigma- 1 0.5 + 1 46.5	2125.289133492	6.705e-02	2
X_4Sigma- 3 1.5 + 1 44.5	2127.340171815	6.785e-02	4
X_4Sigma- 1 0.5 - 0 63.5	2127.389065262	7.182e-02	3
X_4Sigma- 2 0.5 + 2 15.5	2127.534299103	7.219e-02	3
X_4Sigma- 3 1.5 + 2 14.5	2127.674513782	6.659e-02	5
X_4Sigma- 2 0.5 + 1 45.5	2128.306552699	6.858e-02	4
X_4Sigma- 3 1.5 - 0 61.5	2128.609240372	6.992e-02	13
X_4Sigma- 2 0.5 - 0 62.5	2130.232775716	1.012e-01	6
X_4Sigma- 4 1.5 - 2 14.5	2140.438226182	6.100e-02	1
X_4Sigma- 1 0.5 - 2 17.5	2141.239741537	6.102e-02	1
X_4Sigma- 2 0.5 - 2 16.5	2144.783385456	6.868e-02	3
X_4Sigma- 3 1.5 - 2 15.5	2144.783552671	7.301e-02	4
X_4Sigma- 4 1.5 + 2 15.5	2158.712516119	6.561e-02	1
X_4Sigma- 1 0.5 + 2 18.5	2159.605239489	6.102e-02	1
X_4Sigma- 3 1.5 + 2 16.5	2163.080950252	8.179e-02	4
X_4Sigma- 2 0.5 + 2 17.5	2163.233626774	1.173e-01	2
X_4Sigma- 1 0.5 - 1 47.5	2174.986278177	6.677e-02	2
X_4Sigma- 3 1.5 - 1 45.5	2177.030036717	6.625e-02	2
X_4Sigma- 2 0.5 - 1 46.5	2177.986695000	6.681e-02	4
X_4Sigma- 4 1.5 - 2 16.5	2178.064798784	6.100e-02	1
X_4Sigma- 1 0.5 - 2 19.5	2179.046599666	6.102e-02	1
X_4Sigma- 3 1.5 - 2 17.5	2182.476155258	9.349e-02	3
X_4Sigma- 2 0.5 - 2 18.5	2182.645999855	1.174e-01	3
X_4Sigma- 4 1.5 + 0 61.5	2191.430357700	7.390e-02	3
X_4Sigma- 1 0.5 + 0 64.5	2195.689291642	7.243e-02	3
X_4Sigma- 3 1.5 + 0 62.5	2196.884033033	7.196e-02	12
X_4Sigma- 2 0.5 + 0 63.5	2198.326907246	1.016e-01	6
X_4Sigma- 4 1.5 + 2 17.5	2198.497251036	6.141e-02	1
X_4Sigma- 1 0.5 + 2 20.5	2199.565175062	6.203e-02	1
X_4Sigma- 3 1.5 + 2 18.5	2202.832532440	8.089e-02	2
X_4Sigma- 2 0.5 + 2 19.5	2203.196502486	8.085e-02	2
X_4Sigma- 4 1.5 - 2 18.5	2220.003715800	6.110e-02	1
X_4Sigma- 1 0.5 - 2 21.5	2221.153255310	6.154e-02	1
X_4Sigma- 3 1.5 - 2 19.5	2224.449129494	7.949e-02	2
X_4Sigma- 2 0.5 - 2 20.5	2224.789772459	8.004e-02	3
X_4Sigma- 1 0.5 + 1 48.5	2225.798359427	6.779e-02	2
X_4Sigma- 3 1.5 + 1 46.5	2227.790465985	6.785e-02	4
X_4Sigma- 2 0.5 + 1 47.5	2228.815944249	6.822e-02	4
X_4Sigma- 1 0.5 + 2 22.5	2243.829768780	6.209e-02	1
X_4Sigma- 3 1.5 + 2 20.5	2247.094553591	7.018e-02	3
X_4Sigma- 2 0.5 + 2 21.5	2247.395517024	8.007e-02	3
X_4Sigma- 4 1.5 - 0 62.5	2260.751409623	7.625e-02	3
X_4Sigma- 1 0.5 - 0 65.5	2264.928065262	7.217e-02	3
X_4Sigma- 3 1.5 - 0 63.5	2266.012568480	7.134e-02	13
X_4Sigma- 4 1.5 - 2 20.5	2266.249475789	6.154e-02	1
X_4Sigma- 1 0.5 - 2 23.5	2267.581070016	6.185e-02	1
X_4Sigma- 2 0.5 - 0 64.5	2267.799543219	1.234e-01	7
X_4Sigma- 3 1.5 - 2 21.5	2270.831046336	7.958e-02	2
X_4Sigma- 2 0.5 - 2 22.5	2271.137752290	8.012e-02	2
X_4Sigma- 1 0.5 - 1 49.5	2277.641565262	6.714e-02	2
X_4Sigma- 3 1.5 - 1 47.5	2279.570707759	6.663e-02	3
X_4Sigma- 2 0.5 - 1 48.5	2280.686014117	6.811e-02	4
X_4Sigma- 4 1.5 + 2 21.5	2290.988938286	6.327e-02	1
X_4Sigma- 1 0.5 + 2 24.5	2292.379627487	6.229e-02	1
X_4Sigma- 3 1.5 + 2 22.5	2295.519295053	7.930e-02	3
X_4Sigma- 2 0.5 + 2 23.5	2295.914192769	8.038e-02	2
X_4Sigma- 4 1.5 - 2 22.5	2316.796524167	6.154e-02	1
X_4Sigma- 1 0.5 - 2 25.5	2318.267724423	6.206e-02	1
X_4Sigma- 3 1.5 - 2 23.5	2321.370579461	6.296e-02	3
X_4Sigma- 2 0.5 - 2 24.5	2321.754689782	7.023e-02	3
X_4Sigma- 1 0.5 + 1 50.5	2330.601791642	6.779e-02	2
X_4Sigma- 4 1.5 + 0 63.5	2330.952357700	7.474e-02	3
X_4Sigma- 3 1.5 + 1 48.5	2332.469777742	6.822e-02	4
X_4Sigma- 2 0.5 + 1 49.5	2333.568741464	6.876e-02	4
X_4Sigma- 1 0.5 + 0 66.5	2335.332291642	7.277e-02	3
X_4Sigma- 3 1.5 + 0 64.5	2336.420360286	7.283e-02	12
X_4Sigma- 2 0.5 + 0 65.5	2338.071666848	1.238e-01	6
X_4Sigma- 1 0.5 + 2 26.5	2345.234269651	6.292e-02	1
X_4Sigma- 3 1.5 + 2 24.5	2348.282898305	8.025e-02	3
X_4Sigma- 2 0.5 + 2 25.5	2348.670176792	8.067e-02	2
X_4Sigma- 4 1.5 - 2 24.5	2371.641139426	6.249e-02	1
X_4Sigma- 1 0.5 - 2 27.5	2373.269844014	6.260e-02	1
X_4Sigma- 3 1.5 - 2 25.5	2376.306288762	8.001e-02	2
X_4Sigma- 2 0.5 - 2 26.5	2376.728638099	6.298e-02	3
X_4Sigma- 1 0.5 - 1 51.5	2384.577065262	6.898e-02	1
X_4Sigma- 3 1.5 - 1 49.5	2386.415268297	6.700e-02	4
X_4Sigma- 2 0.5 - 1 50.5	2387.567801347	6.938e-02	3
X_4Sigma- 4 1.5 + 2 25.5	2400.683655837	6.317e-02	1
X_4Sigma- 1 0.5 + 2 28.5	2402.399171955	6.311e-02	1
X_4Sigma- 4 1.5 - 0 64.5	2402.407409623	7.706e-02	3
X_4Sigma- 3 1.5 + 2 26.5	2405.326815103	6.354e-02	4
X_4Sigma- 2 0.5 + 2 27.5	2405.823396120	6.309e-02	3
X_4Sigma- 1 0.5 - 0 67.5	2406.661065262	7.251e-02	3
X_4Sigma- 3 1.5 - 0 65.5	2407.661583842	7.273e-02	13
X_4Sigma- 2 0.5 - 0 66.5	2409.611028442	1.423e-01	6
X_4Sigma- 4 1.5 - 2 26.5	2430.782128165	6.275e-02	1
X_4Sigma- 1 0.5 - 2 29.5	2432.572139921	6.334e-02	1
X_4Sigma- 3 1.5 - 2 27.5	2435.450339436	8.032e-02	2
X_4Sigma- 2 0.5 - 2 28.5	2435.974882971	7.078e-02	3
X_4Sigma- 1 0.5 + 1 52.5	2439.650291642	6.853e-02	1
X_4Sigma- 3 1.5 + 1 50.5	2441.426551921	6.858e-02	3
X_4Sigma- 2 0.5 + 1 51.5	2442.574483143	7.003e-02	2
X_4Sigma- 1 0.5 + 2 30.5	2463.825636301	6.392e-02	1
X_4Sigma- 3 1.5 + 2 28.5	2466.675980106	8.077e-02	2
X_4Sigma- 2 0.5 + 2 29.5	2467.202461329	8.098e-02	2
X_4Sigma- 1 0.5 + 0 68.5	2479.211291642	7.311e-02	2
X_4Sigma- 3 1.5 + 0 66.5	2480.220532562	7.419e-02	11
X_4Sigma- 2 0.5 + 0 67.5	2481.928014133	1.426e-01	6
X_4Sigma- 1 0.5 - 1 53.5	2495.758065262	6.934e-02	1
X_4Sigma- 3 1.5 - 1 51.5	2497.498769226	6.793e-02	3
X_4Sigma- 2 0.5 - 1 52.5	2498.746020268	6.974e-02	3
X_4Sigma- 3 1.5 - 2 29.5	2498.982672597	8.042e-02	3
X_4Sigma- 2 0.5 - 2 30.5	2499.487135795	8.073e-02	2
X_4Sigma- 3 1.5 + 2 30.5	2532.301384487	8.077e-02	2
X_4Sigma- 2 0.5 + 2 31.5	2532.922692417	8.108e-02	2
X_4Sigma- 1 0.5 - 0 69.5	2552.664065262	7.286e-02	2
X_4Sigma- 1 0.5 + 1 54.5	2552.982291642	6.943e-02	1
X_4Sigma- 3 1.5 - 0 67.5	2553.606233207	7.358e-02	11
X_4Sigma- 3 1.5 + 1 52.5	2554.600416965	6.949e-02	3
X_4Sigma- 2 0.5 - 0 68.5	2555.472889397	1.593e-01	6
X_4Sigma- 2 0.5 + 1 53.5	2555.826899058	7.038e-02	3
X_4Sigma- 3 1.5 - 2 31.5	2566.704105955	8.104e-02	3
X_4Sigma- 2 0.5 - 2 32.5	2567.323864015	8.092e-02	2
X_4Sigma- 3 1.5 + 2 32.5	2602.264102108	8.108e-02	1
X_4Sigma- 2 0.5 + 2 33.5	2602.841759761	8.155e-02	2
X_4Sigma- 1 0.5 - 1 55.5	2611.199065262	6.970e-02	1
X_4Sigma- 3 1.5 - 1 53.5	2612.845504027	6.774e-02	3
X_4Sigma- 2 0.5 - 1 54.5	2614.123877551	7.116e-02	3
X_4Sigma- 3 1.5 + 0 68.5	2628.303890609	1.025e-01	10
X_4Sigma- 2 0.5 + 0 69.5	2629.938704148	1.591e-01	5
X_4Sigma- 3 1.5 - 2 33.5	2638.749147776	8.104e-02	3
X_4Sigma- 2 0.5 - 2 34.5	2639.439665309	8.165e-02	2
X_4Sigma- 1 0.5 + 1 56.5	2670.552291642	6.925e-02	1
X_4Sigma- 3 1.5 + 1 54.5	2672.136215016	6.931e-02	3
X_4Sigma- 2 0.5 + 1 55.5	2673.357854888	7.074e-02	3
X_4Sigma- 3 1.5 + 2 34.5	2676.420824073	8.170e-02	2
X_4Sigma- 2 0.5 + 2 35.5	2677.120111883	8.155e-02	4
X_4Sigma- 3 1.5 - 0 69.5	2703.871700935	1.020e-01	8
X_4Sigma- 2 0.5 - 0 70.5	2705.640057800	1.743e-01	5
X_4Sigma- 3 1.5 - 2 35.5	2715.108456726	8.104e-02	2
X_4Sigma- 2 0.5 - 2 36.5	2715.770821720	8.165e-02	2
X_4Sigma- 1 0.5 - 1 57.5	2730.899065262	7.112e-02	1
X_4Sigma- 3 1.5 - 1 55.5	2732.459272191	9.767e-02	2
X_4Sigma- 2 0.5 - 1 56.5	2733.795307943	7.151e-02	3
X_4Sigma- 3 1.5 + 2 36.5	2754.837227509	8.170e-02	2
X_4Sigma- 2 0.5 + 2 37.5	2755.604145715	8.200e-02	2
X_4Sigma- 3 1.5 + 0 70.5	2780.569153136	1.245e-01	8
X_4Sigma- 2 0.5 + 0 71.5	2782.321840985	1.742e-01	5
X_4Sigma- 1 0.5 + 1 58.5	2792.386291642	7.015e-02	1
X_4Sigma- 3 1.5 + 1 56.5	2793.873784965	9.876e-02	2
X_4Sigma- 2 0.5 + 1 57.5	2795.126763995	7.109e-02	3
X_4Sigma- 3 1.5 - 2 37.5	2795.618955547	8.135e-02	2
X_4Sigma- 2 0.5 - 2 38.5	2796.462461574	8.276e-02	2
X_4Sigma- 3 1.5 + 2 38.5	2837.567445073	8.170e-02	2
X_4Sigma- 2 0.5 + 2 39.5	2838.390925937	8.890e-02	2
X_4Sigma- 1 0.5 - 1 59.5	2854.865065262	7.094e-02	1
X_4Sigma- 3 1.5 - 1 57.5	2856.328227521	9.792e-02	2
X_4Sigma- 2 0.5 - 1 58.5	2857.705840861	7.238e-02	3
X_4Sigma- 3 1.5 - 0 71.5	2858.351033739	1.242e-01	8
X_4Sigma- 2 0.5 - 0 72.5	2860.101457286	1.881e-01	6
X_4Sigma- 3 1.5 - 2 39.5	2880.507281242	8.196e-02	2
X_4Sigma- 2 0.5 - 2 40.5	2881.373482356	8.276e-02	2
X_4Sigma- 1 0.5 + 1 60.5	2918.442291642	7.103e-02	1
X_4Sigma- 3 1.5 + 1 58.5	2919.842614447	9.901e-02	2
X_4Sigma- 2 0.5 + 1 59.5	2921.139077836	7.248e-02	3
X_4Sigma- 3 1.5 + 2 40.5	2924.547274124	8.204e-02	2
X_4Sigma- 2 0.5 + 2 41.5	2925.466641705	8.489e-02	1
X_4Sigma- 3 1.5 + 0 72.5	2936.913151583	1.432e-01	7
X_4Sigma- 2 0.5 + 0 73.5	2939.011823695	1.880e-01	7
X_4Sigma- 3 1.5 - 2 41.5	2969.634403375	8.605e-02	2
X_4Sigma- 2 0.5 - 2 42.5	2970.555883443	9.638e-02	2
X_4Sigma- 1 0.5 - 1 61.5	2983.006065262	7.182e-02	1
X_4Sigma- 3 1.5 - 1 59.5	2984.352529899	9.818e-02	2
X_4Sigma- 2 0.5 - 1 60.5	2985.828312467	7.324e-02	3
X_4Sigma- 3 1.5 + 2 42.5	3015.840920423	8.235e-02	2
X_4Sigma- 2 0.5 + 2 43.5	3016.775808358	8.921e-02	2
X_4Sigma- 3 1.5 - 0 73.5	3016.982798169	1.429e-01	6
X_4Sigma- 2 0.5 - 0 74.5	3018.756427042	2.009e-01	6
X_4Sigma- 1 0.5 + 1 62.5	3048.767291642	7.191e-02	1
X_4Sigma- 3 1.5 + 1 60.5	3050.049893642	9.964e-02	2
X_4Sigma- 2 0.5 + 1 61.5	3051.341866484	7.334e-02	3
X_4Sigma- 3 1.5 - 2 43.5	3063.035709831	9.638e-02	1
X_4Sigma- 2 0.5 - 2 44.5	3064.003221277	9.664e-02	2
X_4Sigma- 3 1.5 + 0 74.5	3097.672827019	1.597e-01	6
X_4Sigma- 2 0.5 + 0 75.5	3099.830251892	2.008e-01	6
X_4Sigma- 3 1.5 + 2 44.5	3111.309673297	9.800e-02	2
X_4Sigma- 2 0.5 + 2 45.5	3112.355448285	9.825e-02	2
X_4Sigma- 1 0.5 - 1 63.5	3115.438065262	7.268e-02	1
X_4Sigma- 3 1.5 - 1 61.5	3116.618225360	9.944e-02	2
X_4Sigma- 2 0.5 - 1 62.5	3118.261189928	1.012e-01	3
X_4Sigma- 3 1.5 - 2 45.5	3160.749111877	1.227e-01	1
X_4Sigma- 2 0.5 - 2 46.5	3161.749774390	9.754e-02	2
X_4Sigma- 3 1.5 - 0 75.5	3179.774870971	1.594e-01	5
X_4Sigma- 2 0.5 - 0 76.5	3181.500975500	2.130e-01	5
X_4Sigma- 1 0.5 + 1 64.5	3183.197291642	7.277e-02	1
X_4Sigma- 3 1.5 + 1 62.5	3184.421764326	1.009e-01	2
X_4Sigma- 2 0.5 + 1 63.5	3185.893533524	1.019e-01	3
X_4Sigma- 3 1.5 + 2 46.5	3211.178254306	1.232e-01	1
X_4Sigma- 2 0.5 + 2 47.5	3212.214396487	9.800e-02	1
X_4Sigma- 1 0.5 - 1 65.5	3252.065065262	7.251e-02	1
X_4Sigma- 3 1.5 - 1 63.5	3253.168319850	9.944e-02	2
X_4Sigma- 2 0.5 - 1 64.5	3254.837654921	1.234e-01	3
X_4Sigma- 3 1.5 + 0 76.5	3262.488606258	1.747e-01	4
X_4Sigma- 3 1.5 - 2 47.5	3262.651918338	1.300e-01	1
X_4Sigma- 2 0.5 - 2 48.5	3263.740375849	9.818e-02	1
X_4Sigma- 2 0.5 + 0 77.5	3264.781531841	2.129e-01	4
X_4Sigma- 3 1.5 + 2 48.5	3315.154130197	1.308e-01	1
X_4Sigma- 2 0.5 + 2 49.5	3316.275645444	9.863e-02	1
X_4Sigma- 1 0.5 + 1 66.5	3322.193291642	7.311e-02	1
X_4Sigma- 3 1.5 + 1 64.5	3323.077616899	1.015e-01	2
X_4Sigma- 2 0.5 + 1 65.5	3324.598509532	1.238e-01	3
X_4Sigma- 3 1.5 - 0 77.5	3346.693880072	1.882e-01	3
X_4Sigma- 2 0.5 - 0 78.5	3348.836272881	2.353e-01	2
X_4Sigma- 3 1.5 - 2 49.5	3368.770563678	1.301e-01	1
X_4Sigma- 2 0.5 - 2 50.5	3369.910963231	9.881e-02	1
X_4Sigma- 1 0.5 - 1 67.5	3392.850065262	7.337e-02	1
X_4Sigma- 3 1.5 - 1 65.5	3393.776005214	1.014e-01	2
X_4Sigma- 2 0.5 - 1 66.5	3395.638861243	1.427e-01	3
X_4Sigma- 3 1.5 + 2 50.5	3423.459776885	1.312e-01	1
X_4Sigma- 2 0.5 + 2 51.5	3424.499679478	9.927e-02	1
X_4Sigma- 3 1.5 + 0 78.5	3431.411106258	2.013e-01	3
X_4Sigma- 2 0.5 + 0 79.5	3434.564351828	2.352e-01	1
X_4Sigma- 3 1.5 + 1 66.5	3465.905420771	1.025e-01	2
X_4Sigma- 2 0.5 + 1 67.5	3467.622572146	1.426e-01	2
X_4Sigma- 3 1.5 - 2 51.5	3479.178418153	1.303e-01	1
X_4Sigma- 2 0.5 - 2 52.5	3480.325292959	9.907e-02	1
X_4Sigma- 3 1.5 + 2 52.5	3535.973436132	1.312e-01	1
X_4Sigma- 2 0.5 + 2 53.5	3537.045840186	9.952e-02	1
X_4Sigma- 3 1.5 - 1 67.5	3538.746726392	1.020e-01	1
X_4Sigma- 2 0.5 - 1 68.5	3540.650836837	1.593e-01	2
X_4Sigma- 3 1.5 - 2 53.5	3593.732676173	1.305e-01	1
X_4Sigma- 2 0.5 - 2 54.5	3594.980160233	9.969e-02	1
X_4Sigma- 3 1.5 + 1 68.5	3612.958115014	1.245e-01	2
X_4Sigma- 2 0.5 + 1 69.5	3614.733766895	1.591e-01	2
X_4Sigma- 3 1.5 + 2 54.5	3652.574017980	1.314e-01	1
X_4Sigma- 2 0.5 + 2 55.5	3653.788510103	9.977e-02	1
X_4Sigma- 3 1.5 - 1 69.5	3688.180605281	1.242e-01	2
X_4Sigma- 2 0.5 - 1 70.5	3689.856500030	1.743e-01	2
X_4Sigma- 3 1.5 - 2 55.5	3712.555868209	1.307e-01	1
X_4Sigma- 2 0.5 - 2 56.5	3713.887713075	1.003e-01	1
X_4Sigma- 3 1.5 + 1 70.5	3764.222932084	1.432e-01	2
X_4Sigma- 2 0.5 + 1 71.5	3766.080129516	1.742e-01	2
X_4Sigma- 3 1.5 + 2 56.5	3773.549478096	9.901e-02	2
X_4Sigma- 2 0.5 + 2 57.5	3774.772627593	1.000e-01	2
X_4Sigma- 3 1.5 - 2 57.5	3835.590586833	1.309e-01	1
X_4Sigma- 2 0.5 - 2 58.5	3836.875712205	1.006e-01	1
X_4Sigma- 3 1.5 - 1 71.5	3841.566680903	1.429e-01	2
X_4Sigma- 2 0.5 - 1 72.5	3843.293701059	1.881e-01	3
X_4Sigma- 3 1.5 + 2 58.5	3898.675750797	1.320e-01	1
X_4Sigma- 2 0.5 + 2 59.5	3899.926582928	1.010e-01	1
X_4Sigma- 3 1.5 + 1 72.5	3919.643699393	1.432e-01	2
X_4Sigma- 2 0.5 + 1 73.5	3921.601645710	1.880e-01	3
X_4Sigma- 3 1.5 - 2 59.5	3962.684472965	1.319e-01	1
X_4Sigma- 2 0.5 - 2 60.5	3964.212873139	1.012e-01	1
X_4Sigma- 3 1.5 - 1 73.5	3999.117034778	1.594e-01	2
X_4Sigma- 2 0.5 - 1 74.5	4000.947903010	2.009e-01	4
X_4Sigma- 3 1.5 + 2 60.5	4027.944036486	1.330e-01	1
X_4Sigma- 2 0.5 + 2 61.5	4029.345384896	1.019e-01	2
X_4Sigma- 3 1.5 + 1 74.5	4079.239385497	1.597e-01	2
X_4Sigma- 2 0.5 + 1 75.5	4081.518451764	2.008e-01	4
X_4Sigma- 3 1.5 - 2 61.5	4094.111977754	1.319e-01	1
X_4Sigma- 2 0.5 - 2 62.5	4095.767790946	1.234e-01	2
X_4Sigma- 3 1.5 - 1 75.5	4160.802889172	1.594e-01	2
X_4Sigma- 2 0.5 - 1 76.5	4162.681570263	2.130e-01	3
X_4Sigma- 2 0.5 + 2 63.5	4163.031530484	1.238e-01	1
X_4Sigma- 3 1.5 - 2 63.5	4229.585284036	1.334e-01	1
X_4Sigma- 2 0.5 - 2 64.5	4231.483103996	1.423e-01	1
X_4Sigma- 3 1.5 + 1 76.5	4242.993606258	1.747e-01	2
X_4Sigma- 2 0.5 + 1 77.5	4245.377171815	2.129e-01	3
X_4Sigma- 3 1.5 + 2 64.5	4299.205741632	1.342e-01	1
X_4Sigma- 2 0.5 + 2 65.5	4300.804379961	1.426e-01	1
X_4Sigma- 3 1.5 - 1 77.5	4326.653880072	1.744e-01	2
X_4Sigma- 2 0.5 - 1 78.5	4328.866272881	2.244e-01	2
X_4Sigma- 3 1.5 - 2 65.5	4369.376726392	1.338e-01	1
X_4Sigma- 2 0.5 - 2 66.5	4371.326602659	1.593e-01	2
X_4Sigma- 3 1.5 + 1 78.5	4410.891106258	1.884e-01	2
X_4Sigma- 2 0.5 + 1 79.5	4413.994351828	2.243e-01	2
X_4Sigma- 3 1.5 + 2 66.5	4441.145099910	1.517e-01	1
X_4Sigma- 2 0.5 + 2 67.5	4442.740764330	1.591e-01	1
A'_4Phi 1 1.5 + 0 3.5	7007.623408050	6.244e-02	3
A'_4Phi 1 1.5 - 0 3.5	7007.653219363	6.685e-02	3
A'_4Phi 1 1.5 + 0 4.5	7012.273420810	6.244e-02	3
A'_4Phi 1 1.5 - 0 4.5	7012.303234361	6.685e-02	3
A'_4Phi 1 1.5 + 0 5.5	7017.975376151	6.204e-02	4
A'_4Phi 1 1.5 - 0 5.5	7018.005546356	6.648e-02	4
A'_4Phi 1 1.5 + 0 6.5	7024.707307608	6.204e-02	5
A'_4Phi 1 1.5 - 0 6.5	7024.736912213	6.610e-02	4
A'_4Phi 1 1.5 + 0 7.5	7032.469286050	6.244e-02	5
A'_4Phi 1 1.5 - 0 7.5	7032.496337361	6.610e-02	5
A'_4Phi 1 1.5 + 0 8.5	7041.266526802	6.244e-02	5
A'_4Phi 1 1.5 - 0 8.5	7041.301678731	6.572e-02	5
A'_4Phi 1 1.5 + 0 9.5	7051.096553946	6.284e-02	5
A'_4Phi 1 1.5 - 0 9.5	7051.135718349	6.534e-02	5
A'_4Phi 1 1.5 + 0 10.5	7061.961758004	6.324e-02	4
A'_4Phi 1 1.5 - 0 10.5	7061.994846248	6.496e-02	4
A'_4Phi 1 1.5 + 0 11.5	7073.859796197	6.292e-02	5
A'_4Phi 1 1.5 - 0 11.5	7073.900875600	6.457e-02	5
A'_4Phi 1 1.5 + 0 12.5	7086.797025950	6.292e-02	4
A'_4Phi 1 1.5 - 0 12.5	7086.833285382	6.457e-02	4
A'_4Phi 1 1.5 + 0 13.5	7100.773452453	6.252e-02	5
A'_4Phi 1 1.5 - 0 13.5	7100.811259293	6.418e-02	5
A'_4Phi 1 1.5 + 0 14.5	7115.769732988	6.252e-02	6
A'_4Phi 1 1.5 - 0 14.5	7115.809704774	6.418e-02	5
A'_4Phi 1 1.5 + 0 15.5	7131.800297384	6.212e-02	5
A'_4Phi 1 1.5 - 0 15.5	7131.841095546	6.379e-02	5
A'_4Phi 1 1.5 + 0 16.5	7148.871463720	6.212e-02	5
A'_4Phi 1 1.5 - 0 16.5	7148.913266019	6.379e-02	5
A'_4Phi 1 1.5 + 0 17.5	7166.972055059	6.212e-02	5
A'_4Phi 1 1.5 - 0 17.5	7167.018136426	6.340e-02	5
A'_4Phi 1 1.5 + 0 18.5	7186.119900941	6.252e-02	6
A'_4Phi 1 1.5 - 0 18.5	7186.156383938	6.340e-02	6
A'_4Phi 1 1.5 + 0 19.5	7206.285716055	6.252e-02	6
A'_4Phi 1 1.5 - 0 19.5	7206.328250965	6.300e-02	6
A'_4Phi 2 2.5 + 0 8.5	7215.109203219	6.512e-02	3
A'_4Phi 2 2.5 - 0 8.5	7215.207724662	6.371e-02	3
A'_4Phi 2 2.5 + 0 9.5	7224.981719508	6.550e-02	4
A'_4Phi 2 2.5 - 0 9.5	7225.089651691	6.331e-02	4
A'_4Phi 1 1.5 + 0 20.5	7227.479429632	6.292e-02	5
A'_4Phi 1 1.5 - 0 20.5	7227.517708890	6.300e-02	5
A'_4Phi 2 2.5 - 0 10.5	7235.918412493	6.331e-02	4
A'_4Phi 2 2.5 + 0 10.5	7235.958836979	6.474e-02	4
A'_4Phi 2 2.5 - 0 11.5	7247.877350324	6.292e-02	4
A'_4Phi 2 2.5 + 0 11.5	7247.918597864	6.474e-02	4
A'_4Phi 1 1.5 + 0 21.5	7249.706956599	6.292e-02	5
A'_4Phi 1 1.5 - 0 21.5	7249.746692144	6.260e-02	5
A'_4Phi 2 2.5 - 0 12.5	7260.869768555	6.252e-02	4
A'_4Phi 2 2.5 + 0 12.5	7260.949776741	6.474e-02	4
A'_4Phi 1 1.5 + 0 22.5	7272.960235269	6.331e-02	5
A'_4Phi 1 1.5 - 0 22.5	7273.000509291	6.260e-02	5
A'_4Phi 2 2.5 - 0 13.5	7274.910433263	6.252e-02	4
A'_4Phi 2 2.5 + 0 13.5	7274.939938212	6.396e-02	3
A'_4Phi 2 2.5 - 0 14.5	7289.988917262	6.212e-02	4
A'_4Phi 2 2.5 + 0 14.5	7290.014338002	6.357e-02	4
A'_4Phi 1 1.5 + 0 23.5	7297.254741080	6.331e-02	5
A'_4Phi 1 1.5 - 0 23.5	7297.296301961	6.260e-02	5
A'_4Phi 2 2.5 + 0 15.5	7306.109611136	6.317e-02	4
A'_4Phi 2 2.5 - 0 15.5	7306.127644467	6.171e-02	4
A'_4Phi 1 1.5 + 0 24.5	7322.584172873	6.342e-02	5
A'_4Phi 1 1.5 - 0 24.5	7322.629782604	6.300e-02	5
A'_4Phi 2 2.5 + 0 16.5	7323.276285967	6.278e-02	4
A'_4Phi 2 2.5 - 0 16.5	7323.287580931	6.171e-02	4
A'_4Phi 2 2.5 + 0 17.5	7341.478953719	6.317e-02	4
A'_4Phi 2 2.5 - 0 17.5	7341.483874188	6.212e-02	4
A'_4Phi 1 1.5 + 0 25.5	7348.934293877	6.382e-02	5
A'_4Phi 1 1.5 - 0 25.5	7348.976787286	6.340e-02	5
A'_4Phi 2 2.5 - 0 18.5	7360.707284737	6.212e-02	3
A'_4Phi 2 2.5 + 0 18.5	7360.726153593	6.238e-02	3
A'_4Phi 1 1.5 + 0 26.5	7376.352413446	6.421e-02	5
A'_4Phi 1 1.5 - 0 26.5	7376.380667407	6.379e-02	5
A'_4Phi 2 2.5 - 0 19.5	7380.982267702	6.212e-02	3
A'_4Phi 2 2.5 + 0 19.5	7380.999367760	6.238e-02	4
A'_4Phi 3 3.5 - 0 8.5	7383.481396631	6.837e-02	2
A'_4Phi 3 3.5 + 0 8.5	7383.554609696	6.543e-02	2
A'_4Phi 3 3.5 - 0 9.5	7393.429396631	6.800e-02	2
A'_4Phi 3 3.5 + 0 9.5	7393.502609696	6.505e-02	2
A'_4Phi 2 2.5 - 0 20.5	7402.295734213	6.212e-02	4
A'_4Phi 2 2.5 + 0 20.5	7402.305240978	6.218e-02	4
A'_4Phi 3 3.5 - 0 10.5	7404.395396631	6.480e-02	2
A'_4Phi 3 3.5 + 0 10.5	7404.468609696	6.170e-02	2
A'_4Phi 1 1.5 + 0 27.5	7404.773548712	6.421e-02	6
A'_4Phi 1 1.5 - 0 27.5	7404.814815923	6.379e-02	6
A'_4Phi 3 3.5 - 0 11.5	7416.444396631	6.143e-02	2
A'_4Phi 3 3.5 + 0 11.5	7416.683898511	6.184e-02	2
A'_4Phi 2 2.5 - 0 21.5	7424.642943651	6.252e-02	4
A'_4Phi 2 2.5 + 0 21.5	7424.663696215	6.258e-02	4
A'_4Phi 3 3.5 - 0 12.5	7429.539238982	6.331e-02	2
A'_4Phi 3 3.5 + 0 12.5	7429.549892503	6.143e-02	2
A'_4Phi 1 1.5 + 0 28.5	7434.215438977	6.460e-02	5
A'_4Phi 1 1.5 - 0 28.5	7434.253983239	6.418e-02	5
A'_4Phi 3 3.5 + 0 13.5	7443.664251239	6.258e-02	4
A'_4Phi 3 3.5 - 0 13.5	7443.668878847	6.292e-02	4
A'_4Phi 2 2.5 - 0 22.5	7448.054807284	6.252e-02	3
A'_4Phi 2 2.5 + 0 22.5	7448.060883652	6.298e-02	4
A'_4Phi 3 3.5 - 0 14.5	7458.838865760	6.292e-02	3
A'_4Phi 3 3.5 + 0 14.5	7458.849644146	6.298e-02	3
A'_4Phi 1 1.5 + 0 29.5	7464.715438977	6.498e-02	2
A'_4Phi 1 1.5 - 0 29.5	7464.753983239	6.457e-02	2
A'_4Phi 2 2.5 - 0 23.5	7472.479054840	6.252e-02	4
A'_4Phi 2 2.5 + 0 23.5	7472.479194405	6.260e-02	4
A'_4Phi 3 3.5 + 0 15.5	7475.040085007	6.258e-02	4
A'_4Phi 3 3.5 - 0 15.5	7475.047556402	6.292e-02	4
A'_4Phi 3 3.5 + 0 16.5	7492.296796072	6.218e-02	5
A'_4Phi 3 3.5 - 0 16.5	7492.306568806	6.252e-02	5
A'_4Phi 1 1.5 + 0 30.5	7496.171438977	6.817e-02	2
A'_4Phi 1 1.5 - 0 30.5	7496.209983239	6.778e-02	2
A'_4Phi 2 2.5 - 0 24.5	7497.941206278	6.292e-02	4
A'_4Phi 2 2.5 + 0 24.5	7497.942281471	6.260e-02	3
A'_4Phi 3 3.5 + 0 17.5	7510.605686876	6.177e-02	5
A'_4Phi 3 3.5 - 0 17.5	7510.616958017	6.212e-02	5
A'_4Phi 2 2.5 + 0 25.5	7524.435031665	6.297e-02	4
A'_4Phi 2 2.5 - 0 25.5	7524.445659323	6.303e-02	4
A'_4Phi 1 1.5 + 0 31.5	7528.707438977	7.122e-02	2
A'_4Phi 1 1.5 - 0 31.5	7528.745983239	7.085e-02	2
A'_4Phi 3 3.5 + 0 18.5	7529.955453876	6.177e-02	5
A'_4Phi 3 3.5 - 0 18.5	7529.967599199	6.212e-02	5
A'_4Phi 3 3.5 + 0 19.5	7550.347746194	6.177e-02	5
A'_4Phi 3 3.5 - 0 19.5	7550.360307195	6.212e-02	5
A'_4Phi 2 2.5 + 0 26.5	7551.945053636	6.297e-02	3
A'_4Phi 2 2.5 - 0 26.5	7551.968117877	6.303e-02	3
A'_4Phi 1 1.5 + 0 32.5	7562.289438977	7.415e-02	2
A'_4Phi 1 1.5 - 0 32.5	7562.327983239	7.379e-02	2
A'_4Phi 3 3.5 + 0 20.5	7571.779248343	6.177e-02	5
A'_4Phi 3 3.5 - 0 20.5	7571.794195460	6.212e-02	5
A'_4Phi 2 2.5 + 0 27.5	7580.519090786	6.323e-02	3
A'_4Phi 2 2.5 - 0 27.5	7580.537446697	6.329e-02	2
A'_4Phi 3 3.5 + 0 21.5	7594.258887469	6.218e-02	5
A'_4Phi 3 3.5 - 0 21.5	7594.274906204	6.252e-02	5
A'_4Phi 1 1.5 + 0 33.5	7596.648438977	2.134e-01	2
A'_4Phi 1 1.5 - 0 33.5	7596.686983239	2.132e-01	2
A'_4Phi 4 4.5 + 0 13.5	7605.381654863	6.191e-02	2
A'_4Phi 4 4.5 - 0 13.5	7605.400773760	6.108e-02	2
A'_4Phi 2 2.5 + 0 28.5	7610.115497170	6.323e-02	2
A'_4Phi 2 2.5 - 0 28.5	7610.140465595	6.368e-02	2
A'_4Phi 3 3.5 + 0 22.5	7617.783085972	6.218e-02	5
A'_4Phi 3 3.5 - 0 22.5	7617.799216494	6.252e-02	5
A'_4Phi 4 4.5 + 0 14.5	7620.664688730	6.191e-02	3
A'_4Phi 4 4.5 - 0 14.5	7620.685295888	6.149e-02	3
A'_4Phi 1 1.5 + 0 34.5	7632.249438977	2.144e-01	2
A'_4Phi 1 1.5 - 0 34.5	7632.287983239	2.142e-01	2
A'_4Phi 4 4.5 + 0 15.5	7636.975828611	6.191e-02	3
A'_4Phi 4 4.5 - 0 15.5	7636.999233891	6.131e-02	3
A'_4Phi 2 2.5 + 0 29.5	7640.731914593	6.375e-02	1
A'_4Phi 2 2.5 - 0 29.5	7640.766167230	6.368e-02	1
A'_4Phi 3 3.5 + 0 23.5	7642.343856864	6.229e-02	5
A'_4Phi 3 3.5 - 0 23.5	7642.360065690	6.292e-02	5
A'_4Phi 4 4.5 - 0 16.5	7654.381283323	6.131e-02	4
A'_4Phi 4 4.5 + 0 16.5	7654.386487617	6.191e-02	4
A'_4Phi 3 3.5 + 0 24.5	7667.959048080	6.258e-02	5
A'_4Phi 3 3.5 - 0 24.5	7667.974728886	6.275e-02	5
A'_4Phi 1 1.5 + 0 35.5	7668.889438977	2.932e-01	2
A'_4Phi 1 1.5 - 0 35.5	7668.927983239	2.931e-01	2
A'_4Phi 2 2.5 + 0 30.5	7672.393002792	6.413e-02	1
A'_4Phi 2 2.5 - 0 30.5	7672.421830854	6.407e-02	1
A'_4Phi 4 4.5 - 0 17.5	7672.840209889	6.131e-02	4
A'_4Phi 4 4.5 + 0 17.5	7672.841146301	6.177e-02	4
A'_4Phi 4 4.5 - 0 18.5	7692.306689292	6.171e-02	4
A'_4Phi 4 4.5 + 0 18.5	7692.314102410	6.177e-02	4
A'_4Phi 3 3.5 + 0 25.5	7694.608192683	6.258e-02	5
A'_4Phi 3 3.5 - 0 25.5	7694.623318915	6.314e-02	5
A'_4Phi 2 2.5 + 0 31.5	7705.113854340	6.399e-02	1
A'_4Phi 2 2.5 - 0 31.5	7705.137305397	6.693e-02	1
A'_4Phi 1 1.5 + 0 36.5	7706.499438977	2.933e-01	2
A'_4Phi 1 1.5 - 0 36.5	7706.537983239	2.932e-01	2
A'_4Phi 4 4.5 + 0 19.5	7712.825974446	6.218e-02	5
A'_4Phi 4 4.5 - 0 19.5	7712.832979313	6.171e-02	5
A'_4Phi 3 3.5 + 0 26.5	7722.305144933	6.298e-02	5
A'_4Phi 3 3.5 - 0 26.5	7722.320356681	6.289e-02	5
A'_4Phi 4 4.5 + 0 20.5	7734.425638473	6.218e-02	5
A'_4Phi 4 4.5 - 0 20.5	7734.431058818	6.183e-02	5
A'_4Phi 2 2.5 - 0 32.5	7738.843782423	6.420e-02	1
A'_4Phi 2 2.5 + 0 32.5	7738.856677676	6.686e-02	1
A'_4Phi 3 3.5 + 0 27.5	7751.034300809	6.298e-02	5
A'_4Phi 3 3.5 - 0 27.5	7751.049720532	6.289e-02	5
A'_4Phi 4 4.5 + 0 21.5	7757.063324072	6.218e-02	5
A'_4Phi 4 4.5 - 0 21.5	7757.069138930	6.183e-02	5
A'_4Phi 2 2.5 - 0 33.5	7773.589745643	6.497e-02	1
A'_4Phi 2 2.5 + 0 33.5	7773.602929009	6.457e-02	1
A'_4Phi 4 4.5 + 0 22.5	7780.753638001	6.229e-02	5
A'_4Phi 4 4.5 - 0 22.5	7780.758164326	6.223e-02	5
A'_4Phi 3 3.5 + 0 28.5	7780.811313738	6.337e-02	5
A'_4Phi 3 3.5 - 0 28.5	7780.826359265	6.329e-02	5
A'_4Phi 4 4.5 + 0 23.5	7805.488726254	6.258e-02	5
A'_4Phi 4 4.5 - 0 23.5	7805.494927787	6.223e-02	5
A'_4Phi 2 2.5 + 0 34.5	7809.443600374	6.686e-02	1
A'_4Phi 2 2.5 - 0 34.5	7809.452639247	6.799e-02	1
A'_4Phi 3 3.5 + 0 29.5	7811.629598994	6.336e-02	5
A'_4Phi 3 3.5 - 0 29.5	7811.645369825	6.357e-02	5
A'_4Phi 4 4.5 + 0 24.5	7831.275192291	6.258e-02	5
A'_4Phi 4 4.5 - 0 24.5	7831.281678565	6.235e-02	5
A'_4Phi 3 3.5 + 0 30.5	7843.481313453	6.336e-02	4
A'_4Phi 3 3.5 - 0 30.5	7843.497346125	6.381e-02	4
A'_4Phi 2 2.5 - 0 35.5	7846.200893362	6.799e-02	1
A'_4Phi 2 2.5 + 0 35.5	7846.271405028	6.438e-02	1
A'_4Phi 4 4.5 + 0 25.5	7858.115474594	6.258e-02	5
A'_4Phi 4 4.5 - 0 25.5	7858.121976971	6.263e-02	5
A'_4Phi 3 3.5 + 0 31.5	7876.381594615	6.375e-02	4
A'_4Phi 3 3.5 - 0 31.5	7876.397474823	6.396e-02	4
A'_4Phi 2 2.5 - 0 36.5	7884.098687001	6.535e-02	1
A'_4Phi 2 2.5 + 0 36.5	7884.106760018	6.829e-02	1
A'_4Phi 4 4.5 + 0 26.5	7886.002891191	6.283e-02	5
A'_4Phi 4 4.5 - 0 26.5	7886.008321377	6.275e-02	5
A'_4Phi 3 3.5 + 0 32.5	7910.315994946	6.375e-02	4
A'_4Phi 3 3.5 - 0 32.5	7910.331924317	6.420e-02	4
A'_4Phi 4 4.5 + 0 27.5	7914.940275306	6.323e-02	5
A'_4Phi 4 4.5 - 0 27.5	7914.946181279	6.314e-02	5
A'_4Phi 2 2.5 - 0 37.5	7922.977919906	6.816e-02	1
A'_4Phi 2 2.5 + 0 37.5	7923.016127298	6.549e-02	1
A'_4Phi 4 4.5 + 0 28.5	7944.921261413	6.323e-02	5
A'_4Phi 4 4.5 - 0 28.5	7944.927091588	6.314e-02	5
A'_4Phi 3 3.5 + 0 33.5	7945.284220472	6.414e-02	4
A'_4Phi 3 3.5 - 0 33.5	7945.300145708	6.458e-02	4
A'_4Phi 1 1.5 + 1 4.5	7954.015401670	6.244e-02	1
A'_4Phi 1 1.5 - 1 4.5	7954.045211864	6.685e-02	1
A'_4Phi 1 1.5 + 1 5.5	7959.416829120	6.244e-02	1
A'_4Phi 1 1.5 - 1 5.5	7959.446714287	6.648e-02	1
A'_4Phi 2 2.5 - 0 38.5	7963.059347281	2.112e-01	1
A'_4Phi 1 1.5 + 1 6.5	7966.085897663	6.204e-02	1
A'_4Phi 1 1.5 - 1 6.5	7966.116712917	6.648e-02	1
A'_4Phi 1 1.5 + 1 7.5	7973.804706820	6.244e-02	1
A'_4Phi 1 1.5 - 1 7.5	7973.835309435	6.610e-02	1
A'_4Phi 4 4.5 + 0 29.5	7975.947907810	6.362e-02	5
A'_4Phi 4 4.5 - 0 29.5	7975.953804522	6.354e-02	5
A'_4Phi 3 3.5 + 0 34.5	7981.289863297	6.414e-02	4
A'_4Phi 3 3.5 - 0 34.5	7981.305788858	6.458e-02	4
A'_4Phi 1 1.5 + 1 8.5	7982.555203742	6.284e-02	1
A'_4Phi 1 1.5 - 1 8.5	7982.593039021	6.572e-02	1
A'_4Phi 1 1.5 + 1 9.5	7992.332448172	6.284e-02	2
A'_4Phi 1 1.5 - 1 9.5	7992.369388224	6.534e-02	2
A'_4Phi 1 1.5 + 1 10.5	8003.127641149	6.324e-02	2
A'_4Phi 1 1.5 - 1 10.5	8003.162656771	6.496e-02	2
A'_4Phi 2 2.5 + 0 39.5	8003.897703586	6.871e-02	1
A'_4Phi 4 4.5 + 0 30.5	8008.023640245	6.362e-02	5
A'_4Phi 4 4.5 - 0 30.5	8008.029265037	6.354e-02	5
A'_4Phi 1 1.5 + 1 11.5	8014.954429300	6.331e-02	2
A'_4Phi 1 1.5 - 1 11.5	8014.990301398	6.496e-02	2
A'_4Phi 3 3.5 + 0 35.5	8018.333204208	6.453e-02	4
A'_4Phi 3 3.5 - 0 35.5	8018.349129819	6.497e-02	4
A'_4Phi 1 1.5 + 1 12.5	8027.809688491	6.292e-02	2
A'_4Phi 1 1.5 - 1 12.5	8027.847644350	6.457e-02	2
A'_4Phi 4 4.5 + 0 31.5	8041.143642904	6.402e-02	5
A'_4Phi 4 4.5 - 0 31.5	8041.149334240	6.393e-02	5
A'_4Phi 1 1.5 + 1 13.5	8041.693715864	6.292e-02	2
A'_4Phi 1 1.5 - 1 13.5	8041.732150023	6.457e-02	2
A'_4Phi 3 3.5 + 0 36.5	8056.414604772	6.453e-02	4
A'_4Phi 3 3.5 - 0 36.5	8056.430530357	6.497e-02	4
A'_4Phi 1 1.5 + 1 14.5	8056.613323650	6.292e-02	1
A'_4Phi 1 1.5 - 1 14.5	8056.652038030	6.457e-02	1
A'_4Phi 1 1.5 + 1 15.5	8072.535522969	6.252e-02	2
A'_4Phi 1 1.5 - 1 15.5	8072.575801822	6.418e-02	2
A'_4Phi 4 4.5 + 0 32.5	8075.308353110	6.402e-02	5
A'_4Phi 4 4.5 - 0 32.5	8075.314045792	6.393e-02	5
A'_4Phi 1 1.5 + 1 16.5	8089.500749705	6.212e-02	2
A'_4Phi 1 1.5 - 1 16.5	8089.542577370	6.379e-02	2
A'_4Phi 3 3.5 + 0 37.5	8095.530523467	6.492e-02	3
A'_4Phi 3 3.5 - 0 37.5	8095.546449055	6.535e-02	3
A'_4Phi 1 1.5 + 1 17.5	8107.489116065	6.212e-02	2
A'_4Phi 1 1.5 - 1 17.5	8107.531293247	6.379e-02	2
A'_4Phi 4 4.5 + 0 33.5	8110.520083283	6.440e-02	5
A'_4Phi 4 4.5 - 0 33.5	8110.525772263	6.432e-02	5
A'_4Phi 1 1.5 + 1 18.5	8126.510594541	6.252e-02	2
A'_4Phi 1 1.5 - 1 18.5	8126.552963791	6.340e-02	2
A'_4Phi 3 3.5 + 0 38.5	8135.694949447	6.530e-02	3
A'_4Phi 3 3.5 - 0 38.5	8135.710875035	6.573e-02	3
A'_4Phi 1 1.5 + 1 19.5	8146.555871407	6.252e-02	2
A'_4Phi 1 1.5 - 1 19.5	8146.598356562	6.340e-02	2
A'_4Phi 4 4.5 + 0 34.5	8146.768012778	6.440e-02	5
A'_4Phi 4 4.5 - 0 34.5	8146.773709671	6.432e-02	5
A'_4Phi 1 1.5 + 1 20.5	8167.640121157	6.263e-02	2
A'_4Phi 1 1.5 - 1 20.5	8167.681176313	6.300e-02	2
A'_4Phi 2 2.5 - 1 10.5	8175.034706131	6.331e-02	1
A'_4Phi 2 2.5 + 1 10.5	8175.074523396	6.474e-02	1
A'_4Phi 3 3.5 + 0 39.5	8176.884403071	6.530e-02	3
A'_4Phi 3 3.5 - 0 39.5	8176.900328659	6.573e-02	3
A'_4Phi 4 4.5 + 0 35.5	8184.070758076	6.479e-02	5
A'_4Phi 4 4.5 - 0 35.5	8184.076455609	6.471e-02	5
A'_4Phi 2 2.5 - 1 11.5	8186.948260166	6.292e-02	2
A'_4Phi 2 2.5 + 1 11.5	8186.992520467	6.474e-02	2
A'_4Phi 1 1.5 + 1 21.5	8189.715190942	6.331e-02	1
A'_4Phi 1 1.5 - 1 21.5	8189.754400730	6.300e-02	1
A'_4Phi 2 2.5 - 1 12.5	8199.884577238	6.252e-02	2
A'_4Phi 2 2.5 + 1 12.5	8199.929051470	6.474e-02	2
A'_4Phi 1 1.5 + 1 22.5	8212.828408961	6.331e-02	1
A'_4Phi 1 1.5 - 1 22.5	8212.868249726	6.260e-02	1
A'_4Phi 2 2.5 - 1 13.5	8213.847682592	6.252e-02	2
A'_4Phi 2 2.5 + 1 13.5	8213.871821900	6.435e-02	2
A'_4Phi 3 3.5 + 0 40.5	8219.109908271	6.568e-02	3
A'_4Phi 3 3.5 - 0 40.5	8219.125833859	6.611e-02	3
A'_4Phi 4 4.5 + 0 36.5	8222.412523042	6.518e-02	4
A'_4Phi 4 4.5 - 0 36.5	8222.418220869	6.509e-02	4
A'_4Phi 2 2.5 - 1 14.5	8228.834677899	6.212e-02	2
A'_4Phi 2 2.5 + 1 14.5	8228.870253695	6.357e-02	2
A'_4Phi 1 1.5 + 1 23.5	8236.960943658	6.342e-02	1
A'_4Phi 1 1.5 - 1 23.5	8237.003489739	6.300e-02	1
A'_4Phi 2 2.5 - 1 15.5	8244.873508489	6.171e-02	2
A'_4Phi 2 2.5 + 1 15.5	8244.906137226	6.317e-02	2
A'_4Phi 4 4.5 + 0 37.5	8261.812317138	6.594e-02	4
A'_4Phi 4 4.5 - 0 37.5	8261.818015852	6.586e-02	4
A'_4Phi 2 2.5 - 1 16.5	8261.952795154	6.171e-02	2
A'_4Phi 2 2.5 + 1 16.5	8261.990860302	6.278e-02	2
A'_4Phi 3 3.5 + 0 41.5	8262.363391781	6.568e-02	3
A'_4Phi 3 3.5 - 0 41.5	8262.379317369	6.611e-02	3
A'_4Phi 2 2.5 + 1 17.5	8280.056624728	6.278e-02	2
A'_4Phi 2 2.5 - 1 17.5	8280.068047219	6.171e-02	2
A'_4Phi 1 1.5 + 1 25.5	8288.345524282	6.382e-02	1
A'_4Phi 1 1.5 - 1 25.5	8288.389273618	6.340e-02	1
A'_4Phi 2 2.5 + 1 18.5	8299.230388313	6.238e-02	2
A'_4Phi 2 2.5 - 1 18.5	8299.247195012	6.212e-02	2
A'_4Phi 4 4.5 + 0 38.5	8302.235448386	6.632e-02	4
A'_4Phi 4 4.5 - 0 38.5	8302.241147102	6.624e-02	4
A'_4Phi 3 3.5 + 0 42.5	8306.660059455	6.606e-02	3
A'_4Phi 3 3.5 - 0 42.5	8306.675985043	6.649e-02	3
A'_4Phi 1 1.5 + 1 26.5	8315.588235255	6.421e-02	1
A'_4Phi 1 1.5 - 1 26.5	8315.630423539	6.379e-02	1
A'_4Phi 2 2.5 - 1 19.5	8319.378710173	6.212e-02	1
A'_4Phi 2 2.5 + 1 19.5	8319.430588662	6.218e-02	1
A'_4Phi 3 3.5 - 1 9.5	8328.710396631	7.070e-02	1
A'_4Phi 3 3.5 + 1 9.5	8328.783609696	6.787e-02	1
A'_4Phi 3 3.5 - 1 10.5	8339.621396631	6.763e-02	1
A'_4Phi 3 3.5 + 1 10.5	8339.694609696	6.466e-02	1
A'_4Phi 2 2.5 + 1 20.5	8340.582602285	6.218e-02	1
A'_4Phi 2 2.5 - 1 20.5	8340.619890954	6.252e-02	1
A'_4Phi 4 4.5 + 0 39.5	8343.713218977	6.669e-02	3
A'_4Phi 4 4.5 - 0 39.5	8343.718917692	6.661e-02	3
A'_4Phi 1 1.5 + 1 27.5	8343.838532355	6.460e-02	1
A'_4Phi 1 1.5 - 1 27.5	8343.867578730	6.418e-02	1
A'_4Phi 3 3.5 - 1 11.5	8351.590396631	6.143e-02	1
A'_4Phi 3 3.5 + 1 11.5	8351.830048831	6.184e-02	1
A'_4Phi 3 3.5 + 0 43.5	8351.974777957	6.606e-02	3
A'_4Phi 3 3.5 - 0 43.5	8351.990703545	6.649e-02	3
A'_4Phi 3 3.5 - 1 12.5	8364.613588983	6.143e-02	2
A'_4Phi 3 3.5 + 1 12.5	8364.853946050	6.184e-02	2
A'_4Phi 1 1.5 + 1 28.5	8373.113493844	6.460e-02	1
A'_4Phi 1 1.5 - 1 28.5	8373.153399581	6.418e-02	1
A'_4Phi 3 3.5 - 1 13.5	8378.664192212	6.331e-02	2
A'_4Phi 3 3.5 + 1 13.5	8378.673227538	6.298e-02	2
A'_4Phi 4 4.5 + 0 40.5	8386.240218977	6.707e-02	2
A'_4Phi 4 4.5 - 0 40.5	8386.245917692	6.699e-02	2
A'_4Phi 3 3.5 - 1 14.5	8393.738465664	6.331e-02	2
A'_4Phi 3 3.5 + 1 14.5	8393.746555504	6.298e-02	2
A'_4Phi 3 3.5 + 0 44.5	8398.334365834	6.644e-02	3
A'_4Phi 3 3.5 - 0 44.5	8398.350291422	6.687e-02	3
A'_4Phi 3 3.5 + 1 15.5	8409.838768748	6.218e-02	3
A'_4Phi 3 3.5 - 1 15.5	8409.846827150	6.252e-02	3
A'_4Phi 3 3.5 + 1 16.5	8426.966975401	6.218e-02	2
A'_4Phi 3 3.5 - 1 16.5	8426.976083069	6.252e-02	2
A'_4Phi 4 4.5 + 0 41.5	8429.782218977	7.016e-02	2
A'_4Phi 4 4.5 - 0 41.5	8429.787917692	7.009e-02	2
A'_4Phi 3 3.5 + 1 17.5	8445.155310591	6.218e-02	3
A'_4Phi 3 3.5 - 1 17.5	8445.166002886	6.252e-02	3
A'_4Phi 3 3.5 + 0 45.5	8445.711618561	6.644e-02	3
A'_4Phi 3 3.5 - 0 45.5	8445.727544149	6.687e-02	3
A'_4Phi 3 3.5 + 1 18.5	8464.380146323	6.177e-02	3
A'_4Phi 3 3.5 - 1 18.5	8464.392305408	6.212e-02	3
A'_4Phi 4 4.5 + 0 42.5	8474.357218977	7.052e-02	2
A'_4Phi 4 4.5 - 0 42.5	8474.362917692	7.044e-02	2
A'_4Phi 3 3.5 + 1 19.5	8484.638239955	6.177e-02	3
A'_4Phi 3 3.5 - 1 19.5	8484.651966162	6.212e-02	3
A'_4Phi 3 3.5 + 0 46.5	8494.117215993	6.681e-02	3
A'_4Phi 3 3.5 - 0 46.5	8494.133141581	6.724e-02	3
A'_4Phi 3 3.5 + 1 20.5	8505.933849213	6.177e-02	3
A'_4Phi 3 3.5 - 1 20.5	8505.947837661	6.212e-02	3
A'_4Phi 4 4.5 + 0 43.5	8519.996218977	7.347e-02	1
A'_4Phi 4 4.5 - 0 43.5	8520.001917692	7.340e-02	1
A'_4Phi 3 3.5 + 1 21.5	8528.264992635	6.218e-02	3
A'_4Phi 3 3.5 - 1 21.5	8528.281295538	6.252e-02	3
A'_4Phi 3 3.5 + 0 47.5	8543.558374469	6.681e-02	3
A'_4Phi 3 3.5 - 0 47.5	8543.574300057	6.724e-02	3
A'_4Phi 3 3.5 + 1 22.5	8551.637577472	6.218e-02	3
A'_4Phi 3 3.5 - 1 22.5	8551.654123431	6.252e-02	3
A'_4Phi 3 3.5 + 1 23.5	8576.038146287	6.229e-02	3
A'_4Phi 3 3.5 - 1 23.5	8576.054154614	6.275e-02	3
A'_4Phi 3 3.5 + 0 48.5	8594.028533134	6.719e-02	2
A'_4Phi 3 3.5 - 0 48.5	8594.044458722	6.761e-02	2
A'_4Phi 3 3.5 + 1 24.5	8601.486089617	6.258e-02	3
A'_4Phi 3 3.5 - 1 24.5	8601.500941824	6.314e-02	3
A'_4Phi 4 4.5 + 1 18.5	8620.666406744	6.218e-02	1
A'_4Phi 4 4.5 - 1 18.5	8620.674117691	6.171e-02	1
A'_4Phi 3 3.5 + 1 25.5	8627.963545037	6.258e-02	3
A'_4Phi 3 3.5 - 1 25.5	8627.978807288	6.289e-02	3
A'_4Phi 4 4.5 + 1 19.5	8641.098432258	6.218e-02	2
A'_4Phi 4 4.5 - 1 19.5	8641.106053655	6.171e-02	2
A'_4Phi 3 3.5 + 0 49.5	8645.518229683	6.756e-02	2
A'_4Phi 3 3.5 - 0 49.5	8645.534155271	6.798e-02	2
A'_4Phi 3 3.5 + 1 26.5	8655.473939518	6.298e-02	3
A'_4Phi 3 3.5 - 1 26.5	8655.489064250	6.289e-02	3
A'_4Phi 4 4.5 + 1 20.5	8662.590479770	6.218e-02	2
A'_4Phi 4 4.5 - 1 20.5	8662.597059413	6.183e-02	2
A'_4Phi 3 3.5 + 1 27.5	8684.024949832	6.337e-02	3
A'_4Phi 3 3.5 - 1 27.5	8684.039955590	6.329e-02	3
A'_4Phi 4 4.5 + 1 21.5	8685.115574704	6.218e-02	2
A'_4Phi 4 4.5 - 1 21.5	8685.122417040	6.183e-02	2
A'_4Phi 3 3.5 + 0 50.5	8698.083229683	2.120e-01	2
A'_4Phi 3 3.5 - 0 50.5	8698.099155271	2.122e-01	2
A'_4Phi 4 4.5 + 1 22.5	8708.689175579	6.229e-02	2
A'_4Phi 4 4.5 - 1 22.5	8708.694443721	6.223e-02	2
A'_4Phi 3 3.5 + 1 28.5	8713.602793726	6.337e-02	3
A'_4Phi 3 3.5 - 1 28.5	8713.617726704	6.329e-02	3
A'_4Phi 4 4.5 + 1 23.5	8733.302461485	6.258e-02	2
A'_4Phi 4 4.5 - 1 23.5	8733.308433911	6.223e-02	2
A'_4Phi 3 3.5 + 1 29.5	8744.214692940	6.336e-02	3
A'_4Phi 3 3.5 - 1 29.5	8744.230495906	6.357e-02	3
A'_4Phi 3 3.5 + 0 51.5	8751.626229683	2.122e-01	2
A'_4Phi 3 3.5 - 0 51.5	8751.642155271	2.123e-01	2
A'_4Phi 4 4.5 + 1 24.5	8758.961419204	6.258e-02	2
A'_4Phi 4 4.5 - 1 24.5	8758.968032939	6.235e-02	2
A'_4Phi 3 3.5 + 1 30.5	8775.867747867	6.375e-02	3
A'_4Phi 3 3.5 - 1 30.5	8775.883595405	6.396e-02	3
A'_4Phi 4 4.5 + 1 25.5	8785.662671033	6.258e-02	2
A'_4Phi 4 4.5 - 1 25.5	8785.669729833	6.263e-02	2
A'_4Phi 3 3.5 + 1 31.5	8808.544781083	6.375e-02	3
A'_4Phi 3 3.5 - 1 31.5	8808.560677002	6.396e-02	3
A'_4Phi 4 4.5 + 1 26.5	8813.408952727	6.283e-02	2
A'_4Phi 4 4.5 - 1 26.5	8813.414116806	6.275e-02	2
A'_4Phi 4 4.5 + 1 27.5	8842.203099354	6.323e-02	2
A'_4Phi 4 4.5 - 1 27.5	8842.207675075	6.314e-02	2
A'_4Phi 3 3.5 + 1 32.5	8842.254356844	6.375e-02	3
A'_4Phi 3 3.5 - 1 32.5	8842.270280468	6.420e-02	3
A'_4Phi 4 4.5 + 1 28.5	8872.045804362	6.362e-02	2
A'_4Phi 4 4.5 - 1 28.5	8872.052284711	6.354e-02	2
A'_4Phi 3 3.5 + 1 33.5	8877.003284556	6.414e-02	3
A'_4Phi 3 3.5 - 1 33.5	8877.019210362	6.458e-02	3
A'_4Phi 4 4.5 + 1 29.5	8902.922153628	6.362e-02	1
A'_4Phi 4 4.5 - 1 29.5	8902.927677894	6.354e-02	1
A'_4Phi 3 3.5 + 1 34.5	8912.769544040	6.414e-02	3
A'_4Phi 3 3.5 - 1 34.5	8912.785469765	6.458e-02	3
A'_4Phi 4 4.5 + 1 30.5	8934.813266306	6.362e-02	2
A'_4Phi 4 4.5 - 1 30.5	8934.818860089	6.354e-02	2
A'_4Phi 3 3.5 + 1 35.5	8949.572994662	6.453e-02	3
A'_4Phi 3 3.5 - 1 35.5	8949.588920305	6.497e-02	3
A'_4Phi 4 4.5 + 1 31.5	8967.763506930	6.402e-02	2
A'_4Phi 4 4.5 - 1 31.5	8967.769174155	6.393e-02	2
A'_4Phi 3 3.5 + 1 36.5	8987.397051965	6.492e-02	3
A'_4Phi 3 3.5 - 1 36.5	8987.412977554	6.535e-02	3
A'_4Phi 4 4.5 + 1 32.5	9001.756031193	6.402e-02	2
A'_4Phi 4 4.5 - 1 32.5	9001.761710905	6.393e-02	2
A'_4Phi 3 3.5 + 1 37.5	9026.263328995	6.492e-02	3
A'_4Phi 3 3.5 - 1 37.5	9026.279254583	6.535e-02	3
A'_4Phi 4 4.5 + 1 33.5	9036.779020293	6.440e-02	2
A'_4Phi 4 4.5 - 1 33.5	9036.784714827	6.432e-02	2
A'_4Phi 3 3.5 + 1 38.5	9066.160725675	6.568e-02	3
A'_4Phi 3 3.5 - 1 38.5	9066.176651263	6.611e-02	3
A'_4Phi 4 4.5 + 1 34.5	9072.843876721	6.440e-02	2
A'_4Phi 4 4.5 - 1 34.5	9072.849572684	6.432e-02	2
A'_4Phi 3 3.5 + 1 39.5	9107.083069737	6.530e-02	3
A'_4Phi 3 3.5 - 1 39.5	9107.098995325	6.573e-02	3
A'_4Phi 4 4.5 + 1 35.5	9109.961385427	6.762e-02	1
A'_4Phi 4 4.5 - 1 35.5	9109.967082640	6.754e-02	1
A'_4Phi 4 4.5 + 1 36.5	9148.106140559	6.799e-02	1
A'_4Phi 4 4.5 - 1 36.5	9148.111838239	6.791e-02	1
A'_4Phi 3 3.5 + 1 40.5	9149.031658579	6.568e-02	3
A'_4Phi 3 3.5 - 1 40.5	9149.047584167	6.611e-02	3
A'_4Phi 4 4.5 + 1 37.5	9187.285560537	6.632e-02	1
A'_4Phi 4 4.5 - 1 37.5	9187.291259231	6.624e-02	1
A'_4Phi 3 3.5 + 1 41.5	9192.001001215	6.568e-02	2
A'_4Phi 3 3.5 - 1 41.5	9192.016926803	6.611e-02	2
A'_4Phi 4 4.5 + 1 38.5	9227.494382762	6.632e-02	1
A'_4Phi 4 4.5 - 1 38.5	9227.500081477	6.624e-02	1
A'_4Phi 3 3.5 + 1 42.5	9236.001940086	6.606e-02	2
A'_4Phi 3 3.5 - 1 42.5	9236.017865674	6.649e-02	2
A'_4Phi 4 4.5 + 1 39.5	9268.741333681	6.669e-02	1
A'_4Phi 4 4.5 - 1 39.5	9268.747032397	6.661e-02	1
A'_4Phi 3 3.5 + 1 43.5	9281.028630907	6.644e-02	3
A'_4Phi 3 3.5 - 1 43.5	9281.044556495	6.687e-02	3
A'_4Phi 3 3.5 + 2 13.5	9306.432842142	6.337e-02	1
A'_4Phi 3 3.5 - 2 13.5	9306.442591896	6.371e-02	1
A'_4Phi 4 4.5 + 1 40.5	9311.054218977	6.707e-02	1
A'_4Phi 4 4.5 - 1 40.5	9311.059917692	6.699e-02	1
A'_4Phi 3 3.5 + 2 14.5	9321.409281063	6.298e-02	3
A'_4Phi 3 3.5 - 2 14.5	9321.418955651	6.331e-02	3
A'_4Phi 3 3.5 + 1 44.5	9327.080506664	6.644e-02	3
A'_4Phi 3 3.5 - 1 44.5	9327.096432252	6.687e-02	3
A'_4Phi 3 3.5 + 2 15.5	9337.419201136	6.258e-02	3
A'_4Phi 3 3.5 - 2 15.5	9337.428416389	6.292e-02	3
A'_4Phi 4 4.5 + 1 41.5	9354.409218977	7.016e-02	1
A'_4Phi 4 4.5 - 1 41.5	9354.414917692	7.009e-02	1
A'_4Phi 3 3.5 + 2 16.5	9354.438126732	6.218e-02	3
A'_4Phi 3 3.5 - 2 16.5	9354.449639855	6.252e-02	3
A'_4Phi 3 3.5 + 2 17.5	9372.538132178	6.218e-02	2
A'_4Phi 3 3.5 - 2 17.5	9372.550070985	6.252e-02	2
A'_4Phi 3 3.5 + 1 45.5	9374.165612747	6.644e-02	3
A'_4Phi 3 3.5 - 1 45.5	9374.181538335	6.687e-02	3
A'_4Phi 3 3.5 + 2 18.5	9391.635685152	6.218e-02	3
A'_4Phi 3 3.5 - 2 18.5	9391.648982062	6.252e-02	3
A'_4Phi 4 4.5 + 1 42.5	9398.694218977	7.052e-02	1
A'_4Phi 4 4.5 - 1 42.5	9398.699917692	7.044e-02	1
A'_4Phi 3 3.5 + 2 19.5	9411.760913495	6.218e-02	3
A'_4Phi 3 3.5 - 2 19.5	9411.775191583	6.252e-02	3
A'_4Phi 3 3.5 + 1 46.5	9422.240222744	6.681e-02	2
A'_4Phi 3 3.5 - 1 46.5	9422.256148332	6.724e-02	2
A'_4Phi 3 3.5 + 2 20.5	9432.918683237	6.218e-02	3
A'_4Phi 3 3.5 - 2 20.5	9432.933495949	6.252e-02	3
A'_4Phi 4 4.5 + 1 43.5	9444.094218977	7.347e-02	1
A'_4Phi 4 4.5 - 1 43.5	9444.099917692	7.340e-02	1
A_4Pi 1 -0.5 + 0 0.5	9453.144247489	5.000e-02	1
A_4Pi 1 -0.5 - 0 0.5	9453.620000000	5.000e-02	1
A_4Pi 1 -0.5 - 0 1.5	9454.446717227	5.000e-02	2
A'_4Phi 3 3.5 + 2 21.5	9455.102231614	6.218e-02	3
A'_4Phi 3 3.5 - 2 21.5	9455.117682444	6.252e-02	3
A_4Pi 1 -0.5 + 0 2.5	9456.711001854	5.093e-02	2
A_4Pi 1 -0.5 - 0 2.5	9457.923434455	8.660e-02	1
A_4Pi 1 -0.5 - 0 3.5	9459.903434455	8.660e-02	1
A_4Pi 1 -0.5 + 0 4.5	9464.081252775	5.936e-02	2
A_4Pi 1 -0.5 - 0 4.5	9466.314847377	6.685e-02	2
A_4Pi 1 -0.5 - 0 5.5	9469.226376369	6.116e-02	1
A'_4Phi 3 3.5 + 1 47.5	9471.365229683	6.756e-02	1
A'_4Phi 3 3.5 - 1 47.5	9471.381155271	6.798e-02	1
A_4Pi 1 -0.5 + 0 5.5	9471.798829120	6.537e-02	1
A_4Pi 1 -0.5 + 0 6.5	9475.504039612	6.163e-02	2
A'_4Phi 3 3.5 + 2 22.5	9478.328932061	6.258e-02	3
A'_4Phi 3 3.5 - 2 22.5	9478.344711257	6.292e-02	3
A_4Pi 1 -0.5 - 0 6.5	9478.404712917	6.648e-02	1
A_4Pi 1 -0.5 - 0 7.5	9482.656838829	6.145e-02	1
A_4Pi 2 0.5 - 0 0.5	9483.300000000	5.000e-02	1
A_4Pi 2 0.5 + 0 0.5	9483.743644317	5.060e-02	1
A_4Pi 2 0.5 + 0 1.5	9484.598945903	5.000e-02	2
A_4Pi 2 0.5 - 0 1.5	9485.404476269	5.000e-02	2
A_4Pi 1 -0.5 + 0 7.5	9485.964706820	6.244e-02	1
A_4Pi 2 0.5 - 0 2.5	9486.986193496	6.118e-02	2
A_4Pi 2 0.5 + 0 2.5	9488.195334364	5.000e-02	2
A_4Pi 2 0.5 + 0 3.5	9490.398119974	5.093e-02	2
A_4Pi 1 -0.5 + 0 8.5	9490.859858458	6.074e-02	1
A_4Pi 2 0.5 - 0 3.5	9492.004408190	8.230e-02	2
A_4Pi 1 -0.5 - 0 8.5	9494.535195285	6.572e-02	2
A_4Pi 2 0.5 - 0 4.5	9494.826890288	8.230e-02	2
A_4Pi 2 0.5 + 0 4.5	9496.719818710	5.093e-02	1
A_4Pi 2 0.5 + 0 5.5	9500.039192031	8.466e-02	1
A_4Pi 1 -0.5 - 0 9.5	9500.151737427	6.534e-02	1
A_4Pi 2 0.5 - 0 5.5	9502.488398650	8.433e-02	1
A'_4Phi 3 3.5 + 2 23.5	9502.571552023	6.258e-02	3
A'_4Phi 3 3.5 - 2 23.5	9502.587205958	6.292e-02	3
A_4Pi 1 -0.5 + 0 9.5	9504.202775204	6.125e-02	3
A_4Pi 2 0.5 + 0 6.5	9509.169192031	8.466e-02	1
A_4Pi 1 -0.5 + 0 10.5	9510.250449420	6.074e-02	1
A_4Pi 2 0.5 + 0 7.5	9514.151945075	6.512e-02	1
A_4Pi 1 -0.5 - 0 10.5	9514.637371528	6.063e-02	3
A_4Pi 3 1.5 - 0 1.5	9518.200000000	5.000e-02	1
A_4Pi 3 1.5 + 0 1.5	9518.223945903	5.000e-02	2
A_4Pi 3 1.5 - 0 2.5	9520.901193496	6.118e-02	2
A_4Pi 3 1.5 + 0 2.5	9520.924247489	5.000e-02	1
A_4Pi 1 -0.5 - 0 11.5	9521.450529152	6.074e-02	1
A_4Pi 2 0.5 - 0 8.5	9522.777763542	6.410e-02	3
A_4Pi 3 1.5 + 0 3.5	9524.519818710	5.093e-02	2
A_4Pi 3 1.5 - 0 3.5	9524.543434455	8.660e-02	2
A_4Pi 2 0.5 + 0 8.5	9525.969945075	6.794e-02	1
A_4Pi 1 -0.5 + 0 11.5	9526.141511800	6.063e-02	3
A'_4Phi 3 3.5 + 2 24.5	9527.848893146	6.269e-02	3
A'_4Phi 3 3.5 - 2 24.5	9527.864445908	6.329e-02	3
A_4Pi 3 1.5 + 0 4.5	9529.369818710	5.093e-02	2
A_4Pi 2 0.5 + 0 9.5	9532.301123731	6.474e-02	3
A'_4Phi 4 4.5 - 2 17.5	9532.507170214	6.171e-02	1
A'_4Phi 4 4.5 + 2 17.5	9532.508110671	6.218e-02	1
A_4Pi 1 -0.5 + 0 12.5	9533.625969512	6.292e-02	2
A_4Pi 3 1.5 - 0 5.5	9535.158398650	8.433e-02	2
A_4Pi 2 0.5 - 0 9.5	9535.806424805	6.331e-02	2
A_4Pi 1 -0.5 - 0 12.5	9538.692011866	6.100e-02	2
A_4Pi 2 0.5 - 0 10.5	9542.887125656	6.292e-02	3
A_4Pi 2 0.5 + 0 10.5	9546.669713058	6.474e-02	2
A_4Pi 1 -0.5 - 0 13.5	9546.860038030	6.741e-02	1
A_4Pi 3 1.5 - 0 7.5	9549.905396631	2.123e-01	1
A_4Pi 3 1.5 + 0 7.5	9549.914609696	6.860e-02	1
A'_4Phi 4 4.5 - 2 18.5	9551.734597848	6.212e-02	1
A'_4Phi 4 4.5 + 2 18.5	9551.739871141	6.218e-02	1
A_4Pi 1 -0.5 + 0 13.5	9552.029756343	6.125e-02	3
A'_4Phi 3 3.5 + 2 25.5	9554.146766355	6.337e-02	3
A'_4Phi 3 3.5 - 2 25.5	9554.162133751	6.329e-02	3
A_4Pi 2 0.5 + 0 11.5	9554.535348275	6.435e-02	3
A_4Pi 2 0.5 - 0 11.5	9558.466015156	6.621e-02	2
A_4Pi 3 1.5 - 0 8.5	9558.822396631	6.837e-02	1
A_4Pi 3 1.5 + 0 8.5	9558.957609696	6.824e-02	1
A_4Pi 4 2.5 + 0 2.5	9560.874247489	5.000e-02	1
A_4Pi 4 2.5 - 0 2.5	9560.903434455	8.660e-02	1
A_4Pi 1 -0.5 + 0 14.5	9561.134862564	6.110e-02	2
A_4Pi 4 2.5 + 0 3.5	9564.609818710	5.093e-02	1
A_4Pi 4 2.5 - 0 3.5	9564.673434455	8.660e-02	1
A_4Pi 1 -0.5 - 0 14.5	9566.543662263	6.131e-02	2
A_4Pi 2 0.5 - 0 12.5	9567.152341092	6.212e-02	3
A_4Pi 3 1.5 + 0 9.5	9568.891609696	6.505e-02	1
A_4Pi 3 1.5 - 0 9.5	9568.940396631	6.800e-02	1
A_4Pi 4 2.5 + 0 4.5	9569.269191205	5.285e-02	3
A_4Pi 4 2.5 - 0 4.5	9569.498398650	8.433e-02	2
A_4Pi 2 0.5 + 0 12.5	9571.386760715	6.435e-02	2
A'_4Phi 4 4.5 - 2 19.5	9572.026054151	6.212e-02	2
A'_4Phi 4 4.5 + 2 19.5	9572.029070435	6.218e-02	2
A_4Pi 4 2.5 + 0 5.5	9575.281882440	6.061e-02	2
A_4Pi 4 2.5 - 0 5.5	9575.294310678	6.184e-02	3
A_4Pi 1 -0.5 - 0 15.5	9576.315660762	6.110e-02	3
A_4Pi 3 1.5 - 0 10.5	9579.885396631	6.480e-02	1
A_4Pi 3 1.5 + 0 10.5	9580.098459376	6.129e-02	2
A_4Pi 2 0.5 + 0 13.5	9580.913966646	6.357e-02	3
A'_4Phi 3 3.5 + 2 26.5	9581.499339883	6.298e-02	3
A'_4Phi 3 3.5 - 2 26.5	9581.514710459	6.329e-02	3
A_4Pi 1 -0.5 + 0 15.5	9581.966872775	6.177e-02	2
A_4Pi 4 2.5 + 0 6.5	9582.248140941	6.020e-02	3
A_4Pi 4 2.5 - 0 6.5	9582.259216913	6.143e-02	3
A_4Pi 2 0.5 - 0 13.5	9585.218238917	6.212e-02	3
A_4Pi 4 2.5 + 0 7.5	9590.305088380	6.061e-02	4
A_4Pi 4 2.5 - 0 7.5	9590.315096580	6.102e-02	3
A_4Pi 3 1.5 - 0 11.5	9592.201776631	6.102e-02	3
A_4Pi 3 1.5 + 0 11.5	9592.247414423	6.143e-02	2
A_4Pi 1 -0.5 + 0 16.5	9592.459489854	6.172e-02	3
A'_4Phi 4 4.5 + 2 20.5	9593.348493353	6.258e-02	2
A'_4Phi 4 4.5 - 2 20.5	9593.349982371	6.223e-02	2
A_4Pi 2 0.5 - 0 14.5	9595.621616334	6.171e-02	4
A_4Pi 1 -0.5 - 0 16.5	9598.403974087	6.177e-02	2
A_4Pi 4 2.5 + 0 8.5	9599.422887319	6.061e-02	5
A_4Pi 4 2.5 - 0 8.5	9599.433832702	6.102e-02	5
A_4Pi 2 0.5 + 0 14.5	9600.138516172	6.607e-02	3
A_4Pi 3 1.5 - 0 12.5	9605.177666629	6.331e-02	1
A_4Pi 3 1.5 + 0 12.5	9605.427010490	6.102e-02	2
A_4Pi 4 2.5 + 0 9.5	9609.627632732	6.067e-02	5
A_4Pi 4 2.5 - 0 9.5	9609.636585765	6.061e-02	6
A_4Pi 1 -0.5 - 0 17.5	9609.704941302	6.172e-02	3
A'_4Phi 3 3.5 + 2 27.5	9609.855909610	6.337e-02	3
A'_4Phi 3 3.5 - 2 27.5	9609.871382230	6.329e-02	3
A_4Pi 2 0.5 + 0 15.5	9611.417803866	6.317e-02	3
A_4Pi 1 -0.5 + 0 17.5	9615.594273585	6.172e-02	3
A'_4Phi 4 4.5 + 2 21.5	9615.705293662	6.258e-02	2
A'_4Phi 4 4.5 - 2 21.5	9615.709466385	6.223e-02	2
A_4Pi 2 0.5 - 0 15.5	9616.001110305	6.212e-02	2
A_4Pi 3 1.5 + 0 13.5	9619.383948074	6.258e-02	4
A_4Pi 3 1.5 - 0 13.5	9619.387490970	6.292e-02	2
A_4Pi 4 2.5 + 0 10.5	9620.887114632	6.067e-02	6
A_4Pi 4 2.5 - 0 10.5	9620.891551488	6.061e-02	5
A_4Pi 1 -0.5 + 0 18.5	9627.908286619	6.163e-02	4
A_4Pi 2 0.5 - 0 16.5	9628.208716914	6.131e-02	3
A_4Pi 2 0.5 + 0 16.5	9632.946640548	6.278e-02	3
A_4Pi 4 2.5 + 0 11.5	9633.212693129	6.061e-02	4
A_4Pi 4 2.5 - 0 11.5	9633.219873247	6.061e-02	5
A_4Pi 1 -0.5 - 0 18.5	9634.228177586	6.116e-02	3
A_4Pi_PH 3 1.5 - 0 14.5	9634.600494534	6.090e-02	1
A_4Pi 3 1.5 - 0 14.5	9634.616388218	6.292e-02	2
A_4Pi 3 1.5 + 0 14.5	9634.956728214	6.258e-02	3
A'_4Phi 4 4.5 + 2 22.5	9639.100906823	6.269e-02	2
A'_4Phi 4 4.5 - 2 22.5	9639.106099628	6.263e-02	2
A'_4Phi 3 3.5 + 2 28.5	9639.247481556	6.337e-02	3
A'_4Phi 3 3.5 - 2 28.5	9639.262924651	6.329e-02	3
A_4Pi 2 0.5 + 0 17.5	9646.083670649	6.238e-02	4
A_4Pi 4 2.5 - 0 12.5	9646.612203289	6.067e-02	4
A_4Pi 4 2.5 + 0 12.5	9646.612225625	6.061e-02	5
A_4Pi 1 -0.5 - 0 19.5	9647.165400192	6.218e-02	4
A_4Pi_PH 3 1.5 + 0 15.5	9650.865419882	6.090e-02	1
A_4Pi 3 1.5 - 0 15.5	9650.881377932	6.292e-02	2
A_4Pi 2 0.5 - 0 17.5	9650.888432750	6.171e-02	3
A_4Pi 3 1.5 + 0 15.5	9650.915374241	6.258e-02	2
A_4Pi 1 -0.5 + 0 19.5	9653.305844868	6.223e-02	3
A_4Pi_PH 4 2.5 - 0 13.5	9661.058494534	6.151e-02	1
A_4Pi 4 2.5 + 0 13.5	9661.064615938	6.151e-02	5
A_4Pi 4 2.5 - 0 13.5	9661.085217544	6.108e-02	5
A'_4Phi 4 4.5 + 2 23.5	9663.538153404	6.298e-02	2
A'_4Phi 4 4.5 - 2 23.5	9663.544169683	6.263e-02	2
A_4Pi 2 0.5 - 0 18.5	9664.961531237	6.212e-02	3
A_4Pi 1 -0.5 + 0 20.5	9667.329856033	6.254e-02	4
A_4Pi 3 1.5 - 0 16.5	9668.232701965	6.131e-02	3
A_4Pi 3 1.5 + 0 16.5	9668.665908169	6.218e-02	2
A'_4Phi 3 3.5 + 2 29.5	9669.661756503	6.375e-02	3
A'_4Phi 3 3.5 - 2 29.5	9669.677594417	6.396e-02	3
A_4Pi 2 0.5 + 0 18.5	9669.835408890	6.197e-02	4
A_4Pi 1 -0.5 - 0 20.5	9673.754560960	6.218e-02	3
A_4Pi_PH 4 2.5 - 0 14.5	9676.583620945	6.131e-02	2
A_4Pi 4 2.5 + 0 14.5	9676.588925452	6.151e-02	5
A_4Pi 4 2.5 - 0 14.5	9676.784136859	6.090e-02	4
A_4Pi 2 0.5 + 0 19.5	9684.843859243	6.238e-02	4
A_4Pi 3 1.5 + 0 17.5	9686.545997974	6.218e-02	2
A_4Pi 3 1.5 - 0 17.5	9687.044022127	6.131e-02	3
A_4Pi 1 -0.5 - 0 21.5	9688.614381897	6.237e-02	5
A'_4Phi 4 4.5 + 2 24.5	9689.033382084	6.298e-02	2
A'_4Phi 4 4.5 - 2 24.5	9689.039698338	6.263e-02	2
A_4Pi 2 0.5 - 0 19.5	9689.780331260	6.171e-02	4
A_4Pi 4 2.5 - 0 15.5	9693.178823922	6.090e-02	6
A_4Pi 4 2.5 + 0 15.5	9693.180662175	6.177e-02	4
A_4Pi_PH 4 2.5 - 0 15.5	9693.382328986	6.131e-02	2
A_4Pi 1 -0.5 + 0 21.5	9695.172737189	6.224e-02	2
1_2Delta 1 1.5 - 0 4.5	9697.799296814	2.318e-01	1
A'_4Phi 3 3.5 + 2 30.5	9701.111743502	6.375e-02	3
A'_4Phi 3 3.5 - 2 30.5	9701.127627482	6.396e-02	3
1_2Delta 1 1.5 - 0 5.5	9703.864296814	2.317e-01	4
1_2Delta 1 1.5 + 0 5.5	9703.865553094	2.239e-01	3
A_4Pi 2 0.5 - 0 20.5	9705.761065046	6.212e-02	4
A_4Pi 3 1.5 - 0 18.5	9706.023271590	6.171e-02	3
A_4Pi 3 1.5 + 0 18.5	9706.592963631	6.137e-02	2
A_4Pi 2 0.5 + 0 20.5	9710.756156337	6.177e-02	5
A_4Pi 1 -0.5 + 0 22.5	9710.835217011	6.275e-02	5
A_4Pi 4 2.5 + 0 16.5	9710.844843369	6.137e-02	6
A_4Pi 4 2.5 - 0 16.5	9710.848744706	6.131e-02	5
1_2Delta 1 1.5 + 0 6.5	9710.906572240	2.248e-01	5
1_2Delta 1 1.5 - 0 6.5	9711.034830912	2.318e-01	5
A'_4Phi 4 4.5 + 2 25.5	9715.545553666	6.298e-02	2
A'_4Phi 4 4.5 - 2 25.5	9715.551758456	6.275e-02	2
A_4Pi 1 -0.5 - 0 22.5	9717.577981925	6.260e-02	2
1_2Delta 1 1.5 + 0 7.5	9719.126672947	2.250e-01	6
1_2Delta 1 1.5 - 0 7.5	9719.251059995	2.319e-01	7
A_4Pi 3 1.5 + 0 19.5	9726.460633130	6.137e-02	3
A_4Pi 3 1.5 - 0 19.5	9727.080946703	6.171e-02	3
A_4Pi 2 0.5 + 0 21.5	9727.762861472	6.260e-02	4
1_2Delta 1 1.5 + 0 8.5	9728.502743704	2.250e-01	8
1_2Delta 1 1.5 - 0 8.5	9728.627521783	2.320e-01	7
A_4Pi 4 2.5 + 0 17.5	9729.562312251	6.218e-02	5
A_4Pi 4 2.5 - 0 17.5	9729.573247719	6.131e-02	6
A_4Pi 2 0.5 - 0 21.5	9732.735647735	6.212e-02	5
A'_4Phi 3 3.5 + 2 31.5	9733.591793474	6.375e-02	3
A'_4Phi 3 3.5 - 2 31.5	9733.607807894	6.420e-02	3
A_4Pi 1 -0.5 - 0 23.5	9734.127495507	6.220e-02	6
1_2Delta 1 1.5 + 0 9.5	9738.975298157	2.250e-01	9
1_2Delta 1 1.5 - 0 9.5	9739.080430638	2.320e-01	9
A_4Pi 1 -0.5 + 0 23.5	9740.852556516	6.303e-02	2
A'_4Phi 4 4.5 + 2 26.5	9743.094907242	6.298e-02	2
A'_4Phi 4 4.5 - 2 26.5	9743.100898515	6.303e-02	2
A_4Pi 3 1.5 - 0 20.5	9747.955975282	6.171e-02	4
A_4Pi 3 1.5 + 0 20.5	9748.676718877	6.177e-02	3
A_4Pi 4 2.5 + 0 18.5	9749.358105531	6.177e-02	5
A_4Pi 4 2.5 - 0 18.5	9749.363592453	6.171e-02	5
1_2Delta 1 1.5 + 0 10.5	9750.532483932	2.250e-01	10
1_2Delta 1 1.5 - 0 10.5	9750.655126853	2.320e-01	9
A_4Pi 2 0.5 - 0 22.5	9750.764870568	6.252e-02	4
A_4Pi 2 0.5 + 0 22.5	9755.758263875	6.220e-02	5
A_4Pi 1 -0.5 + 0 24.5	9758.370625413	6.303e-02	6
1_2Delta 1 1.5 + 0 11.5	9763.197163121	2.251e-01	9
1_2Delta 1 1.5 - 0 11.5	9763.313948319	2.320e-01	10
A_4Pi 1 -0.5 - 0 24.5	9765.096065265	6.280e-02	2
A'_4Phi 3 3.5 + 2 32.5	9767.080874976	6.414e-02	3
A'_4Phi 3 3.5 - 2 32.5	9767.096783111	6.435e-02	3
A_4Pi 4 2.5 + 0 19.5	9770.189814770	6.177e-02	5
A_4Pi 4 2.5 - 0 19.5	9770.196143714	6.143e-02	6
A_4Pi 3 1.5 + 0 21.5	9770.524356937	6.218e-02	4
A_4Pi 3 1.5 - 0 21.5	9771.272394515	6.252e-02	3
A'_4Phi 4 4.5 + 2 27.5	9771.675223412	6.337e-02	3
A'_4Phi 4 4.5 - 2 27.5	9771.681101452	6.343e-02	3
A_4Pi 2 0.5 + 0 23.5	9774.785222902	6.258e-02	4
1_2Delta 1 1.5 + 0 12.5	9776.959717454	2.251e-01	9
1_2Delta 1 1.5 - 0 12.5	9777.076136964	2.320e-01	9
A_4Pi 2 0.5 - 0 23.5	9779.782386605	6.252e-02	5
A_4Pi 1 -0.5 - 0 25.5	9783.661544278	6.280e-02	5
A_4Pi 1 -0.5 + 0 25.5	9790.448969795	6.365e-02	2
1_2Delta 1 1.5 + 0 13.5	9791.830548964	2.251e-01	11
1_2Delta 1 1.5 - 0 13.5	9791.947581054	2.321e-01	11
A_4Pi 4 2.5 - 0 20.5	9792.081881108	6.212e-02	5
A_4Pi 4 2.5 + 0 20.5	9792.091136520	6.189e-02	6
A_4Pi 3 1.5 - 0 22.5	9794.062637384	6.212e-02	4
A_4Pi 3 1.5 + 0 22.5	9794.939778272	6.189e-02	4
A_4Pi 2 0.5 - 0 24.5	9799.839530705	6.292e-02	4
A'_4Phi 4 4.5 + 2 28.5	9801.314727843	6.362e-02	3
A'_4Phi 4 4.5 - 2 28.5	9801.320528542	6.354e-02	3
A'_4Phi 3 3.5 + 2 33.5	9801.606973607	6.414e-02	3
A'_4Phi 3 3.5 - 2 33.5	9801.622908133	6.458e-02	3
A_4Pi 2 0.5 + 0 24.5	9804.807724972	6.257e-02	5
1_2Delta 1 1.5 + 0 14.5	9807.789889897	2.252e-01	10
1_2Delta 1 1.5 - 0 14.5	9807.916335081	2.321e-01	10
A_4Pi 1 -0.5 + 0 26.5	9809.976562862	6.326e-02	5
A_4Pi 4 2.5 + 0 21.5	9815.042199930	6.189e-02	5
A_4Pi 4 2.5 - 0 21.5	9815.050151039	6.223e-02	6
A_4Pi 1 -0.5 - 0 26.5	9816.743795737	6.334e-02	2
A_4Pi 3 1.5 + 0 23.5	9818.695939738	6.258e-02	4
A_4Pi 3 1.5 - 0 23.5	9819.645820873	6.235e-02	4
1_2Delta 1 1.5 + 0 15.5	9824.858404903	2.252e-01	10
1_2Delta 1 1.5 - 0 15.5	9824.982376890	2.321e-01	11
A_4Pi 2 0.5 + 0 25.5	9825.905052063	6.258e-02	5
A_4Pi 2 0.5 - 0 25.5	9830.855601714	6.263e-02	5
A'_4Phi 4 4.5 + 2 29.5	9831.957102779	6.362e-02	3
A'_4Phi 4 4.5 - 2 29.5	9831.962885372	6.354e-02	3
A'_4Phi 3 3.5 + 2 34.5	9837.149620930	6.453e-02	3
A'_4Phi 3 3.5 - 2 34.5	9837.165545154	6.474e-02	3
A_4Pi 1 -0.5 - 0 27.5	9837.312452228	6.348e-02	5
A_4Pi 4 2.5 + 0 22.5	9839.053398799	6.229e-02	6
A_4Pi 4 2.5 - 0 22.5	9839.058610328	6.195e-02	5
1_2Delta 1 1.5 + 0 16.5	9843.017983125	2.252e-01	11
1_2Delta 1 1.5 - 0 16.5	9843.144495859	2.322e-01	10
A_4Pi 1 -0.5 + 0 27.5	9844.116552933	6.385e-02	2
A_4Pi 3 1.5 - 0 24.5	9844.331187222	6.275e-02	4
A_4Pi 3 1.5 + 0 24.5	9845.312290657	6.218e-02	4
A_4Pi 2 0.5 - 0 26.5	9853.013068664	6.292e-02	5
A_4Pi 2 0.5 + 0 26.5	9857.917191579	6.283e-02	5
1_2Delta 1 1.5 + 0 17.5	9862.283763526	2.253e-01	11
1_2Delta 1 1.5 - 0 17.5	9862.418246726	2.322e-01	11
A'_4Phi 4 4.5 + 2 30.5	9863.639350175	6.402e-02	3
A'_4Phi 4 4.5 - 2 30.5	9863.645084269	6.393e-02	3
A_4Pi 4 2.5 + 0 23.5	9864.127451564	6.218e-02	4
A_4Pi 4 2.5 - 0 23.5	9864.136723287	6.255e-02	5
A_4Pi 1 -0.5 + 0 28.5	9865.630200863	6.385e-02	4
A_4Pi 3 1.5 + 0 25.5	9871.016054965	6.243e-02	4
A_4Pi 3 1.5 - 0 25.5	9872.066968122	6.275e-02	4
A_4Pi 1 -0.5 - 0 28.5	9872.469552881	6.407e-02	2
A'_4Phi 3 3.5 + 2 35.5	9873.714094441	6.453e-02	3
A'_4Phi 3 3.5 - 2 35.5	9873.730019273	6.497e-02	3
A_4Pi 2 0.5 + 0 27.5	9881.118732276	6.298e-02	6
1_2Delta 1 1.5 + 0 18.5	9882.649692640	2.253e-01	10
1_2Delta 1 1.5 - 0 18.5	9882.783667160	2.322e-01	11
A_4Pi 2 0.5 - 0 27.5	9886.005988327	6.289e-02	5
A_4Pi 4 2.5 + 0 24.5	9890.274219946	6.278e-02	4
A_4Pi 4 2.5 - 0 24.5	9890.276229061	6.314e-02	3
A_4Pi 1 -0.5 - 0 29.5	9894.948310128	6.371e-02	4
A'_4Phi 4 4.5 + 2 31.5	9896.360712794	6.402e-02	3
A'_4Phi 4 4.5 - 2 31.5	9896.366438730	6.393e-02	3
A_4Pi 3 1.5 - 0 26.5	9898.733002815	6.249e-02	3
A_4Pi 3 1.5 + 0 26.5	9899.843193634	6.243e-02	4
A_4Pi 1 -0.5 + 0 29.5	9901.829715100	6.388e-02	2
1_2Delta 1 1.5 + 0 19.5	9904.116692010	2.254e-01	10
1_2Delta 1 1.5 - 0 19.5	9904.250664065	2.322e-01	10
A_4Pi 2 0.5 - 0 28.5	9910.308931388	6.329e-02	6
A'_4Phi 3 3.5 + 2 36.5	9911.302011996	6.492e-02	3
A'_4Phi 3 3.5 - 2 36.5	9911.317936593	6.512e-02	3
A_4Pi 2 0.5 + 0 28.5	9915.094161577	6.309e-02	5
A_4Pi 4 2.5 + 0 25.5	9917.419553150	6.243e-02	3
A_4Pi 4 2.5 - 0 25.5	9917.454643797	6.289e-02	4
A_4Pi 1 -0.5 + 0 30.5	9925.275457831	6.326e-02	4
1_2Delta 1 1.5 + 0 20.5	9926.680549022	2.254e-01	11
1_2Delta 1 1.5 - 0 20.5	9926.815492060	2.322e-01	11
A_4Pi 3 1.5 + 0 27.5	9927.466088781	6.323e-02	3
A_4Pi 3 1.5 - 0 27.5	9928.664163480	6.249e-02	4
A'_4Phi 4 4.5 + 2 32.5	9930.107531479	6.440e-02	3
A'_4Phi 4 4.5 - 2 32.5	9930.113235054	6.432e-02	3
A_4Pi 1 -0.5 - 0 30.5	9932.215717112	6.430e-02	2
A_4Pi 2 0.5 + 0 29.5	9940.446885064	6.336e-02	6
A_4Pi 2 0.5 - 0 29.5	9945.214502297	6.368e-02	4
A_4Pi 4 2.5 - 0 26.5	9945.673886696	6.289e-02	3
A_4Pi 4 2.5 + 0 26.5	9945.687985598	6.303e-02	4
A'_4Phi 3 3.5 + 2 37.5	9949.914283450	6.492e-02	3
A'_4Phi 3 3.5 - 2 37.5	9949.930208294	6.535e-02	3
1_2Delta 1 1.5 + 0 21.5	9950.340173082	2.254e-01	11
1_2Delta 1 1.5 - 0 21.5	9950.474467204	2.323e-01	11
A_4Pi 1 -0.5 - 0 31.5	9956.642714973	6.366e-02	4
A_4Pi 3 1.5 - 0 28.5	9957.264144178	6.318e-02	3
A_4Pi 3 1.5 + 0 28.5	9958.521505062	6.283e-02	4
A_4Pi 1 -0.5 + 0 31.5	9963.573523117	6.326e-02	2
A'_4Phi 4 4.5 + 2 33.5	9964.899256166	6.440e-02	2
A'_4Phi 4 4.5 - 2 33.5	9964.904962778	6.432e-02	2
A_4Pi 2 0.5 - 0 30.5	9971.649194631	6.368e-02	6
A_4Pi 4 2.5 + 0 27.5	9974.954800394	6.283e-02	4
A_4Pi 4 2.5 - 0 27.5	9974.979629835	6.289e-02	3
1_2Delta 1 1.5 + 0 22.5	9975.098176375	2.254e-01	11
1_2Delta 1 1.5 - 0 22.5	9975.232058159	2.323e-01	11
A_4Pi 2 0.5 + 0 30.5	9976.357193671	6.374e-02	4
A_4Pi 3 1.5 + 0 29.5	9988.065417673	6.296e-02	3
A_4Pi 1 -0.5 + 0 32.5	9988.988609541	6.424e-02	4
A_4Pi 3 1.5 - 0 29.5	9989.391120402	6.341e-02	4
A'_4Phi 3 3.5 + 2 38.5	9989.555647877	6.530e-02	3
A'_4Phi 3 3.5 - 2 38.5	9989.571572718	6.573e-02	3
A_4Pi 1 -0.5 - 0 32.5	9995.985539043	6.332e-02	2
A'_4Phi 4 4.5 + 2 34.5	10000.711520669	6.479e-02	3
A'_4Phi 4 4.5 - 2 34.5	10000.717220244	6.471e-02	3
1_2Delta 1 1.5 + 0 23.5	10000.952764859	2.254e-01	11
1_2Delta 1 1.5 - 0 23.5	10001.089163496	2.323e-01	11
A_4Pi 2 0.5 + 0 31.5	10003.857515008	6.360e-02	5
A_4Pi 4 2.5 + 0 28.5	10005.276445491	6.362e-02	3
A_4Pi 4 2.5 - 0 28.5	10005.285073300	6.348e-02	4
A_4Pi 2 0.5 - 0 31.5	10008.500381972	6.381e-02	4
A_4Pi 3 1.5 - 0 30.5	10019.926249606	6.302e-02	2
A_4Pi 3 1.5 + 0 30.5	10021.296520496	6.296e-02	3
A_4Pi 1 -0.5 - 0 33.5	10022.398479338	6.391e-02	3
1_2Delta 1 1.5 + 0 24.5	10027.903860708	2.254e-01	10
1_2Delta 1 1.5 - 0 24.5	10028.038955923	2.323e-01	10
A_4Pi 1 -0.5 + 0 33.5	10029.328128998	6.417e-02	2
A'_4Phi 3 3.5 + 2 39.5	10030.221283009	6.530e-02	3
A'_4Phi 3 3.5 - 2 39.5	10030.237207851	6.573e-02	3
A_4Pi 4 2.5 + 0 29.5	10036.645692365	6.336e-02	4
A_4Pi 4 2.5 - 0 29.5	10036.685890828	6.348e-02	3
A_4Pi 2 0.5 - 0 32.5	10037.087182874	6.420e-02	5
A'_4Phi 4 4.5 + 2 35.5	10037.572732862	6.479e-02	3
A'_4Phi 4 4.5 - 2 35.5	10037.578431393	6.471e-02	3
A_4Pi 2 0.5 + 0 32.5	10041.673944421	6.418e-02	4
1_2Delta 2 2.5 + 0 3.5	10049.449813125	2.091e-01	2
1_2Delta 2 2.5 - 0 3.5	10049.451095885	2.003e-01	2
A_4Pi 3 1.5 + 0 31.5	10052.781197793	6.375e-02	2
A_4Pi 3 1.5 - 0 31.5	10054.237462040	6.341e-02	2
1_2Delta 2 2.5 + 0 4.5	10054.392399962	2.091e-01	5
1_2Delta 2 2.5 - 0 4.5	10054.393679456	2.003e-01	5
1_2Delta 1 1.5 + 0 25.5	10055.951753798	2.255e-01	9
1_2Delta 1 1.5 - 0 25.5	10056.089621373	2.324e-01	9
A_4Pi 1 -0.5 + 0 34.5	10056.775275314	6.489e-02	4
1_2Delta 2 2.5 + 0 5.5	10060.461134066	2.090e-01	7
1_2Delta 2 2.5 - 0 5.5	10060.462395417	2.003e-01	7
A_4Pi 1 -0.5 - 0 34.5	10063.762572608	6.430e-02	2
1_2Delta 2 2.5 + 0 6.5	10067.633498212	2.090e-01	8
1_2Delta 2 2.5 - 0 6.5	10067.634657114	2.003e-01	8
A_4Pi 4 2.5 + 0 30.5	10069.047309707	6.402e-02	3
A_4Pi 4 2.5 - 0 30.5	10069.084366477	6.341e-02	4
A_4Pi 2 0.5 + 0 33.5	10071.352270243	6.360e-02	5
A'_4Phi 3 3.5 + 2 40.5	10071.897378053	6.568e-02	3
A'_4Phi 3 3.5 - 2 40.5	10071.913302894	6.611e-02	3
A'_4Phi 4 4.5 + 2 36.5	10075.449030097	6.518e-02	2
A'_4Phi 4 4.5 - 2 36.5	10075.454728941	6.509e-02	2
A_4Pi 2 0.5 - 0 33.5	10075.805347115	6.458e-02	4
1_2Delta 2 2.5 + 0 7.5	10075.921744294	2.090e-01	9
1_2Delta 2 2.5 - 0 7.5	10075.922839823	2.005e-01	9
1_2Delta 1 1.5 + 0 26.5	10085.095000261	2.255e-01	11
1_2Delta 1 1.5 - 0 26.5	10085.232697832	2.324e-01	11
1_2Delta 2 2.5 + 0 8.5	10085.316218995	2.090e-01	10
1_2Delta 2 2.5 - 0 8.5	10085.317263470	2.005e-01	10
A_4Pi 3 1.5 - 0 32.5	10086.709404045	6.381e-02	2
A_4Pi 3 1.5 + 0 32.5	10088.187448789	6.336e-02	3
A_4Pi 1 -0.5 - 0 35.5	10092.145671917	6.526e-02	4
1_2Delta 2 2.5 + 0 9.5	10095.800972492	2.089e-01	12
1_2Delta 2 2.5 - 0 9.5	10095.801954059	2.006e-01	12
A_4Pi 1 -0.5 + 0 35.5	10099.177370290	6.489e-02	2
A_4Pi 4 2.5 + 0 31.5	10102.536830243	6.336e-02	3
A_4Pi 4 2.5 - 0 31.5	10102.577804288	6.341e-02	2
A_4Pi 2 0.5 - 0 34.5	10106.627932168	6.479e-02	5
1_2Delta 2 2.5 + 0 10.5	10107.396125503	2.090e-01	12
1_2Delta 2 2.5 - 0 10.5	10107.397086775	2.005e-01	12
A_4Pi 2 0.5 + 0 34.5	10111.066093169	6.399e-02	4
A'_4Phi 4 4.5 + 2 37.5	10114.383427435	6.556e-02	2
A'_4Phi 4 4.5 - 2 37.5	10114.389126181	6.548e-02	2
A'_4Phi 3 3.5 + 2 41.5	10114.611110545	6.606e-02	2
A'_4Phi 3 3.5 - 2 41.5	10114.627035386	6.649e-02	2
1_2Delta 1 1.5 + 0 27.5	10115.335926209	2.255e-01	10
1_2Delta 1 1.5 - 0 27.5	10115.471383731	2.324e-01	10
1_2Delta 2 2.5 + 0 11.5	10120.090446490	2.090e-01	12
1_2Delta 2 2.5 - 0 11.5	10120.091378981	2.006e-01	12
A_4Pi 3 1.5 + 0 33.5	10121.618508772	6.375e-02	2
A_4Pi 3 1.5 - 0 33.5	10123.195975444	6.381e-02	3
A_4Pi 1 -0.5 + 0 36.5	10128.584627942	6.546e-02	4
1_2Delta 2 2.5 + 0 12.5	10133.895530656	2.090e-01	12
1_2Delta 2 2.5 - 0 12.5	10133.896452950	2.006e-01	12
A_4Pi 1 -0.5 - 0 36.5	10135.605736628	6.678e-02	2
A_4Pi 4 2.5 - 0 32.5	10137.077789324	6.381e-02	3
A_4Pi 4 2.5 + 0 32.5	10137.083498789	6.336e-02	2
A_4Pi 2 0.5 + 0 35.5	10142.912483365	6.453e-02	5
1_2Delta 1 1.5 + 0 28.5	10146.669146281	2.256e-01	11
1_2Delta 1 1.5 - 0 28.5	10146.805503017	2.324e-01	11
A_4Pi 2 0.5 - 0 35.5	10147.281298707	6.479e-02	3
1_2Delta 2 2.5 + 0 13.5	10148.796456768	2.090e-01	12
1_2Delta 2 2.5 - 0 13.5	10148.797376771	2.006e-01	12
A'_4Phi 4 4.5 + 2 38.5	10154.301298293	6.594e-02	2
A'_4Phi 4 4.5 - 2 38.5	10154.306997022	6.586e-02	2
A_4Pi 3 1.5 - 0 34.5	10157.619384693	6.458e-02	2
A'_4Phi 3 3.5 + 2 42.5	10158.336005921	6.644e-02	1
A'_4Phi 3 3.5 - 2 42.5	10158.351930762	6.687e-02	1
A_4Pi 3 1.5 + 0 34.5	10159.187425475	6.375e-02	3
1_2Delta 2 2.5 + 0 14.5	10164.799742514	2.091e-01	11
1_2Delta 2 2.5 - 0 14.5	10164.800655311	2.006e-01	11
A_4Pi 1 -0.5 - 0 37.5	10166.021499159	6.649e-02	4
A_4Pi 4 2.5 - 0 33.5	10172.587942269	6.420e-02	2
A_4Pi 4 2.5 + 0 33.5	10172.600368932	6.375e-02	3
A_4Pi 1 -0.5 + 0 37.5	10172.964039126	6.584e-02	2
1_2Delta 1 1.5 + 0 29.5	10179.099446629	2.256e-01	10
1_2Delta 1 1.5 - 0 29.5	10179.235776239	2.324e-01	10
A_4Pi 2 0.5 - 0 36.5	10180.211687001	6.497e-02	5
1_2Delta 2 2.5 + 0 15.5	10181.904600735	2.091e-01	12
1_2Delta 2 2.5 - 0 15.5	10181.905515560	2.006e-01	12
A_4Pi 2 0.5 + 0 36.5	10184.509339809	6.511e-02	3
A_4Pi 3 1.5 + 0 35.5	10194.571083504	6.453e-02	2
A'_4Phi 4 4.5 + 2 39.5	10195.206104272	6.669e-02	2
A'_4Phi 4 4.5 - 2 39.5	10195.211802988	6.661e-02	2
A_4Pi 3 1.5 - 0 35.5	10196.270376337	6.420e-02	3
1_2Delta 2 2.5 + 0 16.5	10200.114422617	2.091e-01	14
1_2Delta 2 2.5 - 0 16.5	10200.115337326	2.007e-01	14
A_4Pi 1 -0.5 + 0 38.5	10204.453868238	6.584e-02	4
A_4Pi 4 2.5 - 0 34.5	10209.240912163	6.478e-02	3
A_4Pi 1 -0.5 - 0 38.5	10211.476500592	6.649e-02	2
1_2Delta 1 1.5 + 0 30.5	10212.620505246	2.256e-01	11
1_2Delta 1 1.5 - 0 30.5	10212.757827640	2.324e-01	11
A_4Pi 2 0.5 + 0 37.5	10218.541127298	6.511e-02	4
1_2Delta 2 2.5 + 0 17.5	10219.433261713	2.092e-01	14
1_2Delta 2 2.5 - 0 17.5	10219.434176418	2.007e-01	14
A_4Pi 2 0.5 - 0 37.5	10222.782646383	6.497e-02	3
A_4Pi 3 1.5 - 0 36.5	10232.617132591	6.497e-02	2
A_4Pi 3 1.5 + 0 36.5	10234.306531564	6.414e-02	3
1_2Delta 2 2.5 + 0 18.5	10239.849083704	2.092e-01	13
1_2Delta 2 2.5 - 0 18.5	10239.849998478	2.008e-01	13
A_4Pi 1 -0.5 - 0 39.5	10243.929868726	6.611e-02	4
A_4Pi 4 2.5 + 0 35.5	10246.840757497	6.433e-02	3
A_4Pi 4 2.5 - 0 35.5	10246.906431678	6.523e-02	1
1_2Delta 1 1.5 + 0 31.5	10247.244095685	2.256e-01	11
1_2Delta 1 1.5 - 0 31.5	10247.381825125	2.325e-01	11
A_4Pi 1 -0.5 + 0 39.5	10250.914714331	6.622e-02	2
A_4Pi 2 0.5 - 0 38.5	10257.978347281	6.497e-02	4
1_2Delta 2 2.5 + 0 19.5	10261.355843416	2.092e-01	13
1_2Delta 2 2.5 - 0 19.5	10261.356757963	2.008e-01	13
A_4Pi 2 0.5 + 0 38.5	10262.026327676	6.497e-02	2
A_4Pi 3 1.5 + 0 37.5	10271.632729053	6.453e-02	2
A_4Pi 3 1.5 - 0 37.5	10273.425716943	6.458e-02	3
1_2Delta 1 1.5 + 0 32.5	10282.953607436	2.256e-01	11
1_2Delta 1 1.5 - 0 32.5	10283.090265343	2.325e-01	11
1_2Delta 2 2.5 + 0 20.5	10283.969908630	2.092e-01	11
1_2Delta 2 2.5 - 0 20.5	10283.970822648	2.008e-01	11
A_4Pi 1 -0.5 + 0 40.5	10284.394852814	6.622e-02	4
A_4Pi 4 2.5 - 0 36.5	10285.504027807	6.523e-02	3
A_4Pi 4 2.5 + 0 36.5	10285.550637925	6.491e-02	1
A_4Pi 1 -0.5 - 0 40.5	10291.404656844	6.573e-02	2
A_4Pi 2 0.5 + 0 39.5	10298.273703586	6.554e-02	4
A_4Pi 2 0.5 - 0 39.5	10302.337401209	6.535e-02	2
1_2Delta 2 2.5 + 0 21.5	10307.681224114	2.092e-01	12
1_2Delta 2 2.5 - 0 21.5	10307.682137521	2.008e-01	12
A_4Pi 3 1.5 - 0 38.5	10311.722354153	6.502e-02	2
A_4Pi 3 1.5 + 0 38.5	10313.517498377	6.453e-02	3
1_2Delta 1 1.5 + 0 33.5	10319.755889521	2.257e-01	11
1_2Delta 1 1.5 - 0 33.5	10319.891860262	2.325e-01	11
A_4Pi 4 2.5 - 0 37.5	10325.211582468	6.541e-02	1
A_4Pi 4 2.5 + 0 37.5	10325.225124616	6.491e-02	3
A_4Pi 1 -0.5 - 0 41.5	10325.900362753	6.573e-02	3
1_2Delta 2 2.5 + 0 22.5	10332.491464442	2.093e-01	12
1_2Delta 2 2.5 - 0 22.5	10332.492376669	2.009e-01	12
A_4Pi 1 -0.5 + 0 41.5	10332.849986006	6.660e-02	2
A_4Pi 2 0.5 - 0 40.5	10339.644867004	6.858e-02	3
A_4Pi 2 0.5 + 0 40.5	10343.615335970	6.592e-02	2
A_4Pi 3 1.5 + 0 39.5	10352.787532180	6.492e-02	2
A_4Pi 3 1.5 - 0 39.5	10354.684468307	6.502e-02	3
1_2Delta 1 1.5 + 0 34.5	10357.647066525	2.257e-01	11
1_2Delta 1 1.5 - 0 34.5	10357.780417823	2.325e-01	11
1_2Delta 2 2.5 + 0 23.5	10358.399477124	2.093e-01	12
1_2Delta 2 2.5 - 0 23.5	10358.400389660	2.009e-01	12
A_4Pi 4 2.5 + 0 38.5	10366.002409623	6.530e-02	1
A_4Pi 4 2.5 - 0 38.5	10366.011713406	6.559e-02	3
A_4Pi 1 -0.5 + 0 42.5	10368.362345811	6.660e-02	4
A_4Pi 1 -0.5 - 0 42.5	10375.367959668	6.611e-02	2
A_4Pi 2 0.5 + 0 41.5	10382.042316799	6.568e-02	3
1_2Delta 2 2.5 + 0 24.5	10385.403777847	2.093e-01	12
1_2Delta 2 2.5 - 0 24.5	10385.404690295	2.009e-01	12
A_4Pi 2 0.5 - 0 41.5	10385.944921956	6.858e-02	2
A_4Pi 3 1.5 - 0 40.5	10394.933072013	6.578e-02	2
1_2Delta 1 1.5 + 0 35.5	10396.627110077	2.257e-01	11
1_2Delta 1 1.5 - 0 35.5	10396.762826296	2.325e-01	11
A_4Pi 3 1.5 + 0 40.5	10396.813744613	6.492e-02	3
A_4Pi 4 2.5 - 0 39.5	10407.775614623	6.584e-02	1
A_4Pi 4 2.5 + 0 39.5	10407.796409623	6.587e-02	2
A_4Pi 1 -0.5 - 0 43.5	10411.912359417	6.611e-02	4
1_2Delta 2 2.5 + 0 25.5	10413.502634304	2.093e-01	12
1_2Delta 2 2.5 - 0 25.5	10413.503546769	2.009e-01	12
A_4Pi 1 -0.5 + 0 43.5	10418.825496097	6.696e-02	2
A_4Pi 2 0.5 - 0 42.5	10425.458275036	6.858e-02	3
A_4Pi 2 0.5 + 0 42.5	10429.276277261	6.568e-02	2
1_2Delta 1 1.5 + 0 36.5	10436.695888800	2.258e-01	9
1_2Delta 1 1.5 - 0 36.5	10436.834919205	2.326e-01	9
A_4Pi 3 1.5 + 0 41.5	10438.037493729	6.530e-02	2
A_4Pi 3 1.5 - 0 41.5	10440.030524454	6.540e-02	3
1_2Delta 2 2.5 + 0 26.5	10442.696028673	2.094e-01	12
1_2Delta 2 2.5 - 0 26.5	10442.696941124	2.010e-01	12
A_4Pi 4 2.5 - 0 40.5	10450.584986161	6.641e-02	2
A_4Pi 4 2.5 + 0 40.5	10450.612409623	6.681e-02	1
A_4Pi 1 -0.5 + 0 44.5	10456.384409633	6.658e-02	4
A_4Pi 1 -0.5 - 0 44.5	10463.367130272	6.649e-02	2
A_4Pi 2 0.5 + 0 43.5	10469.886479878	6.568e-02	3
1_2Delta 2 2.5 + 0 27.5	10472.980556906	2.094e-01	12
1_2Delta 2 2.5 - 0 27.5	10472.981469364	2.010e-01	12
A_4Pi 2 0.5 - 0 43.5	10473.624995793	6.894e-02	2
1_2Delta 1 1.5 + 0 37.5	10477.857596278	2.258e-01	11
1_2Delta 1 1.5 - 0 37.5	10477.994448299	2.326e-01	11
A_4Pi 3 1.5 - 0 42.5	10482.204967963	6.840e-02	2
A_4Pi 3 1.5 + 0 42.5	10484.190580727	6.530e-02	3
A_4Pi 4 2.5 - 0 41.5	10494.431357700	6.790e-02	1
A_4Pi 4 2.5 + 0 41.5	10494.432409623	6.737e-02	2
A_4Pi 1 -0.5 - 0 45.5	10501.944709934	6.686e-02	3
1_2Delta 2 2.5 + 0 28.5	10504.365812926	2.094e-01	12
1_2Delta 2 2.5 - 0 28.5	10504.366725385	2.010e-01	12
A_4Pi 1 -0.5 + 0 45.5	10508.843010187	6.658e-02	2
A_4Pi 2 0.5 - 0 44.5	10515.314185265	6.876e-02	3
A_4Pi 2 0.5 + 0 44.5	10518.994569048	6.606e-02	2
1_2Delta 1 1.5 + 0 38.5	10520.108783902	2.258e-01	11
1_2Delta 1 1.5 - 0 38.5	10520.248110432	2.326e-01	11
A_4Pi 3 1.5 + 0 43.5	10527.380376602	6.568e-02	2
A_4Pi 3 1.5 - 0 43.5	10529.424128331	6.803e-02	3
1_2Delta 2 2.5 + 0 29.5	10536.837429994	2.094e-01	10
1_2Delta 2 2.5 - 0 29.5	10536.838342453	2.010e-01	10
A_4Pi 4 2.5 - 0 42.5	10539.341357700	6.790e-02	2
A_4Pi 4 2.5 + 0 42.5	10539.341409623	6.829e-02	1
A_4Pi 1 -0.5 + 0 46.5	10548.452284634	6.658e-02	3
A_4Pi 1 -0.5 - 0 46.5	10555.396557051	6.724e-02	2
A_4Pi 2 0.5 + 0 45.5	10561.769383493	6.663e-02	3
1_2Delta 1 1.5 + 0 39.5	10563.446590002	2.258e-01	9
1_2Delta 1 1.5 - 0 39.5	10563.582593672	2.326e-01	9
A_4Pi 2 0.5 - 0 45.5	10565.367193003	6.840e-02	2
1_2Delta 2 2.5 + 0 30.5	10570.405459358	2.095e-01	11
1_2Delta 2 2.5 - 0 30.5	10570.406371826	2.010e-01	11
A_4Pi 3 1.5 - 0 44.5	10573.599434193	6.803e-02	2
A_4Pi 3 1.5 + 0 44.5	10575.668793835	6.568e-02	3
A_4Pi 4 2.5 + 0 43.5	10585.227409623	6.774e-02	2
A_4Pi 4 2.5 - 0 43.5	10585.306357700	6.881e-02	1
A_4Pi 1 -0.5 - 0 47.5	10596.027931679	6.724e-02	3
A_4Pi 1 -0.5 + 0 47.5	10602.895271719	6.696e-02	2
1_2Delta 2 2.5 + 0 31.5	10605.059171920	2.095e-01	11
1_2Delta 2 2.5 - 0 31.5	10605.060084396	2.010e-01	11
1_2Delta 1 1.5 + 0 40.5	10607.877038413	2.258e-01	8
1_2Delta 1 1.5 - 0 40.5	10608.011319908	2.327e-01	8
A_4Pi 2 0.5 - 0 46.5	10609.276421454	6.803e-02	3
A_4Pi 2 0.5 + 0 46.5	10612.735599635	6.700e-02	2
A_4Pi 3 1.5 + 0 45.5	10620.819252058	6.606e-02	2
A_4Pi 3 1.5 - 0 45.5	10622.946459088	6.767e-02	3
A_4Pi 4 2.5 + 0 44.5	10632.207409623	6.866e-02	1
A_4Pi 4 2.5 - 0 44.5	10632.229357700	6.881e-02	2
1_2Delta 2 2.5 + 0 32.5	10640.797274341	2.095e-01	9
1_2Delta 2 2.5 - 0 32.5	10640.798186928	2.011e-01	9
A_4Pi 1 -0.5 + 0 48.5	10644.557265262	6.696e-02	3
A_4Pi 1 -0.5 - 0 48.5	10651.455200535	6.761e-02	2
1_2Delta 1 1.5 + 0 41.5	10653.382250255	2.259e-01	8
1_2Delta 1 1.5 - 0 41.5	10653.519027944	2.327e-01	8
A_4Pi 2 0.5 + 0 47.5	10657.783499811	6.793e-02	3
A_4Pi 2 0.5 - 0 47.5	10661.204215528	6.803e-02	2
A_4Pi 3 1.5 - 0 46.5	10669.078467468	6.767e-02	2
A_4Pi 3 1.5 + 0 46.5	10671.202526112	6.606e-02	3
1_2Delta 2 2.5 + 0 33.5	10677.617568606	2.095e-01	9
1_2Delta 2 2.5 - 0 33.5	10677.618480805	2.011e-01	9
A_4Pi 4 2.5 + 0 45.5	10680.156409623	6.866e-02	2
A_4Pi 4 2.5 - 0 45.5	10680.216357700	6.972e-02	1
A_4Pi 1 -0.5 - 0 49.5	10694.139041642	6.761e-02	3
1_2Delta 1 1.5 + 0 42.5	10699.983256873	2.259e-01	8
1_2Delta 1 1.5 - 0 42.5	10700.117477747	2.327e-01	8
A_4Pi 1 -0.5 + 0 49.5	10700.976865262	6.733e-02	2
A_4Pi 2 0.5 - 0 48.5	10707.241337971	6.858e-02	3
A_4Pi 2 0.5 + 0 48.5	10710.642947203	6.829e-02	2
1_2Delta 2 2.5 + 0 34.5	10715.522634955	2.095e-01	7
1_2Delta 2 2.5 - 0 34.5	10715.523543732	2.011e-01	7
A_4Pi 3 1.5 + 0 47.5	10718.316743358	6.644e-02	2
A_4Pi 3 1.5 - 0 47.5	10720.521375282	6.767e-02	3
1_2Delta 1 1.5 + 1 8.5	10721.065743704	2.251e-01	3
1_2Delta 1 1.5 - 1 8.5	10721.190521783	2.321e-01	3
A_4Pi 4 2.5 + 0 46.5	10729.129409623	6.902e-02	1
A_4Pi 4 2.5 - 0 46.5	10729.222357700	6.918e-02	2
1_2Delta 1 1.5 + 1 9.5	10731.455909499	2.252e-01	4
1_2Delta 1 1.5 - 1 9.5	10731.569056509	2.322e-01	4
1_2Delta 1 1.5 + 1 10.5	10742.940638106	2.252e-01	5
1_2Delta 1 1.5 - 1 10.5	10743.055305018	2.321e-01	5
A_4Pi 1 -0.5 + 0 50.5	10744.692065262	6.843e-02	2
1_2Delta 1 1.5 + 0 43.5	10747.660075657	2.259e-01	8
1_2Delta 1 1.5 - 0 43.5	10747.797755981	2.327e-01	8
A_4Pi 1 -0.5 - 0 50.5	10751.558541642	6.798e-02	2
1_2Delta 2 2.5 + 0 35.5	10754.507785312	2.095e-01	6
1_2Delta 2 2.5 - 0 35.5	10754.508710059	2.011e-01	6
1_2Delta 1 1.5 + 1 11.5	10755.494590516	2.252e-01	6
1_2Delta 1 1.5 - 1 11.5	10755.614283524	2.322e-01	6
A_4Pi 2 0.5 + 0 49.5	10757.769696174	6.884e-02	2
A_4Pi 2 0.5 - 0 49.5	10761.048319367	6.895e-02	2
A_4Pi 3 1.5 - 0 48.5	10768.613179455	6.803e-02	2
1_2Delta 1 1.5 + 1 12.5	10769.150557049	2.253e-01	7
1_2Delta 1 1.5 - 1 12.5	10769.281123656	2.321e-01	7
A_4Pi 3 1.5 + 0 48.5	10770.809760055	6.644e-02	3
A_4Pi 4 2.5 + 0 47.5	10779.170409623	6.902e-02	2
A_4Pi 4 2.5 - 0 47.5	10779.200357700	6.954e-02	1
1_2Delta 1 1.5 + 1 13.5	10783.914417340	2.252e-01	7
1_2Delta 1 1.5 - 1 13.5	10784.034376899	2.322e-01	7
1_2Delta 2 2.5 + 0 36.5	10794.570404879	2.096e-01	6
1_2Delta 2 2.5 - 0 36.5	10794.571277834	2.012e-01	6
A_4Pi 1 -0.5 - 0 51.5	10796.295291642	6.798e-02	2
1_2Delta 1 1.5 + 0 44.5	10796.438216763	2.260e-01	7
1_2Delta 1 1.5 - 0 44.5	10796.578947004	2.328e-01	7
1_2Delta 1 1.5 + 1 14.5	10799.753822831	2.253e-01	6
1_2Delta 1 1.5 - 1 14.5	10799.882471865	2.322e-01	6
A_4Pi 1 -0.5 + 0 51.5	10803.093065262	6.880e-02	2
A_4Pi 2 0.5 - 0 50.5	10809.256547372	6.949e-02	2
A_4Pi 2 0.5 + 0 50.5	10812.515743983	6.920e-02	2
1_2Delta 1 1.5 + 1 15.5	10816.697048351	2.252e-01	6
1_2Delta 1 1.5 - 1 15.5	10816.820843155	2.322e-01	6
A_4Pi 3 1.5 + 0 49.5	10819.901530872	6.681e-02	2
A_4Pi 3 1.5 - 0 49.5	10822.144231589	6.803e-02	3
A_4Pi 4 2.5 + 0 48.5	10830.188409623	6.938e-02	1
A_4Pi 4 2.5 - 0 48.5	10830.243357700	7.007e-02	2
1_2Delta 1 1.5 + 1 16.5	10834.718667534	2.253e-01	7
1_2Delta 1 1.5 - 1 16.5	10834.847768585	2.323e-01	7
1_2Delta 2 2.5 - 0 37.5	10835.709866754	2.012e-01	6
1_2Delta 2 2.5 + 0 37.5	10835.710137837	2.096e-01	6
1_2Delta 1 1.5 + 0 45.5	10846.291481127	2.260e-01	5
1_2Delta 1 1.5 - 0 45.5	10846.430538934	2.328e-01	5
A_4Pi 1 -0.5 + 0 52.5	10848.859065262	6.880e-02	2
1_2Delta 1 1.5 + 1 17.5	10853.829079812	2.254e-01	7
1_2Delta 1 1.5 - 1 17.5	10853.964044406	2.323e-01	7
A_4Pi 1 -0.5 - 0 52.5	10855.683291642	6.834e-02	2
A_4Pi 2 0.5 + 0 51.5	10861.807515654	6.920e-02	2
A_4Pi 2 0.5 - 0 51.5	10864.930471520	6.985e-02	2
A_4Pi 3 1.5 - 0 50.5	10872.207943889	6.840e-02	2
1_2Delta 1 1.5 + 1 18.5	10874.050612759	2.253e-01	8
1_2Delta 1 1.5 - 1 18.5	10874.187302773	2.323e-01	7
A_4Pi 3 1.5 + 0 50.5	10874.484586267	6.681e-02	3
1_2Delta 2 2.5 + 0 38.5	10877.902915784	2.096e-01	6
1_2Delta 2 2.5 - 0 38.5	10877.905156319	2.012e-01	6
A_4Pi 4 2.5 - 0 49.5	10882.274357700	7.043e-02	1
A_4Pi 4 2.5 + 0 49.5	10882.286409623	6.992e-02	2
1_2Delta 1 1.5 + 1 19.5	10895.350855008	2.254e-01	8
1_2Delta 1 1.5 - 1 19.5	10895.485458798	2.323e-01	7
1_2Delta 1 1.5 + 0 46.5	10897.243041978	2.261e-01	5
1_2Delta 1 1.5 - 0 46.5	10897.339576202	2.329e-01	4
A_4Pi 1 -0.5 - 0 53.5	10902.484291642	6.834e-02	2
A_4Pi 1 -0.5 + 0 53.5	10909.237065262	6.916e-02	2
A_4Pi 2 0.5 - 0 52.5	10915.287941283	6.985e-02	2
1_2Delta 1 1.5 + 1 20.5	10917.728633641	2.254e-01	7
1_2Delta 1 1.5 - 1 20.5	10917.866657981	2.323e-01	7
A_4Pi 2 0.5 + 0 52.5	10918.440682478	6.956e-02	2
1_2Delta 2 2.5 + 0 39.5	10921.164950946	2.097e-01	5
1_2Delta 2 2.5 - 0 39.5	10921.165981772	2.013e-01	5
A_4Pi 3 1.5 + 0 51.5	10925.532511491	6.719e-02	2
A_4Pi 3 1.5 - 0 51.5	10927.832566934	6.840e-02	2
A_4Pi 4 2.5 + 0 50.5	10935.355409623	7.028e-02	1
A_4Pi 4 2.5 - 0 50.5	10935.433357700	7.043e-02	2
1_2Delta 1 1.5 + 1 21.5	10941.207261211	2.255e-01	6
1_2Delta 1 1.5 - 1 21.5	10941.347102050	2.323e-01	7
A_4Pi 1 -0.5 + 0 54.5	10957.044065262	6.916e-02	2
A_4Pi 1 -0.5 - 0 54.5	10963.836291642	6.925e-02	2
1_2Delta 2 2.5 + 0 40.5	10965.472950946	2.098e-01	4
1_2Delta 2 2.5 - 0 40.5	10965.487981772	2.014e-01	4
1_2Delta 1 1.5 + 1 22.5	10965.785297106	2.255e-01	6
1_2Delta 1 1.5 - 1 22.5	10965.906442395	2.325e-01	7
A_4Pi 2 0.5 + 0 53.5	10969.869863055	7.010e-02	2
A_4Pi 2 0.5 - 0 53.5	10972.843160863	7.020e-02	2
A_4Pi 3 1.5 - 0 52.5	10979.815093174	6.931e-02	2
A_4Pi 3 1.5 + 0 52.5	10982.206699679	6.719e-02	2
A_4Pi 4 2.5 - 0 51.5	10989.471357700	7.131e-02	1
A_4Pi 4 2.5 + 0 51.5	10989.523409623	7.081e-02	2
1_2Delta 1 1.5 + 1 23.5	10991.442021591	2.255e-01	8
1_2Delta 1 1.5 - 1 23.5	10991.580590391	2.324e-01	8
1_2Delta 2 2.5 + 0 41.5	11010.841950946	2.099e-01	4
1_2Delta 2 2.5 - 0 41.5	11010.843981772	2.015e-01	4
A_4Pi 1 -0.5 - 0 55.5	11012.694291642	6.871e-02	2
1_2Delta 1 1.5 + 1 24.5	11018.176018426	2.255e-01	8
1_2Delta 1 1.5 - 1 24.5	11018.305788071	2.324e-01	8
A_4Pi 1 -0.5 + 0 55.5	11019.383065262	6.952e-02	2
A_4Pi 2 0.5 - 0 54.5	11025.364852373	7.020e-02	2
A_4Pi 2 0.5 + 0 54.5	11028.377000570	7.099e-02	2
A_4Pi 3 1.5 + 0 53.5	11035.201603164	6.756e-02	2
A_4Pi 3 1.5 - 0 53.5	11037.587056273	6.876e-02	2
A_4Pi 4 2.5 + 0 52.5	11044.611409623	7.116e-02	1
A_4Pi 4 2.5 - 0 52.5	11044.674357700	7.131e-02	2
1_2Delta 1 1.5 + 1 25.5	11046.003273123	2.256e-01	6
1_2Delta 1 1.5 - 1 25.5	11046.136648129	2.325e-01	5
1_2Delta 2 2.5 - 0 42.5	11057.207981772	2.016e-01	3
1_2Delta 2 2.5 + 0 42.5	11057.222950946	2.100e-01	3
A_4Pi 1 -0.5 + 0 56.5	11069.270065262	7.006e-02	2
1_2Delta 1 1.5 + 1 26.5	11074.922268595	2.256e-01	6
1_2Delta 1 1.5 - 1 26.5	11075.051010735	2.325e-01	7
A_4Pi 1 -0.5 - 0 56.5	11076.018291642	6.907e-02	2
A_4Pi 2 0.5 + 0 55.5	11081.961786676	7.046e-02	2
A_4Pi 2 0.5 - 0 55.5	11084.812068483	7.056e-02	2
A_4Pi 3 1.5 - 0 54.5	11091.580764775	6.913e-02	2
A_4Pi 3 1.5 + 0 54.5	11093.965464237	6.756e-02	2
A_4Pi 4 2.5 - 0 53.5	11100.750357700	7.166e-02	1
A_4Pi 4 2.5 + 0 53.5	11100.834409623	7.169e-02	2
1_2Delta 1 1.5 + 1 27.5	11104.923287835	2.256e-01	5
1_2Delta 1 1.5 - 1 27.5	11105.057745851	2.325e-01	5
A_4Pi 1 -0.5 - 0 57.5	11126.921291642	6.961e-02	2
A_4Pi 1 -0.5 + 0 57.5	11133.569065262	7.041e-02	2
1_2Delta 1 1.5 + 1 28.5	11136.012602504	2.257e-01	6
1_2Delta 1 1.5 - 1 28.5	11136.147694872	2.325e-01	6
A_4Pi 2 0.5 - 0 56.5	11139.464346939	7.056e-02	2
A_4Pi 2 0.5 + 0 56.5	11142.374635369	7.134e-02	2
A_4Pi 3 1.5 + 0 55.5	11148.947226173	6.793e-02	1
A_4Pi 3 1.5 - 0 55.5	11151.370035970	6.913e-02	2
A_4Pi 4 2.5 + 0 54.5	11157.937409623	7.255e-02	1
A_4Pi 4 2.5 - 0 54.5	11158.011357700	7.166e-02	2
1_2Delta 1 1.5 + 1 29.5	11168.185331529	2.256e-01	6
1_2Delta 1 1.5 - 1 29.5	11168.320148280	2.325e-01	6
A_4Pi 1 -0.5 + 0 58.5	11185.500065262	7.041e-02	2
A_4Pi 1 -0.5 - 0 58.5	11192.205291642	6.997e-02	2
A_4Pi 2 0.5 + 0 57.5	11198.086351747	7.134e-02	2
A_4Pi 2 0.5 - 0 57.5	11200.795587898	7.091e-02	2
1_2Delta 1 1.5 + 1 30.5	11201.446640105	2.257e-01	6
1_2Delta 1 1.5 - 1 30.5	11201.584807471	2.325e-01	6
A_4Pi 3 1.5 - 0 56.5	11207.337757406	6.949e-02	1
A_4Pi 3 1.5 + 0 56.5	11209.759807303	6.793e-02	2
A_4Pi 4 2.5 - 0 55.5	11216.097357700	7.201e-02	1
A_4Pi 4 2.5 + 0 55.5	11216.177409623	7.307e-02	2
1_2Delta 1 1.5 + 1 31.5	11235.776372471	2.257e-01	6
1_2Delta 1 1.5 - 1 31.5	11235.910246891	2.325e-01	6
A_4Pi 1 -0.5 - 0 59.5	11245.153291642	6.997e-02	2
A_4Pi 1 -0.5 + 0 59.5	11251.765065262	7.077e-02	2
A_4Pi 2 0.5 - 0 58.5	11257.572834270	7.144e-02	2
A_4Pi 2 0.5 + 0 58.5	11260.378160733	7.169e-02	2
A_4Pi 3 1.5 + 0 57.5	11266.706388434	6.829e-02	1
A_4Pi 3 1.5 - 0 57.5	11269.184215018	7.003e-02	2
1_2Delta 1 1.5 + 1 32.5	11271.186368932	2.257e-01	6
1_2Delta 1 1.5 - 1 32.5	11271.330210998	2.326e-01	6
A_4Pi 4 2.5 + 0 56.5	11275.251409623	7.341e-02	1
A_4Pi 4 2.5 - 0 56.5	11275.409357700	7.253e-02	2
A_4Pi 1 -0.5 + 0 60.5	11305.736065262	7.077e-02	2
1_2Delta 1 1.5 + 1 33.5	11307.692489841	2.257e-01	5
1_2Delta 1 1.5 - 1 33.5	11307.828513578	2.326e-01	5
A_4Pi 1 -0.5 - 0 60.5	11312.387291642	7.086e-02	2
A_4Pi 2 0.5 + 0 59.5	11318.224719697	7.221e-02	2
A_4Pi 2 0.5 - 0 59.5	11320.793167288	7.231e-02	2
A_4Pi 3 1.5 - 0 58.5	11327.121829421	7.091e-02	1
A_4Pi 3 1.5 + 0 58.5	11329.586751043	6.829e-02	2
A_4Pi 4 2.5 - 0 57.5	11335.474357700	7.287e-02	1
A_4Pi 4 2.5 + 0 57.5	11335.584409623	7.392e-02	2
1_2Delta 1 1.5 + 1 34.5	11345.263152270	2.257e-01	4
1_2Delta 1 1.5 - 1 34.5	11345.404513709	2.326e-01	4
A_4Pi 1 -0.5 - 0 61.5	11367.416291642	7.138e-02	2
A_4Pi 1 -0.5 + 0 61.5	11373.949065262	7.165e-02	2
A_4Pi 2 0.5 - 0 60.5	11379.675905779	7.283e-02	2
A_4Pi 2 0.5 + 0 60.5	11382.387892863	7.307e-02	2
1_2Delta 1 1.5 + 1 35.5	11383.960357749	2.258e-01	4
1_2Delta 1 1.5 - 1 35.5	11384.096287908	2.327e-01	3
A_4Pi 3 1.5 + 0 59.5	11388.502201478	6.920e-02	1
A_4Pi 3 1.5 - 0 59.5	11391.033747550	7.038e-02	2
A_4Pi 4 2.5 + 0 58.5	11396.705409623	7.476e-02	1
A_4Pi 4 2.5 - 0 58.5	11396.839357700	7.287e-02	2
1_2Delta 1 1.5 + 1 36.5	11423.652096621	2.258e-01	3
1_2Delta 1 1.5 - 1 36.5	11423.789560974	2.326e-01	3
A_4Pi 1 -0.5 + 0 62.5	11429.989065262	7.165e-02	2
A_4Pi 1 -0.5 - 0 62.5	11436.622291642	7.173e-02	2
A_4Pi 2 0.5 + 0 61.5	11442.356214446	7.255e-02	1
A_4Pi 2 0.5 - 0 61.5	11444.784092262	7.317e-02	2
A_4Pi 3 1.5 - 0 60.5	11450.926665678	7.074e-02	1
A_4Pi 3 1.5 + 0 60.5	11453.364432593	6.974e-02	2
A_4Pi 4 2.5 - 0 59.5	11458.831357700	7.373e-02	1
A_4Pi 4 2.5 + 0 59.5	11459.089409623	7.526e-02	2
1_2Delta 1 1.5 + 1 37.5	11464.496363768	2.258e-01	3
1_2Delta 1 1.5 - 1 37.5	11464.632513669	2.327e-01	3
A_4Pi 1 -0.5 - 0 63.5	11493.668291642	7.173e-02	2
A_4Pi 1 -0.5 + 0 63.5	11500.160065262	7.199e-02	2
A_4Pi 2 0.5 - 0 62.5	11505.823318040	7.368e-02	1
1_2Delta 1 1.5 + 1 38.5	11506.360647258	2.259e-01	3
1_2Delta 1 1.5 - 1 38.5	11506.498796434	2.327e-01	3
[truncated: 2,813 more rows]
