# Supplementary material for: A hyperfine-resolved spectroscopic model for vanadium monoxide (51V16O)
Source: Mol Phys. 2023 Sep 6;122(7-8):e2255299. doi: 10.1080/00268976.2023.2255299 (PMC11575654; doi:10.1080/00268976.2023.2255299)
Supplement: Supplemental Material [file TMPH_A_2255299_SM2619.zip › vo_hf-2.27.inp]

MEMORY 1300 GB

atoms V-51 O-16
molecule VO

(Total number of states taken into account)
nstates 15 (CHANGE BACK!!!!!)

(Range of J)
jrot 0.5 - 153.5 (0.5 - 153.5) (gives F = 0 to 150) (CHANGE BACK!)

(Defining the integration grid)
grid
    npoints 4001
    range  1.2 4.0
    type 0
end

SolutionMethod Sinc

DIAGONALIZER
    SYEVR
    uplimit 45000 (MUST BE SET TO THIS/HIGHER THAN THE MAX V ENERGY!!!)
end

CONTRACTION
    vib
    vmax 75 65 65 60 55 45 68 64 64 64 54 54 54 44 35
    enermax 45000
END
(vmax 75 65 65 60 55 45 68 64 64 64 54 54 54 44 35 (FINAL))
(vmax 55 45 45 40 35 25 48 44 44 44 34 34 34 24 15 (Up to 40000))
(vmax 70 58 55 55 45 30 55 55 55 55 45 45 50 35 25 (Up to 45000))
(vmax 25 17 14 10 10 7 20 10 14 14 9 7 7 9 5 (Hyperfine fit; Up to 36000))
(vmax 100 80 80 80 75 50 80 80 80 80 75 75 80 65 55 (If going to dissociation))
(vmax 30 30 25 20 15 10 20 20 15 15 8 8 8 10 8 (Increase to better constrain curves to high/low R))

ASSIGN_V_BY_COUNT

PRINT_PECS_AND_COUPLINGS_TO_FILE

symmetry Cs(M)

(Begin poten)
    poten 1
        name "X_4Sigma-"
        lambda 0
        symmetry -
        mult   4
        type EMO
        values
            V0           0 (cm-1)
            RE           1.58948613614128E+00  (fit) (1.5892,1.5896)
            DE           52790
            RREF        -1
            PL           4
            PR           4
            NL           2
            NR           2
            B0           1.87126485043095E+00  (fit) (1.865,1.875)
            B1          -1.06311395916548E-03  (fit) (-0.05,0.0)
            B2          -5.83767036267164E-02  (fit) (-0.1,0.0)
    end

    poten 2
        name "A'_4Phi"
        lambda 3
        mult   4
        type EMO
        units  cm-1
        values
            V0           7.28973588160658E+03  (fit)
            RE           1.62526587726487E+00  (fit)
            DE           52790
            RREF        -1
            PL           4
            PR           4
            NL           2
            NR           2
            B0           1.88553140482681E+00  (fit)
            B1          -9.99115655617940E-02  (fit)
            B2           2.85776254358238E-01  (fit)
    end

    poten 3
        name "A_4Pi"
        lambda 1
        mult   4
        type EMO
        values
            V0           9.52997773836434E+03  (fit)
            RE           1.63475777679962E+00  (fit)
            DE           52790
            RREF        -1
            PL           4
            PR           4
            NL           2
            NR           2
            B0           1.92581162170152E+00  (fit)
            B1           2.27799559654723E-01  (fit)
            B2          -7.29501748097334E-02  (fit)
    end

    poten 4
        name "B_4Pi"
        lambda 1
        mult   4
        type EMO
        values
            V0           1.26563666703685E+04  (fit) (1.26562927900024E+04)
            RE           1.64134341530549E+00  (fit) (1.64117820839692E+00)
            DE           52790
            RREF        -1
            PL           4
            PR           4
            NL           2
            NR           2
            B0           1.93213021258298E+00  (fit) (1.93209200699166E+00)
            B1           2.45166498789831E-01  (fit)
            B2          -1.63192788340064E-01  (fit)
    end
    (abinitio poten 4)
        (name "B_4Pi")
        (lambda 1)
        (mult   4)
        (type EMO)
        (values)
            (V0           1.26607287804969E+04)
            (RE           1.63983678502379E+00 )
            (DE           52790     )
            (RREF        -1     )
            (PL           4     )
            (PR           4     )
            (NL           2     )
            (NR           2     )
            (B0           1.93337583650325E+00 )
            (B1           0.00000000000000E+00)
            (B2          -1.11713300419162E-02 )
    (end )

    poten 5
        name "C_4Sigma-"
        lambda 0
        symmetry -
        mult   4
        type EMO
        values
            V0           1.74929848903394E+04  (fit) (17450,17550)
            RE           1.67224187576786E+00  (fit) (1.66,1.68)
            DE           52790
            RREF        -1
            PL           4
            PR           4
            NL           2
            NR           2
            B0           1.94794668915090E+00  (fit) (1.930,1.960)
            B1           1.91126650568722E-01  (fit) (0.170,0.210)
            B2          -1.36401852157488E-01  (fit) (-0.170,-0.120)
    end

    poten 6
        name "D_4Delta"
        lambda 2
        mult   4
        type EMO
        units  cm-1
        fit_factor 1e-11
        Values
            V0           1.92419351256642E+04  (fit) (1.92425769243113E+04)
            RE           1.68635726671326E+00  (fit) (1.68666171952246E+00)
            DE           52790
            RREF        -1
            PL           4
            PR           4
            NL           2
            NR           2
            B0           1.84193844950181E+00  (fit) (1.83809135841585E+00)
            B1           1.02523219757047E+00  (fit) (1.13894437301779E+00)
            B2           8.14350084312305E+00  (fit) (8.40975725585619E+00)
    end
    abinitio poten 6
        name "D_4Delta"
        lambda 2
        mult   4
        type EMO
        units  cm-1
        Values
            V0           1.92425546832986E+04
            RE           1.68667486435654E+00
            DE           52790
            RREF        -1
            PL           4
            PR           4
            NL           2
            NR           2
            B0           1.90856103992587E+00
            B1           2.31288378392506E-01
            B2           2.97553262415957E+00
    end

    poten 7
        name "1_2Sigma-"
        lambda 0
        symmetry -
        mult   2
        type EMO
        values
            V0           5.60426471254353E+03  (fit)
            RE           1.57357094437597E+00  (fit)
            DE           52790 (52290)
            RREF        -1
            PL           1
            PR           1
            NL           1
            NR           3
            B0           2.01229615199026E+00  (fit)
            B1          -2.67769177269251E-01  (fit)
            B2           0.00000000000000E+00
            B3           0.00000000000000E+00
    end

    poten 8
        name "1_2Gamma"
        lambda 4
        mult   2
        type morse
        units  cm-1
        N 4
        values
            V0           8.50343821241419E+03  (fit) (8551.49)
            RE           1.577
            A0           2.09
            DE           52790 (52288.4)
    end

    poten 9
        name "1_2Delta"
        lambda 2
        mult   2
        type EMO
        values
            V0           9.86107181861308E+03  (fit) (9.862680E+03)
            RE           1.58137147237472E+00  (fit) (1.581847E+00)
            DE           52790
            RREF        -1
            PL           4
            PR           4
            NL           2
            NR           2
            B0           2.05860393472264E+00  (fit) (2.05454E+00)
            B1          -2.01437643471645E-01  (fit) (-2.03E-01)
            B2          -9.27327589816847E-02  (fit) (-6.3E-02)
    end

    poten 10
        name "1_2Sigma+"
        lambda 0
        symmetry +
        mult   2
        type EMO
        values
            V0           1.03926659301292E+04  (fit)
            RE           1.58998063312967E+00  (fit)
            DE           52790
            RREF        -1
            PL           4
            PR           4
            NL           2
            NR           2
            B0           2.13282869588412E+00  (fit)
            B1           5.04345722184035E-01  (fit)
            B2          -1.00740622493759E+00  (fit)
    end

    poten 11
        name "1_2Phi"
        lambda 3
        mult   2
        type EMO
        values
        V0           1.54382287284897E+04  (fit) (1.54383475823391E+04)
        RE           1.62744737719948E+00  (fit) (1.62725833829918E+00)
        DE           52790
        RREF        -1
        PL           4
        PR           4
        NL           2
        NR           2
        B0           2.08991427903022E+00  (fit) (2.08783508540440E+00)
        B1          -6.45297682761685E-01  (fit) (-7.24166408127038E-01)
        B2           1.25947281245954E+00  (fit) ( 1.57821021276341E+00)
    end

    poten 12
        name "1_2Pi"
        lambda 1
        mult   2
        type EMO
        values
            V0           1.71168909157645E+04  (fit)
            RE           1.62986310780722E+00  (fit)
            DE           52790
            RREF        -1
            PL           4
            PR           4
            NL           2
            NR           4
            B0           2.11111485618347E+00  (fit)
            B1           2.65208902321105E-01  (fit)
            B2           1.61454449933250E-02  (fit)
            B3           0.00E+00 (fit)
            B4           0.00E+00 (fit)
    end

    poten 13
        name "2_2Pi"
        lambda 1
        mult   2
        type EMO
        values
            V0           1.81065238691368E+04  (fit) (18050,18150)
            RE           1.62282232830638E+00  (fit) (1.61,1.64)
            DE           52790
            RREF        -1
            PL           4
            PR           4
            NL           2
            NR           2
            B0           2.17782910269537E+00  (fit) (2.0,2.3)
            B1           4.48177144565128E-01  (fit) (0.30,0.60)
            B2          -1.28866945544502E+00  (fit) (-1.3,0)
    end

    poten 14
        name "2_2Delta"
        lambda 2
        mult   2
        type EMO
        values
            V0           2.50932355231558E+04  (fit)
            RE           1.67743704053125E+00  (fit)
            DE           52790
            RREF        -1
            PL           4
            PR           4
            NL           1
            NR           1
            B0           2.14891193870460E+00  (fit)
            B1           2.46693595744830E-01  (fit)
    end

    poten 15
        name "3_2Delta"
        lambda 2
        mult   2
        type EMO
        values
            V0           3.19764531934219E+04  (fit)
            RE           1.67161597780036E+00  (fit)
            DE           52790
            RREF        -1
            PL           4
            PR           4
            NL           1
            NR           1
            B0           2.28469423989842E+00  (fit)
            B1           1.38264108102514E-01  (fit)
    end
(End poten)

(Begin bob-rot)
    (bob-rot 1 1)
        (name "<X_4Sigma-|BR|X_4Sigma->")
        (spin 1.5 1.5)
        (sigma 0.5 0.5)
        (lambda 0 0)
        (type bobleroy)
        (values)
            (RE           1.58937686374971E+00 (fit))
            (RREF        -1)
            (P            2)
            (NT           2)
            (A0          -0.0007493752E-04 fit)
            (A1           6.593086618E-01 fit)
            (A2          -3.0175915007E+00 fit)
            (AINF         0.0E+00)
    (end)

    (bob-rot 9 9)
        (name "<1_2Delta|BR|1_2Delta>")
        (spin 0.5 0.5)
        (sigma 0.5 0.5)
        (lambda 2 2)
        (type bobleroy)
        (values)
            (RE           1.58048640831079E+00 (fit) )
            (RREF        -1     )
            (P            2    )
            (NT           3)
            (A0           8.58577300246764E-04 (fit) )
            (A1          -5.14218576612744E-01 (fit) )
            (A2          -9.44571976473697E-01 (fit) )
            (A3          -1.0E-01)
            (AINF         0.0E+00)
    (end)
(End bob-rot)

(Begin spin-rot)
    spin-rot 1 1
        name "<X_4Sigma-|SR|X_4Sigma->"
        lambda 0 0
        spin 1.5 1.5
        factor 1.
        type polynom
        values
            A0           1.96835971979619E-02  (fit) (0.015,0.025)(2.66162139785854E-02)
    end

    (spin-rot 2 2)
        (name "<A'_4Phi|SR|A'_4Phi>")
        (lambda 3 3)
        (spin 1.5 1.5)
        (factor 1)
        (type polynom)
        (values)
            (A0           0.00000000000000E+00)
            (RE           1.62540673627387E+00)
            (A1           0.00000000000000E+00)
    (end)

    (spin-rot 3 3)
        (name "<A_4Pi|SR|A_4Pi>")
        (lambda 1 1)
        (spin 1.5 1.5)
        (factor 1)
        (type polynom)
        (values)
            (A0           0.00000000000000E+00 (fit) (5.77168647470008E-01))
            (RE           1.62540673627387E+00)
            (A1           0.00000000000000E+00 (fit))
    (end)

    (spin-rot 4 4)
        (name "<B_4Pi|SR|B_4Pi>")
        (lambda 1 1)
        (spin 1.5 1.5)
        (factor 1)
        (type polynom)
        (values)
            (A0           0.00000000000000E+00 (fit))
            (RE           1.62540673627387E+00)
            (A1           0.00000000000000E+00)
    (end)

    spin-rot 5 5
        name "<C_4Sigma-|SR|C_4Sigma->"
        lambda 0 0
        spin 1.5 1.5
        factor 1.
        fit_factor 1e-14
        type polynom
        values
            A0          -3.03344214484935E-02  (fit) (-3.05861294779104E-02)
            RE           1.67178991787201E+00     
            A1           1.39711792185048E+00  (fit) (1.34757925829101E+00)
            A2           1.52896339067656E+00  (fit) (1.84612257798207E+00)
    end
    abinitio spin-rot 5 5
        name "<C_4Sigma-|SR|C_4Sigma->"
        lambda 0 0
        spin 1.5 1.5
        factor 1.
        type polynom
        values
            A0          -3.87279926333265E-02
            RE           1.67178991787201E+00
    end

    (spin-rot 7 7 )
        (name "<1_2Sigma-|SR|1_2Sigma->")
        (lambda 0 0)
        (spin 0.5 0.5)
        (factor 1)
        (type polynom)
        (values )
            (A0           0.0E-04)
            (RE           1.582E+00)
            (A1           0.0E+00 )
    (end)

    spin-rot 10 10
        name "<1_2Sigma+|SR|1_2Sigma+>"
        lambda 0 0
        spin 0.5 0.5
        factor 1
        type bobleroy
        values
            RE           1.60043E+00
            RREF        -1.0E+00
            P            1.0E+00 (fit)
            NT           2
            A0           9.82507836187722E-02  (fit)
            A1          -5.73499336572383E+01  (fit)
            AINF         0.00000000000000E+00
    end
    (spin-rot 10 10)
        (name "<1_2Sigma+|SR|1_2Sigma+>")
        (lambda 0 0)
        (spin 0.5 0.5)
        (factor 1)
        (type polynom)
        (values)
            (A0          -6.5E-02 (fit))
            (RE           1.67E+00)
            (A1          -1.11E+00 (fit))
    (end)
(End spin-rot)

(Begin spin-spin)
    spin-spin 1 1 
        name "<X_4Sigma-|SS|X_4Sigma->"
        lambda 0 0
        spin 1.5 1.5
        factor 0.3333333333333 (lambda = 1/2 D)
        type polynom
        fit_factor 1e-13
        values
            A0           6.71004053142466E-01  (fit) (0.5,0.8) (-0.616846662732215 (ab initio  cm-1))
            RE           0.00000000000000E+00
            A1           1.94377010835721E+00  (fit) (0.0,2.0)( 2.080372450885310)
            A2          -1.13582287245295E+00  (fit) (-2.0,0.0)(-0.666324021766222)
    end
    abinitio spin-spin 1 1 
        name "<X_4Sigma-|SS|X_4Sigma->"
        lambda 0 0
        spin 1.5 1.5
        factor 0.3333333333333 (lambda = 1/2 D)
        type polynom
        values
            A0          -6.16846662732215E-01  (ab initio  cm-1) 
            RE           0.00000000000000E+00
    end

    spin-spin 2 2
        name "<A'_4Phi|SS|A'_4Phi>"
        lambda 3 3
        spin 1.5 1.5
        factor 0.6666666666667
        type polynom
            values
            A0          -1.08746355085723E+00
            RE           1.62540673627387E+00
    end

    spin-spin 3 3
        name "<A_4Pi|SS|A_4Pi>"
        lambda 1 1
        spin 1.5 1.5
        factor 0.6666666666667
        type polynom
        values
            A0           1.80444463306602E+00  (fit) (1.9028E+00)
            RE           1.62540673627387E+00
    end

    spin-spin 4 4
        name "<B_4Pi|SS|B_4Pi>"
        lambda 1 1
        spin 1.5 1.5
        factor 0.6666666666667
        type polynom
        values
            A0           2.66791552589951E+00  (fit) (2.62698260822831E+00)
            RE           1.62540673627387E+00
            A1           0.00000000000000E+00
    end

    spin-spin 5 5
        name "<C_4Sigma-|SS|C_4Sigma->"
        lambda 0 0
        spin 1.5 1.5
        factor 0.6666666666667
        fit_factor 1e-14
        type bobleroy
        values
            RE           1.67237725753502E+00
            RREF        -1.0E+00
            P            6.65209804E+00
            NT           2
            A0           9.82135221768036E-01  (fit) (9.69551403855530E-01)
            A1           3.83093825461843E+01  (fit) (3.94469279622592E+01)
            AINF         0.00000000000000E+00
    end
    abinitio spin-spin 5 5 (used only to weight spin-spin 5 5 towards a flat form)
        name "<C_4Sigma-|SS|C_4Sigma->"
        lambda 0 0
        spin 1.5 1.5
        factor 0.6666666666667
        type polynom
        values
            A0           8.38520478073477E-01
            RE           1.67238412961363E+00
    end

    spin-spin 6 6 (FIX)
        name "<D_4Delta|SS|D_4Delta>"
        lambda 2 2
        spin 1.5 1.5
        factor 0.6666666666667
        fit_factor 1e-14
        type polynom
        values
            A0          -6.48721505112115E-01  (fit) (1.31568701124521E+00)
            RE           1.68316302271174E+00
            A1           2.69689942247793E+02  (fit) (0.00000000000000E+00)
            A2          -4.60007675801878E+02  (fit) (-6.31064901223027E+02)
    end
    abinitio spin-spin 6 6
        name "<D_4Delta|SS|D_4Delta>"
        lambda 2 2
        spin 1.5 1.5
        factor 0.6666666666667
        type polynom
        values
            A0           2.16146830405220E-01
            RE           1.68316302271174E+00
    end
(End spin-spin)

(Begin spin-orbit - diagonal)
    spin-orbit 2 2
        name "<A'_4Phi|SO|A'_4Phi>"
        spin 1.5 1.5
        lambda 3 3
        sigma 1.5 1.5
        factor 1
        fit_factor 1e-13
        type bobleroy
        values
            RE           1.62526587726487E+00 (1.62525317735520E+00)
            RREF        -1.0E+00
            P            1.10301807E+01
            NT           5
            A0           2.58989388564804E+02  (fit)
            A1           2.52631818460335E+00  (fit)
            A2          -2.52400625360824E+02  (fit)
            A3           1.22676685955960E+03  (fit)
            A4           2.01607432725865E+03  (fit)
            AINF         1.28321380952381E+02
    end
    (spin-orbit 2 2 (FIX LOW R))
        (name "<A'_4Phi|SO|A'_4Phi>")
        (spin 1.5 1.5)
        (lambda 3 3)
        (sigma 1.5 1.5)
        (factor 1)
        (type bobleroy)
        (values)
            (RE           1.62532563783469E+00  (1.62540673627387E+00))
            (RREF        -1.0E+00)
            (P            8.04491135E+00  (fit) (1.17999485E+01))
            (NT           6)
            (A0           2.59586173115891E+02  (fit) (2.59495877142708E+02))
            (A1          -8.42004196933914E+01  (fit) (-8.12081278693727E+02))
            (A2          -5.69937929352503E+02  (fit) (-1.09975522455482E+03))
            (A3           4.29027196129881E+03  (fit) (2.09214474862303E+02))
            (A4           5.45752834972073E+03  (fit) (7.66616605432589E+02))
            (A5          -4.02300151423274E+03  (fit) )
            (AINF         1.28321380952381E+02  (9.94757030074279E+02))
    (end)
    abinitio spin-orbit 2 2
        name "<A'_4Phi|SO|A'_4Phi>"
        spin 1.5 1.5
        lambda 3 3
        sigma 1.5 1.5
        factor 1
        type polynom
        values
            A0           2.59586173115891E+02
            RE           1.62531061339148E+00
    end

    spin-orbit 3 3
        name "<A_4Pi|LSX|A_4Pi>"
        spin 1.5 1.5
        lambda 1 1
        sigma 1.5 1.5
        factor i
        fit_factor 1e-10
        <x|Lz|y> i i
        type bobleroy
        values
            RE           1.63475777679962E+00  (1.63475130222652E+00)
            RREF        -1.0E+00
            P            3.53844942E+00
            NT           4
            A0           5.53943135511788E+01  (fit)
            A1          -2.29458829417371E+02  (fit)
            A2           4.71143315560950E+02  (fit)
            A3           2.01678190901296E+02  (fit)
            AINF         1.28321380952381E+02
    end
    abinitio spin-orbit 3 3
        name "<A_4Pi|LSX|A_4Pi>"
        spin 1.5 1.5
        lambda 1 1
        sigma 1.5 1.5
        factor i
        <x|Lz|y> i i
        type polynom
        values
            A0           5.54447823733128E+01
            RE           1.63475777679962E+00
    end

    (spin-orbit-x 3 3)
        (name "<A_4Pi|LSX|A_4Pi>" (aug-cc-pVDZ/ MRCI, X, Ap, A, B))
        (spin 1.5 1.5)
        (lambda 1 1)
        (sigma 1.5 1.5)
        (<x|Lz|y> i i)
        (factor -i)
        (type polynomial (morphing))
        (values)
            (B0           0.7623 (fit))
            (B1           0.00000000000000E+00 )
            (B2           0.00000000000000E+00)
    (end )
    (abinitio spin-orbit-x 3 3)
        (name "<A_4Pi|LSX|A_4Pi>" (aug-cc-pVDZ/ MRCI, X, Ap, A, B))
        (spin 1.5 1.5)
        (lambda 1 1)
        (sigma 1.5 1.5)
        (units angstrom cm-1)
        (type grid)
        (factor -i)
        (<x|Lz|y>  i i )
        (values)
            (1.2 33.0319853464047)
            (1.202 33.265753242874545)
            (1.204 33.498624491241394)
            (1.206 33.730604011613394)
            (1.208 33.96169668900192)
            (1.21  34.191907373629434)
            (1.212 34.42124088123424)
            (1.214 34.64970199337208)
            (1.216 34.8772954577145)
            (1.218 35.104025988344326)
            (1.22  35.32989826604783)
            (1.222 35.55491693860408)
            (1.224 35.77908662107123)
            (1.226 36.00241189606979)
            (1.228 36.22489731406319)
            (1.23  36.44654739363523)
            (1.232 36.6673666217649)
            (1.234 36.887359454098174)
            (1.236 37.106530315217256)
            (1.238 37.32488359890687)
            (1.24  37.542423668418046)
            (1.242 37.759154856729026)
            (1.244 37.97508146680372)
            (1.246 38.1902077718473)
            (1.248 38.404538015559545)
            (1.25  38.61807641238528)
            (1.252 38.83082714776251)
            (1.254 39.042794378368036)
            (1.256 39.253982232360514)
            (1.258 39.464394809621105)
            (1.26  39.674036181991895)
            (1.262 39.88291039351151)
            (1.264 40.0910214606489)
            (1.266 40.29837337253443)
            (1.268 40.50497009118872)
            (1.27  40.71081555174939)
            (1.272 40.91591366269542)
            (1.274 41.12026830606915)
            (1.276 41.32388333769649)
            (1.278 41.526762587404505)
            (1.28  41.728909859237156)
            (1.282 41.930328931668804)
            (1.284 42.1310235578156)
            (1.286 42.33099746564489)
            (1.288 42.53025435818241)
            (1.29  42.72879791371773)
            (1.292 42.92663178600733)
            (1.294 43.12375960447597)
            (1.296 43.32018497441606)
            (1.298 43.51591147718493)
            (1.3 43.710942670400456)
            (1.302 43.90528208813447)
            (1.304 44.09893324110457)
            (1.306 44.29189961686396)
            (1.308 44.48418467998941)
            (1.31  44.675791872267595)
            (1.312 44.866724612879345)
            (1.314 45.05698629858242)
            (1.316 45.24658030389239)
            (1.318 45.43550998126173)
            (1.3199999999999998  45.6237786612573)
            (1.322 45.811389652736274)
            (1.3239999999999998  45.99834624301989)
            (1.326 46.18465169806623)
            (1.3279999999999998  46.37030926264071)
            (1.33  46.55532216048552)
            (1.3319999999999999  46.73969359448694)
            (1.334 46.92342674684156)
            (1.3359999999999999  47.106524779220464)
            (1.338 47.288990832932384)
            (1.3399999999999999  47.47082802908463)
            (1.342 47.65203946874338)
            (1.3439999999999999  47.83262823309154)
            (1.3459999999999999  48.01259738358597)
            (1.3479999999999999  48.19194996211256)
            (1.3499999999999999  48.37068899114028)
            (1.3519999999999999  48.54881747387361)
            (1.3539999999999999  48.72633839440364)
            (1.3559999999999999  48.90325471785768)
            (1.3579999999999999  49.0795693905475)
            (1.3599999999999999  49.255285340116245)
            (1.3619999999999999  49.43040547568403)
            (1.3639999999999999  49.604932687991955)
            (1.3659999999999999  49.77886984954505)
            (1.3679999999999999  49.95221981475385)
            (1.3699999999999999  50.12498542007446)
            (1.3719999999999999  50.297169484147716)
            (1.3739999999999999  50.46877480793662)
            (1.376 50.63980417486285)
            (1.378 50.81026035094196)
            (1.38  50.98014608491715)
            (1.382 51.14946410839208)
            (1.384 51.318217135962314)
            (1.386 51.48640786534555)
            (1.388 51.65403897751078)
            (1.39  51.82111313680624)
            (1.392 51.98763299108611)
            (1.394 52.15360117183616)
            (1.396 52.31902029429825)
            (1.398 52.483892957593724)
            (1.4 52.64822174484556)
            (1.402 52.812009223299604)
            (1.404 52.97525794444464)
            (1.406 53.13797044413131)
            (1.408 53.30014924269007)
            (1.41  53.46179684504809)
            (1.412 53.62291574084496)
            (1.414 53.783508404547604)
            (1.416 53.94357729556399)
            (1.418 54.10312485835585)
            (1.42  54.2621535225505)
            (1.422 54.42066570305148)
            (1.424 54.57866380014849)
            (1.426 54.736150199626046)
            (1.428 54.89312727287144)
            (1.43  55.049597376981545)
            (1.432 55.20556285486881)
            (1.434 55.361026035366244)
            (1.436 55.515989233331595)
            (1.438 55.67045474975041)
            (1.44  55.824424871838424)
            (1.442 55.977901873142876)
            (1.444 56.130888013643016)
            (1.446 56.28338553984976)
            (1.448 56.435396684904354)
            (1.45  56.58692366867646)
            (1.452 56.73796869786094)
            (1.454 56.88853396607428)
            (1.456 57.03862165394977)
            (1.458 57.188233929232226)
            (1.46  57.33737294687159)
            (1.462 57.486040849115895)
            (1.464 57.63423976560339)
            (1.466 57.78197181345378)
            (1.468 57.92923909735889)
            (1.47  58.07604370967234)
            (1.472 58.22238773049858)
            (1.474 58.368273227781025)
            (1.476 58.5137022573897)
            (1.478 58.65867686320781)
            (1.48  58.80319907721781)
            (1.482 58.94727091958664)
            (1.484 59.090894398750294)
            (1.486 59.23407151149753)
            (1.488 59.37680424305311)
            (1.49  59.51909456716012)
            (1.492 59.66094444616168)
            (1.494 59.80235583108196)
            (1.496 59.94333066170655)
            (1.498 60.08387086666206)
            (1.5 60.22397836349513)
            (1.502 60.36365505875073)
            (1.504 60.50290284804989)
            (1.506 60.641723616166594)
            (1.508 60.78011923710425)
            (1.51  60.918091574171406)
            (1.512 61.055642480056804)
            (1.514 61.19277379690388)
            (1.516 61.32948735638461)
            (1.518 61.46578497977279)
            (1.52  61.601668478016556)
            (1.522 61.73713965181059)
            (1.524 61.87220029166735)
            (1.526 62.00685217798809)
            (1.528 62.14109708113297)
            (1.53  62.27493676149087)
            (1.532 62.408372969548395)
            (1.534 62.54140744595842)
            (1.536 62.67404192160814)
            (1.538 62.80627811768638)
            (1.54  62.938117745750546)
            (1.542 63.069562507792874)
            (1.544 63.20061409630623)
            (1.546 63.33127419434938)
            (1.548 63.46154447561164)
            (1.55  63.5914266044771)
            (1.552 63.720922236088214)
            (1.5539999999999998  63.85003301640904)
            (1.556 63.97876058228781)
            (1.5579999999999998  64.107106561519)
            (1.56  64.23507257290507)
            (1.5619999999999998  64.36266022631746)
            (1.564 64.48987112275735)
            (1.5659999999999998  64.61670685441561)
            (1.568 64.7431690047327)
            (1.5699999999999998  64.86925914845763)
            (1.572 64.99497885170678)
            (1.5739999999999998  65.12032967202207)
            (1.576 65.24531315842881)
            (1.5779999999999998  65.36993085149287)
            (1.58  65.49418428337768)
            (1.5819999999999999  65.61807497790042)
            (1.584 65.74160445058826)
            (1.5859999999999999  65.86477420873348)
            (1.588 65.98758575144889)
            (1.5899999999999999  66.1100405697222)
            (1.592 66.23214014647033)
            (1.5939999999999999  66.3538859565931)
            (1.596 66.47527946702661)
            (1.5979999999999999  66.59632213679613)
            (1.6 66.71701541706865)
            (1.6019999999999999  66.83736075120478)
            (1.604 66.95735957481071)
            (1.6059999999999999  67.07701331578917)
            (1.608 67.1963233943906)
            (1.6099999999999999  67.3152912232633)
            (1.612 67.43391820750374)
            (1.6139999999999999  67.55220574470611)
            (1.616 67.67015522501174)
            (1.6179999999999999  67.7877680311578)
            (1.6199999999999999  67.90504553852601)
            (1.6219999999999999  68.02198911519072)
            (1.6239999999999999  68.13860012196669)
            (1.626 68.25487991245643)
            (1.628 68.37082983309736)
            (1.63  68.48645122320843)
            (1.632 68.60174541503632)
            (1.634 68.71671373380158)
            (1.636 68.83135749774411)
            (1.638 68.9456780181684)
            (1.64  69.0596765994885)
            (1.642 69.17335453927254)
            (1.644 69.2867131282869)
            (1.646 69.39975365054023)
            (1.648 69.51247738332673)
            (1.65  69.6248855972696)
            (1.652 69.73697955636383)
            (1.654 69.84876051801868)
            (1.656 69.96022973310002)
            (1.658 70.07138844597215)
            (1.66  70.18223789453938)
            (1.662 70.29277931028737)
            (1.664 70.40301391832402)
            (1.666 70.51294293742014)
            (1.668 70.62256758004979)
            (1.67  70.73188905243029)
            (1.672 70.84090855456196)
            (1.674 70.94962728026762)
            (1.676 71.0580464172316)
            (1.678 71.1661671470386)
            (1.68  71.27399064521242)
            (1.682 71.38151808125397)
            (1.684 71.48875061867939)
            (1.686 71.59568941505768)
            (1.688 71.70233562204814)
            (1.69  71.8086903854375)
            (1.692 71.91475484517677)
            (1.694 72.02053013541774)
            (1.696 72.12601738454939)
            (1.698 72.23121771523387)
            (1.7 72.33613224444228)
            (1.702 72.4407620834902)
            (1.704 72.54510833807285)
            (1.706 72.64917210830014)
            (1.708 72.75295448873135)
            (1.71  72.85645656840964)
            (1.712 72.9596794308962)
            (1.714 73.06262415430423)
            (1.716 73.16529181133272)
            (1.718 73.26768346929978)
            (1.72  73.36980019017592)
            (1.722 73.47164303061707)
            (1.724 73.57321304199725)
            (1.726 73.67451127044106)
            (1.728 73.77553875685595)
            (1.73  73.87629653696422)
            (1.732 73.9767856413349)
            (1.734 74.07700709541511)
            (1.736 74.17696191956162)
            (1.738 74.27665112907175)
            (1.74  74.37607573421435)
            (1.742 74.47523674026046)
            (1.744 74.57413514751359)
            (1.746 74.67277195134015)
            (1.748 74.77114814219928)
            (1.75  74.86926470567262)
            (1.752 74.96712262249402)
            (1.754 75.06472286857866)
            (1.756 75.16206641505238)
            (1.758 75.25915422828051)
            (1.76  75.35598726989659)
            (1.762 75.45256649683093)
            (1.764 75.54889286133889)
            (1.766 75.64496731102899)
            (1.768 75.74079078889073)
            (1.77  75.83636423332251)
            (1.772 75.93168857815891)
            (1.774 76.02676475269813)
            (1.776 76.12159368172911)
            (1.778 76.21617628555839)
            (1.7799999999999998  76.3105134800369)
            (1.782 76.40460617658654)
            (1.7839999999999998  76.49845528222637)
            (1.786 76.59206169959907)
            (1.7879999999999998  76.6854263269966)
            (1.79  76.77855005838632)
            (1.7919999999999998  76.87143378343637)
            (1.794 76.96407838754125)
            (1.7959999999999998  77.05648475184698)
            (1.798 77.14865375327639)
            (1.7999999999999998  77.24058626455368)
            (1.802 77.3322831542296)
            (1.8039999999999998  77.42374528670562)
            (1.806 77.51497352225854)
            (1.8079999999999998  77.6059687170647)
            (1.81  77.6967317232239)
            (1.8119999999999998  77.78726338878344)
            (1.814 77.87756455776181)
            (1.8159999999999998  77.96763607017215)
            (1.818 78.0574787620457)
            (1.8199999999999998  78.1470934654551)
            (1.822 78.23648100853734)
            (1.8239999999999998  78.32564221551672)
            (1.826 78.41457790672767)
            (1.8279999999999998  78.50328889863717)
            (1.83  78.59177600386738)
            (1.8319999999999999  78.68004003121783)
            (1.834 78.76808178568753)
            (1.8359999999999999  78.85590206849697)
            (1.838 78.94350167710998)
            (1.8399999999999999  79.03088140525539)
            (1.842 79.11804204294849)
            (1.8439999999999999  79.20498437651254)
            (1.846 79.29170918859994)
            (1.8479999999999999  79.37821725821324)
            (1.85  79.46450936072624)
            (1.8519999999999999  79.55058626790468)
            (1.854 79.636448747927)
            (1.8559999999999999  79.7220975654047)
            (1.858 79.80753348140291)
            (1.8599999999999999  79.89275725346054)
            (1.862 79.97776963561036)
            (1.8639999999999999  80.06257137839904)
            (1.866 80.14716322890698)
            (1.8679999999999999  80.23154593076791)
            (1.87  80.31572022418858)
            (1.8719999999999999  80.39968684596816)
            (1.874 80.48344652951758)
            (1.876 80.56700000487857)
            (1.8780000000000001  80.65034799874286)
            (1.88  80.73349123447105)
            (1.8820000000000001  80.81643043211139)
            (1.884 80.8991663084184)
            (1.8860000000000001  80.9816995768716)
            (1.888 81.06403094769365)
            (1.8900000000000001  81.14616112786888)
            (1.892 81.2280908211613)
            (1.8940000000000001  81.30982072813282)
            (1.896 81.39135154616102)
            (1.8980000000000001  81.47268396945705)
            (1.9 81.55381868908327)
            (1.9020000000000001  81.63475639297098)
            (1.904 81.7154977659376)
            (1.906 81.79604348970432)
            (1.908 81.87639424291308)
            (1.91  81.9565507011439)
            (1.912 82.03651353693168)
            (1.914 82.1162834197833)
            (1.916 82.19586101619419)
            (1.918 82.27524698966513)
            (1.92  82.35444200071885)
            (1.922 82.43344670691633)
            (1.924 82.51226176287328)
            (1.926 82.5908878202763)
            (1.928 82.66932552789906)
            (1.93  82.74757553161825)
            (1.932 82.82563847442965)
            (1.934 82.90351499646373)
            (1.936 82.98120573500157)
            (1.938 83.05871132449035)
            (1.94  83.13603239655889)
            (1.942 83.21316958003311)
            (1.944 83.29012350095117)
            (1.946 83.36689478257895)
            (1.948 83.44348404542492)
            (1.95  83.51989190725527)
            (1.952 83.59611898310881)
            (1.954 83.67216588531176)
            (1.956 83.74803322349248)
            (1.958 83.82372160459617)
            (1.96  83.89923163289936)
            (1.962 83.97456391002427)
            (1.964 84.04971903495328)
            (1.966 84.12469760404312)
            (1.968 84.19950021103907)
            (1.97  84.274127447089)
            (1.972 84.34857990075741)
            (1.974 84.42285815803929)
            (1.976 84.49696280237383)
            (1.978 84.57089441465835)
            (1.98  84.6446535732618)
            (1.982 84.71824085403829)
            (1.984 84.79165683034056)
            (1.986 84.8649020730334)
            (1.988 84.93797715050692)
            (1.99  85.01088262868976)
            (1.992 85.08361907106213)
            (1.994 85.15618703866897)
            (1.996 85.2285870901328)
            (1.998 85.30081978166668)
            (2.  85.37288566708695)
            (2.002 85.44478529782592)
            (2.004 85.51651922294457)
            (2.0060000000000002  85.58808798914505)
            (2.008 85.65949214078314)
            (2.01  85.73073221988072)
            (2.012 85.80180876613802)
            (2.0140000000000002  85.87272231694585)
            (2.016 85.9434734073978)
            (2.018 86.01406257030236)
            (2.02  86.08449033619486)
            (2.0220000000000002  86.15475723334934)
            (2.024 86.22486378779068)
            (2.026 86.29481052330611)
            (2.028 86.36459796145702)
            (2.0300000000000002  86.43422662159067)
            (2.032 86.50369702085165)
            (2.034 86.57300967419341)
            (2.036 86.6421650943898)
            (2.038 86.71116379204624)
            (2.04  86.78000627561113)
            (2.042 86.84869305138704)
            (2.044 86.91722462354184)
            (2.046 86.98560149411978)
            (2.048 87.05382416305254)
            (2.05  87.12189312817004)
            (2.052 87.18980888521158)
            (2.054 87.2575719278363)
            (2.056 87.32518274763424)
            (2.058 87.39264183413681)
            (2.06  87.45994967482751)
            (2.062 87.52710675515239)
            (2.064 87.5941135585306)
            (2.066 87.66097056636475)
            (2.068 87.72767825805137)
            (2.07  87.79423711099106)
            (2.072 87.86064760059878)
            (2.074 87.92691020031407)
            (2.076 87.99302538161106)
            (2.078 88.05899361400854)
            (2.08  88.12481536508002)
            (2.082 88.19049110046353)
            (2.084 88.25602128387156)
            (2.086 88.3214063771008)
            (2.088 88.38664684004198)
            (2.09  88.45174313068945)
            (2.092 88.51669570515088)
            (2.094 88.58150501765674)
            (2.096 88.64617152056995)
            (2.098 88.71069566439516)
            (2.1 88.77507789778825)
            (2.102 88.83931866756569)
            (2.104 88.90341841871374)
            (2.106 88.96737759439775)
            (2.108 89.03119663597127)
            (2.11  89.09487598298522)
            (2.112 89.1584160731969)
            (2.114 89.22181734257907)
            (2.116 89.28508022532885)
            (2.118 89.3482051538766)
            (2.12  89.41119255889485)
            (2.122 89.47404286930704)
            (2.124 89.53675651229625)
            (2.126 89.5993339133139)
            (2.128 89.66177549608847)
            (2.13  89.72408168263398)
            (2.132 89.78625289325855)
            (2.134 89.84828954657294)
            (2.136 89.910192059499)
            (2.138 89.97196084727787)
            (2.14  90.03359632347863)
            (2.142 90.09509890000632)
            (2.144 90.15646898711033)
            (2.146 90.21770699339248)
            (2.148 90.27881332581534)
            (2.15  90.33978838971007)
            (2.152 90.40063258878473)
            (2.154 90.4613463251321)
            (2.156 90.52192999923774)
            (2.158 90.5823840099878)
            (2.16  90.64270875467702)
            (2.162 90.70290462901636)
            (2.1639999999999997  90.76297202714093)
            (2.166 90.82291134161774)
            (2.168 90.88272296345312)
            (2.17  90.94240728210066)
            (2.1719999999999997  91.00196468546866)
            (2.174 91.06139555992769)
            (2.176 91.12070029031808)
            (2.178 91.17987925995737)
            (2.1799999999999997  91.23893285064784)
            (2.182 91.29786144268371)
            (2.184 91.35666541485861)
            (2.186 91.41534514447277)
            (2.1879999999999997  91.47390100734034)
            (2.19  91.53233337779662)
            (2.192 91.59064262870511)
            (2.194 91.64882913146464)
            (2.1959999999999997  91.70689325601663)
            (2.198 91.76483537085197)
            (2.2 91.82265584301801)
            (2.202 91.88035503812559)
            (2.2039999999999997  91.93793332035594)
            (2.206 91.99539105246761)
            (2.208 92.05272859580317)
            (2.21  92.10994631029617)
            (2.2119999999999997  92.16704455447778)
            (2.214 92.2240236854837)
            (2.216 92.28088405906054)
            (2.218 92.33762602957277)
            (2.2199999999999998  92.39424995000917)
            (2.222 92.45075617198947)
            (2.224 92.5071450457708)
            (2.226 92.56341692025434)
            (2.2279999999999998  92.61957214299157)
            (2.23  92.67561106019096)
            (2.232 92.7315340167241)
            (2.234 92.78734135613219)
            (2.2359999999999998  92.84303342063241)
            (2.238 92.89861055112402)
            (2.24  92.95407308719481)
            (2.242 93.00942136712716)
            (2.2439999999999998  93.06465572790432)
            (2.246 93.11977650521645)
            (2.248 93.1747840334668)
            (2.25  93.22967864577781)
            (2.252 93.28446067399705)
            (2.254 93.3391304487033)
            (2.2560000000000002  93.3936882992125)
            (2.258 93.44813455358369)
            (2.26  93.50246953862492)
            (2.262 93.55669357989912)
            (2.2640000000000002  93.61080700172992)
            (2.266 93.66481012720749)
            (2.268 93.71870327819427)
            (2.27  93.77248677533079)
            (2.2720000000000002  93.8261609380413)
            (2.274 93.87972608453943)
            (2.276 93.93318253183403)
            (2.278 93.9865305957345)
            (2.2800000000000002  94.03977059085655)
            (2.282 94.09290283062779)
            (2.284 94.14592762729313)
            (2.286 94.19884529192034)
            (2.2880000000000003  94.25165613440554)
            (2.29  94.30436046347846)
            (2.292 94.35695858670819)
            (2.294 94.40945081050819)
            (2.2960000000000003  94.4618374401418)
            (2.298 94.51411877972758)
            (2.3 94.56629513224456)
            (2.302 94.61836679953743)
            (2.3040000000000003  94.67033408232187)
            (2.306 94.72219728018972)
            (2.308 94.7739566916141)
            (2.31  94.82561261395459)
            (2.3120000000000003  94.87716534346238)
            (2.314 94.92861517528526)
            (2.316 94.97996240347283)
            (2.318 95.0312073209813)
            (2.3200000000000003  95.08235021967876)
            (2.322 95.13339139034994)
            (2.324 95.1843311227013)
            (2.326 95.23516970536589)
            (2.3280000000000003  95.28590742590822)
            (2.33  95.33654457082919)
            (2.332 95.3870814255709)
            (2.334 95.4375182745215)
            (2.3360000000000003  95.48785540101989)
            (2.338 95.53809308736062)
            (2.34  95.58823161479849)
            (2.342 95.63827126355343)
            (2.3440000000000003  95.68821231281497)
            (2.346 95.73805504074707)
            (2.348 95.78779972449276)
            (2.35  95.83744664017864)
            (2.3520000000000003  95.88699606291956)
            (2.354 95.93644826682313)
            (2.356 95.98580352499434)
            (2.3579999999999997  96.03506210953995)
            (2.36  96.08422429157312)
            (2.362 96.13329034121774)
            (2.364 96.18226052761298)
            (2.3659999999999997  96.23113511891765)
            (2.368 96.27991438231467)
            (2.37  96.3285985840153)
            (2.372 96.37718798926363)
            (2.3739999999999997  96.42568286234085)
            (2.376 96.47408346656957)
            (2.378 96.52239006431802)
            (2.38  96.57060291700446)
            (2.3819999999999997  96.61872228510127)
            (2.384 96.66674842813926)
            (2.386 96.71468160471176)
            (2.388 96.76252207247892)
            (2.3899999999999997  96.81027008817176)
            (2.392 96.8579259075963)
            (2.394 96.9054897856377)
            (2.396 96.9529619762643)
            (2.3979999999999997  97.00034273253175)
            (2.4 97.047632306587)
            (2.402 97.09483094967221)
            (2.404 97.141938912129)
            (2.4059999999999997  97.18895644340218)
            (2.408 97.23588379204386)
            (2.41  97.28272120571728)
            (2.412 97.32946893120076)
            (2.4139999999999997  97.37612721439167)
            (2.416 97.4226963003102)
            (2.418 97.4691764331032)
            (2.42  97.51556785604808)
            (2.4219999999999997  97.56187081155662)
            (2.424 97.60808554117874)
            (2.426 97.65421228560623)
            (2.428 97.70025128467658)
            (2.4299999999999997  97.74620277737667)
            (2.432 97.7920670018465)
            (2.434 97.83784419538286)
            (2.436 97.88353459444298)
            (2.4379999999999997  97.92913843464831)
            (2.44  97.97465595078802)
            (2.442 98.0200873768227)
            (2.444 98.0654329458879)
            (2.4459999999999997  98.11069289029777)
            (2.448 98.15586744154858)
            (2.45  98.2009568303223)
            (2.452 98.24596128649006)
            (2.4539999999999997  98.29088103911577)
            (2.456 98.33571631645955)
            (2.458 98.3804673459811)
            (2.46  98.42513435434334)
            (2.4619999999999997  98.46971756741574)
            (2.464 98.51421721027778)
            (2.466 98.55863350722224)
            (2.468 98.60296668175879)
            (2.4699999999999998  98.64721695661714)
            (2.472 98.69138455375058)
            (2.474 98.73546969433914)
            (2.476 98.77947259879305)
            (2.4779999999999998  98.82339348675595)
            (2.48  98.86723257710821)
            (2.482 98.91099008797018)
            (2.484 98.9546662367054)
            (2.4859999999999998  98.99826123992396)
            (2.488 99.0417753134856)
            (2.49  99.08520867250292)
            (2.492 99.12856153134454)
            (2.4939999999999998  99.17183410363843)
            (2.496 99.21502660227485)
            (2.498 99.25813923940962)
            (2.5 99.30117222646716)
            (2.502 99.34412577414366)
            (2.504 99.38700009241018)
            (2.5060000000000002  99.42979539051558)
            (2.508 99.47251187698974)
            (2.51  99.51514975964656)
            (2.512 99.55770924558695)
            (2.5140000000000002  99.60019054120181)
            (2.516 99.64259385217517)
            (2.518 99.68491938348696)
            (2.52  99.7271673394162)
            (2.5220000000000002  99.76933792354377)
            (2.524 99.81143133875548)
            (2.526 99.85344778724486)
            (2.528 99.89538747051621)
            (2.5300000000000002  99.93725058938742)
            (2.532 99.97903734399273)
            (2.534 100.02074793378587)
            (2.536 100.06238255754269)
            (2.5380000000000003  100.10394141336407)
            (2.54  100.14542469867868)
            (2.542 100.18683261024592)
            (2.544 100.2281653441586)
            (2.5460000000000003  100.26942309584574)
            (2.548 100.31060606007534)
            (2.55  100.3517144309572)
            (2.552 100.39274840194555)
            (2.5540000000000003  100.43370816584185)
            (2.556 100.47459391479741)
            (2.558 100.51540584031626)
            (2.56  100.55614413325769)
            (2.5620000000000003  100.59680898383895)
            (2.564 100.63740058163789)
            (2.566 100.67791911559571)
            (2.568 100.7183647740195)
            (2.5700000000000003  100.75873774458483)
            (2.572 100.79903821433848)
            (2.574 100.83926636970087)
            (2.576 100.87942239646884)
            (2.5780000000000003  100.91950647981804)
            (2.58  100.95951880430555)
            (2.582 100.99945955387248)
            (2.584 101.03932891184644)
            (2.5860000000000003  101.07912706094403)
            (2.588 101.11885418327341)
            (2.59  101.15851046033684)
            (2.592 101.19809607303297)
            (2.5940000000000003  101.23761120165953)
            (2.596 101.27705602591566)
            (2.598 101.31643072490438)
            (2.6 101.35573547713507)
            (2.6020000000000003  101.39497046052581)
            (2.604 101.4341358524059)
            (2.606 101.4732318295181)
            (2.6079999999999997  101.51225856802121)
            (2.61  101.55121624349233)
            (2.612 101.5901050309292)
            (2.614 101.62892510475261)
            (2.6159999999999997  101.66767663880877)
            (2.618 101.70635980637158)
            (2.62  101.74497478014497)
            (2.622 101.78352173226519)
            (2.6239999999999997  101.82200083430315)
            (2.626 101.86041225726667)
            (2.628 101.89875617160273)
            (2.63  101.93703274719986)
            (2.6319999999999997  101.97524215339025)
            (2.634 102.01338455895201)
            (2.636 102.0514601321115)
            (2.638 102.08946904054545)
            (2.6399999999999997  102.12741145138322)
            (2.642 102.165287531209)
            (2.644 102.203097446064)
            (2.646 102.24084136144856)
            (2.6479999999999997  102.27851944232444)
            (2.65  102.31613185311687)
            (2.652 102.35367875771678)
            (2.654 102.39116031948285)
            (2.6559999999999997  102.42857670124374)
            (2.658 102.46592806530013)
            (2.66  102.50321457342689)
            (2.662 102.54043638687503)
            (2.6639999999999997  102.57759366637401)
            (2.666 102.61468657213369)
            (2.668 102.65171526384637)
            (2.67  102.68867990068892)
            (2.6719999999999997  102.72558064132478)
            (2.674 102.76241764390605)
            (2.676 102.79919106607545)
            (2.678 102.8359010649684)
            (2.6799999999999997  102.872547797215)
            (2.682 102.90913141894204)
            (2.684 102.94565208577502)
            (2.686 102.98210995283999)
            (2.6879999999999997  103.01850517476578)
            (2.69  103.05483790568573)
            (2.692 103.09110829923974)
            (2.694 103.12731650857617)
            (2.6959999999999997  103.16346268635392)
            (2.698 103.19954698474415)
            (2.7 103.23556955543229)
            (2.702 103.27153054962005)
            (2.7039999999999997  103.30743011802711)
            (2.706 103.34326841089322)
            (2.708 103.3790455779799)
            (2.71  103.41476176857246)
            (2.7119999999999997  103.45041713148179)
            (2.714 103.48601181504624)
            (2.716 103.52154596713342)
            (2.718 103.55701973514212)
            (2.7199999999999998  103.59243326600406)
            (2.722 103.62778670618582)
            (2.724 103.66308020169049)
            (2.726 103.69831389805964)
            (2.7279999999999998  103.73348794037497)
            (2.73  103.76860247326026)
            (2.732 103.80365764088302)
            (2.734 103.83865358695631)
            (2.7359999999999998  103.87359045474045)
            (2.738 103.9084683870449)
            (2.74  103.94328752622992)
            (2.742 103.97804801420824)
            (2.7439999999999998  104.01274999244701)
            (2.746 104.04739360196923)
            (2.748 104.08197898335575)
            (2.75  104.11650627674679)
            (2.752 104.15097562184368)
            (2.754 104.18538715791064)
            (2.7560000000000002  104.21974102377632)
            (2.758 104.25403735783559)
            (2.76  104.28827629805117)
            (2.762 104.32245798195527)
            (2.7640000000000002  104.35658254665132)
            (2.766 104.39065012881548)
            (2.768 104.42466086469845)
            (2.77  104.45861489012695)
            (2.7720000000000002  104.49251234050543)
            (2.774 104.52635335081762)
            (2.776 104.56013805562826)
            (2.778 104.59386658908458)
            (2.7800000000000002  104.6275390849179)
            (2.782 104.66115567644535)
            (2.784 104.69471649657122)
            (2.786 104.72822167778882)
            (2.7880000000000003  104.76167135218176)
            (2.79  104.79506565142577)
            (2.792 104.82840470679)
            (2.794 104.86168864913876)
            (2.7960000000000003  104.89491760893299)
            (2.798 104.9280917162317)
            (2.8 104.96121110069373)
            (2.802 104.99427589157902)
            (2.8040000000000003  105.02728621775022)
            (2.806 105.06024220767418)
            (2.808 105.09314398942351)
            (2.81  105.12599169067802)
            (2.8120000000000003  105.15878543872614)
            (2.814 105.1915253604665)
            (2.816 105.22421158240935)
            (2.818 105.25684423067806)
            (2.8200000000000003  105.28942343101046)
            (2.822 105.32194930876048)
            (2.824 105.35442198889943)
            (2.826 105.38684159601755)
            (2.8280000000000003  105.41920825432534)
            (2.83  105.45152208765505)
            (2.832 105.48378321946208)
            (2.834 105.51599177282642)
            (2.8360000000000003  105.54814787045403)
            (2.838 105.58025163467819)
            (2.84  105.612303187461)
            (2.842 105.64430265039469)
            (2.8440000000000003  105.67625014470302)
            (2.846 105.70814579124264)
            (2.848 105.7399897105045)
            (2.85  105.7717820226152)
            (2.8520000000000003  105.80352284733829)
            (2.854 105.8352123040757)
            (2.856 105.866850511869)
            (2.858 105.89843758940087)
            (2.8600000000000003  105.92997365499629)
            (2.862 105.96145882662391)
            (2.864 105.99289322189748)
            (2.8659999999999997  106.02427695807694)
            (2.868 106.05561015207)
            (2.87  106.08689292043321)
            (2.872 106.1181253793734)
            (2.8739999999999997  106.14930764474887)
            (2.876 106.18043983207086)
            (2.878 106.21152205650453)
            (2.88  106.24255443287056)
            (2.8819999999999997  106.27353707564617)
            (2.884 106.30447009896655)
            (2.886 106.33535361662602)
            (2.888 106.36618774207929)
            (2.8899999999999997  106.39697258844281)
            (2.892 106.42770826849583)
            (2.894 106.45839489468185)
            (2.896 106.48903257910965)
            (2.8979999999999997  106.51962143355468)
            (2.9 106.55016156946017)
            (2.902 106.5806530979384)
            (2.904 106.61109612977188)
            (2.9059999999999997  106.6414907754146)
            (2.908 106.67183714499315)
            (2.91  106.70213534830805)
            (2.912 106.73238549483473)
            (2.9139999999999997  106.76258769372498)
            (2.916 106.79274205380787)
            (2.918 106.8228486835911)
            (2.92  106.8529076912621)
            (2.9219999999999997  106.88291918468917)
            (2.924 106.91288327142274)
            (2.926 106.94280005869639)
            (2.928 106.97266965342813)
            (2.9299999999999997  107.00249216222137)
            (2.932 107.03226769136631)
            (2.934 107.06199634684083)
            (2.936 107.09167823431173)
            (2.9379999999999997  107.1213134591359)
            (2.94  107.15090212636134)
            (2.942 107.18044434072833)
            (2.944 107.20994020667051)
            (2.9459999999999997  107.23938982831602)
            (2.948 107.26879330948864)
            (2.95  107.29815075370871)
            (2.952 107.32746226419445)
            (2.9539999999999997  107.35672794386288)
            (2.956 107.38594789533099)
            (2.958 107.41512222091676)
            (2.96  107.44425102264024)
            (2.9619999999999997  107.47333440222472)
            (2.964 107.50237246109765)
            (2.966 107.53136530039176)
            (2.968 107.5603130209461)
            (2.9699999999999998  107.58921572330715)
            (2.972 107.61807350772979)
            (2.974 107.64688647417837)
            (2.976 107.67565472232778)
            (2.9779999999999998  107.70437835156436)
            (2.98  107.73305746098713)
            (2.982 107.76169214940862)
            (2.984 107.79028251535598)
            (2.9859999999999998  107.81882865707205)
            (2.988 107.84733067251622)
            (2.99  107.87578865936557)
            (2.992 107.90420271501577)
            (2.9939999999999998  107.93257293658222)
            (2.996 107.96089942090089)
            (2.998 107.98918226452939)
            (3.  108.01742156374792)
            (3.002 108.0456174145603)
            (3.004 108.07376991269489)
            (3.0060000000000002  108.10187915360564)
            (3.008 108.12994523247293)
            (3.01  108.15796824420468)
            (3.012 108.18594828343724)
            (3.0140000000000002  108.21388544453632)
            (3.016 108.24177982159799)
            (3.018 108.26963150844959)
            (3.02  108.29744059865074)
            (3.0220000000000002  108.32520718549422)
            (3.024 108.35293136200691)
            (3.026 108.38061322095078)
            (3.028 108.40825285482371)
            (3.0300000000000002  108.43585035586057)
            (3.032 108.46340581603393)
            (3.034 108.49091932705524)
            (3.036 108.51839098037553)
            (3.0380000000000003  108.54582086718638)
            (3.04  108.5732090784209)
            (3.042 108.60055570475453)
            (3.044 108.627860836606)
            (3.0460000000000003  108.65512456413819)
            (3.048 108.68234697725903)
            (3.05  108.70952816562247)
            (3.052 108.73666821862923)
            (3.0540000000000003  108.7637672254277)
            (3.056 108.79082527491494)
            (3.058 108.81784245573743)
            (3.06  108.84481885629197)
            (3.0620000000000003  108.87175456472659)
            (3.064 108.89864966894135)
            (3.066 108.92550425658918)
            (3.068 108.95231841507692)
            (3.0700000000000003  108.97909223156589)
            (3.072 109.00582579297294)
            (3.074 109.03251918597124)
            (3.076 109.05917249699111)
            (3.0780000000000003  109.08578581222086)
            (3.08  109.11235921760765)
            (3.082 109.13889279885822)
            (3.084 109.16538664143992)
            (3.0860000000000003  109.19184083058134)
            (3.088 109.21825545127318)
            (3.09  109.24463058826915)
            (3.092 109.27096632608668)
            (3.0940000000000003  109.29726274900779)
            (3.096 109.32351994107988)
            (3.098 109.34973798611654)
            (3.1 109.37591696769833)
            (3.1020000000000003  109.40205696917363)
            (3.104 109.42815807365936)
            (3.106 109.4542203640418)
            (3.108 109.48024392297745)
            (3.1100000000000003  109.50622883289371)
            (3.112 109.53217517598969)
            (3.114 109.55808303423701)
            (3.116 109.58395248938064)
            (3.1180000000000003  109.60978362293947)
            (3.12  109.63557651620728)
            (3.122 109.66133125025347)
            (3.1239999999999997  109.68704790592375)
            (3.126 109.71272656384089)
            (3.128 109.73836730440559)
            (3.13  109.76397020779716)
            (3.1319999999999997  109.78953535397426)
            (3.134 109.81506282267564)
            (3.136 109.84055269342099)
            (3.138 109.86600504551149)
            (3.1399999999999997  109.89141995803075)
            (3.142 109.91679750984542)
            (3.144 109.942137779606)
            (3.146 109.96744084574742)
            (3.1479999999999997  109.99270678649)
            (3.15  110.01793567983998)
            (3.152 110.0431276035903)
            (3.154 110.06828263532137)
            (3.1559999999999997  110.0934008524017)
            (3.158 110.1184823319887)
            (3.16  110.14352715102933)
            (3.162 110.16853538626079)
            (3.1639999999999997  110.19350711421129)
            (3.166 110.21844241120068)
            (3.168 110.24334135334124)
            (3.17  110.26820401653825)
            (3.1719999999999997  110.29303047649081)
            (3.174 110.31782080869245)
            (3.176 110.34257508843184)
            (3.178 110.36729339079346)
            (3.1799999999999997  110.39197579065832)
            (3.182 110.41662236270462)
            (3.184 110.44123318140839)
            (3.186 110.4658083210442)
            (3.1879999999999997  110.49034785568583)
            (3.19  110.51485185920697)
            (3.192 110.5393204052818)
            (3.194 110.56375356738572)
            (3.1959999999999997  110.58815141879602)
            (3.198 110.61251403259244)
            (3.2 110.636841481658)
            (3.202 110.66113383867945)
            (3.2039999999999997  110.68539117614807)
            (3.2060000000000004  110.70961356636028)
            (3.208 110.73380108141824)
            (3.21  110.75795379323053)
            (3.2119999999999997  110.78207177351277)
            (3.2140000000000004  110.80615509378835)
            (3.216 110.83020382538886)
            (3.218 110.85421803945496)
            (3.2199999999999998  110.87819780693685)
            (3.2220000000000004  110.90214319859496)
            (3.224 110.92605428500053)
            (3.226 110.94993113653634)
            (3.2279999999999998  110.97377382339712)
            (3.2300000000000004  110.99758241559047)
            (3.232 111.02135698293719)
            (3.234 111.04509759507202)
            (3.2359999999999998  111.06880432144432)
            (3.2380000000000004  111.09247723131853)
            (3.24  111.1161163937748)
            (3.242 111.13972187770976)
            (3.2439999999999998  111.16329375183695)
            (3.2460000000000004  111.18683208468741)
            (3.248 111.2103369446104)
            (3.25  111.2338083997739)
            (3.252 111.2572465181653)
            (3.2539999999999996  111.28065136759179)
            (3.2560000000000002  111.30402301568118)
            (3.258 111.32736152988234)
            (3.26  111.35066697746585)
            (3.2619999999999996  111.37393942552453)
            (3.2640000000000002  111.39717894097406)
            (3.266 111.42038559055355)
            (3.268 111.44355944082608)
            (3.2699999999999996  111.46670055817928)
            (3.2720000000000002  111.48980900882599)
            (3.274 111.51288485880465)
            (3.276 111.53592817398007)
            (3.2779999999999996  111.55893902004377)
            (3.2800000000000002  111.58191746251478)
            (3.282 111.60486356674)
            (3.284 111.62777739789483)
            (3.2859999999999996  111.65065902098384)
            (3.2880000000000003  111.67350850084105)
            (3.29  111.69632590213072)
            (3.292 111.7191112893479)
            (3.2939999999999996  111.74186472681872)
            (3.2960000000000003  111.76458627870124)
            (3.298 111.78727600898581)
            (3.3 111.80993398149566)
            (3.3019999999999996  111.83256025988747)
            (3.3040000000000003  111.85515490765184)
            (3.306 111.87771798811382)
            (3.308 111.90024956443354)
            (3.3099999999999996  111.92274969960667)
            (3.3120000000000003  111.94521845646491)
            (3.314 111.96765589767661)
            (3.316 111.99006208574718)
            (3.3179999999999996  112.01243708301972)
            (3.3200000000000003  112.0347809516755)
            (3.322 112.05709375373442)
            (3.324 112.07937555105559)
            (3.3259999999999996  112.10162640533788)
            (3.3280000000000003  112.12384637812032)
            (3.33  112.14603553078267)
            (3.332 112.16819392454593)
            (3.3339999999999996  112.19032162047291)
            (3.3360000000000003  112.21241867946858)
            (3.338 112.23448516228068)
            (3.34  112.25652112950021)
            (3.3419999999999996  112.27852664156191)
            (3.3440000000000003  112.30050175874476)
            (3.346 112.3224465411725)
            (3.348 112.34436104881402)
            (3.3499999999999996  112.36624534148406)
            (3.3520000000000003  112.38809947884343)
            (3.354 112.40992352039973)
            (3.356 112.43171752550768)
            (3.3579999999999997  112.45348155336971)
            (3.3600000000000003  112.47521566303638)
            (3.362 112.49691991340684)
            (3.364 112.51859436322938)
            (3.3659999999999997  112.54023907110185)
            (3.3680000000000003  112.56185409547219)
            (3.37  112.58343949463877)
            (3.372 112.60499532675108)
            (3.3739999999999997  112.62652164980996)
            (3.3760000000000003  112.64801852166826)
            (3.378 112.66948600003118)
            (3.38  112.69092414245681)
            (3.3819999999999997  112.71233300635656)
            (3.3840000000000003  112.7337126489956)
            (3.386 112.75506312749334)
            (3.388 112.77638449882393)
            (3.3899999999999997  112.79767681981662)
            (3.3920000000000003  112.81894014715631)
            (3.394 112.84017453738393)
            (3.396 112.8613800468969)
            (3.3979999999999997  112.88255673194966)
            (3.4000000000000004  112.90370464865403)
            (3.402 112.92482385297963)
            (3.404 112.94591440075439)
            (3.4059999999999997  112.96697634766505)
            (3.4080000000000004  112.98800974925742)
            (3.41  113.00901466093694)
            (3.412 113.0299911379692)
            (3.4139999999999997  113.05093923548014)
            (3.4160000000000004  113.07185900845671)
            (3.418 113.09275051174716)
            (3.42  113.11361380006154)
            (3.4219999999999997  113.13444892797212)
            (3.4240000000000004  113.15525594991377)
            (3.426 113.17603492018446)
            (3.428 113.19678589294564)
            (3.4299999999999997  113.21750892222266)
            (3.4320000000000004  113.23820406190521)
            (3.434 113.2588713657477)
            (3.436 113.27951088736975)
            (3.4379999999999997  113.30012268025652)
            (3.4400000000000004  113.32070679775924)
            (3.442 113.34126329309547)
            (3.444 113.36179221934962)
            (3.4459999999999997  113.38229362947338)
            (3.4480000000000004  113.40276757628605)
            (3.45  113.42321411247495)
            (3.452 113.44363329059591)
            (3.4539999999999997  113.46402516307359)
            (3.4560000000000004  113.48438978220194)
            (3.458 113.50472720014453)
            (3.46  113.52503746893504)
            (3.4619999999999997  113.54532064047758)
            (3.4640000000000004  113.56557676654717)
            (3.466 113.58580589879003)
            (3.468 113.60600808872407)
            (3.4699999999999998  113.62618338773923)
            (3.4720000000000004  113.64633184709791)
            (3.474 113.66645351793525)
            (3.476 113.68654845125971)
            (3.4779999999999998  113.7066166979533)
            (3.4800000000000004  113.72665830877202)
            (3.482 113.74667333434621)
            (3.484 113.76666182518105)
            (3.4859999999999998  113.78662383165675)
            (3.4880000000000004  113.80655940402913)
            (3.49  113.82646859242982)
            (3.492 113.84635144686678)
            (3.4939999999999998  113.8662080172246)
            (3.4960000000000004  113.88603835326488)
            (3.498 113.90584250462662)
            (3.5 113.9256205208266)
            (3.502 113.94537245125971)
            (3.5040000000000004  113.96509834519941)
            (3.5060000000000002  113.98479825179794)
            (3.508 114.00447222008687)
            (3.51  114.0241202989773)
            (3.5119999999999996  114.04374253726037)
            (3.5140000000000002  114.06333898360754)
            (3.516 114.0829096865709)
            (3.518 114.10245469458368)
            (3.5199999999999996  114.12197405596048)
            (3.5220000000000002  114.14146781889767)
            (3.524 114.16093603147377)
            (3.526 114.18037874164976)
            (3.5279999999999996  114.19979599726946)
            (3.5300000000000002  114.2191878460599)
            (3.532 114.23855433563162)
            (3.534 114.25789551347907)
            (3.5359999999999996  114.27721142698093)
            (3.5380000000000003  114.29650212340049)
            (3.54  114.31576764988593)
            (3.542 114.33500805347072)
            (3.5439999999999996  114.35422338107395)
            (3.5460000000000003  114.37341367950071)
            (3.548 114.39257899544238)
            (3.55  114.41171937547693)
            (3.5519999999999996  114.43083486606938)
            (3.5540000000000003  114.44992551357204)
            (3.556 114.46899136422488)
            (3.558 114.48803246415585)
            (3.5599999999999996  114.50704885938129)
            (3.5620000000000003  114.52604059580611)
            (3.564 114.54500771922427)
            (3.566 114.56395027531904)
            (3.5679999999999996  114.58286830966334)
            (3.5700000000000003  114.60176186772007)
            (3.572 114.62063099484243)
            (3.574 114.63947573627424)
            (3.5759999999999996  114.65829613715033)
            (3.5780000000000003  114.67709224249677)
            (3.58  114.69586409723122)
            (3.582 114.71461174616331)
            (3.5839999999999996  114.73333523399485)
            (3.5860000000000003  114.7520346053203)
            (3.588 114.77070990462694)
            (3.59  114.78936117629524)
            (3.5919999999999996  114.80798846459925)
            (3.5940000000000003  114.82659181370678)
            (3.596 114.84517126767985)
            (3.598 114.86372687047484)
            (3.5999999999999996  114.88225866594298)
            (3.6020000000000003  114.90076669783059)
            (3.604 114.91925100977927)
            (3.606 114.93771164532642)
            (3.6079999999999997  114.9561486479054)
            (3.6100000000000003  114.97456206084586)
            (3.612 114.99295192737407)
            (3.614 115.01131829061325)
            (3.6159999999999997  115.0296611935838)
            (3.6180000000000003  115.04798067920368)
            (3.62  115.06627679028858)
            (3.622 115.08454956955242)
            (3.6239999999999997  115.1027990596075)
            (3.6260000000000003  115.1210253029648)
            (3.628 115.13922834203433)
            (3.63  115.15740821912543)
            (3.6319999999999997  115.17556497644703)
            (3.6340000000000003  115.19369865610796)
            (3.636 115.21180930011722)
            (3.638 115.22989695038432)
            (3.6399999999999997  115.24796164871947)
            (3.6420000000000003  115.26600343683405)
            (3.644 115.28402235634069)
            (3.646 115.30201844875371)
            (3.6479999999999997  115.3199917554893)
            (3.6500000000000004  115.33794231786594)
            (3.652 115.35587017710448)
            (3.654 115.37377537432864)
            (3.6559999999999997  115.39165795056519)
            (3.6580000000000004  115.40951794674419)
            (3.66  115.42735540369934)
            (3.662 115.44517036216826)
            (3.6639999999999997  115.4629628627927)
            (3.6660000000000004  115.4807329461189)
            (3.668 115.49848065259782)
            (3.67  115.51620602258541)
            (3.6719999999999997  115.53390909634294)
            (3.6740000000000004  115.55158991403721)
            (3.676 115.5692485157408)
            (3.678 115.58688494143247)
            (3.6799999999999997  115.60449923099732)
            (3.6820000000000004  115.62209142422708)
            (3.684 115.63966156082039)
            (3.686 115.65720968038305)
            (3.6879999999999997  115.67473582242835)
            (3.6900000000000004  115.69224002637728)
            (3.692 115.70972233155872)
            (3.694 115.72718277720995)
            (3.6959999999999997  115.7446214024766)
            (3.6980000000000004  115.76203824641317)
            (3.7 115.77943334798313)
            (3.702 115.79680674605927)
            (3.7039999999999997  115.81415847942392)
            (3.7060000000000004  115.83148858676924)
            (3.708 115.8487971066974)
            (3.71  115.86608407772096)
            (3.7119999999999997  115.883349538263)
            (3.7140000000000004  115.90059352665752)
            (3.716 115.91781608114951)
            (3.718 115.93501723989539)
            (3.7199999999999998  115.95219704096311)
            (3.7220000000000004  115.96935552233256)
            (3.724 115.9864927218956)
            (3.726 116.00360867745661)
            (3.7279999999999998  116.0207034267324)
            (3.7300000000000004  116.03777700735277)
            (3.732 116.05482945686055)
            (3.734 116.07186081271189)
            (3.7359999999999998  116.08887111227662)
            (3.7380000000000004  116.10586039283832)
            (3.74  116.12282869159472)
            (3.742 116.13977604565784)
            (3.7439999999999998  116.15670249205425)
            (3.7460000000000004  116.1736080677254)
            (3.748 116.19049280952771)
            (3.75  116.20735675423295)
            (3.752 116.22419993852843)
            (3.7540000000000004  116.24102239901715)
            (3.7560000000000002  116.25782417221824)
            (3.758 116.27460529456697)
            (3.76  116.29136580241516)
            (3.7619999999999996  116.30810573203132)
            (3.7640000000000002  116.32482511960094)
            (3.766 116.34152400122666)
            (3.768 116.35820241292859)
            (3.7699999999999996  116.37486039064444)
            (3.7720000000000002  116.39149797022985)
            (3.774 116.40811518745856)
            (3.776 116.42471207802268)
            (3.7779999999999996  116.44128867753284)
            (3.7800000000000002  116.45784502151852)
            (3.782 116.47438114542825)
            (3.784 116.49089708462978)
            (3.7859999999999996  116.50739287441037)
            (3.7880000000000003  116.52386854997701)
            (3.79  116.54032414645657)
            (3.792 116.55675969889614)
            (3.7939999999999996  116.57317524226316)
            (3.7960000000000003  116.58957081144574)
            (3.798 116.60594644125271)
            (3.8 116.62230216641406)
            (3.8019999999999996  116.63863802158099)
            (3.8040000000000003  116.65495404132622)
            (3.806 116.67125026014418)
            (3.808 116.68752671245119)
            (3.8099999999999996  116.70378343258575)
            (3.8120000000000003  116.72002045480876)
            (3.814 116.73623781330362)
            (3.816 116.75243554217658)
            (3.8179999999999996  116.76861367545689)
            (3.8200000000000003  116.78477224709702)
            (3.822 116.80091129097289)
            (3.824 116.81703084088403)
            (3.8259999999999996  116.83313093055386)
            (3.8280000000000003  116.8492115936299)
            (3.83  116.8652728636839)
            (3.832 116.88131477421214)
            (3.8339999999999996  116.89733735863558)
            (3.8360000000000003  116.91334065030014)
            (3.838 116.92932468247677)
            (3.84  116.94528948836182)
            (3.8419999999999996  116.96123510107716)
            (3.8440000000000003  116.97716155367037)
            (3.846 116.99306887911501)
            (3.848 117.00895711031075)
            (3.8499999999999996  117.0248262800836)
            (3.8520000000000003  117.0406764211862)
            (3.854 117.05650756629788)
            (3.856 117.07231974802494)
            (3.8579999999999997  117.08811299890084)
            (3.8600000000000003  117.10388735138642)
            (3.862 117.11964283787005)
            (3.864 117.13537949066789)
            (3.8659999999999997  117.151097342024)
            (3.8680000000000003  117.16679642411067)
            (3.87  117.18247676902847)
            (3.872 117.19813840880659)
            (3.8739999999999997  117.21378137540289)
            (3.8760000000000003  117.22940570070423)
            (3.878 117.24501141652655)
            (3.88  117.26059855461519)
            (3.8819999999999997  117.27616714664491)
            (3.8840000000000003  117.29171722422028)
            (3.886 117.30724881887572)
            (3.888 117.32276196207576)
            (3.8899999999999997  117.33825668521521)
            (3.8920000000000003  117.35373301961941)
            (3.894 117.36919099654429)
            (3.896 117.38463064717666)
            (3.8979999999999997  117.40005200263442)
            (3.9000000000000004  117.41545509396666)
            (3.902 117.43083995215389)
            (3.904 117.44620660810824)
            (3.9059999999999997  117.46155509267362)
            (3.9080000000000004  117.47688543662595)
            (3.91  117.49219767067326)
            (3.912 117.50749182545599)
            (3.9139999999999997  117.52276793154702)
            (3.9160000000000004  117.53802601945203)
            (3.918 117.55326611960957)
            (3.92  117.56848826239126)
            (3.9219999999999997  117.58369247810195)
            (3.9240000000000004  117.59887879697997)
            (3.926 117.61404724919728)
            (3.928 117.62919786485958)
            (3.9299999999999997  117.6443306740066)
            (3.9320000000000004  117.65944570661219)
            (3.934 117.67454299258456)
            (3.936 117.68962256176644)
            (3.9379999999999997  117.7046844439352)
            (3.9400000000000004  117.71972866880307)
            (3.942 117.73475526601742)
            (3.944 117.74976426516072)
            (3.9459999999999997  117.76475569575086)
            (3.9480000000000004  117.77972958724133)
            (3.95  117.79468596902132)
            (3.952 117.8096248704159)
            (3.9539999999999997  117.82454632068628)
            (3.9560000000000004  117.8394503490299)
            (3.958 117.85433698458063)
            (3.96  117.86920625640886)
            (3.9619999999999997  117.88405819352182)
            (3.9640000000000004  117.8988928248637)
            (3.966 117.91371017931569)
            (3.968 117.92851028569632)
            (3.9699999999999998  117.94329317276153)
            (3.9720000000000004  117.95805886920489)
            (3.974 117.97280740365773)
            (3.976 117.98753880468927)
            (3.9779999999999998  118.00225310080691)
            (3.9800000000000004  118.01695032045626)
            (3.982 118.0316304920214)
            (3.984 118.04629364382498)
            (3.9859999999999998  118.06093980412842)
            (3.9880000000000004  118.07556900113208)
            (3.99  118.09018126297538)
            (3.992 118.10477661773697)
            (3.9939999999999998  118.11935509343496)
            (3.9960000000000004  118.13391671802701)
            (3.998 118.1484615194105)
            (4.  118.16298952542272)
    (end)

    spin-orbit 4 4
        name "<B_4Pi|SO|B_4Pi>"
        spin 1.5 1.5
        lambda 1 1
        sigma 1.5 1.5
        factor 1
        type bobleroy
        values
            RE           1.62540673627387E+00
            RREF        -1.0E+00
            P            5.0E+00 (8.0E+00)
            NT           2
            A0           1.04205861336631E+02  (fit) ( 1.04598817587096E+02)
            A1          -3.06836185164277E+02  (fit) (-3.24585399552268E+02)
            AINF         1.28321380952381E+02 
    end
    (spin-orbit 4 4 )
        (name "<B_4Pi|SO|B_4Pi>")
        (spin 1.5 1.5)
        (lambda 1 1)
        (sigma 1.5 1.5)
        (factor 1)
        (type polynom)
        (values)
            (A0           9.8429E+01 (fit) (9.7790E+01) (9.70343260669722E+01))
            (RE           1.62540673627387E+00)
            (A1          -1.050E+02 (fit) (-7.74E+01) (-3.31204550936503E+0) (ADD A2?))
    (end)

    spin-orbit 6 6
        name "<D_4Delta|SO|D_4Delta>"
        spin 1.5 1.5
        lambda 2 2
        sigma 1.5 1.5
        factor 1
        fit_factor 1e-13
        type bobleroy
        values
            RE           1.68316302271174E+00
            RREF        -1.0E+00
            P            19.4389420
            NT           5
            A0           1.27864535792008E+02  (fit) (1.28186985600141E+02)
            A1           3.23819619924354E+02  (fit) (3.36757319743836E+02)
            A2           6.66924983889838E+02  (fit)
            A3          -2.41327438420824E+03  (fit)
            A4          -2.84613443320230E+03  (fit)
            AINF         1.28321380952381E+02
    end
    (spin-orbit 6 6 (OLD FIT))
        (name "<D_4Delta|SO|D_4Delta>")
        (spin 1.5 1.5)
        (lambda 2 2)
        (sigma 1.5 1.5)
        (factor 1)
        (fit_factor 1e-12)
        (type bobleroy)
        (values)
            (RE           1.68316302271174E+00)
            (RREF        -1.0E+00)
            (P            4.31376171  (8.0E+00))
            (NT           4)
            (A0           1.32884012904182E+02  (1.38001062738516E+02))
            (A1           1.16015081160158E+03  (-4.62617688906316E+01))
            (A2           3.84164752682801E+03  (1.93302274315544E+03))
            (A3          -1.68994913972254E+05  (5.87057027363587E+02))
            (AINF         1.28321380952381E+02)
    (end)
    abinitio spin-orbit 6 6 
        name "<D_4Delta|SO|D_4Delta>"
        spin 1.5 1.5
        lambda 2 2
        sigma 1.5 1.5
        factor 1
        type polynom
        values
            A0           1.43398263353738E+02
            RE           1.68316302271174E+00
    end

    spin-orbit 9 9
        name "<1_2Delta|SO|1_2Delta>"
        spin 0.5 0.5
        lambda 2 2
        sigma 0.5 0.5
        factor 1
        type bobleroy
        values
            RE           1.58097775149009E+00
            RREF        -1.0E+00
            P            4.0E+00
            NT           4
            A0           1.83132799264686E+02  (fit)
            A1          -1.78054034597246E+02  (fit)
            A2          -6.30032843084987E+02  (fit)
            A3          -5.10928812684650E+02  (fit)
            AINF         1.28321380952381E+02
    end

    spin-orbit 11 11
        name "<1_2Phi|SO|1_2Phi>"
        spin 0.5 0.5
        lambda 3 3
        sigma 0.5 0.5
        factor 1
        type bobleroy
        values
            RE           1.62725833829918E+00
            RREF        -1.0E+00
            P            5.0E+00
            NT           2
            A0           1.85776507136991E+02  (fit)
            A1           9.01860233342224E+01  (fit)
            AINF         1.28321380952381E+02
    end

    spin-orbit 12 12
        name "<1_2Pi|SO|1_2Pi>"
        spin 0.5 0.5
        lambda 1 1
        sigma 0.5 0.5
        factor 1
        type bobleroy
        values
            RE           1.62892356403416E+00  (1.6276579918E+00)
            RREF        -1.00E+00
            P            5.0E+00  (6.0E+00)
            NT           4
            A0           1.25434914844963E+02  (fit) (1.25274979506598E+02)
            A1           8.27877659008679E+01  (fit) (-8.44665802576837E+01)
            A2           1.11072572035725E+02  (fit)
            A3          -5.95254385468067E+02  (fit)
            AINF         1.28321380952381E+02  (2.43849044608516E+02)
    end

    spin-orbit 13 13
        name "<2_2Pi|SO|2_2Pi>"
        spin 0.5 0.5
        lambda 1 1
        sigma 0.5 0.5
        factor 1
        fit_factor 1e-12
        type bobleroy
        Values
            RE           1.62193670143559E+00  (1.62122351231620E+00)
            RREF        -1.0E+00
            P            4.35882058
            NT           3
            A0           5.77591923896990E+01  (fit) (40,70)
            A1          -4.41449390029759E+02  (fit) (-500,-400)
            A2           2.09133972309331E+02  (fit) (120,240)
            AINF         1.28321380952381E+02
    end
    abinitio spin-orbit 13 13
        name "<2_2Pi|SO|2_2Pi>"
        spin 0.5 0.5
        lambda 1 1
        sigma 0.5 0.5
        factor 1
        type polynom
        Values
            RE           1.62193670143559E+00
            A0           5.80201843358674E+01
    end

    spin-orbit 14 14
        name "<2_2Delta|SO|2_2Delta>"
        spin 0.5 0.5
        lambda 2 2
        sigma 0.5 0.5
        factor 1
        fit_factor 1e-15
        type bobleroy
        values
            RE           1.67808694515155E+00
            RREF        -1.0E+00
            P            1.21427614E+01  (8.22274143E+00)
            NT           3
            A0           1.51629784944770E+02  (fit) ( 1.50085435590774E+02)
            A1           1.07556568145823E+02  (fit) ( 1.76153577568883E+02)
            A2          -2.61403381635411E+02  (fit) (-4.99101978804824E+02)
            AINF         1.28321380952381E+02
    end
    (spin-orbit 14 14)
        (name "<2_2Delta|SO|2_2Delta>")
        (spin 0.5 0.5)
        (lambda 2 2)
        (sigma 0.5 0.5)
        (factor 1)
        (type bobleroy)
        (values)
            (RE           1.67763914266714E+00)
            (RREF        -1.0E+00)
            (P            9.01395128E+00  (3.0E+00))
            (NT           3)
            (A0           1.56630583778157E+02  (fit))
            (A1           1.66271183548850E+02  (fit))
            (A2          -9.63521134678870E+02  (fit))
            (AINF         1.28321380952381E+02)
    (end)
    abinitio spin-orbit 14 14
        name "<2_2Delta|SO|2_2Delta>"
        spin 0.5 0.5
        lambda 2 2
        sigma 0.5 0.5
        factor 1
        type bobleroy
        values
            A0           1.56630583778157E+02
            RE           1.67808694515155E+00
    end

    spin-orbit 15 15
        name "<3_2Delta|SO|3_2Delta>"
        spin 0.5 0.5
        lambda 2 2
        sigma 0.5 0.5
        factor 1
        fit_factor 1e-13
        type bobleroy
        values
            RE           1.67186160143203E+00
            RREF        -1.0E+00
            P            1.08859502E+01
            NT           4
            A0           1.41506813725615E+02  (fit)
            A1          -1.30066935964021E+02  (fit)
            A2           3.38237985128515E+02  (fit)
            A3           2.54896967691795E+02  (fit)
            AINF         1.28321380952381E+02
    end
    (spin-orbit 15 15)
        (name "<3_2Delta|SO|3_2Delta>")
        (spin 0.5 0.5)
        (lambda 2 2)
        (sigma 0.5 0.5)
        (factor 1)
        (type bobleroy)
        (values)
            (RE           1.66871E+00)
            (RREF        -1.0E+00)
            (P            8.54401804  (3.0E+00))
            (NT           3)
            (A0           1.41211951734409E+02  (fit))
            (A1          -1.66155219693673E+02  (fit))
            (A2           6.71627602283198E+02  (fit))
            (AINF         1.28321380952381E+02)
    (end)
    abinitio spin-orbit 15 15
        name "<3_2Delta|SO|3_2Delta>"
        spin 0.5 0.5
        lambda 2 2
        sigma 0.5 0.5
        factor 1
        type bobleroy
        values
            A0           1.41211951734409E+02
            RE           1.67186160143203E+00
    end
(End spin-orbit - diagonal)

(Begin spin-orbit - off-diagonal)
    spin-orbit 1 3
        name "<X_4Sigma-|LSX|A_4Pi>"
        spin 1.5 1.5
        lambda 0 1
        sigma 1.5 0.5
        factor i
        fit_factor 1e-15
        <x|Lz|y>  0 i
        type bobleroy
        values
            RE           1.58937701421506E+00
            RREF        -1.0E+00
            P            4.0E+00  (1.03545240E+01)
            NT           4
            A0           1.01850311737302E+02  (fit) ( 1.04598407936062E+02)
            A1           5.61566591122835E+02  (fit) ( 2.70195978909987E+02)
            A2          -2.43164325928397E+03  (fit) (-5.09445912104393E+02)
            A3          -2.60710058023945E+03  (fit) (-4.19567714564542E+02)
            AINF         1.28321380952381E+02
    end
    abinitio spin-orbit 1 3
        name "<X_4Sigma-|LSX|A_4Pi>"
        spin 1.5 1.5
        lambda 0 1
        sigma 1.5 0.5
        factor i
        <x|Lz|y>  0 i
        type polynom
        values
            A0           1.04131953417926E+02
            RE           1.58937701421506E+00
    end

    spin-orbit 1 10 (WIP)
        name "<X_4Sigma-|LSX|1_2Sigma+>"
        spin   1.5 0.5
        lambda 0 0
        sigma 0.5 0.5
        factor i
        <x|Lz|y> 0 0
        units angstrom cm-1
        type bobleroy
        values
            RE           1.58943291699348E+00
            RREF        -1.0E+00
            P            1.34731860E+01
            NT           4
            A0          -2.23445217472629E+02  (fit)
            A1          -2.64967303350136E+02  (fit)
            A2          -4.56930067842481E+02  (fit)
            A3          -2.17064630110749E+02  (fit)
            AINF         1.28321380952381E+02
    end
    (spin-orbit 1 10)
        (name "<X_4Sigma-|LSX|1_2Sigma+>")
        (spin   1.5 0.5)
        (lambda 0 0)
        (sigma 0.5 0.5)
        (factor i)
        (<x|Lz|y> 0 0)
        (units angstrom cm-1)
        (type bobleroy)
        (values)
            (RE           1.58943291699348E+00)
            (RREF        -1.0E+00)
            (P            7.0E+00 (4))
            (NT           4)
            (A0          -2.24592602291721E+02  (fit))
            (A1          -4.16446211313485E+02  (fit))
            (A2          -6.24378846333156E+02  (fit))
            (A3           2.01377015823887E+03  (fit))
            (AINF         1.28321380952381E+02  (1.17603149625955E+02))
    (end)
    (spin-orbit-x 1 10)
        (name "<X_4Sigma-|LSX|1_2Sigma+>")
        (spin   1.5 0.5)
        (lambda 0 0)
        (sigma 0.5 0.5)
        (factor i)
        (<x|Lz|y> 0 0)
        (units angstrom cm-1)
        (type polynom (CHANGE THIS!))
        (values)
            (A0          5.96834165327840E+01 (fit) (shifted, the ab initio value is 26.259881561160476 cm-1))
            (RE          0)
            (A1         -3.574895369983602E+02 (fit))
            (A2          1.109148624725302E+02 (fit))
    (end)

    (spin-orbit-x 2 2)
        (name "<A'_4Phi|LSX|A'_4Phi>"  (aug-cc-pVDZ/ MRCI, X, Ap, A, B))
        (spin 1.5 1.5)
        (lambda 3 3)
        (sigma 1.5 1.5)
        (<x|Lz|y> 3i 3i)
        (factor i)
        (type polynomial (morphing))
        (values)
            (B0           0.9865)
            (B1           0.00    )
            (B2           0.00000000000000E+00)
    (end )
    (abinitio spin-orbit-x 2 2)
        (name "<A'_4Phi|LSX|A'_4Phi>"  (aug-cc-pVDZ/ MRCI, X, Ap, A, B))
        (spin 1.5 1.5)
        (lambda 3 3)
        (sigma 1.5 1.5)
        (units angstrom cm-1)
        (type grid)
        (factor i)
        (<x|Lz|y>  3i 3i )
        (values)
            (1.2 281.4345556382003)
            (1.202 281.2688042784406)
            (1.204 281.10360358765007)
            (1.206 280.9389508261823)
            (1.208 280.7748432725339)
            (1.21  280.61127822319514)
            (1.212 280.44825299250095)
            (1.214 280.28576491248464)
            (1.216 280.12381133273146)
            (1.218 279.9623896202353)
            (1.22  279.8014971592555)
            (1.222 279.64113135117583)
            (1.224 279.48128961436436)
            (1.226 279.3219693840352)
            (1.228 279.16316811211095)
            (1.23  279.0048832670873)
            (1.232 278.8471123338981)
            (1.234 278.6898528137826)
            (1.236 278.53310222415274)
            (1.238 278.3768580984636)
            (1.24  278.22111798608313)
            (1.242 278.06587945216444)
            (1.244 277.9111400775187)
            (1.246 277.7568974584899)
            (1.248 277.6031492068298)
            (1.25  277.449892949575)
            (1.252 277.29712632892483)
            (1.254 277.1448470021204)
            (1.256 276.99305264132494)
            (1.258 276.841740933505)
            (1.26  276.69090958031296)
            (1.262 276.5405562979711)
            (1.264 276.39067881715556)
            (1.266 276.2412748828829)
            (1.268 276.0923422543966)
            (1.27  275.94387870505517)
            (1.272 275.795882022221)
            (1.274 275.64835000715095)
            (1.276 275.5012804748867)
            (1.278 275.35467125414755)
            (1.28  275.2085201872232)
            (1.282 275.06282512986803)
            (1.284 274.91758395119626)
            (1.286 274.77279453357784)
            (1.288 274.62845477253586)
            (1.29  274.48456257664446)
            (1.292 274.3411158674276)
            (1.294 274.1981125792594)
            (1.296 274.0555506592645)
            (1.298 273.9134280672202)
            (1.3 273.77174277545924)
            (1.302 273.63049276877274)
            (1.304 273.4896760443154)
            (1.306 273.3492906115103)
            (1.308 273.2093344919553)
            (1.31  273.06980571933025)
            (1.312 272.93070233930473)
            (1.314 272.7920224094467)
            (1.316 272.65376399913225)
            (1.318 272.51592518945614)
            (1.3199999999999998  272.37850407314266)
            (1.322 272.241498754458)
            (1.3239999999999998  272.1049073491228)
            (1.326 271.96872798422606)
            (1.3279999999999998  271.8329587981392)
            (1.33  271.6975979404316)
            (1.3319999999999999  271.56264357178617)
            (1.334 271.4280938639162)
            (1.3359999999999999  271.29394699948307)
            (1.338 271.16020117201384)
            (1.3399999999999999  271.0268545858207)
            (1.342 270.8939054559201)
            (1.3439999999999999  270.7613520079538)
            (1.3459999999999999  270.62919247810925)
            (1.3479999999999999  270.4974251130417)
            (1.3499999999999999  270.36604816979656)
            (1.3519999999999999  270.23505991573256)
            (1.3539999999999999  270.1044586284458)
            (1.3559999999999999  269.97424259569374)
            (1.3579999999999999  269.84441011532095)
            (1.3599999999999999  269.71495949518453)
            (1.3619999999999999  269.58588905308085)
            (1.3639999999999999  269.4571971166725)
            (1.3659999999999999  269.32888202341604)
            (1.3679999999999999  269.2009421204908)
            (1.3699999999999999  269.0733757647275)
            (1.3719999999999999  268.9461813225377)
            (1.3739999999999999  268.8193571698449)
            (1.376 268.6929016920146)
            (1.378 268.566813283786)
            (1.38  268.44109034920456)
            (1.382 268.31573130155385)
            (1.384 268.1907345632894)
            (1.386 268.06609856597237)
            (1.388 267.94182175020376)
            (1.39  267.8179025655597)
            (1.392 267.69433947052664)
            (1.394 267.57113093243777)
            (1.396 267.44827542740927)
            (1.398 267.32577144027795)
            (1.4 267.2036174645383)
            (1.402 267.08181200228154)
            (1.404 266.9603535641338)
            (1.406 266.8392406691956)
            (1.408 266.71847184498165)
            (1.41  266.5980456273612)
            (1.412 266.47796056049884)
            (1.414 266.358215196796)
            (1.416 266.23880809683243)
            (1.418 266.11973782930875)
            (1.42  266.0010029709894)
            (1.422 265.8826021066456)
            (1.424 265.76453382899945)
            (1.426 265.64679673866783)
            (1.428 265.5293894441075)
            (1.43  265.4123105615599)
            (1.432 265.295558714997)
            (1.434 265.1791325360675)
            (1.436 265.06303066404314)
            (1.438 264.94725174576575)
            (1.44  264.83179443559465)
            (1.442 264.7166573953546)
            (1.444 264.6018392942843)
            (1.446 264.48733880898453)
            (1.448 264.37315462336795)
            (1.45  264.2592854286082)
            (1.452 264.14572992309024)
            (1.454 264.0324868123605)
            (1.456 263.91955480907785)
            (1.458 263.8069326329647)
            (1.46  263.69461901075863)
            (1.462 263.5826126761646)
            (1.464 263.47091236980725)
            (1.466 263.35951683918347)
            (1.468 263.24842483861585)
            (1.47  263.1376351292063)
            (1.472 263.02714647878963)
            (1.474 262.9169576618884)
            (1.476 262.8070674596671)
            (1.478 262.6974746598875)
            (1.48  262.58817805686414)
            (1.482 262.47917645141973)
            (1.484 262.37046865084176)
            (1.486 262.2620534688387)
            (1.488 262.15392972549694)
            (1.49  262.0460962472379)
            (1.492 261.9385518667759)
            (1.494 261.8312954230755)
            (1.496 261.7243257613101)
            (1.498 261.6176417328205)
            (1.5 261.51124219507346)
            (1.502 261.4051260116214)
            (1.504 261.2992920520615)
            (1.506 261.19373919199575)
            (1.508 261.0884663129912)
            (1.51  260.98347230254035)
            (1.512 260.87875605402184)
            (1.514 260.7743164666619)
            (1.516 260.67015244549555)
            (1.518 260.5662629013283)
            (1.52  260.4626467506984)
            (1.522 260.35930291583884)
            (1.524 260.2562303246403)
            (1.526 260.15342791061397)
            (1.528 260.05089461285473)
            (1.53  259.9486293760047)
            (1.532 259.8466311502169)
            (1.534 259.7448988911196)
            (1.536 259.64343155978037)
            (1.538 259.54222812267085)
            (1.54  259.4412875516317)
            (1.542 259.3406088238379)
            (1.544 259.24019092176366)
            (1.546 259.14003283314895)
            (1.548 259.04013355096475)
            (1.55  258.9404920733797)
            (1.552 258.8411074037266)
            (1.5539999999999998  258.74197855046896)
            (1.556 258.6431045271683)
            (1.5579999999999998  258.54448435245126)
            (1.56  258.44611704997703)
            (1.5619999999999998  258.34800164840544)
            (1.564 258.2501371813647)
            (1.5659999999999998  258.1525226874199)
            (1.568 258.0551572100413)
            (1.5699999999999998  257.9580397975731)
            (1.572 257.8611695032029)
            (1.5739999999999998  257.76454538493016)
            (1.576 257.6681665055363)
            (1.5779999999999998  257.57203193255407)
            (1.58  257.47614073823763)
            (1.5819999999999999  257.38049199953264)
            (1.584 257.28508479804657)
            (1.5859999999999999  257.1899182200195)
            (1.588 257.0949913562947)
            (1.5899999999999999  257.00030330229004)
            (1.592 256.9058531579688)
            (1.5939999999999999  256.81164002781145)
            (1.596 256.7176630207873)
            (1.5979999999999999  256.6239212503265)
            (1.6 256.5304138342918)
            (1.6019999999999999  256.4371398949513)
            (1.604 256.3440985589508)
            (1.6059999999999999  256.2512889572866)
            (1.608 256.1587102252782)
            (1.6099999999999999  256.0663615025419)
            (1.612 255.9742419329638)
            (1.6139999999999999  255.88235066467334)
            (1.616 255.79068685001724)
            (1.6179999999999999  255.69924964553337)
            (1.6199999999999999  255.6080382119248)
            (1.6219999999999999  255.5170517140341)
            (1.6239999999999999  255.42628932081797)
            (1.626 255.335750205322)
            (1.628 255.2454335446552)
            (1.63  255.1553385199655)
            (1.632 255.0654643164148)
            (1.634 254.97581012315428)
            (1.636 254.88637513330025)
            (1.638 254.79715854390986)
            (1.64  254.70815955595697)
            (1.642 254.6193773743085)
            (1.644 254.53081120770057)
            (1.646 254.442460268715)
            (1.648 254.35432377375608)
            (1.65  254.26640094302735)
            (1.652 254.17869100050862)
            (1.654 254.09119317393314)
            (1.656 254.0039066947648)
            (1.658 253.9168307981759)
            (1.66  253.82996472302457)
            (1.662 253.7433077118327)
            (1.664 253.6568590107638)
            (1.666 253.57061786960156)
            (1.668 253.4845835417274)
            (1.67  253.39875528409965)
            (1.672 253.3131323572318)
            (1.674 253.22771402517128)
            (1.676 253.14249955547842)
            (1.678 253.0574882192056)
            (1.68  252.97267929087624)
            (1.682 252.8880720484645)
            (1.684 252.80366577337435)
            (1.686 252.71945975041965)
            (1.688 252.6354532678037)
            (1.69  252.55164561709927)
            (1.692 252.46803609322868)
            (1.694 252.38462399444393)
            (1.696 252.30140862230726)
            (1.698 252.21838928167153)
            (1.7 252.13556528066084)
            (1.702 252.05293593065133)
            (1.704 251.9705005462522)
            (1.706 251.88825844528654)
            (1.708 251.8062089487728)
            (1.71  251.7243513809059)
            (1.712 251.64268506903866)
            (1.714 251.56120934366353)
            (1.716 251.4799235383942)
            (1.718 251.39882698994737)
            (1.72  251.31791903812487)
            (1.722 251.2371990257955)
            (1.724 251.1566662988776)
            (1.726 251.07632020632104)
            (1.728 250.99616010008987)
            (1.73  250.91618533514475)
            (1.732 250.83639526942582)
            (1.734 250.75678926383546)
            (1.736 250.6773666822211)
            (1.738 250.5981268913584)
            (1.74  250.51906926093451)
            (1.742 250.44019316353112)
            (1.744 250.36149797460797)
            (1.746 250.2829830724865)
            (1.748 250.20464783833327)
            (1.75  250.12649165614383)
            (1.752 250.0485139127265)
            (1.754 249.97071399768643)
            (1.756 249.89309130340953)
            (1.758 249.81564522504678)
            (1.76  249.7383751604985)
            (1.762 249.6612805103987)
            (1.764 249.58436067809956)
            (1.766 249.50761506965614)
            (1.768 249.431043093811)
            (1.77  249.3546441619791)
            (1.772 249.2784176882326)
            (1.774 249.20236308928594)
            (1.776 249.1264797844811)
            (1.778 249.05076719577255)
            (1.7799999999999998  248.97522474771276)
            (1.782 248.89985186743763)
            (1.7839999999999998  248.8246479846519)
            (1.786 248.74961253161484)
            (1.7879999999999998  248.67474494312594)
            (1.79  248.6000446565108)
            (1.7919999999999998  248.52551111160685)
            (1.794 248.4511437507495)
            (1.7959999999999998  248.37694201875823)
            (1.798 248.30290536292262)
            (1.7999999999999998  248.22903323298888)
            (1.802 248.155325081146)
            (1.8039999999999998  248.08178036201235)
            (1.806 248.00839853262204)
            (1.8079999999999998  247.93517905241183)
            (1.81  247.86212138320755)
            (1.8119999999999998  247.78922498921125)
            (1.814 247.71648933698782)
            (1.8159999999999998  247.64391389545213)
            (1.818 247.571498135856)
            (1.8199999999999998  247.49924153177545)
            (1.822 247.4271435590979)
            (1.8239999999999998  247.35520369600965)
            (1.826 247.28342142298285)
            (1.8279999999999998  247.21179622276358)
            (1.83  247.140327580359)
            (1.8319999999999999  247.0690149830252)
            (1.834 246.99785792025477)
            (1.8359999999999999  246.92685588376494)
            (1.838 246.85600836748506)
            (1.8399999999999999  246.7853148675449)
            (1.842 246.71477488226262)
            (1.8439999999999999  246.6443879121328)
            (1.846 246.57415345981477)
            (1.8479999999999999  246.50407103012077)
            (1.85  246.4341401300045)
            (1.8519999999999999  246.3643602685494)
            (1.854 246.29473095695715)
            (1.8559999999999999  246.2252517085365)
            (1.858 246.1559220386915)
            (1.8599999999999999  246.08674146491074)
            (1.862 246.0177095067557)
            (1.8639999999999999  245.94882568584995)
            (1.866 245.88008952586782)
            (1.8679999999999999  245.81150055252385)
            (1.87  245.7430582935613)
            (1.8719999999999999  245.67476227874184)
            (1.874 245.60661203983452)
            (1.876 245.53860711060503)
            (1.8780000000000001  245.47074702680518)
            (1.88  245.4030313261624)
            (1.8820000000000001  245.335459548369)
            (1.884 245.26803123507193)
            (1.8860000000000001  245.2007459298625)
            (1.888 245.13360317826582)
            (1.8900000000000001  245.06660252773068)
            (1.892 244.99974352761947)
            (1.8940000000000001  244.9330257291981)
            (1.896 244.86644868562573)
            (1.8980000000000001  244.80001195194492)
            (1.9 244.7337150850719)
            (1.9020000000000001  244.6675576437864)
            (1.904 244.6015391887221)
            (1.906 244.5356592823568)
            (1.908 244.4699174890027)
            (1.91  244.40431337479703)
            (1.912 244.33884650769215)
            (1.914 244.27351645744648)
            (1.916 244.20832279561463)
            (1.918 244.1432650955385)
            (1.92  244.07834293233745)
            (1.922 244.01355588289962)
            (1.924 243.94890352587225)
            (1.926 243.88438544165282)
            (1.928 243.8200012123799)
            (1.93  243.75575042192415)
            (1.932 243.69163265587926)
            (1.934 243.62764750155318)
            (1.936 243.5637945479592)
            (1.938 243.50007338580707)
            (1.94  243.43648360749447)
            (1.942 243.37302480709803)
            (1.944 243.30969658036497)
            (1.946 243.24649852470432)
            (1.948 243.18343023917853)
            (1.95  243.12049132449482)
            (1.952 243.05768138299695)
            (1.954 242.99500001865667)
            (1.956 242.93244683706558)
            (1.958 242.8700214454267)
            (1.96  242.8077234525462)
            (1.962 242.74555246882557)
            (1.964 242.68350810625296)
            (1.966 242.62158997839575)
            (1.968 242.5597977003918)
            (1.97  242.49813088894226)
            (1.972 242.43658916230294)
            (1.974 242.37517214027685)
            (1.976 242.3138794442063)
            (1.978 242.252710696965)
            (1.98  242.19166552295044)
            (1.982 242.13074354807623)
            (1.984 242.0699443997642)
            (1.986 242.00926770693718)
            (1.988 241.94871310001128)
            (1.99  241.8882802108882)
            (1.992 241.82796867294815)
            (1.994 241.76777812104203)
            (1.996 241.70770819148444)
            (1.998 241.6477585220461)
            (2.  241.5879287519466)
            (2.002 241.52821852184732)
            (2.004 241.46862747384404)
            (2.0060000000000002  241.4091552514599)
            (2.008 241.34980149963835)
            (2.01  241.29056586473575)
            (2.012 241.23144799451495)
            (2.0140000000000002  241.1724475381376)
            (2.016 241.11356414615787)
            (2.018 241.05479747051507)
            (2.02  240.996147164527)
            (2.0220000000000002  240.93761288288312)
            (2.024 240.87919428163775)
            (2.026 240.8208910182033)
            (2.028 240.7627027513437)
            (2.0300000000000002  240.7046291411676)
            (2.032 240.6466698491217)
            (2.034 240.5888245379845)
            (2.036 240.53109287185933)
            (2.038 240.47347451616818)
            (2.04  240.415969137645)
            (2.042 240.3585764043296)
            (2.044 240.30129598556073)
            (2.046 240.2441275519703)
            (2.048 240.18707077547674)
            (2.05  240.13012532927877)
            (2.052 240.07329088784925)
            (2.054 240.01656712692883)
            (2.056 239.95995372351987)
            (2.058 239.9034503558805)
            (2.06  239.84705670351806)
            (2.062 239.79077244718346)
            (2.064 239.73459726886503)
            (2.066 239.67853085178248)
            (2.068 239.6225728803809)
            (2.07  239.56672304032506)
            (2.072 239.5109810184932)
            (2.074 239.45534650297162)
            (2.076 239.39981918304827)
            (2.078 239.3443987492076)
            (2.08  239.28908489312428)
            (2.082 239.23387730765785)
            (2.084 239.17877568684682)
            (2.086 239.12377972590312)
            (2.088 239.06888912120644)
            (2.09  239.01410357029866)
            (2.092 238.95942277187825)
            (2.094 238.90484642579486)
            (2.096 238.85037423304368)
            (2.098 238.7960058957601)
            (2.1 238.7417411172142)
            (2.102 238.6875796018054)
            (2.104 238.63352105505706)
            (2.106 238.5795651836112)
            (2.108 238.5257116952231)
            (2.11  238.47196029875616)
            (2.112 238.4183107041764)
            (2.114 238.36476262254766)
            (2.116 238.3113157660259)
            (2.118 238.25796984785458)
            (2.12  238.20472458235903)
            (2.122 238.15157968494168)
            (2.124 238.09853487207693)
            (2.126 238.04558986130598)
            (2.128 237.99274437123196)
            (2.13  237.93999812151495)
            (2.132 237.88735083286676)
            (2.134 237.83480222704645)
            (2.136 237.78235202685497)
            (2.138 237.72999995613065)
            (2.14  237.67774573974413)
            (2.142 237.62558910359365)
            (2.144 237.57352977460016)
            (2.146 237.52156748070266)
            (2.148 237.46970195085336)
            (2.15  237.41793291501307)
            (2.152 237.36626010414648)
            (2.154 237.31468325021746)
            (2.156 237.26320208618438)
            (2.158 237.21181634599566)
            (2.16  237.1605257645851)
            (2.162 237.10933007786718)
            (2.1639999999999997  237.05822902273292)
            (2.166 237.00722233704488)
            (2.168 236.95630975963297)
            (2.17  236.90549103029008)
            (2.1719999999999997  236.85476588976732)
            (2.174 236.80413407976988)
            (2.176 236.7535953429526)
            (2.178 236.7031494229155)
            (2.1799999999999997  236.65279606419958)
            (2.182 236.60253501228243)
            (2.184 236.55236601357387)
            (2.186 236.50228881541193)
            (2.1879999999999997  236.45230316605833)
            (2.19  236.4024088146944)
            (2.192 236.35260551141693)
            (2.194 236.30289300723382)
            (2.1959999999999997  236.25327105406018)
            (2.198 236.20373940471399)
            (2.2 236.15429781291198)
            (2.202 236.10494603326592)
            (2.2039999999999997  236.055683821278)
            (2.206 236.00651093333718)
            (2.208 235.95742712671506)
            (2.21  235.908432159562)
            (2.2119999999999997  235.8595257909029)
            (2.214 235.8107077806334)
            (2.216 235.76197788951598)
            (2.218 235.7133358791761)
            (2.2199999999999998  235.66478151209807)
            (2.222 235.61631455162143)
            (2.224 235.567934761937)
            (2.226 235.51964190808317)
            (2.2279999999999998  235.47143575594177)
            (2.23  235.4233160722347)
            (2.232 235.37528262451994)
            (2.234 235.32733518118783)
            (2.2359999999999998  235.27947351145744)
            (2.238 235.23169738537263)
            (2.24  235.18400657379865)
            (2.242 235.13640084841845)
            (2.2439999999999998  235.08887998172872)
            (2.246 235.0414437470367)
            (2.248 234.99409191845623)
            (2.25  234.9468242709043)
            (2.252 234.8996405800976)
            (2.254 234.8525406225488)
            (2.2560000000000002  234.805524175563)
            (2.258 234.75859101723438)
            (2.26  234.71174092644264)
            (2.262 234.66497368284948)
            (2.2640000000000002  234.61828906689516)
            (2.266 234.57168685979514)
            (2.268 234.52516684353657)
            (2.27  234.4787288008749)
            (2.2720000000000002  234.4323725153306)
            (2.274 234.3860977711857)
            (2.276 234.33990435348042)
            (2.278 234.29379204800992)
            (2.2800000000000002  234.24776064132092)
            (2.282 234.20180992070854)
            (2.284 234.15593967421276)
            (2.286 234.11014969061551)
            (2.2880000000000003  234.06443975943716)
            (2.29  234.01880967093334)
            (2.292 233.97325921609186)
            (2.294 233.9277881866293)
            (2.2960000000000003  233.88239637498816)
            (2.298 233.83708357433326)
            (2.3 233.79184957854915)
            (2.302 233.74669418223638)
            (2.3040000000000003  233.70161718070887)
            (2.306 233.6566183699906)
            (2.308 233.61169754681265)
            (2.31  233.56685450860982)
            (2.3120000000000003  233.52208905351807)
            (2.314 233.47740098037121)
            (2.316 233.43279008869777)
            (2.318 233.3882561787184)
            (2.3200000000000003  233.34379905134236)
            (2.322 233.29941850816513)
            (2.324 233.25511435146495)
            (2.326 233.21088638420022)
            (2.3280000000000003  233.16673441000637)
            (2.33  233.1226582331931)
            (2.332 233.07865765874146)
            (2.334 233.0347324923009)
            (2.3360000000000003  232.99088254018636)
            (2.338 232.9471076093758)
            (2.34  232.90340750750673)
            (2.342 232.85978204287395)
            (2.3440000000000003  232.81623102442657)
            (2.346 232.77275426176516)
            (2.348 232.72935156513893)
            (2.35  232.6860227454431)
            (2.3520000000000003  232.64276761421615)
            (2.354 232.59958598363704)
            (2.356 232.55647766652234)
            (2.3579999999999997  232.51344247632397)
            (2.36  232.47048022712585)
            (2.362 232.4275907336419)
            (2.364 232.3847738112129)
            (2.3659999999999997  232.34202927580404)
            (2.368 232.2993569440023)
            (2.37  232.25675663301374)
            (2.372 232.21422816066095)
            (2.3739999999999997  232.17177134538034)
            (2.376 232.1293860062197)
            (2.378 232.08707196283567)
            (2.38  232.0448290354909)
            (2.3819999999999997  232.00265704505182)
            (2.384 231.96055581298597)
            (2.386 231.91852516135947)
            (2.388 231.8765649128345)
            (2.3899999999999997  231.83467489066695)
            (2.392 231.79285491870363)
            (2.394 231.7511048213802)
            (2.396 231.70942442371842)
            (2.3979999999999997  231.66781355132383)
            (2.4 231.62627203038318)
            (2.402 231.58479968766227)
            (2.404 231.5433963505033)
            (2.4059999999999997  231.50206184682253)
            (2.408 231.46079600510802)
            (2.41  231.41959865441714)
            (2.412 231.37846962437413)
            (2.4139999999999997  231.337408745168)
            (2.416 231.29641584754995)
            (2.418 231.2554907628312)
            (2.42  231.21463332288056)
            (2.4219999999999997  231.17384336012225)
            (2.424 231.1331207075335)
            (2.426 231.09246519864234)
            (2.428 231.0518766675253)
            (2.4299999999999997  231.0113549488052)
            (2.432 230.97089987764875)
            (2.434 230.93051128976452)
            (2.436 230.89018902140063)
            (2.4379999999999997  230.84993290934258)
            (2.44  230.80974279091075)
            (2.442 230.7696185039588)
            (2.444 230.72955988687093)
            (2.4459999999999997  230.68956677855994)
            (2.448 230.6496390184652)
            (2.45  230.60977644655014)
            (2.452 230.56997890330058)
            (2.4539999999999997  230.53024622972214)
            (2.456 230.4905782673385)
            (2.458 230.45097485818894)
            (2.46  230.41143584482666)
            (2.4619999999999997  230.37196107031627)
            (2.464 230.33255037823207)
            (2.466 230.29320361265567)
            (2.468 230.25392061817428)
            (2.4699999999999998  230.21470123987825)
            (2.472 230.1755453233594)
            (2.474 230.13645271470878)
            (2.476 230.09742326051483)
            (2.4779999999999998  230.0584568078611)
            (2.48  230.01955320432455)
            (2.482 229.9807122979734)
            (2.484 229.9419339373652)
            (2.4859999999999998  229.9032179715448)
            (2.488 229.86456425004238)
            (2.49  229.82597262287172)
            (2.492 229.78744294052797)
            (2.4939999999999998  229.7489750539859)
            (2.496 229.7105688146979)
            (2.498 229.67222407459212)
            (2.5 229.6339406860705)
            (2.502 229.59571850200695)
            (2.504 229.5575573757454)
            (2.5060000000000002  229.51945716109802)
            (2.508 229.48141771234322)
            (2.51  229.44343888422387)
            (2.512 229.40552053194548)
            (2.5140000000000002  229.36766251117427)
            (2.516 229.32986467803548)
            (2.518 229.2921268891114)
            (2.52  229.25444900143947)
            (2.5220000000000002  229.21683087251094)
            (2.524 229.17927236026853)
            (2.526 229.14177332310487)
            (2.528 229.10433361986077)
            (2.5300000000000002  229.06695310982337)
            (2.532 229.02963165272445)
            (2.534 228.99236910873856)
            (2.536 228.9551653384813)
            (2.5380000000000003  228.91802020300776)
            (2.54  228.88093356381057)
            (2.542 228.84390528281824)
            (2.544 228.80693522239355)
            (2.5460000000000003  228.77002324533157)
            (2.548 228.7331692148585)
            (2.55  228.6963729946292)
            (2.552 228.65963444872637)
            (2.5540000000000003  228.6229534416581)
            (2.556 228.58632983835676)
            (2.558 228.5497635041771)
            (2.56  228.51325430489462)
            (2.5620000000000003  228.47680210670384)
            (2.564 228.440406776217)
            (2.566 228.40406818046205)
            (2.568 228.36778618688112)
            (2.5700000000000003  228.33156066332913)
            (2.572 228.29539147807193)
            (2.574 228.2592784997848)
            (2.576 228.22322159755095)
            (2.5780000000000003  228.18722064085972)
            (2.58  228.15127549960525)
            (2.582 228.11538604408466)
            (2.584 228.07955214499682)
            (2.5860000000000003  228.04377367344043)
            (2.588 228.00805050091267)
            (2.59  227.97238249930777)
            (2.592 227.93676954091524)
            (2.5940000000000003  227.9012114984184)
            (2.596 227.8657082448931)
            (2.598 227.83025965380588)
            (2.6 227.7948655990126)
            (2.6020000000000003  227.75952595475707)
            (2.604 227.72424059566936)
            (2.606 227.68900939676448)
            (2.6079999999999997  227.6538322334407)
            (2.61  227.61870898147833)
            (2.612 227.58363951703814)
            (2.614 227.54862371665982)
            (2.6159999999999997  227.51366145726067)
            (2.618 227.4787526161341)
            (2.62  227.4438970709481)
            (2.622 227.4090946997442)
            (2.6239999999999997  227.37434538093538)
            (2.626 227.33964899330525)
            (2.628 227.30500541600634)
            (2.63  227.27041452855886)
            (2.6319999999999997  227.23587621084914)
            (2.634 227.20139034312837)
            (2.636 227.1669568060111)
            (2.638 227.13257548047397)
            (2.6399999999999997  227.09824624785438)
            (2.642 227.0639689898488)
            (2.644 227.029743588512)
            (2.646 226.99556992625506)
            (2.6479999999999997  226.96144788584442)
            (2.65  226.92737735040043)
            (2.652 226.89335820339605)
            (2.654 226.8593903286554)
            (2.6559999999999997  226.82547361035262)
            (2.658 226.7916079330104)
            (2.66  226.75779318149878)
            (2.662 226.72402924103378)
            (2.6639999999999997  226.69031599717607)
            (2.666 226.65665333582976)
            (2.668 226.62304114324112)
            (2.67  226.58947930599717)
            (2.6719999999999997  226.55596771102452)
            (2.674 226.52250624558812)
            (2.676 226.4890947972899)
            (2.678 226.45573325406758)
            (2.6799999999999997  226.42242150419332)
            (2.682 226.38915943627265)
            (2.684 226.35594693924304)
            (2.686 226.32278390237283)
            (2.6879999999999997  226.28967021525992)
            (2.69  226.25660576783037)
            (2.692 226.22359045033764)
            (2.694 226.19062415336083)
            (2.6959999999999997  226.15770676780383)
            (2.698 226.12483818489412)
            (2.7 226.09201829618127)
            (2.702 226.0592469935361)
            (2.7039999999999997  226.0265241691493)
            (2.706 225.99384971553025)
            (2.708 225.96122352550586)
            (2.71  225.92864549221957)
            (2.7119999999999997  225.89611550912986)
            (2.714 225.86363347000935)
            (2.716 225.83119926894346)
            (2.718 225.7988128003295)
            (2.7199999999999998  225.76647395887528)
            (2.722 225.73418263959803)
            (2.724 225.70193873782338)
            (2.726 225.6697421491842)
            (2.7279999999999998  225.63759276961923)
            (2.73  225.60549049537232)
            (2.732 225.57343522299104)
            (2.734 225.5414268493258)
            (2.7359999999999998  225.50946527152843)
            (2.738 225.47755038705145)
            (2.74  225.44568209364675)
            (2.742 225.4138602893644)
            (2.7439999999999998  225.38208487255187)
            (2.746 225.3503557418527)
            (2.748 225.31867279620545)
            (2.75  225.2870359348428)
            (2.752 225.25544505729027)
            (2.754 225.2239000633653)
            (2.7560000000000002  225.192400853176)
            (2.758 225.16094732712045)
            (2.76  225.1295393858853)
            (2.762 225.0981769304448)
            (2.7640000000000002  225.06685986205994)
            (2.766 225.03558808227723)
            (2.768 225.0043614929277)
            (2.77  224.97317999612602)
            (2.7720000000000002  224.94204349426917)
            (2.774 224.91095189003582)
            (2.776 224.8799050863849)
            (2.778 224.8489029865549)
            (2.7800000000000002  224.81794549406283)
            (2.782 224.78703251270304)
            (2.784 224.7561639465463)
            (2.786 224.725339699939)
            (2.7880000000000003  224.69455967750187)
            (2.79  224.66382378412916)
            (2.792 224.63313192498765)
            (2.794 224.60248400551563)
            (2.7960000000000003  224.57187993142196)
            (2.798 224.54131960868511)
            (2.8 224.51080294355216)
            (2.802 224.4803298425379)
            (2.8040000000000003  224.44990021242378)
            (2.806 224.41951396025712)
            (2.808 224.38917099334992)
            (2.81  224.35887121927817)
            (2.8120000000000003  224.3286145458808)
            (2.814 224.29840088125866)
            (2.816 224.2682301337738)
            (2.818 224.23810221204835)
            (2.8200000000000003  224.2080170249636)
            (2.822 224.17797448165928)
            (2.824 224.14797449153247)
            (2.826 224.11801696423663)
            (2.8280000000000003  224.08810180968098)
            (2.83  224.05822893802934)
            (2.832 224.0283982596992)
            (2.834 223.99860968536106)
            (2.8360000000000003  223.96886312593736)
            (2.838 223.93915849260168)
            (2.84  223.90949569677773)
            (2.842 223.87987465013856)
            (2.8440000000000003  223.85029526460582)
            (2.846 223.8207574523486)
            (2.848 223.79126112578274)
            (2.85  223.7618061975699)
            (2.8520000000000003  223.7323925806169)
            (2.854 223.70302018807448)
            (2.856 223.67368893333673)
            (2.858 223.6443987300402)
            (2.8600000000000003  223.61514949206295)
            (2.862 223.5859411335238)
            (2.864 223.55677356878152)
            (2.8659999999999997  223.52764671243384)
            (2.868 223.4985604793168)
            (2.87  223.4695147845037)
            (2.872 223.4405095433046)
            (2.8739999999999997  223.41154467126512)
            (2.876 223.38262008416586)
            (2.878 223.35373569802158)
            (2.88  223.3248914290803)
            (2.8819999999999997  223.2960871938225)
            (2.884 223.26732290896032)
            (2.886 223.23859849143685)
            (2.888 223.20991385842515)
            (2.8899999999999997  223.1812689273277)
            (2.892 223.15266361577528)
            (2.894 223.12409784162656)
            (2.896 223.095571522967)
            (2.8979999999999997  223.0670845781082)
            (2.9 223.03863692558713)
            (2.902 223.0102284841653)
            (2.904 222.98185917282814)
            (2.9059999999999997  222.95352891078392)
            (2.908 222.92523761746324)
            (2.91  222.8969852125183)
            (2.912 222.8687716158219)
            (2.9139999999999997  222.8405967474669)
            (2.916 222.8124605277653)
            (2.918 222.78436287724773)
            (2.92  222.7563037166623)
            (2.9219999999999997  222.72828296697438)
            (2.924 222.70030054936535)
            (2.926 222.67235638523218)
            (2.928 222.6444503961866)
            (2.9299999999999997  222.61658250405446)
            (2.932 222.58875263087472)
            (2.934 222.56096069889907)
            (2.936 222.53320663059094)
            (2.9379999999999997  222.50549034862496)
            (2.94  222.47781177588612)
            (2.942 222.4501708354692)
            (2.944 222.42256745067786)
            (2.9459999999999997  222.395001545024)
            (2.948 222.3674730422272)
            (2.95  222.33998186621386)
            (2.952 222.31252794111654)
            (2.9539999999999997  222.28511119127327)
            (2.956 222.25773154122675)
            (2.958 222.23038891572395)
            (2.96  222.20308323971506)
            (2.9619999999999997  222.17581443835303)
            (2.964 222.14858243699288)
            (2.966 222.1213871611908)
            (2.968 222.09422853670387)
            (2.9699999999999998  222.067106489489)
            (2.972 222.04002094570234)
            (2.974 222.0129718316989)
            (2.976 221.98595907403148)
            (2.9779999999999998  221.95898259945025)
            (2.98  221.932042334902)
            (2.982 221.9051382075295)
            (2.984 221.87827014467095)
            (2.9859999999999998  221.85143807385913)
            (2.988 221.82464192282077)
            (2.99  221.7978816194761)
            (2.992 221.77115709193805)
            (2.9939999999999998  221.74446826851164)
            (2.996 221.71781507769325)
            (2.998 221.69119744817013)
            (3.  221.66461530881972)
            (3.002 221.638068588709)
            (3.004 221.6115572170937)
            (3.0060000000000002  221.58508112341804)
            (3.008 221.55864023731374)
            (3.01  221.5322344885996)
            (3.012 221.5058638072809)
            (3.0140000000000002  221.47952812354848)
            (3.016 221.4532273677786)
            (3.018 221.42696147053195)
            (3.02  221.40073036255316)
            (3.0220000000000002  221.37453397477023)
            (3.024 221.3483722382939)
            (3.026 221.322245084417)
            (3.028 221.29615244461397)
            (3.0300000000000002  221.27009425054)
            (3.032 221.24407043403076)
            (3.034 221.21808092710168)
            (3.036 221.19212566194716)
            (3.0380000000000003  221.16620457094035)
            (3.04  221.14031758663216)
            (3.042 221.11446464175114)
            (3.044 221.08864566920238)
            (3.0460000000000003  221.0628606020674)
            (3.048 221.03710937360313)
            (3.05  221.0113919172418)
            (3.052 220.98570816659)
            (3.0540000000000003  220.96005805542822)
            (3.056 220.93444151771038)
            (3.058 220.90885848756312)
            (3.06  220.88330889928537)
            (3.0620000000000003  220.8577926873476)
            (3.064 220.83230978639145)
            (3.066 220.80686013122917)
            (3.068 220.7814436568428)
            (3.0700000000000003  220.75606029838397)
            (3.072 220.73070999117317)
            (3.074 220.70539267069913)
            (3.076 220.6801082726184)
            (3.0780000000000003  220.65485673275484)
            (3.08  220.62963798709887)
            (3.082 220.60445197180715)
            (3.084 220.57929862320194)
            (3.0860000000000003  220.5541778777705)
            (3.088 220.52908967216484)
            (3.09  220.5040339432007)
            (3.092 220.47901062785743)
            (3.0940000000000003  220.45401966327745)
            (3.096 220.42906098676536)
            (3.098 220.40413453578782)
            (3.1 220.37924024797283)
            (3.1020000000000003  220.35437806110926)
            (3.104 220.32954791314629)
            (3.106 220.3047497421929)
            (3.108 220.2799834865175)
            (3.1100000000000003  220.25524908454707)
            (3.112 220.23054647486717)
            (3.114 220.20587559622086)
            (3.116 220.18123638750865)
            (3.1180000000000003  220.15662878778767)
            (3.12  220.13205273627153)
            (3.122 220.10750817232937)
            (3.1239999999999997  220.08299503548574)
            (3.126 220.05851326541986)
            (3.128 220.03406280196538)
            (3.13  220.0096435851095)
            (3.1319999999999997  219.98525555499296)
            (3.134 219.96089865190908)
            (3.136 219.93657281630362)
            (3.138 219.91227798877415)
            (3.1399999999999997  219.8880141100696)
            (3.142 219.8637811210896)
            (3.144 219.83957896288447)
            (3.146 219.81540757665414)
            (3.1479999999999997  219.79126690374807)
            (3.15  219.76715688566478)
            (3.152 219.74307746405117)
            (3.154 219.71902858070212)
            (3.1559999999999997  219.69501017756005)
            (3.158 219.6710221967146)
            (3.16  219.6470645804018)
            (3.162 219.62313727100408)
            (3.1639999999999997  219.5992402110493)
            (3.166 219.5753733432107)
            (3.168 219.55153661030627)
            (3.17  219.52772995529824)
            (3.1719999999999997  219.50395332129276)
            (3.174 219.48020665153928)
            (3.176 219.45648988943034)
            (3.178 219.43280297850092)
            (3.1799999999999997  219.40914586242803)
            (3.182 219.38551848503022)
            (3.184 219.3619207902674)
            (3.186 219.33835272223993)
            (3.1879999999999997  219.31481422518874)
            (3.19  219.2913052434943)
            (3.192 219.26782572167667)
            (3.194 219.2443756043948)
            (3.1959999999999997  219.22095483644623)
            (3.198 219.1975633627665)
            (3.2 219.1742011284289)
            (3.202 219.15086807864384)
            (3.2039999999999997  219.12756415875864)
            (3.2060000000000004  219.10428931425693)
            (3.208 219.0810434907584)
            (3.21  219.05782663401808)
            (3.2119999999999997  219.03463868992625)
            (3.2140000000000004  219.01147960450785)
            (3.216 218.98834932392208)
            (3.218 218.96524779446196)
            (3.2199999999999998  218.942174962554)
            (3.2220000000000004  218.91913077475758)
            (3.224 218.8961151777649)
            (3.226 218.87312811840025)
            (3.2279999999999998  218.85016954361967)
            (3.2300000000000004  218.82723940051062)
            (3.232 218.80433763629162)
            (3.234 218.78146419831157)
            (3.2359999999999998  218.7586190340497)
            (3.2380000000000004  218.73580209111483)
            (3.24  218.7130133172454)
            (3.242 218.6902526603085)
            (3.2439999999999998  218.66752006830004)
            (3.2460000000000004  218.64481548934396)
            (3.248 218.622138871692)
            (3.25  218.59949016372332)
            (3.252 218.576869313944)
            (3.2539999999999996  218.5542762709868)
            (3.2560000000000002  218.53171098361062)
            (3.258 218.50917340070018)
            (3.26  218.48666347126576)
            (3.2619999999999996  218.46418114444253)
            (3.2640000000000002  218.44172636949037)
            (3.266 218.41929909579358)
            (3.268 218.3968992728601)
            (3.2699999999999996  218.3745268503217)
            (3.2720000000000002  218.3521817779331)
            (3.274 218.32986400557186)
            (3.276 218.30757348323795)
            (3.2779999999999996  218.28531016105327)
            (3.2800000000000002  218.26307398926147)
            (3.282 218.24086491822754)
            (3.284 218.21868289843727)
            (3.2859999999999996  218.19652788049697)
            (3.2880000000000003  218.17439981513326)
            (3.29  218.15229865319253)
            (3.292 218.1302243456405)
            (3.2939999999999996  218.10817684356215)
            (3.2960000000000003  218.086156098161)
            (3.298 218.06416206075923)
            (3.3 218.04219468279666)
            (3.3019999999999996  218.0202539158311)
            (3.3040000000000003  217.99833971153734)
            (3.306 217.9764520217073)
            (3.308 217.95459079824957)
            (3.3099999999999996  217.93275599318875)
            (3.3120000000000003  217.91094755866538)
            (3.314 217.88916544693572)
            (3.316 217.86740961037097)
            (3.3179999999999996  217.84568000145728)
            (3.3200000000000003  217.8239765727953)
            (3.322 217.80229927709976)
            (3.324 217.78064806719934)
            (3.3259999999999996  217.759022896036)
            (3.3280000000000003  217.73742371666492)
            (3.33  217.71585048225404)
            (3.332 217.69430314608377)
            (3.3339999999999996  217.67278166154657)
            (3.3360000000000003  217.65128598214667)
            (3.338 217.62981606149987)
            (3.34  217.6083718533328)
            (3.3419999999999996  217.5869533114832)
            (3.3440000000000003  217.56556038989888)
            (3.346 217.54419304263808)
            (3.348 217.52285122386866)
            (3.3499999999999996  217.50153488786788)
            (3.3520000000000003  217.4802439890222)
            (3.354 217.45897848182696)
            (3.356 217.4377383208858)
            (3.3579999999999997  217.4165234609106)
            (3.3600000000000003  217.39533385672112)
            (3.362 217.37416946324453)
            (3.364 217.35303023551523)
            (3.3659999999999997  217.3319161286745)
            (3.3680000000000003  217.31082709797016)
            (3.37  217.28976309875628)
            (3.372 217.26872408649282)
            (3.3739999999999997  217.24771001674537)
            (3.3760000000000003  217.22672084518487)
            (3.378 217.20575652758708)
            (3.38  217.18481701983262)
            (3.3819999999999997  217.16390227790643)
            (3.3840000000000003  217.1430122578973)
            (3.386 217.12214691599814)
            (3.388 217.10130620850495)
            (3.3899999999999997  217.08049009181713)
            (3.3920000000000003  217.05969852243663)
            (3.394 217.03893145696824)
            (3.396 217.01818885211875)
            (3.3979999999999997  216.99747066469703)
            (3.4000000000000004  216.9767768516134)
            (3.402 216.9561073698797)
            (3.404 216.93546217660867)
            (3.4059999999999997  216.9148412290138)
            (3.4080000000000004  216.89424448440909)
            (3.41  216.8736719002086)
            (3.412 216.8531234339263)
            (3.4139999999999997  216.83259904317563)
            (3.4160000000000004  216.8120986856694)
            (3.418 216.79162231921936)
            (3.42  216.77116990173593)
            (3.4219999999999997  216.75074139122796)
            (3.4240000000000004  216.73033674580233)
            (3.426 216.70995592366384)
            (3.428 216.6895988831148)
            (3.4299999999999997  216.6692655825547)
            (3.4320000000000004  216.6489559804801)
            (3.434 216.62867003548425)
            (3.436 216.60840770625668)
            (3.4379999999999997  216.5881689515832)
            (3.4400000000000004  216.5679537303454)
            (3.442 216.54776200152045)
            (3.444 216.52759372418078)
            (3.4459999999999997  216.50744885749378)
            (3.4480000000000004  216.4873273607218)
            (3.45  216.46722919322144)
            (3.452 216.44715431444354)
            (3.4539999999999997  216.4271026839329)
            (3.4560000000000004  216.40707426132795)
            (3.458 216.38706900636046)
            (3.46  216.3670868788554)
            (3.4619999999999997  216.34712783873044)
            (3.4640000000000004  216.32719184599594)
            (3.466 216.30727886075445)
            (3.468 216.28738884320074)
            (3.4699999999999998  216.2675217536211)
            (3.4720000000000004  216.24767755239355)
            (3.474 216.2278561999872)
            (3.476 216.20805765696218)
            (3.4779999999999998  216.18828188396947)
            (3.4800000000000004  216.16852884175026)
            (3.482 216.14879849113615)
            (3.484 216.12909079304853)
            (3.4859999999999998  216.10940570849866)
            (3.4880000000000004  216.08974319858697)
            (3.49  216.0701032245033)
            (3.492 216.05048574752627)
            (3.4939999999999998  216.03089072902313)
            (3.4960000000000004  216.01131813044967)
            (3.498 215.99176791334966)
            (3.5 215.97224003935494)
            (3.502 215.95273447018485)
            (3.5040000000000004  215.93325116764626)
            (3.5060000000000002  215.91379009363308)
            (3.508 215.8943512101262)
            (3.51  215.87493447919312)
            (3.5119999999999996  215.85553986298777)
            (3.5140000000000002  215.8361673237502)
            (3.516 215.8168168238064)
            (3.518 215.79748832556805)
            (3.5199999999999996  215.77818179153226)
            (3.5220000000000002  215.7588971842813)
            (3.524 215.73963446648236)
            (3.526 215.7203936008874)
            (3.5279999999999996  215.7011745503328)
            (3.5300000000000002  215.68197727773915)
            (3.532 215.66280174611109)
            (3.534 215.6436479185369)
            (3.5359999999999996  215.62451575818852)
            (3.5380000000000003  215.605405228321)
            (3.54  215.58631629227256)
            (3.542 215.56724891346414)
            (3.5439999999999996  215.5482030553993)
            (3.5460000000000003  215.52917868166392)
            (3.548 215.51017575592599)
            (3.55  215.49119424193537)
            (3.5519999999999996  215.47223410352353)
            (3.5540000000000003  215.45329530460347)
            (3.556 215.43437780916926)
            (3.558 215.41548158129595)
            (3.5599999999999996  215.3966065851394)
            (3.5620000000000003  215.3777527849358)
            (3.564 215.3589201450018)
            (3.566 215.340108629734)
            (3.5679999999999996  215.32131820360894)
            (3.5700000000000003  215.3025488311826)
            (3.572 215.2838004770904)
            (3.574 215.26507310604705)
            (3.5759999999999996  215.24636668284597)
            (3.5780000000000003  215.2276811723595)
            (3.58  215.2090165395384)
            (3.582 215.1903727494117)
            (3.5839999999999996  215.17174976708642)
            (3.5860000000000003  215.1531475577476)
            (3.588 215.13456608665777)
            (3.59  215.11600531915687)
            (3.5919999999999996  215.09746522066212)
            (3.5940000000000003  215.07894575666762)
            (3.596 215.06044689274432)
            (3.598 215.04196859453967)
            (3.5999999999999996  215.02351082777747)
            (3.6020000000000003  215.00507355825764)
            (3.604 214.986656751856)
            (3.606 214.96826037452416)
            (3.6079999999999997  214.9498843922892)
            (3.6100000000000003  214.93152877125334)
            (3.612 214.91319347759404)
            (3.614 214.89487847756357)
            (3.6159999999999997  214.87658373748894)
            (3.6180000000000003  214.8583092237714)
            (3.62  214.8400549028868)
            (3.622 214.82182074138467)
            (3.6239999999999997  214.80360670588863)
            (3.6260000000000003  214.78541276309585)
            (3.628 214.76723887977693)
            (3.63  214.7490850227757)
            (3.6319999999999997  214.73095115900907)
            (3.6340000000000003  214.7128372554667)
            (3.636 214.694743279211)
            (3.638 214.67666919737667)
            (3.6399999999999997  214.65861497717074)
            (3.6420000000000003  214.6405805858722)
            (3.644 214.62256599083196)
            (3.646 214.60457115947253)
            (3.6479999999999997  214.58659605928784)
            (3.6500000000000004  214.56864065784305)
            (3.652 214.55070492277443)
            (3.654 214.5327888217891)
            (3.6559999999999997  214.5148923226648)
            (3.6580000000000004  214.49701539324977)
            (3.66  214.4791580014625)
            (3.662 214.46132011529164)
            (3.6639999999999997  214.4435017027956)
            (3.6660000000000004  214.4257027321026)
            (3.668 214.4079231714104)
            (3.67  214.39016298898596)
            (3.6719999999999997  214.37242215316547)
            (3.6740000000000004  214.35470063235402)
            (3.676 214.33699839502555)
            (3.678 214.31931540972238)
            (3.6799999999999997  214.30165164505547)
            (3.6820000000000004  214.28400706970373)
            (3.684 214.2663816524143)
            (3.686 214.24877536200202)
            (3.6879999999999997  214.23118816734942)
            (3.6900000000000004  214.21362003740643)
            (3.692 214.19607094119038)
            (3.694 214.1785408477856)
            (3.6959999999999997  214.16102972634337)
            (3.6980000000000004  214.14353754608175)
            (3.7 214.12606427628523)
            (3.702 214.10860988630483)
            (3.7039999999999997  214.09117434555768)
            (3.7060000000000004  214.07375762352692)
            (3.708 214.05635968976156)
            (3.71  214.0389805138763)
            (3.7119999999999997  214.02162006555122)
            (3.7140000000000004  214.0042783145319)
            (3.716 213.98695523062875)
            (3.718 213.9696507837175)
            (3.7199999999999998  213.9523649437384)
            (3.7220000000000004  213.93509768069637)
            (3.724 213.91784896466086)
            (3.726 213.90061876576547)
            (3.7279999999999998  213.88340705420796)
            (3.7300000000000004  213.86621380024997)
            (3.732 213.84903897421694)
            (3.734 213.83188254649778)
            (3.7359999999999998  213.81474448754494)
            (3.7380000000000004  213.79762476787397)
            (3.74  213.78052335806365)
            (3.742 213.76344022875554)
            (3.7439999999999998  213.74637535065392)
            (3.7460000000000004  213.72932869452572)
            (3.748 213.71230023120026)
            (3.75  213.695289931569)
            (3.752 213.6782977665855)
            (3.7540000000000004  213.66132370726532)
            (3.7560000000000002  213.6443677246856)
            (3.758 213.62742978998517)
            (3.76  213.61050987436423)
            (3.7619999999999996  213.59360794908412)
            (3.7640000000000002  213.5767239854675)
            (3.766 213.5598579548977)
            (3.768 213.54300982881898)
            (3.7699999999999996  213.52617957873608)
            (3.7720000000000002  213.50936717621425)
            (3.774 213.492572592879)
            (3.776 213.4757958004159)
            (3.7779999999999996  213.45903677057058)
            (3.7800000000000002  213.44229547514834)
            (3.782 213.42557188601424)
            (3.784 213.40886597509274)
            (3.7859999999999996  213.3921777143677)
            (3.7880000000000003  213.37550707588207)
            (3.79  213.35885403173782)
            (3.792 213.34221855409587)
            (3.7939999999999996  213.3256006151757)
            (3.7960000000000003  213.30900018725546)
            (3.798 213.29241724267166)
            (3.8 213.27585175381896)
            (3.8019999999999996  213.2593036931502)
            (3.8040000000000003  213.24277303317623)
            (3.806 213.22625974646544)
            (3.808 213.20976380564403)
            (3.8099999999999996  213.19328518339572)
            (3.8120000000000003  213.1768238524614)
            (3.814 213.1603797856392)
            (3.816 213.14395295578436)
            (3.8179999999999996  213.12754333580884)
            (3.8200000000000003  213.1111508986815)
            (3.822 213.09477561742762)
            (3.824 213.0784174651291)
            (3.8259999999999996  213.06207641492387)
            (3.8280000000000003  213.04575244000623)
            (3.83  213.02944551362637)
            (3.832 213.01315560909032)
            (3.8339999999999996  212.99688269975988)
            (3.8360000000000003  212.98062675905226)
            (3.838 212.96438776044022)
            (3.84  212.94816567745173)
            (3.8419999999999996  212.9319604836699)
            (3.8440000000000003  212.91577215273279)
            (3.846 212.89960065833336)
            (3.848 212.88344597421911)
            (3.8499999999999996  212.86730807419232)
            (3.8520000000000003  212.8511869321094)
            (3.854 212.8350825218813)
            (3.856 212.81899481747297)
            (3.8579999999999997  212.80292379290327)
            (3.8600000000000003  212.78686942224508)
            (3.862 212.77083167962482)
            (3.864 212.75481053922266)
            (3.8659999999999997  212.738805975272)
            (3.8680000000000003  212.72281796205962)
            (3.87  212.70684647392545)
            (3.872 212.69089148526263)
            (3.8739999999999997  212.67495297051676)
            (3.8760000000000003  212.65903090418655)
            (3.878 212.64312526082315)
            (3.88  212.62723601503026)
            (3.8819999999999997  212.6113631414638)
            (3.8840000000000003  212.595506614832)
            (3.886 212.57966640989517)
            (3.888 212.56384250146547)
            (3.8899999999999997  212.54803486440696)
            (3.8920000000000003  212.53224347363516)
            (3.894 212.51646830411744)
            (3.896 212.5007093308723)
            (3.8979999999999997  212.4849665289696)
            (3.9000000000000004  212.46923987353043)
            (3.902 212.45352933972677)
            (3.904 212.43783490278145)
            (3.9059999999999997  212.42215653796825)
            (3.9080000000000004  212.40649422061134)
            (3.91  212.39084792608548)
            (3.912 212.3752176298158)
            (3.9139999999999997  212.35960330727764)
            (3.9160000000000004  212.34400493399633)
            (3.918 212.32842248554743)
            (3.92  212.31285593755612)
            (3.9219999999999997  212.29730526569736)
            (3.9240000000000004  212.28177044569577)
            (3.926 212.26625145332537)
            (3.928 212.25074826440948)
            (3.9299999999999997  212.23526085482075)
            (3.9320000000000004  212.21978920048088)
            (3.934 212.2043332773604)
            (3.936 212.1888930614789)
            (3.9379999999999997  212.17346852890458)
            (3.9400000000000004  212.15805965575413)
            (3.942 212.1426664181929)
            (3.944 212.12728879243446)
            (3.9459999999999997  212.1119267547407)
            (3.9480000000000004  212.0965802814214)
            (3.95  212.0812493488347)
            (3.952 212.06593393338613)
            (3.9539999999999997  212.05063401152938)
            (3.9560000000000004  212.03534955976548)
            (3.958 212.02008055464313)
            (3.96  212.00482697275822)
            (3.9619999999999997  211.9895887907541)
            (3.9640000000000004  211.9743659853211)
            (3.966 211.95915853319664)
            (3.968 211.94396641116512)
            (3.9699999999999998  211.9287895960575)
            (3.9720000000000004  211.9136280647516)
            (3.974 211.89848179417177)
            (3.976 211.88335076128865)
            (3.9779999999999998  211.86823494311935)
            (3.9800000000000004  211.85313431672714)
            (3.982 211.83804885922123)
            (3.984 211.82297854775706)
            (3.9859999999999998  211.8079233595357)
            (3.9880000000000004  211.79288327180404)
            (3.99  211.77785826185453)
            (3.992 211.76284830702522)
            (3.9939999999999998  211.7478533846995)
            (3.9960000000000004  211.73287347230604)
            (3.998 211.71790854731864)
            (4.  211.7029585872563)
    (end)

    spin-orbit 2 6
        name "<A'_4Phi|LSX|D_4Delta>"
        spin 1.5 1.5
        lambda 3 2
        sigma 0.5 1.5
        factor i
        <x|Lz|y> 3i 2i
        type bobleroy
        values
            RE           1.62462749846993E+00
            RREF        -1.0E+00
            P            1.73481022E+01  (fit) (2.24278426E+01) 
            NT           4
            A0           5.79246648321811E+01  (fit) ( 4.85561322188458E+01)
            A1          -7.59556564595095E+01  (fit) (-5.36725677941076E+01)
            A2          -5.60822654296573E+02  (fit) (-2.69863583498234E+02)
            AINF         1.28321380952381E+02
    end
    (spin-orbit 2 6)
        (name "<A'_4Phi|LSX|D_4Delta>")
        (spin 1.5 1.5)
        (lambda 3 2)
        (sigma 0.5 1.5)
        (factor i)
        (<x|Lz|y> 3i 2i)
        (type bobleroy)
        (values)
            (RE           1.62462749846993E+00)
            (RREF        -1.0E+00)
            (P            5.0E+00)
            (NT           6)
            (A0           4.96066704E+01  (fit))
            (A1          -1.56609042E+02  (fit))
            (A2          -4.73824530E+02  (fit))
            (A3          -4.07731718E+02  (fit))
            (A4          -8.15533085E+02  (fit))
            (A5          -1.00000000E+03  (fit))
            (AINF         1.28321380952381E+02)
    (end)
    (spin-orbit-x 2 6)
        (name "<A'_4Phi|LSX|D_4Delta>")
        (spin 1.5 1.5)
        (lambda 3 2)
        (sigma 0.5 1.5)
        (factor i)
        (<x|Lz|y> 3i 2i)
        (type bobleroy)
        (values)
            (RE           1.62462749846993E+00)
            (RREF        -1.0E+00)
            (P            4.0E+00)
            (NT           2)
            (A0           2.48823501085901E+01  (fit))
            (A1           2.57600890615409E+02  (fit))
            (AINF        -2.79889665894370E+02  (fit))
    (end)
    (spin-orbit-x 2 6)
        (name "<A'_4Phi|LSX|D_4Delta>" )
        (spin 1.5 1.5)
        (lambda 3 2)
        (sigma 0.5 1.5)
        (factor i)
        (<x|Lz|y> 3i 2i)
        (type polynomial)
        (values)
            (A0         -1.81E+01 (fit) (5.908630671E+01))
            (RE          0.0E+00)
            (A1          3.80E+01 (fit) (-1.232440912E+01))
            (A2         -1.30E+01 (fit) (2.06930312E+00))
    (end )

    (spin-orbit-x 2 6)
        (name "<A'_4Phi|LSX|D_4Delta>"  (aug-cc-pVDZ/MRCI, Ap, A, B, D) )
        (spin 1.5 1.5)
        (lambda 3 2)
        (sigma 1.5 0.5)
        (units angstrom cm-1)
        (factor i)
        (<x|Lz|y> 3i 2i)
        (fit_factor 1e0)
        (type polynomial)
        (morphing)
        (values)
            (V0  1.0 (1.0))
            (R0  0.0)
            (A1  0.0 )
    (end )
    (abinitio spin-orbit-x 2 6)
        (name "<A'_4Phi|LSX|D_4Delta>"  (aug-cc-pVDZ/MRCI, Ap, A, B, D) )
        (spin 1.5 1.5)
        (lambda 3 2)
        (sigma 0.5 1.5)
        (units angstrom cm-1)
        (type grid)
        (factor -i)
        (<x|Lz|y>  3i 2i )
        (values)
            (1.2 54.88680601954409)
            (1.202 54.71662709850681)
            (1.204 54.54889338686052)
            (1.206 54.383565776091984)
            (1.208 54.22060584654709)
            (1.21  54.05997585418487)
            (1.212 53.90163871760757)
            (1.214 53.74555800536057)
            (1.216 53.59169792349602)
            (1.218 53.44002330339451)
            (1.22  53.29049958983859)
            (1.222 53.14309282933315)
            (1.224 52.99776965866645)
            (1.226 52.85449729370713)
            (1.228 52.71324351843136)
            (1.23  52.57397667417558)
            (1.232 52.436665649109386)
            (1.234 52.301279867923974)
            (1.236 52.16778928173133)
            (1.238 52.0361643581694)
            (1.24  51.90637607170901)
            (1.242 51.77839589415771)
            (1.244 51.65219578535658)
            (1.246 51.527748184065594)
            (1.248 51.405025999033455)
            (1.25  51.28400260024791)
            (1.252 51.16465181036261)
            (1.254 51.046947896296636)
            (1.256 50.930865561002996)
            (1.258 50.81637993540242)
            (1.26  50.70346657047888)
            (1.262 50.59210142953326)
            (1.264 50.48226088059198)
            (1.266 50.373921688966966)
            (1.268 50.26706100996392)
            (1.27  50.16165638173559)
            (1.272 50.057685718277064)
            (1.274 49.95512730255982)
            (1.276 49.85395977980189)
            (1.278 49.75416215087086)
            (1.28  49.65571376581725)
            (1.282 49.55859431753525)
            (1.284 49.46278383554818)
            (1.286 49.36826267991605)
            (1.288 49.27501153526262)
            (1.29  49.18301140491948)
            (1.292 49.09224360518454)
            (1.294 49.00268975969278)
            (1.296 48.91433179389653)
            (1.298 48.82715192965342)
            (1.3 48.74113267991935)
            (1.302 48.656256843544455)
            (1.304 48.57250750017002)
            (1.306 48.48986800522398)
            (1.308 48.408321985013195)
            (1.31  48.3278533319103)
            (1.312 48.2484461996333)
            (1.314 48.17008499861596)
            (1.316 48.09275439146699)
            (1.318 48.01643928851634)
            (1.3199999999999998  47.94112484344679)
            (1.322 47.866796449008895)
            (1.3239999999999998  47.79343973281795)
            (1.326 47.721040553230715)
            (1.3279999999999998  47.64958499530095)
            (1.33  47.57905936681146)
            (1.3319999999999999  47.50945019438171)
            (1.334 47.44074421964893)
            (1.3359999999999999  47.372928395521626)
            (1.338 47.3059898825037)
            (1.3399999999999999  47.239916045088044)
            (1.342 47.17469444821784)
            (1.3439999999999999  47.11031285381469)
            (1.3459999999999999  47.046759217371545)
            (1.3479999999999999  46.98402168460987)
            (1.3499999999999999  46.922088588199145)
            (1.3519999999999999  46.8609484445378)
            (1.3539999999999999  46.80058995059412)
            (1.3559999999999999  46.741001980806196)
            (1.3579999999999999  46.682173584039376)
            (1.3599999999999999  46.62409398060038)
            (1.3619999999999999  46.566752559306764)
            (1.3639999999999999  46.5101388746107)
            (1.3659999999999999  46.45424264377594)
            (1.3679999999999999  46.399053744106986)
            (1.3699999999999999  46.34456221022929)
            (1.3719999999999999  46.29075823141964)
            (1.3739999999999999  46.23763214898559)
            (1.376 46.18517445369305)
            (1.378 46.13337578324106)
            (1.38  46.08222691978274)
            (1.382 46.03171878749172)
            (1.384 45.98184245017284)
            (1.386 45.93258910891657)
            (1.388 45.88395009979598)
            (1.39  45.8359168916058)
            (1.392 45.78848108364228)
            (1.394 45.74163440352352)
            (1.396 45.69536870504915)
            (1.398 45.649675966098684)
            (1.4 45.60454828656792)
            (1.402 45.559977886342466)
            (1.404 45.51595710330772)
            (1.406 45.47247839139473)
            (1.408 45.42953431866105)
            (1.41  45.387117565405966)
            (1.412 45.3452209223196)
            (1.414 45.303837288664965)
            (1.416 45.26295967049251)
            (1.418 45.22258117888656)
            (1.42  45.1826950282428)
            (1.422 45.14329453457662)
            (1.424 45.10437311386128)
            (1.426 45.06592428039562)
            (1.428 45.02794164520064)
            (1.43  44.99041891444448)
            (1.432 44.95334988789511)
            (1.434 44.916728457400374)
            (1.436 44.88054860539473)
            (1.438 44.8448044034323)
            (1.44  44.809490010745606)
            (1.442 44.77459967282961)
            (1.444 44.74012772005058)
            (1.446 44.70606856627917)
            (1.448 44.672416707547455)
            (1.45  44.639166720729335)
            (1.452 44.60631326224396)
            (1.454 44.57385106678161)
            (1.456 44.54177494605179)
            (1.458 44.510079787552996)
            (1.46  44.47876055336377)
            (1.462 44.4478122789546)
            (1.464 44.41723007202055)
            (1.466 44.38700911133372)
            (1.468 44.357144645615726)
            (1.47  44.32763199242941)
            (1.472 44.29846653708969)
            (1.474 44.26964373159298)
            (1.476 44.24115909356504)
            (1.478 44.213008205226814)
            (1.48  44.18518671237787)
            (1.482 44.157690323397254)
            (1.484 44.13051480826129)
            (1.486 44.103655997578194)
            (1.488 44.07710978163897)
            (1.49  44.050872109484516)
            (1.492 44.02493898798848)
            (1.494 43.99930648095563)
            (1.496 43.97397070823551)
            (1.498 43.94892784485101)
            (1.5 43.92417412014165)
            (1.502 43.89970581692125)
            (1.504 43.875519270649825)
            (1.506 43.851610868619325)
            (1.508 43.82797704915301)
            (1.51  43.80461430081836)
            (1.512 43.781519161652945)
            (1.514 43.7586882184034)
            (1.516 43.736118105776974)
            (1.518 43.71380550570568)
            (1.52  43.69174714662249)
            (1.522 43.66993980274975)
            (1.524 43.64838029339927)
            (1.526 43.62706548228408)
            (1.528 43.60599227684153)
            (1.53  43.58515762756763)
            (1.532 43.5645585273623)
            (1.534 43.54419201088551)
            (1.536 43.52405515392393)
            (1.538 43.50414507276802)
            (1.54  43.48445892359939)
            (1.542 43.464993901888164)
            (1.544 43.445747241800206)
            (1.546 43.42671621561406)
            (1.548 43.40789813314744)
            (1.55  43.38929034119301)
            (1.552 43.37089022296342)
            (1.5539999999999998  43.35269519754535)
            (1.556 43.334702719362376)
            (1.5579999999999998  43.316910277646684)
            (1.56  43.2993153959192)
            (1.5619999999999998  43.28191563147823)
            (1.564 43.26470857489629)
            (1.5659999999999998  43.24769184952523)
            (1.568 43.23086311100907)
            (1.5699999999999998  43.214220046804925)
            (1.572 43.19776037571154)
            (1.5739999999999998  43.181481847405365)
            (1.576 43.16538224198413)
            (1.5779999999999998  43.14945936951776)
            (1.58  43.13371106960632)
            (1.5819999999999999  43.11813521094529)
            (1.584 43.102729690897526)
            (1.5859999999999999  43.08749243507217)
            (1.588 43.0724213969103)
            (1.5899999999999999  43.05751455727705)
            (1.592 43.04276992406032)
            (1.5939999999999999  43.02818553177579)
            (1.596 43.013759441178216)
            (1.5979999999999999  42.999489738878914)
            (1.6 42.98537453696916)
            (1.6019999999999999  42.97141197264973)
            (1.604 42.95760020786613)
            (1.6059999999999999  42.94393742894956)
            (1.608 42.9304218462637)
            (1.6099999999999999  42.917051693856834)
            (1.612 42.90382522911956)
            (1.6139999999999999  42.89074073244782)
            (1.616 42.877796506911224)
            (1.6179999999999999  42.86499087792653)
            (1.6199999999999999  42.85232219293625)
            (1.6219999999999999  42.83978882109224)
            (1.6239999999999999  42.82738915294423)
            (1.626 42.81512160013326)
            (1.628 42.80298459508971)
            (1.63  42.79097659073624)
            (1.632 42.77909606019515)
            (1.634 42.76734149650034)
            (1.636 42.75571141231379)
            (1.638 42.74420433964623)
            (1.64  42.73281882958235)
            (1.642 42.7215534520101)
            (1.644 42.710406795354125)
            (1.646 42.69937746631345)
            (1.648 42.68846408960303)
            (1.65  42.67766530769936)
            (1.652 42.66697978058991)
            (1.654 42.656406185526514)
            (1.656 42.64594321678233)
            (1.658 42.63558958541273)
            (1.66  42.625344019019636)
            (1.662 42.615205261519584)
            (1.664 42.60517207291524)
            (1.666 42.5952432290704)
            (1.668 42.585417521488424)
            (1.67  42.575693757093994)
            (1.672 42.56607075801818)
            (1.674 42.556547361386784)
            (1.676 42.54712241911186)
            (1.678 42.537794797686324)
            (1.68  42.528563377981776)
            (1.682 42.519427055049256)
            (1.684 42.510384737922976)
            (1.686 42.50143534942718)
            (1.688 42.49257782598564)
            (1.69  42.4838111174342)
            (1.692 42.47513418683602)
            (1.694 42.466546010299645)
            (1.696 42.45804557679974)
            (1.698 42.44963188800048)
            (1.7 42.44130395808166)
            (1.702 42.433060813567295)
            (1.704 42.42490149315675)
            (1.706 42.41682504755854)
            (1.708 42.40883053932635)
            (1.71  42.40091704269769)
            (1.712 42.39308364343478)
            (1.714 42.385329438667924)
            (1.716 42.377653536741064)
            (1.718 42.37005505705966)
            (1.72  42.362533129940886)
            (1.722 42.35508689646586)
            (1.724 42.34771550833421)
            (1.726 42.34041812772062)
            (1.728 42.33319392713364)
            (1.73  42.32604208927641)
            (1.732 42.31896180690949)
            (1.734 42.31195228271572)
            (1.736 42.30501272916696)
            (1.738 42.298142368392874)
            (1.74  42.29134043205153)
            (1.742 42.28460616120193)
            (1.744 42.27793880617839)
            (1.746 42.271337626466725)
            (1.748 42.2648018905822)
            (1.75  42.258330875949326)
            (1.752 42.251923868783315)
            (1.754 42.245580163973244)
            (1.756 42.239299064966964)
            (1.758 42.233079883657624)
            (1.76  42.226921940271836)
            (1.762 42.22082456325942)
            (1.764 42.21478708918477)
            (1.766 42.20880886261975)
            (1.768 42.20288923603815)
            (1.77  42.1970275697116)
            (1.772 42.19122323160702)
            (1.774 42.185475597285546)
            (1.776 42.179784049802784)
            (1.778 42.17414797961065)
            (1.7799999999999998  42.16856678446047)
            (1.782 42.1630398693075)
            (1.7839999999999998  42.157566646216836)
            (1.786 42.152146534270614)
            (1.7879999999999998  42.14677895947652)
            (1.79  42.14146335467764)
            (1.7919999999999998  42.136199159463494)
            (1.794 42.13098582008245)
            (1.7959999999999998  42.12582278935527)
            (1.798 42.12070952658988)
            (1.7999999999999998  42.115645497497425)
            (1.802 42.1106301741094)
            (1.8039999999999998  42.10566303469598)
            (1.806 42.10074356368552)
            (1.8079999999999998  42.09587125158517)
            (1.81  42.091045594902546)
            (1.8119999999999998  42.086266096068606)
            (1.814 42.08153226336146)
            (1.8159999999999998  42.07684361083137)
            (1.818 42.07219965822672)
            (1.8199999999999998  42.06759993092106)
            (1.822 42.0630439598411)
            (1.8239999999999998  42.058531281395766)
            (1.826 42.054061437406205)
            (1.8279999999999998  42.049633975036784)
            (1.83  42.04524844672701)
            (1.8319999999999999  42.04090441012442)
            (1.834 42.036601428018386)
            (1.8359999999999999  42.032339068274815)
            (1.838 42.028116903771775)
            (1.8399999999999999  42.02393451233601)
            (1.842 42.0197914766803)
            (1.8439999999999999  42.01568738434167)
            (1.846 42.01162182762051)
            (1.8479999999999999  42.007594403520464)
            (1.85  42.00360471368917)
            (1.8519999999999999  41.999652364359825)
            (1.854 41.99573696629347)
            (1.8559999999999999  41.99185813472219)
            (1.858 41.98801548929296)
            (1.8599999999999999  41.984208654012356)
            (1.862 41.98043725719194)
            (1.8639999999999999  41.97670093139444)
            (1.866 41.972999313380626)
            (1.8679999999999999  41.96933204405693)
            (1.87  41.965698768423735)
            (1.8719999999999999  41.96209913552447)
            (1.874 41.95853279839521)
            (1.876 41.954999414015134)
            (1.8780000000000001  41.95149864325753)
            (1.88  41.94803015084157)
            (1.8820000000000001  41.94459360528458)
            (1.884 41.941188678855134)
            (1.8860000000000001  41.937815047526605)
            (1.888 41.934472390931475)
            (1.8900000000000001  41.931160392316166)
            (1.892 41.927878738496545)
            (1.8940000000000001  41.92462711981391)
            (1.896 41.92140523009175)
            (1.8980000000000001  41.918212766592866)
            (1.9 41.915049429977266)
            (1.9020000000000001  41.91191492426044)
            (1.904 41.90880895677232)
            (1.906 41.905731238116715)
            (1.908 41.90268148213137)
            (1.91  41.89965940584837)
            (1.912 41.89666472945529)
            (1.914 41.89369717625675)
            (1.916 41.89075647263643)
            (1.918 41.8878423480197)
            (1.92  41.88495453483665)
            (1.922 41.88209276848565)
            (1.924 41.87925678729738)
            (1.926 41.87644633249934)
            (1.928 41.87366114818083)
            (1.93  41.870900981258345)
            (1.932 41.86816558144147)
            (1.934 41.86545470119923)
            (1.936 41.86276809572685)
            (1.938 41.860105522912924)
            (1.94  41.857466743307086)
            (1.942 41.85485152008805)
            (1.944 41.85225961903205)
            (1.946 41.84969080848176)
            (1.948 41.84714485931557)
            (1.95  41.84462154491723)
            (1.952 41.84212064114597)
            (1.954 41.83964192630691)
            (1.956 41.83718518112198)
            (1.958 41.83475018870106)
            (1.96  41.832336734513625)
            (1.962 41.82994460636066)
            (1.964 41.827573594347044)
            (1.966 41.82522349085418)
            (1.968 41.822894090513)
            (1.97  41.82058519017743)
            (1.972 41.81829658889799)
            (1.974 41.81602808789592)
            (1.976 41.81377949053759)
            (1.978 41.81155060230914)
            (1.98  41.809341230791524)
            (1.982 41.80715118563596)
            (1.984 41.804980278539475)
            (1.986 41.802828323220965)
            (1.988 41.80069513539745)
            (1.99  41.79858053276068)
            (1.992 41.79648433495399)
            (1.994 41.794406363549506)
            (1.996 41.79234644202561)
            (1.998 41.79030439574467)
            (2.  41.78828005193111)
            (2.002 41.78627323964968)
            (2.004 41.78428378978408)
            (2.0060000000000002  41.78231153501579)
            (2.008 41.780356309803224)
            (2.01  41.778417950361074)
            (2.012 41.77649629463998)
            (2.0140000000000002  41.774591182306445)
            (2.016 41.77270245472295)
            (2.018 41.7708299549284)
            (2.02  41.768973527618726)
            (2.0220000000000002  41.76713301912781)
            (2.024 41.7653082774086)
            (2.026 41.76349915201447)
            (2.028 41.76170549408086)
            (2.0300000000000002  41.759927156307015)
            (2.032 41.75816399293812)
            (2.034 41.75641585974755)
            (2.036 41.75468261401936)
            (2.038 41.752964114531)
            (2.04  41.751260221536235)
            (2.042 41.74957079674833)
            (2.044 41.747895703323344)
            (2.046 41.74623480584372)
            (2.048 41.74458797030202)
            (2.05  41.7429550640849)
            (2.052 41.74133595595727)
            (2.054 41.739730516046635)
            (2.056 41.73813861582764)
            (2.058 41.73656012810681)
            (2.06  41.73499492700748)
            (2.062 41.73344288795488)
            (2.064 41.73190388766146)
            (2.066 41.73037780411233)
            (2.068 41.72886451655091)
            (2.07  41.72736390546475)
            (2.072 41.725875852571576)
            (2.074 41.724400240805394)
            (2.076 41.722936954302874)
            (2.078 41.721485878389814)
            (2.08  41.72004689956782)
            (2.082 41.718619905501164)
            (2.084 41.71720478500375)
            (2.086 41.71580142802624)
            (2.088 41.71440972564339)
            (2.09  41.71302957004152)
            (2.092 41.71166085450606)
            (2.094 41.71030347340937)
            (2.096 41.708957322198614)
            (2.098 41.707622297383836)
            (2.1 41.706298296526136)
            (2.102 41.704985218226)
            (2.104 41.70368296211183)
            (2.106 41.70239142882848)
            (2.108 41.70111052002609)
            (2.11  41.69984013834892)
            (2.112 41.6985801874244)
            (2.114 41.69733057185228)
            (2.116 41.696091197193894)
            (2.118 41.69486196996162)
            (2.12  41.69364279760834)
            (2.122 41.69243358851717)
            (2.124 41.69123425199122)
            (2.126 41.690044698243504)
            (2.128 41.688864838386976)
            (2.13  41.687694584424655)
            (2.132 41.68653384923991)
            (2.134 41.685382546586816)
            (2.136 41.68424059108068)
            (2.138 41.68310789818861)
            (2.14  41.681984384220264)
            (2.142 41.680869966318646)
            (2.144 41.679764562451055)
            (2.146 41.67866809140014)
            (2.148 41.67758047275502)
            (2.15  41.67650162690254)
            (2.152 41.67543147501867)
            (2.154 41.67436993905988)
            (2.156 41.67331694175476)
            (2.158 41.672272406595674)
            (2.16  41.67123625783045)
            (2.162 41.67020842045431)
            (2.1639999999999997  41.66918882020177)
            (2.166 41.66817738353868)
            (2.168 41.66717403765437)
            (2.17  41.66617871045388)
            (2.1719999999999997  41.665191330550236)
            (2.174 41.66421182725689)
            (2.176 41.66324013058023)
            (2.178 41.66227617121207)
            (2.1799999999999997  41.66131988052244)
            (2.182 41.66037119055226)
            (2.184 41.65943003400616)
            (2.186 41.65849634424546)
            (2.1879999999999997  41.65757005528112)
            (2.19  41.656651101766855)
            (2.192 41.65573941899225)
            (2.194 41.654834942876064)
            (2.1959999999999997  41.65393760995949)
            (2.198 41.65304735739958)
            (2.2 41.65216412296269)
            (2.202 41.651287845018075)
            (2.2039999999999997  41.650418462531455)
            (2.206 41.64955591505874)
            (2.208 41.64870014273978)
            (2.21  41.647851086292185)
            (2.2119999999999997  41.64700868700531)
            (2.214 41.64617288673412)
            (2.216 41.64534362789333)
            (2.218 41.64452085345147)
            (2.2199999999999998  41.643704506925054)
            (2.222 41.642894532372885)
            (2.224 41.64209087439032)
            (2.226 41.641293478103655)
            (2.2279999999999998  41.640502289164566)
            (2.23  41.63971725374465)
            (2.232 41.638938318529924)
            (2.234 41.63816543071551)
            (2.2359999999999998  41.6373985380003)
            (2.238 41.636637588581706)
            (2.24  41.63588253115049)
            (2.242 41.63513331488559)
            (2.2439999999999998  41.63438988944908)
            (2.246 41.63365220498115)
            (2.248 41.632920212095115)
            (2.25  41.632193861872544)
            (2.252 41.631473105858404)
            (2.254 41.63075789605624)
            (2.2560000000000002  41.63004818492346)
            (2.258 41.62934392536663)
            (2.26  41.62864507073686)
            (2.262 41.62795157482519)
            (2.2640000000000002  41.62726339185807)
            (2.266 41.626580476492904)
            (2.268 41.62590278381354)
            (2.27  41.62523026932599)
            (2.2720000000000002  41.62456288895403)
            (2.274 41.62390059903494)
            (2.276 41.623243356315236)
            (2.278 41.6225911179465)
            (2.2800000000000002  41.62194384148125)
            (2.282 41.62130148486883)
            (2.284 41.62066400645134)
            (2.286 41.620031364959644)
            (2.2880000000000003  41.6194035195094)
            (2.29  41.61878042959717)
            (2.292 41.618162055096484)
            (2.294 41.61754835625405)
            (2.2960000000000003  41.616939293685974)
            (2.298 41.61633482837395)
            (2.3 41.61573492166164)
            (2.302 41.61513953525089)
            (2.3040000000000003  41.61454863119824)
            (2.306 41.61396217191122)
            (2.308 41.61338012014486)
            (2.31  41.612802438998166)
            (2.3120000000000003  41.61222909191066)
            (2.314 41.611660042658954)
            (2.316 41.61109525535328)
            (2.318 41.61053469443426)
            (2.3200000000000003  41.60997832466947)
            (2.322 41.60942611115023)
            (2.324 41.6088780192883)
            (2.326 41.60833401481271)
            (2.3280000000000003  41.607794063766555)
            (2.33  41.607258132503866)
            (2.332 41.60672618768646)
            (2.334 41.606198196280936)
            (2.3360000000000003  41.60567412555555)
            (2.338 41.60515394307729)
            (2.34  41.60463761670881)
            (2.342 41.60412511460553)
            (2.3440000000000003  41.603616405212755)
            (2.346 41.60311145726271)
            (2.348 41.602610239771785)
            (2.35  41.6021127220376)
            (2.3520000000000003  41.60161887363636)
            (2.354 41.601128664419946)
            (2.356 41.60064206451328)
            (2.3579999999999997  41.60015904431161)
            (2.36  41.59967957447778)
            (2.362 41.5992036259397)
            (2.364 41.5987311698876)
            (2.3659999999999997  41.598262177771524)
            (2.368 41.59779662129877)
            (2.37  41.5973344724313)
            (2.372 41.59687570338332)
            (2.3739999999999997  41.596420286618724)
            (2.376 41.59596819484868)
            (2.378 41.5955194010292)
            (2.38  41.59507387835874)
            (2.3819999999999997  41.59463160027581)
            (2.384 41.59419254045665)
            (2.386 41.593756672812894)
            (2.388 41.593323971489255)
            (2.3899999999999997  41.592894410861284)
            (2.392 41.59246796553308)
            (2.394 41.59204461033508)
            (2.396 41.591624320321884)
            (2.3979999999999997  41.591207070770004)
            (2.4 41.59079283717578)
            (2.402 41.59038159525321)
            (2.404 41.58997332093184)
            (2.4059999999999997  41.589567990354645)
            (2.408 41.589165579876045)
            (2.41  41.58876606605976)
            (2.412 41.58836942567686)
            (2.4139999999999997  41.5879756357037)
            (2.416 41.58758467331998)
            (2.418 41.58719651590679)
            (2.42  41.586811141044635)
            (2.4219999999999997  41.58642852651152)
            (2.424 41.58604865028106)
            (2.426 41.58567149052062)
            (2.428 41.58529702558939)
            (2.4299999999999997  41.584925234036625)
            (2.432 41.58455609459973)
            (2.434 41.58418958620257)
            (2.436 41.58382568795354)
            (2.4379999999999997  41.58346437914395)
            (2.44  41.58310563924618)
            (2.442 41.582749447911944)
            (2.444 41.58239578497065)
            (2.4459999999999997  41.58204463042765)
            (2.448 41.581695964462575)
            (2.45  41.58134976742768)
            (2.452 41.581006019846185)
            (2.4539999999999997  41.58066470241069)
            (2.456 41.580325795981494)
            (2.458 41.5799892815851)
            (2.46  41.57965514041255)
            (2.4619999999999997  41.57932335381791)
            (2.464 41.578993903316736)
            (2.466 41.578666770584505)
            (2.468 41.57834193745513)
            (2.4699999999999998  41.57801938591947)
            (2.472 41.577699098123844)
            (2.474 41.57738105636854)
            (2.476 41.57706524310637)
            (2.4779999999999998  41.576751640941296)
            (2.48  41.57644023262693)
            (2.482 41.57613100106515)
            (2.484 41.57582392930471)
            (2.4859999999999998  41.5755190005399)
            (2.488 41.575216198109096)
            (2.49  41.57491550549351)
            (2.492 41.57461690631575)
            (2.4939999999999998  41.5743203843386)
            (2.496 41.57402592346362)
            (2.498 41.57373350772992)
            (2.5 41.57344312131281)
            (2.502 41.57315474852261)
            (2.504 41.572868373803296)
            (2.5060000000000002  41.57258398173135)
            (2.508 41.57230155701444)
            (2.51  41.57202108449029)
            (2.512 41.5717425491254)
            (2.5140000000000002  41.57146593601387)
            (2.516 41.57119123037625)
            (2.518 41.5709184175583)
            (2.52  41.57064748302993)
            (2.5220000000000002  41.57037841238393)
            (2.524 41.57011119133494)
            (2.526 41.56984580571826)
            (2.528 41.56958224148879)
            (2.5300000000000002  41.56932048471983)
            (2.532 41.56906052160214)
            (2.534 41.5688023384427)
            (2.536 41.56854592166374)
            (2.5380000000000003  41.56829125780167)
            (2.54  41.56803833350597)
            (2.542 41.56778713553825)
            (2.544 41.56753765077113)
            (2.5460000000000003  41.56728986618727)
            (2.548 41.56704376887834)
            (2.55  41.56679934604408)
            (2.552 41.566556584991204)
            (2.5540000000000003  41.56631547313253)
            (2.556 41.56607599798596)
            (2.558 41.565838147173515)
            (2.56  41.565601908420405)
            (2.5620000000000003  41.56536726955408)
            (2.564 41.56513421850331)
            (2.566 41.56490274329726)
            (2.568 41.56467283206455)
            (2.5700000000000003  41.56444447303242)
            (2.572 41.56421765452573)
            (2.574 41.5639923649662)
            (2.576 41.56376859287142)
            (2.5780000000000003  41.56354632685406)
            (2.58  41.56332555562097)
            (2.582 41.56310626797233)
            (2.584 41.56288845280085)
            (2.5860000000000003  41.56267209909086)
            (2.588 41.56245719591755)
            (2.59  41.56224373244614)
            (2.592 41.56203169793102)
            (2.5940000000000003  41.56182108171502)
            (2.596 41.56161187322854)
            (2.598 41.56140406198886)
            (2.6 41.56119763759924)
            (2.6020000000000003  41.56099258974827)
            (2.604 41.560788908209)
            (2.606 41.56058658283826)
            (2.6079999999999997  41.560385603575874)
            (2.61  41.56018596044392)
            (2.612 41.559987643546)
            (2.614 41.55979064306652)
            (2.6159999999999997  41.55959494926997)
            (2.618 41.55940055250018)
            (2.62  41.55920744317965)
            (2.622 41.55901561180883)
            (2.6239999999999997  41.55882504896543)
            (2.626 41.55863574530375)
            (2.628 41.558447691553965)
            (2.63  41.55826087852148)
            (2.6319999999999997  41.55807529708627)
            (2.634 41.55789093820218)
            (2.636 41.557707792896295)
            (2.638 41.55752585226831)
            (2.6399999999999997  41.55734510748988)
            (2.642 41.557165549803955)
            (2.644 41.556987170524145)
            (2.646 41.55680996103418)
            (2.6479999999999997  41.556633912787206)
            (2.65  41.55645901730519)
            (2.652 41.55628526617834)
            (2.654 41.556112651064495)
            (2.6559999999999997  41.555941163688516)
            (2.658 41.555770795841724)
            (2.66  41.55560153938129)
            (2.662 41.55543338622967)
            (2.6639999999999997  41.55526632837404)
            (2.666 41.555100357865705)
            (2.668 41.554935466819586)
            (2.67  41.5547716474136)
            (2.6719999999999997  41.55460889188815)
            (2.674 41.554447192545595)
            (2.676 41.55428654174967)
            (2.678 41.554126931924955)
            (2.6799999999999997  41.553968355556385)
            (2.682 41.553810805188675)
            (2.684 41.55365427342584)
            (2.686 41.55349875293067)
            (2.6879999999999997  41.55334423642418)
            (2.69  41.55319071668517)
            (2.692 41.55303818654968)
            (2.694 41.55288663891049)
            (2.6959999999999997  41.55273606671668)
            (2.698 41.55258646297308)
            (2.7 41.55243782073981)
            (2.702 41.55229013313185)
            (2.7039999999999997  41.552143393318474)
            (2.706 41.55199759452286)
            (2.708 41.5518527300216)
            (2.71  41.55170879314422)
            (2.7119999999999997  41.551565777272764)
            (2.714 41.551423675841306)
            (2.716 41.55128248233552)
            (2.718 41.55114219029224)
            (2.7199999999999998  41.551002793299006)
            (2.722 41.55086428499365)
            (2.724 41.55072665906385)
            (2.726 41.55058990924669)
            (2.7279999999999998  41.5504540293283)
            (2.73  41.55031901314334)
            (2.732 41.55018485457466)
            (2.734 41.550051547552876)
            (2.7359999999999998  41.549919086055915)
            (2.738 41.54978746410871)
            (2.74  41.54965667578267)
            (2.742 41.549526715195405)
            (2.7439999999999998  41.549397576510245)
            (2.746 41.54926925393591)
            (2.748 41.54914174172609)
            (2.75  41.54901503417908)
            (2.752 41.54888912563738)
            (2.754 41.54876401048738)
            (2.7560000000000002  41.548639683158896)
            (2.758 41.548516138124874)
            (2.76  41.548393369901014)
            (2.762 41.54827137304537)
            (2.7640000000000002  41.54815014215805)
            (2.766 41.548029671880805)
            (2.768 41.547909956896724)
            (2.77  41.54779099192985)
            (2.7720000000000002  41.547672771744864)
            (2.774 41.547555291146736)
            (2.776 41.547438544980345)
            (2.778 41.54732252813023)
            (2.7800000000000002  41.54720723552016)
            (2.782 41.547092662112874)
            (2.784 41.54697880290974)
            (2.786 41.546865652950395)
            (2.7880000000000003  41.546753207312484)
            (2.79  41.54664146111128)
            (2.792 41.54653040949941)
            (2.794 41.54642004766656)
            (2.7960000000000003  41.546310370839095)
            (2.798 41.54620137427982)
            (2.8 41.54609305328764)
            (2.802 41.545985403197314)
            (2.8040000000000003  41.545878419379044)
            (2.806 41.545772097238306)
            (2.808 41.545666432215484)
            (2.81  41.54556141978559)
            (2.8120000000000003  41.54545705545801)
            (2.814 41.54535333477614)
            (2.816 41.54525025331723)
            (2.818 41.54514780669196)
            (2.8200000000000003  41.545045990544274)
            (2.822 41.544944800551065)
            (2.824 41.544844232421895)
            (2.826 41.54474428189874)
            (2.8280000000000003  41.54464494475568)
            (2.83  41.544546216798715)
            (2.832 41.54444809386544)
            (2.834 41.54435057182479)
            (2.8360000000000003  41.54425364657681)
            (2.838 41.54415731405237)
            (2.84  41.54406157021294)
            (2.842 41.54396641105029)
            (2.8440000000000003  41.54387183258631)
            (2.846 41.54377783087271)
            (2.848 41.543684401990795)
            (2.85  41.54359154205123)
            (2.8520000000000003  41.54349924719375)
            (2.854 41.54340751358703)
            (2.856 41.54331633742831)
            (2.858 41.54322571494328)
            (2.8600000000000003  41.5431356423858)
            (2.862 41.54304611603762)
            (2.864 41.54295713220828)
            (2.8659999999999997  41.54286868723474)
            (2.868 41.54278077748124)
            (2.87  41.54269339933909)
            (2.872 41.542606549226406)
            (2.8739999999999997  41.542520223587886)
            (2.876 41.54243441889465)
            (2.878 41.542349131643974)
            (2.88  41.5422643583591)
            (2.8819999999999997  41.54218009558901)
            (2.884 41.542096339908255)
            (2.886 41.5420130879167)
            (2.888 41.541930336239346)
            (2.8899999999999997  41.54184808152613)
            (2.892 41.54176632045172)
            (2.894 41.541685049715305)
            (2.896 41.54160426604039)
            (2.8979999999999997  41.54152396617465)
            (2.9 41.54144414688966)
            (2.902 41.54136480498078)
            (2.904 41.541285937266906)
            (2.9059999999999997  41.54120754059029)
            (2.908 41.54112961181641)
            (2.91  41.54105214783368)
            (2.912 41.540975145553375)
            (2.9139999999999997  41.54089860190935)
            (2.916 41.54082251385794)
            (2.918 41.54074687837774)
            (2.92  41.540671692469424)
            (2.9219999999999997  41.54059695315559)
            (2.924 41.54052265748057)
            (2.926 41.540448802510255)
            (2.928 41.540375385331906)
            (2.9299999999999997  41.54030240305406)
            (2.932 41.54022985280627)
            (2.934 41.54015773173896)
            (2.936 41.5400860370233)
            (2.9379999999999997  41.54001476585101)
            (2.94  41.53994391543421)
            (2.942 41.53987348300521)
            (2.944 41.53980346581643)
            (2.9459999999999997  41.539733861140185)
            (2.948 41.53966466626854)
            (2.95  41.539595878513154)
            (2.952 41.539527495205135)
            (2.9539999999999997  41.53945951369489)
            (2.956 41.539391931351915)
            (2.958 41.539324745564734)
            (2.96  41.53925795374069)
            (2.9619999999999997  41.53919155330581)
            (2.964 41.53912554170468)
            (2.966 41.53905991640025)
            (2.968 41.53899467487373)
            (2.9699999999999998  41.538929814624424)
            (2.972 41.53886533316964)
            (2.974 41.538801228044434)
            (2.976 41.53873749680162)
            (2.9779999999999998  41.53867413701151)
            (2.98  41.53861114626183)
            (2.982 41.53854852215758)
            (2.984 41.5384862623209)
            (2.9859999999999998  41.53842436439091)
            (2.988 41.538362826023636)
            (2.99  41.53830164489178)
            (2.992 41.538240818684706)
            (2.9939999999999998  41.53818034510822)
            (2.996 41.538120221884505)
            (2.998 41.538060446751935)
            (3.  41.53800101746498)
            (3.002 41.53794193179411)
            (3.004 41.537883187525594)
            (3.0060000000000002  41.537824782461456)
            (3.008 41.53776671441933)
            (3.01  41.53770898123228)
            (3.012 41.537651580748765)
            (3.0140000000000002  41.537594510832484)
            (3.016 41.537537769362245)
            (3.018 41.53748135423188)
            (3.02  41.53742526335007)
            (3.0220000000000002  41.53736949464031)
            (3.024 41.537314046040734)
            (3.026 41.53725891550404)
            (3.028 41.53720410099735)
            (3.0300000000000002  41.53714960050209)
            (3.032 41.53709541201394)
            (3.034 41.53704153354264)
            (3.036 41.536987963111976)
            (3.0380000000000003  41.536934698759566)
            (3.04  41.53688173853684)
            (3.042 41.536829080508916)
            (3.044 41.53677672275444)
            (3.0460000000000003  41.53672466336557)
            (3.048 41.5366729004478)
            (3.05  41.53662143211989)
            (3.052 41.53657025651376)
            (3.0540000000000003  41.536519371774396)
            (3.056 41.536468776059735)
            (3.058 41.53641846754058)
            (3.06  41.53636844440048)
            (3.0620000000000003  41.536318704835686)
            (3.064 41.53626924705497)
            (3.066 41.536220069279615)
            (3.068 41.53617116974326)
            (3.0700000000000003  41.53612254669183)
            (3.072 41.53607419838346)
            (3.074 41.536026123088355)
            (3.076 41.53597831908874)
            (3.0780000000000003  41.53593078467875)
            (3.08  41.53588351816436)
            (3.082 41.53583651786326)
            (3.084 41.535789782104786)
            (3.0860000000000003  41.53574330922985)
            (3.088 41.53569709759081)
            (3.09  41.535651145551455)
            (3.092 41.535605451486795)
            (3.0940000000000003  41.53556001378314)
            (3.096 41.53551483083785)
            (3.098 41.535469901059386)
            (3.1 41.535425222867154)
            (3.1020000000000003  41.53538079469141)
            (3.104 41.53533661497325)
            (3.106 41.53529268216445)
            (3.108 41.53524899472746)
            (3.1100000000000003  41.53520555113525)
            (3.112 41.53516234987127)
            (3.114 41.53511938942939)
            (3.116 41.535076668313785)
            (3.1180000000000003  41.535034185038874)
            (3.12  41.53499193812924)
            (3.122 41.53494992611955)
            (3.1239999999999997  41.5349081475545)
            (3.126 41.534866600988735)
            (3.128 41.53482528498673)
            (3.13  41.53478419812277)
            (3.1319999999999997  41.53474333898087)
            (3.134 41.53470270615467)
            (3.136 41.53466229824741)
            (3.138 41.53462211387182)
            (3.1399999999999997  41.534582151650056)
            (3.142 41.53454241021363)
            (3.144 41.534502888203384)
            (3.146 41.53446358426935)
            (3.1479999999999997  41.53442449707073)
            (3.15  41.5343856252758)
            (3.152 41.53434696756188)
            (3.154 41.534308522615234)
            (3.1559999999999997  41.53427028913099)
            (3.158 41.53423226581313)
            (3.16  41.53419445137438)
            (3.162 41.53415684453618)
            (3.1639999999999997  41.53411944402854)
            (3.166 41.534082248590096)
            (3.168 41.53404525696795)
            (3.17  41.534008467917666)
            (3.1719999999999997  41.53397188020316)
            (3.174 41.533935492596676)
            (3.176 41.53389930387872)
            (3.178 41.533863312837966)
            (3.1799999999999997  41.533827518271245)
            (3.182 41.533791918983454)
            (3.184 41.5337565137875)
            (3.186 41.53372130150425)
            (3.1879999999999997  41.53368628096247)
            (3.19  41.533651450998754)
            (3.192 41.53361681045749)
            (3.194 41.533582358190785)
            (3.1959999999999997  41.53354809305842)
            (3.198 41.53351401392778)
            (3.2 41.53348011967381)
            (3.202 41.533446409178964)
            (3.2039999999999997  41.53341288133314)
            (3.2060000000000004  41.53337953503363)
            (3.208 41.533346369185054)
            (3.21  41.533313382699326)
            (3.2119999999999997  41.533280574495606)
            (3.2140000000000004  41.533247943500214)
            (3.216 41.53321548864662)
            (3.218 41.53318320887532)
            (3.2199999999999998  41.53315110313392)
            (3.2220000000000004  41.533119170376914)
            (3.224 41.53308740956578)
            (3.226 41.53305581966884)
            (3.2279999999999998  41.53302439966126)
            (3.2300000000000004  41.532993148524945)
            (3.232 41.53296206524858)
            (3.234 41.53293114882747)
            (3.2359999999999998  41.53290039826361)
            (3.2380000000000004  41.53286981256551)
            (3.24  41.532839390748244)
            (3.242 41.532809131833396)
            (3.2439999999999998  41.532779034848964)
            (3.2460000000000004  41.53274909882934)
            (3.248 41.532719322815275)
            (3.25  41.532689705853805)
            (3.252 41.53266024699824)
            (3.2539999999999996  41.53263094530809)
            (3.2560000000000002  41.532601799849054)
            (3.258 41.53257280969292)
            (3.26  41.53254397391759)
            (3.2619999999999996  41.53251529160696)
            (3.2640000000000002  41.53248676185098)
            (3.266 41.53245838374549)
            (3.268 41.53243015639227)
            (3.2699999999999996  41.532402078898954)
            (3.2720000000000002  41.532374150379)
            (3.274 41.53234636995166)
            (3.276 41.53231873674191)
            (3.2779999999999996  41.53229124988044)
            (3.2800000000000002  41.53226390850357)
            (3.282 41.532236711753285)
            (3.284 41.53220965877711)
            (3.2859999999999996  41.53218274872814)
            (3.2880000000000003  41.53215598076494)
            (3.29  41.53212935405155)
            (3.292 41.53210286775744)
            (3.2939999999999996  41.532076521057455)
            (3.2960000000000003  41.53205031313178)
            (3.298 41.53202424316592)
            (3.3 41.531998310350644)
            (3.3019999999999996  41.53197251388195)
            (3.3040000000000003  41.53194685296105)
            (3.306 41.53192132679428)
            (3.308 41.53189593459314)
            (3.3099999999999996  41.53187067557418)
            (3.3120000000000003  41.53184554895905)
            (3.314 41.53182055397435)
            (3.316 41.531795689851705)
            (3.3179999999999996  41.531770955827675)
            (3.3200000000000003  41.53174635114374)
            (3.322 41.53172187504622)
            (3.324 41.531697526786324)
            (3.3259999999999996  41.53167330562004)
            (3.3280000000000003  41.53164921080812)
            (3.33  41.531625241616084)
            (3.332 41.53160139731415)
            (3.3339999999999996  41.531577677177204)
            (3.3360000000000003  41.53155408048477)
            (3.338 41.53153060652099)
            (3.34  41.53150725457457)
            (3.3419999999999996  41.53148402393879)
            (3.3440000000000003  41.5314609139114)
            (3.346 41.53143792379468)
            (3.348 41.5314150528953)
            (3.3499999999999996  41.53139230052442)
            (3.3520000000000003  41.53136966599753)
            (3.354 41.53134714863451)
            (3.356 41.53132474775954)
            (3.3579999999999997  41.53130246270114)
            (3.3600000000000003  41.531280292792054)
            (3.362 41.531258237369286)
            (3.364 41.53123629577404)
            (3.3659999999999997  41.53121446735172)
            (3.3680000000000003  41.531192751451854)
            (3.37  41.5311711474281)
            (3.372 41.53114965463821)
            (3.3739999999999997  41.53112827244401)
            (3.3760000000000003  41.53110700021135)
            (3.378 41.53108583731008)
            (3.38  41.53106478311406)
            (3.3819999999999997  41.53104383700109)
            (3.3840000000000003  41.53102299835289)
            (3.386 41.53100226655508)
            (3.388 41.53098164099715)
            (3.3899999999999997  41.53096112107245)
            (3.3920000000000003  41.53094070617812)
            (3.394 41.53092039571515)
            (3.396 41.530900189088236)
            (3.3979999999999997  41.530880085705824)
            (3.4000000000000004  41.53086008498012)
            (3.402 41.53084018632698)
            (3.404 41.53082038916592)
            (3.4059999999999997  41.530800692920124)
            (3.4080000000000004  41.530781097016366)
            (3.41  41.53076160088503)
            (3.412 41.53074220396004)
            (3.4139999999999997  41.53072290567889)
            (3.4160000000000004  41.530703705482566)
            (3.418 41.53068460281556)
            (3.42  41.53066559712582)
            (3.4219999999999997  41.53064668786475)
            (3.4240000000000004  41.53062787448719)
            (3.426 41.53060915645133)
            (3.428 41.53059053321879)
            (3.4299999999999997  41.53057200425451)
            (3.4320000000000004  41.53055356902677)
            (3.434 41.53053522700714)
            (3.436 41.5305169776705)
            (3.4379999999999997  41.530498820494984)
            (3.4400000000000004  41.53048075496194)
            (3.442 41.53046278055598)
            (3.444 41.53044489676487)
            (3.4459999999999997  41.53042710307957)
            (3.4480000000000004  41.53040939899418)
            (3.45  41.53039178400596)
            (3.452 41.53037425761524)
            (3.4539999999999997  41.53035681932548)
            (3.4560000000000004  41.530339468643184)
            (3.458 41.53032220507789)
            (3.46  41.53030502814219)
            (3.4619999999999997  41.53028793735167)
            (3.4640000000000004  41.53027093222493)
            (3.466 41.53025401228348)
            (3.468 41.530237177051816)
            (3.4699999999999998  41.53022042605736)
            (3.4720000000000004  41.53020375883043)
            (3.474 41.53018717490423)
            (3.476 41.530170673814844)
            (3.4779999999999998  41.53015425510117)
            (3.4800000000000004  41.530137918305)
            (3.482 41.53012166297087)
            (3.484 41.53010548864615)
            (3.4859999999999998  41.53008939488097)
            (3.4880000000000004  41.530073381228185)
            (3.49  41.53005744724345)
            (3.492 41.530041592485084)
            (3.4939999999999998  41.530025816514126)
            (3.4960000000000004  41.53001011889428)
            (3.498 41.52999449919195)
            (3.5 41.52997895697614)
            (3.502 41.52996349181852)
            (3.5040000000000004  41.52994810329335)
            (3.5060000000000002  41.52993279097749)
            (3.508 41.52991755445036)
            (3.51  41.52990239329397)
            (3.5119999999999996  41.52988730709286)
            (3.5140000000000002  41.52987229543406)
            (3.516 41.52985735790716)
            (3.518 41.529842494104216)
            (3.5199999999999996  41.52982770361976)
            (3.5220000000000002  41.529812986050786)
            (3.524 41.52979834099673)
            (3.526 41.52978376805944)
            (3.5279999999999996  41.529769266843196)
            (3.5300000000000002  41.529754836954666)
            (3.532 41.5297404780029)
            (3.534 41.52972618959929)
            (3.5359999999999996  41.529711971357585)
            (3.5380000000000003  41.52969782289389)
            (3.54  41.529683743826574)
            (3.542 41.529669733776366)
            (3.5439999999999996  41.529655792366235)
            (3.5460000000000003  41.52964191922145)
            (3.548 41.52962811396951)
            (3.55  41.529614376240175)
            (3.5519999999999996  41.52960070566543)
            (3.5540000000000003  41.529587101879464)
            (3.556 41.52957356451866)
            (3.558 41.529560093221576)
            (3.5599999999999996  41.52954668762898)
            (3.5620000000000003  41.52953334738374)
            (3.564 41.52952007213089)
            (3.566 41.5295068615176)
            (3.5679999999999996  41.529493715193134)
            (3.5700000000000003  41.52948063280886)
            (3.572 41.52946761401823)
            (3.574 41.52945465847676)
            (3.5759999999999996  41.529441765842044)
            (3.5780000000000003  41.52942893577369)
            (3.58  41.52941616793336)
            (3.582 41.529403461984735)
            (3.5839999999999996  41.52939081759348)
            (3.5860000000000003  41.52937823442726)
            (3.588 41.52936571215573)
            (3.59  41.5293532504505)
            (3.5919999999999996  41.52934084898512)
            (3.5940000000000003  41.5293285074351)
            (3.596 41.529316225477864)
            (3.598 41.52930400279278)
            (3.5999999999999996  41.52929183906106)
            (3.6020000000000003  41.52927973396586)
            (3.604 41.52926768719219)
            (3.606 41.52925569842693)
            (3.6079999999999997  41.529243767358814)
            (3.6100000000000003  41.529231893678414)
            (3.612 41.529220077078136)
            (3.614 41.5292083172522)
            (3.6159999999999997  41.52919661389664)
            (3.6180000000000003  41.52918496670926)
            (3.62  41.52917337538969)
            (3.622 41.52916183963928)
            (3.6239999999999997  41.529150359161186)
            (3.6260000000000003  41.529138933660285)
            (3.628 41.52912756284319)
            (3.63  41.52911624641826)
            (3.6319999999999997  41.529104984095554)
            (3.6340000000000003  41.529093775586844)
            (3.636 41.52908262060558)
            (3.638 41.5290715188669)
            (3.6399999999999997  41.529060470087636)
            (3.6420000000000003  41.529049473986234)
            (3.644 41.52903853028283)
            (3.646 41.52902763869921)
            (3.6479999999999997  41.529016798958736)
            (3.6500000000000004  41.52900601078642)
            (3.652 41.52899527390888)
            (3.654 41.52898458805436)
            (3.6559999999999997  41.52897395295263)
            (3.6580000000000004  41.52896336833509)
            (3.66  41.52895283393468)
            (3.662 41.52894234948592)
            (3.6639999999999997  41.52893191472484)
            (3.6660000000000004  41.52892152938905)
            (3.668 41.52891119321766)
            (3.67  41.52890090595132)
            (3.6719999999999997  41.52889066733217)
            (3.6740000000000004  41.52888047710385)
            (3.676 41.52887033501148)
            (3.678 41.52886024080172)
            (3.6799999999999997  41.52885019422261)
            (3.6820000000000004  41.52884019502372)
            (3.684 41.52883024295604)
            (3.686 41.528820337772004)
            (3.6879999999999997  41.5288104792255)
            (3.6900000000000004  41.52880066707183)
            (3.692 41.52879090106768)
            (3.694 41.5287811809712)
            (3.6959999999999997  41.528771506541894)
            (3.6980000000000004  41.52876187754068)
            (3.7 41.528752293729845)
            (3.702 41.52874275487304)
            (3.7039999999999997  41.5287332607353)
            (3.7060000000000004  41.528723811082976)
            (3.708 41.528714405683814)
            (3.71  41.52870504430687)
            (3.7119999999999997  41.52869572672252)
            (3.7140000000000004  41.52868645270247)
            (3.716 41.52867722201976)
            (3.718 41.52866803444869)
            (3.7199999999999998  41.52865888976491)
            (3.7220000000000004  41.5286497877453)
            (3.724 41.528640728168064)
            (3.726 41.52863171081264)
            (3.7279999999999998  41.52862273545976)
            (3.7300000000000004  41.52861380189142)
            (3.732 41.52860490989081)
            (3.734 41.528596059242425)
            (3.7359999999999998  41.52858724973194)
            (3.7380000000000004  41.5285784811463)
            (3.74  41.528569753273615)
            (3.742 41.528561065903254)
            (3.7439999999999998  41.528552418825754)
            (3.7460000000000004  41.528543811832876)
            (3.748 41.52853524471753)
            (3.75  41.52852671727383)
            (3.752 41.52851822929706)
            (3.7540000000000004  41.528509780583676)
            (3.7560000000000002  41.52850137093126)
            (3.758 41.52849300013859)
            (3.76  41.52848466800555)
            (3.7619999999999996  41.52847637433317)
            (3.7640000000000002  41.52846811892361)
            (3.766 41.52845990158018)
            (3.768 41.52845172210724)
            (3.7699999999999996  41.52844358031033)
            (3.7720000000000002  41.52843547599604)
            (3.774 41.528427408972085)
            (3.776 41.52841937904725)
            (3.7779999999999996  41.52841138603141)
            (3.7800000000000002  41.528403429735505)
            (3.782 41.528395509971546)
            (3.784 41.528387626552615)
            (3.7859999999999996  41.52837977929284)
            (3.7880000000000003  41.5283719680074)
            (3.79  41.52836419251251)
            (3.792 41.52835645262543)
            (3.7939999999999996  41.52834874816444)
            (3.7960000000000003  41.528341078948834)
            (3.798 41.528333444798946)
            (3.8 41.52832584553611)
            (3.8019999999999996  41.528318280982646)
            (3.8040000000000003  41.5283107509619)
            (3.806 41.52830325529819)
            (3.808 41.52829579381683)
            (3.8099999999999996  41.5282883663441)
            (3.8120000000000003  41.52828097270728)
            (3.814 41.52827361273458)
            (3.816 41.52826628625519)
            (3.8179999999999996  41.528258993099264)
            (3.8200000000000003  41.5282517330979)
            (3.822 41.52824450608315)
            (3.824 41.52823731188795)
            (3.8259999999999996  41.52823015034625)
            (3.8280000000000003  41.52822302129288)
            (3.83  41.52821592456358)
            (3.832 41.528208859995054)
            (3.8339999999999996  41.52820182742485)
            (3.8360000000000003  41.528194826691475)
            (3.838 41.52818785763432)
            (3.84  41.528180920093654)
            (3.8419999999999996  41.52817401391065)
            (3.8440000000000003  41.52816713892735)
            (3.846 41.5281602949867)
            (3.848 41.528153481932485)
            (3.8499999999999996  41.52814669960938)
            (3.8520000000000003  41.5281399478629)
            (3.854 41.52813322653944)
            (3.856 41.528126535486216)
            (3.8579999999999997  41.52811987455134)
            (3.8600000000000003  41.52811324358371)
            (3.862 41.52810664243307)
            (3.864 41.52810007095004)
            (3.8659999999999997  41.52809352898601)
            (3.8680000000000003  41.52808701639323)
            (3.87  41.52808053302473)
            (3.872 41.52807407873436)
            (3.8739999999999997  41.528067653376816)
            (3.8760000000000003  41.52806125680755)
            (3.878 41.528054888882814)
            (3.88  41.52804854945967)
            (3.8819999999999997  41.528042238395955)
            (3.8840000000000003  41.52803595555029)
            (3.886 41.52802970078208)
            (3.888 41.52802347395148)
            (3.8899999999999997  41.52801727491944)
            (3.8920000000000003  41.52801110354767)
            (3.894 41.52800495969861)
            (3.896 41.527998843235494)
            (3.8979999999999997  41.52799275402227)
            (3.9000000000000004  41.52798669192365)
            (3.902 41.52798065680509)
            (3.904 41.52797464853277)
            (3.9059999999999997  41.527968666973614)
            (3.9080000000000004  41.527962711995265)
            (3.91  41.52795678346608)
            (3.912 41.52795088125516)
            (3.9139999999999997  41.52794500523229)
            (3.9160000000000004  41.527939155268)
            (3.918 41.52793333123349)
            (3.92  41.527927533000685)
            (3.9219999999999997  41.52792176044221)
            (3.9240000000000004  41.527916013431366)
            (3.926 41.52791029184215)
            (3.928 41.527904595549245)
            (3.9299999999999997  41.527898924428015)
            (3.9320000000000004  41.52789327835452)
            (3.934 41.527887657205454)
            (3.936 41.52788206085821)
            (3.9379999999999997  41.52787648919084)
            (3.9400000000000004  41.527870942082046)
            (3.942 41.52786541941121)
            (3.944 41.52785992105834)
            (3.9459999999999997  41.527854446904094)
            (3.9480000000000004  41.52784899682983)
            (3.95  41.52784357071746)
            (3.952 41.527838168449605)
            (3.9539999999999997  41.527832789909496)
            (3.9560000000000004  41.527827434980985)
            (3.958 41.527822103548566)
            (3.96  41.52781679549734)
            (3.9619999999999997  41.52781151071304)
            (3.9640000000000004  41.527806249082026)
            (3.966 41.52780101049123)
            (3.968 41.52779579482823)
            (3.9699999999999998  41.5277906019812)
            (3.9720000000000004  41.52778543183892)
            (3.974 41.52778028429075)
            (3.976 41.52777515922664)
            (3.9779999999999998  41.52777005653718)
            (3.9800000000000004  41.527764976113495)
            (3.982 41.5277599178473)
            (3.984 41.52775488163091)
            (3.9859999999999998  41.52774986735723)
            (3.9880000000000004  41.527744874919684)
            (3.99  41.52773990421232)
            (3.992 41.52773495512973)
            (3.9939999999999998  41.52773002756708)
            (3.9960000000000004  41.52772512142008)
            (3.998 41.52772023658502)
            (4.  41.52771537295872/n)
    (end )

    spin-orbit 2 8
        name "<A'_4Phi|LSX|1_2Gamma>"
        spin 1.5 0.5
        lambda 3 4
        sigma 1.5 0.5
        factor i
        <x|Lz|y> 3i 4i
        type bobleroy
        Values
            RE           1.62462749846993E+00
            RREF        -1.0E+00
            P            5.0E+00
            NT           5
            A0           2.07026528427003E+01  (fit)
            A1          -3.22992908887549E+02  (fit)
            A2          -1.47100485333730E+03  (fit)
            A3           6.05908154580810E+01  (fit)
            A4           1.81513964048303E+03  (fit)
            AINF         1.28321380952381E+02  
    end
    (spin-orbit 2 8)
        (name "<A'_4Phi|LSX|1_2Gamma>")
        (spin 1.5 0.5)
        (lambda 3 4)
        (sigma 1.5 0.5)
        (factor i)
        (<x|Lz|y> 3i 4i)
        (type bobleroy)
        (Values)
            (RE           1.62462749846993E+00)
            (RREF        -1.0E+00)
            (P            5.0E+00)
            (NT           2)
            (A0           1.07874168902411E+01  (fit))
            (A1           4.77972364095836E+02  (fit))
            (AINF         -6.81650144560541E+02  (fit))
    (end)

    (spin-orbit-x 2 8)
        (name "<A'_4Phi|LSX|1_2Gamma>"   (CASSCF/cc-pVDZ, X, C, al2Sigm, al2Sigp, 1_2Delta, 1_2Gamma))
        (spin 1.5 0.5)
        (lambda 3 4)
        (sigma 1.5 0.5)
        (type grid)
        (morphing)
        (fit_factor 1e0)
        (factor i)
        (<x|Lz|y>  3i 4i)
        (type polynomial)
        (morphing)
        (values)
            (B0           0.0 (!!!!!!!!!!!!!!!))
            (B1           0.000000000000000000)
            (B2           0.00000000000000E+00)
    (end)
    (abinitio spin-orbit-x 2 8)
        (name "<A'_4Phi|LSX|1_2Gamma>"   (CASSCF/cc-pVDZ, X, C, al2Sigm, al2Sigp, 1_2Delta, 1_2Gamma))
        (spin 1.5 0.5)
        (lambda 3 4)
        (sigma 1.5 0.5)
        (units angstrom cm-1)
        (type grid)
        (factor i)
        (<x|Lz|y>  3i 4i)
        (values)
            (1.2 81.96079562938)
            (1.202 81.96079562938)
            (1.204 81.96079562938)
            (1.206 81.96079562938)
            (1.208 81.96079562938)
            (1.21  81.96079562938)
            (1.212 81.96079562938)
            (1.214 81.96079562938)
            (1.216 81.96079562938)
            (1.218 81.96079562938)
            (1.22  81.96079562938)
            (1.222 81.96079562938)
            (1.224 81.96079562938)
            (1.226 81.96079562938)
            (1.228 81.96079562938)
            (1.23  81.96079562938)
            (1.232 81.96079562938)
            (1.234 81.96079562938)
            (1.236 81.96079562938)
            (1.238 81.96079562938)
            (1.24  81.96079562938)
            (1.242 81.96079562938)
            (1.244 81.96079562938)
            (1.246 81.96079562938)
            (1.248 81.96079562938)
            (1.25  81.96079562938)
            (1.252 81.96079562938)
            (1.254 81.96079562938)
            (1.256 81.96079562938)
            (1.258 81.96079562938)
            (1.26  81.96079562938)
            (1.262 81.96079562938)
            (1.264 81.96079562938)
            (1.266 81.96079562938)
            (1.268 81.96079562938)
            (1.27  81.96079562938)
            (1.272 81.96079562938)
            (1.274 81.96079562938)
            (1.276 81.96079562938)
            (1.278 81.96079562938)
            (1.28  81.96079562938)
            (1.282 81.96079562938)
            (1.284 81.96079562938)
            (1.286 81.96079562938)
            (1.288 81.96079562938)
            (1.29  81.96079562938)
            (1.292 81.96079562938)
            (1.294 81.96079562938)
            (1.296 81.96079562938)
            (1.298 81.96079562938)
            (1.3 81.96079562938)
            (1.302 81.96079562938)
            (1.304 81.96079562938)
            (1.306 81.96079562938)
            (1.308 81.96079562938)
            (1.31  81.96079562938)
            (1.312 81.96079562938)
            (1.314 81.96079562938)
            (1.316 81.96079562938)
            (1.318 81.96079562938)
            (1.3199999999999998  81.96079562938)
            (1.322 81.96079562938)
            (1.3239999999999998  81.96079562938)
            (1.326 81.96079562938)
            (1.3279999999999998  81.96079562938)
            (1.33  81.96079562938)
            (1.3319999999999999  81.96079562938)
            (1.334 81.96079562938)
            (1.3359999999999999  81.96079562938)
            (1.338 81.96079562938)
            (1.3399999999999999  81.96079562938)
            (1.342 81.96079562938)
            (1.3439999999999999  81.96079562938)
            (1.3459999999999999  81.96079562938)
            (1.3479999999999999  81.96079562938)
            (1.3499999999999999  81.96079562938)
            (1.3519999999999999  81.96079562938)
            (1.3539999999999999  81.96079562938)
            (1.3559999999999999  81.96079562938)
            (1.3579999999999999  81.96079562938)
            (1.3599999999999999  81.96079562938)
            (1.3619999999999999  81.96079562938)
            (1.3639999999999999  81.96079562938)
            (1.3659999999999999  81.96079562938)
            (1.3679999999999999  81.96079562938)
            (1.3699999999999999  81.96079562938)
            (1.3719999999999999  81.96079562938)
            (1.3739999999999999  81.96079562938)
            (1.376 81.96079562938)
            (1.378 81.96079562938)
            (1.38  81.96079562938)
            (1.382 81.96079562938)
            (1.384 81.96079562938)
            (1.386 81.96079562938)
            (1.388 81.96079562938)
            (1.39  81.96079562938)
            (1.392 81.96079562938)
            (1.394 81.96079562938)
            (1.396 81.96079562938)
            (1.398 81.96079562938)
            (1.4 81.96079562938)
            (1.402 81.96079562938)
            (1.404 81.96079562938)
            (1.406 81.96079562938)
            (1.408 81.96079562938)
            (1.41  81.96079562938)
            (1.412 81.96079562938)
            (1.414 81.96079562938)
            (1.416 81.96079562938)
            (1.418 81.96079562938)
            (1.42  81.96079562938)
            (1.422 81.96079562938)
            (1.424 81.96079562938)
            (1.426 81.96079562938)
            (1.428 81.96079562938)
            (1.43  81.96079562938)
            (1.432 81.96079562938)
            (1.434 81.96079562938)
            (1.436 81.96079562938)
            (1.438 81.96079562938)
            (1.44  81.96079562938)
            (1.442 81.96079562938)
            (1.444 81.96079562938)
            (1.446 81.96079562938)
            (1.448 81.96079562938)
            (1.45  81.96079562938)
            (1.452 81.96079562938)
            (1.454 81.96079562938)
            (1.456 81.96079562938)
            (1.458 81.96079562938)
            (1.46  81.96079562938)
            (1.462 81.96079562938)
            (1.464 81.96079562938)
            (1.466 81.96079562938)
            (1.468 81.96079562938)
            (1.47  81.96079562938)
            (1.472 81.96079562938)
            (1.474 81.96079562938)
            (1.476 81.96079562938)
            (1.478 81.96079562938)
            (1.48  81.96079562938)
            (1.482 81.96079562938)
            (1.484 81.96079562938)
            (1.486 81.96079562938)
            (1.488 81.96079562938)
            (1.49  81.96079562938)
            (1.492 81.96079562938)
            (1.494 81.96079562938)
            (1.496 81.96079562938)
            (1.498 81.96079562938)
            (1.5 81.96079562938)
            (1.502 81.96079562938)
            (1.504 81.96079562938)
            (1.506 81.96079562938)
            (1.508 81.96079562938)
            (1.51  81.96079562938)
            (1.512 81.96079562938)
            (1.514 81.96079562938)
            (1.516 81.96079562938)
            (1.518 81.96079562938)
            (1.52  81.96079562938)
            (1.522 81.96079562938)
            (1.524 81.96079562938)
            (1.526 81.96079562938)
            (1.528 81.96079562938)
            (1.53  81.96079562938)
            (1.532 81.96079562938)
            (1.534 81.96079562938)
            (1.536 81.96079562938)
            (1.538 81.96079562938)
            (1.54  81.96079562938)
            (1.542 81.96079562938)
            (1.544 81.96079562938)
            (1.546 81.96079562938)
            (1.548 81.96079562938)
            (1.55  81.96079562938)
            (1.552 81.96079562938)
            (1.5539999999999998  81.96079562938)
            (1.556 81.96079562938)
            (1.5579999999999998  81.96079562938)
            (1.56  81.96079562938)
            (1.5619999999999998  81.96079562938)
            (1.564 81.96079562938)
            (1.5659999999999998  81.96079562938)
            (1.568 81.96079562938)
            (1.5699999999999998  81.96079562938)
            (1.572 81.96079562938)
            (1.5739999999999998  81.96079562938)
            (1.576 81.96079562938)
            (1.5779999999999998  81.96079562938)
            (1.58  81.96079562938)
            (1.5819999999999999  81.96079562938)
            (1.584 81.96079562938)
            (1.5859999999999999  81.96079562938)
            (1.588 81.96079562938)
            (1.5899999999999999  81.96079562938)
            (1.592 81.96079562938)
            (1.5939999999999999  81.96079562938)
            (1.596 81.96079562938)
            (1.5979999999999999  81.96079562938)
            (1.6 81.96079562938)
            (1.6019999999999999  81.96079562938)
            (1.604 81.96079562938)
            (1.6059999999999999  81.96079562938)
            (1.608 81.96079562938)
            (1.6099999999999999  81.96079562938)
            (1.612 81.96079562938)
            (1.6139999999999999  81.96079562938)
            (1.616 81.96079562938)
            (1.6179999999999999  81.96079562938)
            (1.6199999999999999  81.96079562938)
            (1.6219999999999999  81.96079562938)
            (1.6239999999999999  81.96079562938)
            (1.626 81.96079562938)
            (1.628 81.96079562938)
            (1.63  81.96079562938)
            (1.632 81.96079562938)
            (1.634 81.96079562938)
            (1.636 81.96079562938)
            (1.638 81.96079562938)
            (1.64  81.96079562938)
            (1.642 81.96079562938)
            (1.644 81.96079562938)
            (1.646 81.96079562938)
            (1.648 81.96079562938)
            (1.65  81.96079562938)
            (1.652 81.96079562938)
            (1.654 81.96079562938)
            (1.656 81.96079562938)
            (1.658 81.96079562938)
            (1.66  81.96079562938)
            (1.662 81.96079562938)
            (1.664 81.96079562938)
            (1.666 81.96079562938)
            (1.668 81.96079562938)
            (1.67  81.96079562938)
            (1.672 81.96079562938)
            (1.674 81.96079562938)
            (1.676 81.96079562938)
            (1.678 81.96079562938)
            (1.68  81.96079562938)
            (1.682 81.96079562938)
            (1.684 81.96079562938)
            (1.686 81.96079562938)
            (1.688 81.96079562938)
            (1.69  81.96079562938)
            (1.692 81.96079562938)
            (1.694 81.96079562938)
            (1.696 81.96079562938)
            (1.698 81.96079562938)
            (1.7 81.96079562938)
            (1.702 81.96079562938)
            (1.704 81.96079562938)
            (1.706 81.96079562938)
            (1.708 81.96079562938)
            (1.71  81.96079562938)
            (1.712 81.96079562938)
            (1.714 81.96079562938)
            (1.716 81.96079562938)
            (1.718 81.96079562938)
            (1.72  81.96079562938)
            (1.722 81.96079562938)
            (1.724 81.96079562938)
            (1.726 81.96079562938)
            (1.728 81.96079562938)
            (1.73  81.96079562938)
            (1.732 81.96079562938)
            (1.734 81.96079562938)
            (1.736 81.96079562938)
            (1.738 81.96079562938)
            (1.74  81.96079562938)
            (1.742 81.96079562938)
            (1.744 81.96079562938)
            (1.746 81.96079562938)
            (1.748 81.96079562938)
            (1.75  81.96079562938)
            (1.752 81.96079562938)
            (1.754 81.96079562938)
            (1.756 81.96079562938)
            (1.758 81.96079562938)
            (1.76  81.96079562938)
            (1.762 81.96079562938)
            (1.764 81.96079562938)
            (1.766 81.96079562938)
            (1.768 81.96079562938)
            (1.77  81.96079562938)
            (1.772 81.96079562938)
            (1.774 81.96079562938)
            (1.776 81.96079562938)
            (1.778 81.96079562938)
            (1.7799999999999998  81.96079562938)
            (1.782 81.96079562938)
            (1.7839999999999998  81.96079562938)
            (1.786 81.96079562938)
            (1.7879999999999998  81.96079562938)
            (1.79  81.96079562938)
            (1.7919999999999998  81.96079562938)
            (1.794 81.96079562938)
            (1.7959999999999998  81.96079562938)
            (1.798 81.96079562938)
            (1.7999999999999998  81.96079562938)
            (1.802 81.96079562938)
            (1.8039999999999998  81.96079562938)
            (1.806 81.96079562938)
            (1.8079999999999998  81.96079562938)
            (1.81  81.96079562938)
            (1.8119999999999998  81.96079562938)
            (1.814 81.96079562938)
            (1.8159999999999998  81.96079562938)
            (1.818 81.96079562938)
            (1.8199999999999998  81.96079562938)
            (1.822 81.96079562938)
            (1.8239999999999998  81.96079562938)
            (1.826 81.96079562938)
            (1.8279999999999998  81.96079562938)
            (1.83  81.96079562938)
            (1.8319999999999999  81.96079562938)
            (1.834 81.96079562938)
            (1.8359999999999999  81.96079562938)
            (1.838 81.96079562938)
            (1.8399999999999999  81.96079562938)
            (1.842 81.96079562938)
            (1.8439999999999999  81.96079562938)
            (1.846 81.96079562938)
            (1.8479999999999999  81.96079562938)
            (1.85  81.96079562938)
            (1.8519999999999999  81.96079562938)
            (1.854 81.96079562938)
            (1.8559999999999999  81.96079562938)
            (1.858 81.96079562938)
            (1.8599999999999999  81.96079562938)
            (1.862 81.96079562938)
            (1.8639999999999999  81.96079562938)
            (1.866 81.96079562938)
            (1.8679999999999999  81.96079562938)
            (1.87  81.96079562938)
            (1.8719999999999999  81.96079562938)
            (1.874 81.96079562938)
            (1.876 81.96079562938)
            (1.8780000000000001  81.96079562938)
            (1.88  81.96079562938)
            (1.8820000000000001  81.96079562938)
            (1.884 81.96079562938)
            (1.8860000000000001  81.96079562938)
            (1.888 81.96079562938)
            (1.8900000000000001  81.96079562938)
            (1.892 81.96079562938)
            (1.8940000000000001  81.96079562938)
            (1.896 81.96079562938)
            (1.8980000000000001  81.96079562938)
            (1.9 81.96079562938)
            (1.9020000000000001  81.96079562938)
            (1.904 81.96079562938)
            (1.906 81.96079562938)
            (1.908 81.96079562938)
            (1.91  81.96079562938)
            (1.912 81.96079562938)
            (1.914 81.96079562938)
            (1.916 81.96079562938)
            (1.918 81.96079562938)
            (1.92  81.96079562938)
            (1.922 81.96079562938)
            (1.924 81.96079562938)
            (1.926 81.96079562938)
            (1.928 81.96079562938)
            (1.93  81.96079562938)
            (1.932 81.96079562938)
            (1.934 81.96079562938)
            (1.936 81.96079562938)
            (1.938 81.96079562938)
            (1.94  81.96079562938)
            (1.942 81.96079562938)
            (1.944 81.96079562938)
            (1.946 81.96079562938)
            (1.948 81.96079562938)
            (1.95  81.96079562938)
            (1.952 81.96079562938)
            (1.954 81.96079562938)
            (1.956 81.96079562938)
            (1.958 81.96079562938)
            (1.96  81.96079562938)
            (1.962 81.96079562938)
            (1.964 81.96079562938)
            (1.966 81.96079562938)
            (1.968 81.96079562938)
            (1.97  81.96079562938)
            (1.972 81.96079562938)
            (1.974 81.96079562938)
            (1.976 81.96079562938)
            (1.978 81.96079562938)
            (1.98  81.96079562938)
            (1.982 81.96079562938)
            (1.984 81.96079562938)
            (1.986 81.96079562938)
            (1.988 81.96079562938)
            (1.99  81.96079562938)
            (1.992 81.96079562938)
            (1.994 81.96079562938)
            (1.996 81.96079562938)
            (1.998 81.96079562938)
            (2.  81.96079562938)
            (2.002 81.96079562938)
            (2.004 81.96079562938)
            (2.0060000000000002  81.96079562938)
            (2.008 81.96079562938)
            (2.01  81.96079562938)
            (2.012 81.96079562938)
            (2.0140000000000002  81.96079562938)
            (2.016 81.96079562938)
            (2.018 81.96079562938)
            (2.02  81.96079562938)
            (2.0220000000000002  81.96079562938)
            (2.024 81.96079562938)
            (2.026 81.96079562938)
            (2.028 81.96079562938)
            (2.0300000000000002  81.96079562938)
            (2.032 81.96079562938)
            (2.034 81.96079562938)
            (2.036 81.96079562938)
            (2.038 81.96079562938)
            (2.04  81.96079562938)
            (2.042 81.96079562938)
            (2.044 81.96079562938)
            (2.046 81.96079562938)
            (2.048 81.96079562938)
            (2.05  81.96079562938)
            (2.052 81.96079562938)
            (2.054 81.96079562938)
            (2.056 81.96079562938)
            (2.058 81.96079562938)
            (2.06  81.96079562938)
            (2.062 81.96079562938)
            (2.064 81.96079562938)
            (2.066 81.96079562938)
            (2.068 81.96079562938)
            (2.07  81.96079562938)
            (2.072 81.96079562938)
            (2.074 81.96079562938)
            (2.076 81.96079562938)
            (2.078 81.96079562938)
            (2.08  81.96079562938)
            (2.082 81.96079562938)
            (2.084 81.96079562938)
            (2.086 81.96079562938)
            (2.088 81.96079562938)
            (2.09  81.96079562938)
            (2.092 81.96079562938)
            (2.094 81.96079562938)
            (2.096 81.96079562938)
            (2.098 81.96079562938)
            (2.1 81.96079562938)
            (2.102 81.96079562938)
            (2.104 81.96079562938)
            (2.106 81.96079562938)
            (2.108 81.96079562938)
            (2.11  81.96079562938)
            (2.112 81.96079562938)
            (2.114 81.96079562938)
            (2.116 81.96079562938)
            (2.118 81.96079562938)
            (2.12  81.96079562938)
            (2.122 81.96079562938)
            (2.124 81.96079562938)
            (2.126 81.96079562938)
            (2.128 81.96079562938)
            (2.13  81.96079562938)
            (2.132 81.96079562938)
            (2.134 81.96079562938)
            (2.136 81.96079562938)
            (2.138 81.96079562938)
            (2.14  81.96079562938)
            (2.142 81.96079562938)
            (2.144 81.96079562938)
            (2.146 81.96079562938)
            (2.148 81.96079562938)
            (2.15  81.96079562938)
            (2.152 81.96079562938)
            (2.154 81.96079562938)
            (2.156 81.96079562938)
            (2.158 81.96079562938)
            (2.16  81.96079562938)
            (2.162 81.96079562938)
            (2.1639999999999997  81.96079562938)
            (2.166 81.96079562938)
            (2.168 81.96079562938)
            (2.17  81.96079562938)
            (2.1719999999999997  81.96079562938)
            (2.174 81.96079562938)
            (2.176 81.96079562938)
            (2.178 81.96079562938)
            (2.1799999999999997  81.96079562938)
            (2.182 81.96079562938)
            (2.184 81.96079562938)
            (2.186 81.96079562938)
            (2.1879999999999997  81.96079562938)
            (2.19  81.96079562938)
            (2.192 81.96079562938)
            (2.194 81.96079562938)
            (2.1959999999999997  81.96079562938)
            (2.198 81.96079562938)
            (2.2 81.96079562938)
            (2.202 81.96079562938)
            (2.2039999999999997  81.96079562938)
            (2.206 81.96079562938)
            (2.208 81.96079562938)
            (2.21  81.96079562938)
            (2.2119999999999997  81.96079562938)
            (2.214 81.96079562938)
            (2.216 81.96079562938)
            (2.218 81.96079562938)
            (2.2199999999999998  81.96079562938)
            (2.222 81.96079562938)
            (2.224 81.96079562938)
            (2.226 81.96079562938)
            (2.2279999999999998  81.96079562938)
            (2.23  81.96079562938)
            (2.232 81.96079562938)
            (2.234 81.96079562938)
            (2.2359999999999998  81.96079562938)
            (2.238 81.96079562938)
            (2.24  81.96079562938)
            (2.242 81.96079562938)
            (2.2439999999999998  81.96079562938)
            (2.246 81.96079562938)
            (2.248 81.96079562938)
            (2.25  81.96079562938)
            (2.252 81.96079562938)
            (2.254 81.96079562938)
            (2.2560000000000002  81.96079562938)
            (2.258 81.96079562938)
            (2.26  81.96079562938)
            (2.262 81.96079562938)
            (2.2640000000000002  81.96079562938)
            (2.266 81.96079562938)
            (2.268 81.96079562938)
            (2.27  81.96079562938)
            (2.2720000000000002  81.96079562938)
            (2.274 81.96079562938)
            (2.276 81.96079562938)
            (2.278 81.96079562938)
            (2.2800000000000002  81.96079562938)
            (2.282 81.96079562938)
            (2.284 81.96079562938)
            (2.286 81.96079562938)
            (2.2880000000000003  81.96079562938)
            (2.29  81.96079562938)
            (2.292 81.96079562938)
            (2.294 81.96079562938)
            (2.2960000000000003  81.96079562938)
            (2.298 81.96079562938)
            (2.3 81.96079562938)
            (2.302 81.96079562938)
            (2.3040000000000003  81.96079562938)
            (2.306 81.96079562938)
            (2.308 81.96079562938)
            (2.31  81.96079562938)
            (2.3120000000000003  81.96079562938)
            (2.314 81.96079562938)
            (2.316 81.96079562938)
            (2.318 81.96079562938)
            (2.3200000000000003  81.96079562938)
            (2.322 81.96079562938)
            (2.324 81.96079562938)
            (2.326 81.96079562938)
            (2.3280000000000003  81.96079562938)
            (2.33  81.96079562938)
            (2.332 81.96079562938)
            (2.334 81.96079562938)
            (2.3360000000000003  81.96079562938)
            (2.338 81.96079562938)
            (2.34  81.96079562938)
            (2.342 81.96079562938)
            (2.3440000000000003  81.96079562938)
            (2.346 81.96079562938)
            (2.348 81.96079562938)
            (2.35  81.96079562938)
            (2.3520000000000003  81.96079562938)
            (2.354 81.96079562938)
            (2.356 81.96079562938)
            (2.3579999999999997  81.96079562938)
            (2.36  81.96079562938)
            (2.362 81.96079562938)
            (2.364 81.96079562938)
            (2.3659999999999997  81.96079562938)
            (2.368 81.96079562938)
            (2.37  81.96079562938)
            (2.372 81.96079562938)
            (2.3739999999999997  81.96079562938)
            (2.376 81.96079562938)
            (2.378 81.96079562938)
            (2.38  81.96079562938)
            (2.3819999999999997  81.96079562938)
            (2.384 81.96079562938)
            (2.386 81.96079562938)
            (2.388 81.96079562938)
            (2.3899999999999997  81.96079562938)
            (2.392 81.96079562938)
            (2.394 81.96079562938)
            (2.396 81.96079562938)
            (2.3979999999999997  81.96079562938)
            (2.4 81.96079562938)
            (2.402 81.96079562938)
            (2.404 81.96079562938)
            (2.4059999999999997  81.96079562938)
            (2.408 81.96079562938)
            (2.41  81.96079562938)
            (2.412 81.96079562938)
            (2.4139999999999997  81.96079562938)
            (2.416 81.96079562938)
            (2.418 81.96079562938)
            (2.42  81.96079562938)
            (2.4219999999999997  81.96079562938)
            (2.424 81.96079562938)
            (2.426 81.96079562938)
            (2.428 81.96079562938)
            (2.4299999999999997  81.96079562938)
            (2.432 81.96079562938)
            (2.434 81.96079562938)
            (2.436 81.96079562938)
            (2.4379999999999997  81.96079562938)
            (2.44  81.96079562938)
            (2.442 81.96079562938)
            (2.444 81.96079562938)
            (2.4459999999999997  81.96079562938)
            (2.448 81.96079562938)
            (2.45  81.96079562938)
            (2.452 81.96079562938)
            (2.4539999999999997  81.96079562938)
            (2.456 81.96079562938)
            (2.458 81.96079562938)
            (2.46  81.96079562938)
            (2.4619999999999997  81.96079562938)
            (2.464 81.96079562938)
            (2.466 81.96079562938)
            (2.468 81.96079562938)
            (2.4699999999999998  81.96079562938)
            (2.472 81.96079562938)
            (2.474 81.96079562938)
            (2.476 81.96079562938)
            (2.4779999999999998  81.96079562938)
            (2.48  81.96079562938)
            (2.482 81.96079562938)
            (2.484 81.96079562938)
            (2.4859999999999998  81.96079562938)
            (2.488 81.96079562938)
            (2.49  81.96079562938)
            (2.492 81.96079562938)
            (2.4939999999999998  81.96079562938)
            (2.496 81.96079562938)
            (2.498 81.96079562938)
            (2.5 81.96079562938)
            (2.502 81.96079562938)
            (2.504 81.96079562938)
            (2.5060000000000002  81.96079562938)
            (2.508 81.96079562938)
            (2.51  81.96079562938)
            (2.512 81.96079562938)
            (2.5140000000000002  81.96079562938)
            (2.516 81.96079562938)
            (2.518 81.96079562938)
            (2.52  81.96079562938)
            (2.5220000000000002  81.96079562938)
            (2.524 81.96079562938)
            (2.526 81.96079562938)
            (2.528 81.96079562938)
            (2.5300000000000002  81.96079562938)
            (2.532 81.96079562938)
            (2.534 81.96079562938)
            (2.536 81.96079562938)
            (2.5380000000000003  81.96079562938)
            (2.54  81.96079562938)
            (2.542 81.96079562938)
            (2.544 81.96079562938)
            (2.5460000000000003  81.96079562938)
            (2.548 81.96079562938)
            (2.55  81.96079562938)
            (2.552 81.96079562938)
            (2.5540000000000003  81.96079562938)
            (2.556 81.96079562938)
            (2.558 81.96079562938)
            (2.56  81.96079562938)
            (2.5620000000000003  81.96079562938)
            (2.564 81.96079562938)
            (2.566 81.96079562938)
            (2.568 81.96079562938)
            (2.5700000000000003  81.96079562938)
            (2.572 81.96079562938)
            (2.574 81.96079562938)
            (2.576 81.96079562938)
            (2.5780000000000003  81.96079562938)
            (2.58  81.96079562938)
            (2.582 81.96079562938)
            (2.584 81.96079562938)
            (2.5860000000000003  81.96079562938)
            (2.588 81.96079562938)
            (2.59  81.96079562938)
            (2.592 81.96079562938)
            (2.5940000000000003  81.96079562938)
            (2.596 81.96079562938)
            (2.598 81.96079562938)
            (2.6 81.96079562938)
            (2.6020000000000003  81.96079562938)
            (2.604 81.96079562938)
            (2.606 81.96079562938)
            (2.6079999999999997  81.96079562938)
            (2.61  81.96079562938)
            (2.612 81.96079562938)
            (2.614 81.96079562938)
            (2.6159999999999997  81.96079562938)
            (2.618 81.96079562938)
            (2.62  81.96079562938)
            (2.622 81.96079562938)
            (2.6239999999999997  81.96079562938)
            (2.626 81.96079562938)
            (2.628 81.96079562938)
            (2.63  81.96079562938)
            (2.6319999999999997  81.96079562938)
            (2.634 81.96079562938)
            (2.636 81.96079562938)
            (2.638 81.96079562938)
            (2.6399999999999997  81.96079562938)
            (2.642 81.96079562938)
            (2.644 81.96079562938)
            (2.646 81.96079562938)
            (2.6479999999999997  81.96079562938)
            (2.65  81.96079562938)
            (2.652 81.96079562938)
            (2.654 81.96079562938)
            (2.6559999999999997  81.96079562938)
            (2.658 81.96079562938)
            (2.66  81.96079562938)
            (2.662 81.96079562938)
            (2.6639999999999997  81.96079562938)
            (2.666 81.96079562938)
            (2.668 81.96079562938)
            (2.67  81.96079562938)
            (2.6719999999999997  81.96079562938)
            (2.674 81.96079562938)
            (2.676 81.96079562938)
            (2.678 81.96079562938)
            (2.6799999999999997  81.96079562938)
            (2.682 81.96079562938)
            (2.684 81.96079562938)
            (2.686 81.96079562938)
            (2.6879999999999997  81.96079562938)
            (2.69  81.96079562938)
            (2.692 81.96079562938)
            (2.694 81.96079562938)
            (2.6959999999999997  81.96079562938)
            (2.698 81.96079562938)
            (2.7 81.96079562938)
            (2.702 81.96079562938)
            (2.7039999999999997  81.96079562938)
            (2.706 81.96079562938)
            (2.708 81.96079562938)
            (2.71  81.96079562938)
            (2.7119999999999997  81.96079562938)
            (2.714 81.96079562938)
            (2.716 81.96079562938)
            (2.718 81.96079562938)
            (2.7199999999999998  81.96079562938)
            (2.722 81.96079562938)
            (2.724 81.96079562938)
            (2.726 81.96079562938)
            (2.7279999999999998  81.96079562938)
            (2.73  81.96079562938)
            (2.732 81.96079562938)
            (2.734 81.96079562938)
            (2.7359999999999998  81.96079562938)
            (2.738 81.96079562938)
            (2.74  81.96079562938)
            (2.742 81.96079562938)
            (2.7439999999999998  81.96079562938)
            (2.746 81.96079562938)
            (2.748 81.96079562938)
            (2.75  81.96079562938)
            (2.752 81.96079562938)
            (2.754 81.96079562938)
            (2.7560000000000002  81.96079562938)
            (2.758 81.96079562938)
            (2.76  81.96079562938)
            (2.762 81.96079562938)
            (2.7640000000000002  81.96079562938)
            (2.766 81.96079562938)
            (2.768 81.96079562938)
            (2.77  81.96079562938)
            (2.7720000000000002  81.96079562938)
            (2.774 81.96079562938)
            (2.776 81.96079562938)
            (2.778 81.96079562938)
            (2.7800000000000002  81.96079562938)
            (2.782 81.96079562938)
            (2.784 81.96079562938)
            (2.786 81.96079562938)
            (2.7880000000000003  81.96079562938)
            (2.79  81.96079562938)
            (2.792 81.96079562938)
            (2.794 81.96079562938)
            (2.7960000000000003  81.96079562938)
            (2.798 81.96079562938)
            (2.8 81.96079562938)
            (2.802 81.96079562938)
            (2.8040000000000003  81.96079562938)
            (2.806 81.96079562938)
            (2.808 81.96079562938)
            (2.81  81.96079562938)
            (2.8120000000000003  81.96079562938)
            (2.814 81.96079562938)
            (2.816 81.96079562938)
            (2.818 81.96079562938)
            (2.8200000000000003  81.96079562938)
            (2.822 81.96079562938)
            (2.824 81.96079562938)
            (2.826 81.96079562938)
            (2.8280000000000003  81.96079562938)
            (2.83  81.96079562938)
            (2.832 81.96079562938)
            (2.834 81.96079562938)
            (2.8360000000000003  81.96079562938)
            (2.838 81.96079562938)
            (2.84  81.96079562938)
            (2.842 81.96079562938)
            (2.8440000000000003  81.96079562938)
            (2.846 81.96079562938)
            (2.848 81.96079562938)
            (2.85  81.96079562938)
            (2.8520000000000003  81.96079562938)
            (2.854 81.96079562938)
            (2.856 81.96079562938)
            (2.858 81.96079562938)
            (2.8600000000000003  81.96079562938)
            (2.862 81.96079562938)
            (2.864 81.96079562938)
            (2.8659999999999997  81.96079562938)
            (2.868 81.96079562938)
            (2.87  81.96079562938)
            (2.872 81.96079562938)
            (2.8739999999999997  81.96079562938)
            (2.876 81.96079562938)
            (2.878 81.96079562938)
            (2.88  81.96079562938)
            (2.8819999999999997  81.96079562938)
            (2.884 81.96079562938)
            (2.886 81.96079562938)
            (2.888 81.96079562938)
            (2.8899999999999997  81.96079562938)
            (2.892 81.96079562938)
            (2.894 81.96079562938)
            (2.896 81.96079562938)
            (2.8979999999999997  81.96079562938)
            (2.9 81.96079562938)
            (2.902 81.96079562938)
            (2.904 81.96079562938)
            (2.9059999999999997  81.96079562938)
            (2.908 81.96079562938)
            (2.91  81.96079562938)
            (2.912 81.96079562938)
            (2.9139999999999997  81.96079562938)
            (2.916 81.96079562938)
            (2.918 81.96079562938)
            (2.92  81.96079562938)
            (2.9219999999999997  81.96079562938)
            (2.924 81.96079562938)
            (2.926 81.96079562938)
            (2.928 81.96079562938)
            (2.9299999999999997  81.96079562938)
            (2.932 81.96079562938)
            (2.934 81.96079562938)
            (2.936 81.96079562938)
            (2.9379999999999997  81.96079562938)
            (2.94  81.96079562938)
            (2.942 81.96079562938)
            (2.944 81.96079562938)
            (2.9459999999999997  81.96079562938)
            (2.948 81.96079562938)
            (2.95  81.96079562938)
            (2.952 81.96079562938)
            (2.9539999999999997  81.96079562938)
            (2.956 81.96079562938)
            (2.958 81.96079562938)
            (2.96  81.96079562938)
            (2.9619999999999997  81.96079562938)
            (2.964 81.96079562938)
            (2.966 81.96079562938)
            (2.968 81.96079562938)
            (2.9699999999999998  81.96079562938)
            (2.972 81.96079562938)
            (2.974 81.96079562938)
            (2.976 81.96079562938)
            (2.9779999999999998  81.96079562938)
            (2.98  81.96079562938)
            (2.982 81.96079562938)
            (2.984 81.96079562938)
            (2.9859999999999998  81.96079562938)
            (2.988 81.96079562938)
            (2.99  81.96079562938)
            (2.992 81.96079562938)
            (2.9939999999999998  81.96079562938)
            (2.996 81.96079562938)
            (2.998 81.96079562938)
            (3.  81.96079562938)
            (3.002 81.96079562938)
            (3.004 81.96079562938)
            (3.0060000000000002  81.96079562938)
            (3.008 81.96079562938)
            (3.01  81.96079562938)
            (3.012 81.96079562938)
            (3.0140000000000002  81.96079562938)
            (3.016 81.96079562938)
            (3.018 81.96079562938)
            (3.02  81.96079562938)
            (3.0220000000000002  81.96079562938)
            (3.024 81.96079562938)
            (3.026 81.96079562938)
            (3.028 81.96079562938)
            (3.0300000000000002  81.96079562938)
            (3.032 81.96079562938)
            (3.034 81.96079562938)
            (3.036 81.96079562938)
            (3.0380000000000003  81.96079562938)
            (3.04  81.96079562938)
            (3.042 81.96079562938)
            (3.044 81.96079562938)
            (3.0460000000000003  81.96079562938)
            (3.048 81.96079562938)
            (3.05  81.96079562938)
            (3.052 81.96079562938)
            (3.0540000000000003  81.96079562938)
            (3.056 81.96079562938)
            (3.058 81.96079562938)
            (3.06  81.96079562938)
            (3.0620000000000003  81.96079562938)
            (3.064 81.96079562938)
            (3.066 81.96079562938)
            (3.068 81.96079562938)
            (3.0700000000000003  81.96079562938)
            (3.072 81.96079562938)
            (3.074 81.96079562938)
            (3.076 81.96079562938)
            (3.0780000000000003  81.96079562938)
            (3.08  81.96079562938)
            (3.082 81.96079562938)
            (3.084 81.96079562938)
            (3.0860000000000003  81.96079562938)
            (3.088 81.96079562938)
            (3.09  81.96079562938)
            (3.092 81.96079562938)
            (3.0940000000000003  81.96079562938)
            (3.096 81.96079562938)
            (3.098 81.96079562938)
            (3.1 81.96079562938)
            (3.1020000000000003  81.96079562938)
            (3.104 81.96079562938)
            (3.106 81.96079562938)
            (3.108 81.96079562938)
            (3.1100000000000003  81.96079562938)
            (3.112 81.96079562938)
            (3.114 81.96079562938)
            (3.116 81.96079562938)
            (3.1180000000000003  81.96079562938)
            (3.12  81.96079562938)
            (3.122 81.96079562938)
            (3.1239999999999997  81.96079562938)
            (3.126 81.96079562938)
            (3.128 81.96079562938)
            (3.13  81.96079562938)
            (3.1319999999999997  81.96079562938)
            (3.134 81.96079562938)
            (3.136 81.96079562938)
            (3.138 81.96079562938)
            (3.1399999999999997  81.96079562938)
            (3.142 81.96079562938)
            (3.144 81.96079562938)
            (3.146 81.96079562938)
            (3.1479999999999997  81.96079562938)
            (3.15  81.96079562938)
            (3.152 81.96079562938)
            (3.154 81.96079562938)
            (3.1559999999999997  81.96079562938)
            (3.158 81.96079562938)
            (3.16  81.96079562938)
            (3.162 81.96079562938)
            (3.1639999999999997  81.96079562938)
            (3.166 81.96079562938)
            (3.168 81.96079562938)
            (3.17  81.96079562938)
            (3.1719999999999997  81.96079562938)
            (3.174 81.96079562938)
            (3.176 81.96079562938)
            (3.178 81.96079562938)
            (3.1799999999999997  81.96079562938)
            (3.182 81.96079562938)
            (3.184 81.96079562938)
            (3.186 81.96079562938)
            (3.1879999999999997  81.96079562938)
            (3.19  81.96079562938)
            (3.192 81.96079562938)
            (3.194 81.96079562938)
            (3.1959999999999997  81.96079562938)
            (3.198 81.96079562938)
            (3.2 81.96079562938)
            (3.202 81.96079562938)
            (3.2039999999999997  81.96079562938)
            (3.2060000000000004  81.96079562938)
            (3.208 81.96079562938)
            (3.21  81.96079562938)
            (3.2119999999999997  81.96079562938)
            (3.2140000000000004  81.96079562938)
            (3.216 81.96079562938)
            (3.218 81.96079562938)
            (3.2199999999999998  81.96079562938)
            (3.2220000000000004  81.96079562938)
            (3.224 81.96079562938)
            (3.226 81.96079562938)
            (3.2279999999999998  81.96079562938)
            (3.2300000000000004  81.96079562938)
            (3.232 81.96079562938)
            (3.234 81.96079562938)
            (3.2359999999999998  81.96079562938)
            (3.2380000000000004  81.96079562938)
            (3.24  81.96079562938)
            (3.242 81.96079562938)
            (3.2439999999999998  81.96079562938)
            (3.2460000000000004  81.96079562938)
            (3.248 81.96079562938)
            (3.25  81.96079562938)
            (3.252 81.96079562938)
            (3.2539999999999996  81.96079562938)
            (3.2560000000000002  81.96079562938)
            (3.258 81.96079562938)
            (3.26  81.96079562938)
            (3.2619999999999996  81.96079562938)
            (3.2640000000000002  81.96079562938)
            (3.266 81.96079562938)
            (3.268 81.96079562938)
            (3.2699999999999996  81.96079562938)
            (3.2720000000000002  81.96079562938)
            (3.274 81.96079562938)
            (3.276 81.96079562938)
            (3.2779999999999996  81.96079562938)
            (3.2800000000000002  81.96079562938)
            (3.282 81.96079562938)
            (3.284 81.96079562938)
            (3.2859999999999996  81.96079562938)
            (3.2880000000000003  81.96079562938)
            (3.29  81.96079562938)
            (3.292 81.96079562938)
            (3.2939999999999996  81.96079562938)
            (3.2960000000000003  81.96079562938)
            (3.298 81.96079562938)
            (3.3 81.96079562938)
            (3.3019999999999996  81.96079562938)
            (3.3040000000000003  81.96079562938)
            (3.306 81.96079562938)
            (3.308 81.96079562938)
            (3.3099999999999996  81.96079562938)
            (3.3120000000000003  81.96079562938)
            (3.314 81.96079562938)
            (3.316 81.96079562938)
            (3.3179999999999996  81.96079562938)
            (3.3200000000000003  81.96079562938)
            (3.322 81.96079562938)
            (3.324 81.96079562938)
            (3.3259999999999996  81.96079562938)
            (3.3280000000000003  81.96079562938)
            (3.33  81.96079562938)
            (3.332 81.96079562938)
            (3.3339999999999996  81.96079562938)
            (3.3360000000000003  81.96079562938)
            (3.338 81.96079562938)
            (3.34  81.96079562938)
            (3.3419999999999996  81.96079562938)
            (3.3440000000000003  81.96079562938)
            (3.346 81.96079562938)
            (3.348 81.96079562938)
            (3.3499999999999996  81.96079562938)
            (3.3520000000000003  81.96079562938)
            (3.354 81.96079562938)
            (3.356 81.96079562938)
            (3.3579999999999997  81.96079562938)
            (3.3600000000000003  81.96079562938)
            (3.362 81.96079562938)
            (3.364 81.96079562938)
            (3.3659999999999997  81.96079562938)
            (3.3680000000000003  81.96079562938)
            (3.37  81.96079562938)
            (3.372 81.96079562938)
            (3.3739999999999997  81.96079562938)
            (3.3760000000000003  81.96079562938)
            (3.378 81.96079562938)
            (3.38  81.96079562938)
            (3.3819999999999997  81.96079562938)
            (3.3840000000000003  81.96079562938)
            (3.386 81.96079562938)
            (3.388 81.96079562938)
            (3.3899999999999997  81.96079562938)
            (3.3920000000000003  81.96079562938)
            (3.394 81.96079562938)
            (3.396 81.96079562938)
            (3.3979999999999997  81.96079562938)
            (3.4000000000000004  81.96079562938)
            (3.402 81.96079562938)
            (3.404 81.96079562938)
            (3.4059999999999997  81.96079562938)
            (3.4080000000000004  81.96079562938)
            (3.41  81.96079562938)
            (3.412 81.96079562938)
            (3.4139999999999997  81.96079562938)
            (3.4160000000000004  81.96079562938)
            (3.418 81.96079562938)
            (3.42  81.96079562938)
            (3.4219999999999997  81.96079562938)
            (3.4240000000000004  81.96079562938)
            (3.426 81.96079562938)
            (3.428 81.96079562938)
            (3.4299999999999997  81.96079562938)
            (3.4320000000000004  81.96079562938)
            (3.434 81.96079562938)
            (3.436 81.96079562938)
            (3.4379999999999997  81.96079562938)
            (3.4400000000000004  81.96079562938)
            (3.442 81.96079562938)
            (3.444 81.96079562938)
            (3.4459999999999997  81.96079562938)
            (3.4480000000000004  81.96079562938)
            (3.45  81.96079562938)
            (3.452 81.96079562938)
            (3.4539999999999997  81.96079562938)
            (3.4560000000000004  81.96079562938)
            (3.458 81.96079562938)
            (3.46  81.96079562938)
            (3.4619999999999997  81.96079562938)
            (3.4640000000000004  81.96079562938)
            (3.466 81.96079562938)
            (3.468 81.96079562938)
            (3.4699999999999998  81.96079562938)
            (3.4720000000000004  81.96079562938)
            (3.474 81.96079562938)
            (3.476 81.96079562938)
            (3.4779999999999998  81.96079562938)
            (3.4800000000000004  81.96079562938)
            (3.482 81.96079562938)
            (3.484 81.96079562938)
            (3.4859999999999998  81.96079562938)
            (3.4880000000000004  81.96079562938)
            (3.49  81.96079562938)
            (3.492 81.96079562938)
            (3.4939999999999998  81.96079562938)
            (3.4960000000000004  81.96079562938)
            (3.498 81.96079562938)
            (3.5 81.96079562938)
            (3.502 81.96079562938)
            (3.5040000000000004  81.96079562938)
            (3.5060000000000002  81.96079562938)
            (3.508 81.96079562938)
            (3.51  81.96079562938)
            (3.5119999999999996  81.96079562938)
            (3.5140000000000002  81.96079562938)
            (3.516 81.96079562938)
            (3.518 81.96079562938)
            (3.5199999999999996  81.96079562938)
            (3.5220000000000002  81.96079562938)
            (3.524 81.96079562938)
            (3.526 81.96079562938)
            (3.5279999999999996  81.96079562938)
            (3.5300000000000002  81.96079562938)
            (3.532 81.96079562938)
            (3.534 81.96079562938)
            (3.5359999999999996  81.96079562938)
            (3.5380000000000003  81.96079562938)
            (3.54  81.96079562938)
            (3.542 81.96079562938)
            (3.5439999999999996  81.96079562938)
            (3.5460000000000003  81.96079562938)
            (3.548 81.96079562938)
            (3.55  81.96079562938)
            (3.5519999999999996  81.96079562938)
            (3.5540000000000003  81.96079562938)
            (3.556 81.96079562938)
            (3.558 81.96079562938)
            (3.5599999999999996  81.96079562938)
            (3.5620000000000003  81.96079562938)
            (3.564 81.96079562938)
            (3.566 81.96079562938)
            (3.5679999999999996  81.96079562938)
            (3.5700000000000003  81.96079562938)
            (3.572 81.96079562938)
            (3.574 81.96079562938)
            (3.5759999999999996  81.96079562938)
            (3.5780000000000003  81.96079562938)
            (3.58  81.96079562938)
            (3.582 81.96079562938)
            (3.5839999999999996  81.96079562938)
            (3.5860000000000003  81.96079562938)
            (3.588 81.96079562938)
            (3.59  81.96079562938)
            (3.5919999999999996  81.96079562938)
            (3.5940000000000003  81.96079562938)
            (3.596 81.96079562938)
            (3.598 81.96079562938)
            (3.5999999999999996  81.96079562938)
            (3.6020000000000003  81.96079562938)
            (3.604 81.96079562938)
            (3.606 81.96079562938)
            (3.6079999999999997  81.96079562938)
            (3.6100000000000003  81.96079562938)
            (3.612 81.96079562938)
            (3.614 81.96079562938)
            (3.6159999999999997  81.96079562938)
            (3.6180000000000003  81.96079562938)
            (3.62  81.96079562938)
            (3.622 81.96079562938)
            (3.6239999999999997  81.96079562938)
            (3.6260000000000003  81.96079562938)
            (3.628 81.96079562938)
            (3.63  81.96079562938)
            (3.6319999999999997  81.96079562938)
            (3.6340000000000003  81.96079562938)
            (3.636 81.96079562938)
            (3.638 81.96079562938)
            (3.6399999999999997  81.96079562938)
            (3.6420000000000003  81.96079562938)
            (3.644 81.96079562938)
            (3.646 81.96079562938)
            (3.6479999999999997  81.96079562938)
            (3.6500000000000004  81.96079562938)
            (3.652 81.96079562938)
            (3.654 81.96079562938)
            (3.6559999999999997  81.96079562938)
            (3.6580000000000004  81.96079562938)
            (3.66  81.96079562938)
            (3.662 81.96079562938)
            (3.6639999999999997  81.96079562938)
            (3.6660000000000004  81.96079562938)
            (3.668 81.96079562938)
            (3.67  81.96079562938)
            (3.6719999999999997  81.96079562938)
            (3.6740000000000004  81.96079562938)
            (3.676 81.96079562938)
            (3.678 81.96079562938)
            (3.6799999999999997  81.96079562938)
            (3.6820000000000004  81.96079562938)
            (3.684 81.96079562938)
            (3.686 81.96079562938)
            (3.6879999999999997  81.96079562938)
            (3.6900000000000004  81.96079562938)
            (3.692 81.96079562938)
            (3.694 81.96079562938)
            (3.6959999999999997  81.96079562938)
            (3.6980000000000004  81.96079562938)
            (3.7 81.96079562938)
            (3.702 81.96079562938)
            (3.7039999999999997  81.96079562938)
            (3.7060000000000004  81.96079562938)
            (3.708 81.96079562938)
            (3.71  81.96079562938)
            (3.7119999999999997  81.96079562938)
            (3.7140000000000004  81.96079562938)
            (3.716 81.96079562938)
            (3.718 81.96079562938)
            (3.7199999999999998  81.96079562938)
            (3.7220000000000004  81.96079562938)
            (3.724 81.96079562938)
            (3.726 81.96079562938)
            (3.7279999999999998  81.96079562938)
            (3.7300000000000004  81.96079562938)
            (3.732 81.96079562938)
            (3.734 81.96079562938)
            (3.7359999999999998  81.96079562938)
            (3.7380000000000004  81.96079562938)
            (3.74  81.96079562938)
            (3.742 81.96079562938)
            (3.7439999999999998  81.96079562938)
            (3.7460000000000004  81.96079562938)
            (3.748 81.96079562938)
            (3.75  81.96079562938)
            (3.752 81.96079562938)
            (3.7540000000000004  81.96079562938)
            (3.7560000000000002  81.96079562938)
            (3.758 81.96079562938)
            (3.76  81.96079562938)
            (3.7619999999999996  81.96079562938)
            (3.7640000000000002  81.96079562938)
            (3.766 81.96079562938)
            (3.768 81.96079562938)
            (3.7699999999999996  81.96079562938)
            (3.7720000000000002  81.96079562938)
            (3.774 81.96079562938)
            (3.776 81.96079562938)
            (3.7779999999999996  81.96079562938)
            (3.7800000000000002  81.96079562938)
            (3.782 81.96079562938)
            (3.784 81.96079562938)
            (3.7859999999999996  81.96079562938)
            (3.7880000000000003  81.96079562938)
            (3.79  81.96079562938)
            (3.792 81.96079562938)
            (3.7939999999999996  81.96079562938)
            (3.7960000000000003  81.96079562938)
            (3.798 81.96079562938)
            (3.8 81.96079562938)
            (3.8019999999999996  81.96079562938)
            (3.8040000000000003  81.96079562938)
            (3.806 81.96079562938)
            (3.808 81.96079562938)
            (3.8099999999999996  81.96079562938)
            (3.8120000000000003  81.96079562938)
            (3.814 81.96079562938)
            (3.816 81.96079562938)
            (3.8179999999999996  81.96079562938)
            (3.8200000000000003  81.96079562938)
            (3.822 81.96079562938)
            (3.824 81.96079562938)
            (3.8259999999999996  81.96079562938)
            (3.8280000000000003  81.96079562938)
            (3.83  81.96079562938)
            (3.832 81.96079562938)
            (3.8339999999999996  81.96079562938)
            (3.8360000000000003  81.96079562938)
            (3.838 81.96079562938)
            (3.84  81.96079562938)
            (3.8419999999999996  81.96079562938)
            (3.8440000000000003  81.96079562938)
            (3.846 81.96079562938)
            (3.848 81.96079562938)
            (3.8499999999999996  81.96079562938)
            (3.8520000000000003  81.96079562938)
            (3.854 81.96079562938)
            (3.856 81.96079562938)
            (3.8579999999999997  81.96079562938)
            (3.8600000000000003  81.96079562938)
            (3.862 81.96079562938)
            (3.864 81.96079562938)
            (3.8659999999999997  81.96079562938)
            (3.8680000000000003  81.96079562938)
            (3.87  81.96079562938)
            (3.872 81.96079562938)
            (3.8739999999999997  81.96079562938)
            (3.8760000000000003  81.96079562938)
            (3.878 81.96079562938)
            (3.88  81.96079562938)
            (3.8819999999999997  81.96079562938)
            (3.8840000000000003  81.96079562938)
            (3.886 81.96079562938)
            (3.888 81.96079562938)
            (3.8899999999999997  81.96079562938)
            (3.8920000000000003  81.96079562938)
            (3.894 81.96079562938)
            (3.896 81.96079562938)
            (3.8979999999999997  81.96079562938)
            (3.9000000000000004  81.96079562938)
            (3.902 81.96079562938)
            (3.904 81.96079562938)
            (3.9059999999999997  81.96079562938)
            (3.9080000000000004  81.96079562938)
            (3.91  81.96079562938)
            (3.912 81.96079562938)
            (3.9139999999999997  81.96079562938)
            (3.9160000000000004  81.96079562938)
            (3.918 81.96079562938)
            (3.92  81.96079562938)
            (3.9219999999999997  81.96079562938)
            (3.9240000000000004  81.96079562938)
            (3.926 81.96079562938)
            (3.928 81.96079562938)
            (3.9299999999999997  81.96079562938)
            (3.9320000000000004  81.96079562938)
            (3.934 81.96079562938)
            (3.936 81.96079562938)
            (3.9379999999999997  81.96079562938)
            (3.9400000000000004  81.96079562938)
            (3.942 81.96079562938)
            (3.944 81.96079562938)
            (3.9459999999999997  81.96079562938)
            (3.9480000000000004  81.96079562938)
            (3.95  81.96079562938)
            (3.952 81.96079562938)
            (3.9539999999999997  81.96079562938)
            (3.9560000000000004  81.96079562938)
            (3.958 81.96079562938)
            (3.96  81.96079562938)
            (3.9619999999999997  81.96079562938)
            (3.9640000000000004  81.96079562938)
            (3.966 81.96079562938)
            (3.968 81.96079562938)
            (3.9699999999999998  81.96079562938)
            (3.9720000000000004  81.96079562938)
            (3.974 81.96079562938)
            (3.976 81.96079562938)
            (3.9779999999999998  81.96079562938)
            (3.9800000000000004  81.96079562938)
            (3.982 81.96079562938)
            (3.984 81.96079562938)
            (3.9859999999999998  81.96079562938)
            (3.9880000000000004  81.96079562938)
            (3.99  81.96079562938)
            (3.992 81.96079562938)
            (3.9939999999999998  81.96079562938)
            (3.9960000000000004  81.96079562938)
            (3.998 81.96079562938)
            (4.  81.96079562938)
    (end)

    spin-orbit 2 9
        name "<A'_4Phi|LSX|1_2Delta>"
        spin 1.5 0.5
        lambda 3 2
        sigma -0.5 0.5 (WAS 1.5 0.5)
        factor i
        <x|Lz|y> 3i -2i
        type bobleroy
        values
            RE           1.62462749846993E+00
            RREF        -1.0E+00
            P            1.0E+01  (4.0E+00)
            NT           4
            A0           5.80029865830887E+01  (fit)
            A1           7.96949954437859E+01  (fit)
            A2           9.57958345037133E+01  (fit)
            A3          -8.61741377853264E+01  (fit)
            AINF         1.28321380952381E+02  (5.21095198643733E+02)
    end
    (spin-orbit-x 2 9)
        (name "<A'_4Phi|LSX|1_2Delta>")
        (spin 1.5 0.5)
        (lambda 3 2)
        (sigma 1.5 0.5)
        (factor i)
        (<x|Lz|y> 3i -2i)
        (type bobleroy)
        (values)
            (RE           1.62462749846993E+00)
            (RREF        -1.0E+00)
            (P            4.0E+00 (3))
            (NT           2)
            (A0           4.96060083721510E+01  (fit) (4.96715391215551E+01))
            (A1          -1.86377227343411E+02  (fit) (-3.21009884628240E+02))
            (AINF         5.21095198643733E+02  (fit) (7.56393511124804E+02))
    (end)
    (spin-orbit-x 2 9)
        (name "<A'_4Phi|LSX|1_2Delta>" )
        (spin 1.5 0.5)
        (lambda 3 2)
        (sigma 1.5 0.5)
        (factor i)
        (<x|Lz|y> 3i -2i)
        (type polynomial)
        (values)
            (A0         -7.759E+01 (fit) (-8.168107026E+01))
            (RE          0.0E+00)
            (A1         -1.23E+02 (fit) (8.990903604E+01))
            (A2          1.23E+02 (fit) (-1.224784424E+01))
    (end )

    (spin-orbit-x 2 9)
        (name "<A'_4Phi|LSX|1_2Delta>"   (CASSCF/cc-pVDZ, X, C, al2Sigm, al2Sigp, 1_2Delta, 1_2Gamma))
        (spin 1.5 0.5)
        (lambda 3 2)
        (sigma 1.5 0.5)
        (type grid)
        (fit_factor 1e0)
        (factor -i)
        (<x|Lz|y>  3i -2i)
        (type polynomial)
        (morphing)
        (values)
            (V0  1.0)
            (R0  0.0 )
            (A1  0.0   )
    (end )
    (abinitio spin-orbit-x 2 9)
        (name "<A'_4Phi|LSX|1_2Delta>"   (CASSCF/cc-pVDZ, X, C, al2Sigm, al2Sigp, 1_2Delta, 1_2Gamma))
        (spin 1.5 0.5)
        (lambda 3 2)
        (sigma 1.5 0.5)
        (units angstrom cm-1)
        (type grid)
        (factor -i)
        (<x|Lz|y>  3i -2i)
        (values)
            (1.2 -0.6780364708157002)
            (1.202 -0.44696424671952895)
            (1.204 -0.2167490093919095)
            (1.206 0.012613835168425881)
            (1.208 0.2411288487722005)
            (1.21  0.4688005613179806)
            (1.212 0.6956334710677161)
            (1.214 0.9216320449194347)
            (1.216 1.1468007186771392)
            (1.218 1.371143897317907)
            (1.22  1.594665955256381)
            (1.222 1.8173712366063872)
            (1.224 2.0392640554400545)
            (1.226 2.260348696044174)
            (1.228 2.480629413174062)
            (1.23  2.7001104323047604)
            (1.232 2.918795949879714)
            (1.234 3.1366901335570625)
            (1.236 3.353797122453196)
            (1.238 3.5701210273841)
            (1.24  3.7856659311041616)
            (1.242 4.000435888542555)
            (1.244 4.214434927037408)
            (1.246 4.427667046567359)
            (1.248 4.640136219981109)
            (1.25  4.851846393224432)
            (1.252 5.062801485565127)
            (1.254 5.273005389815542)
            (1.256 5.482461972553026)
            (1.258 5.691175074338163)
            (1.26  5.899148509930869)
            (1.262 6.106386068504237)
            (1.264 6.3128915138564485)
            (1.266 6.5186685846204755)
            (1.268 6.723720994471744)
            (1.27  6.928052432333828)
            (1.272 7.131666562582005)
            (1.274 7.334567025244954)
            (1.276 7.536757436204337)
            (1.278 7.73824138739263)
            (1.28  7.9390224469887745)
            (1.282 8.139104159612195)
            (1.284 8.33849004651473)
            (1.286 8.537183605770776)
            (1.288 8.735188312465615)
            (1.29  8.932507618881905)
            (1.292 9.129144954684325)
            (1.294 9.325103727102533)
            (1.296 9.520387321112286)
            (1.298 9.71499909961482)
            (1.3 9.908942403614605)
            (1.302 10.102220552395274)
            (1.304 10.294836843693956)
            (1.306 10.486794553873912)
            (1.308 10.678096938095528)
            (1.31  10.86874723048569)
            (1.312 11.058748644305535)
            (1.314 11.248104372116613)
            (1.316 11.436817585945503)
            (1.318 11.624891437446859)
            (1.3199999999999998  11.812329058064844)
            (1.322 11.999133559193263)
            (1.3239999999999998  12.1853080323338)
            (1.326 12.37085554925319)
            (1.3279999999999998  12.555779162138634)
            (1.33  12.740081903751944)
            (1.3319999999999999  12.92376678758194)
            (1.334 13.106836807995982)
            (1.3359999999999999  13.289294940389317)
            (1.338 13.471144141333879)
            (1.3399999999999999  13.65238734872491)
            (1.342 13.833027481926923)
            (1.3439999999999999  14.013067441917663)
            (1.3459999999999999  14.19251011143138)
            (1.3479999999999999  14.371358355100162)
            (1.3499999999999999  14.549615019594455)
            (1.3519999999999999  14.72728293376194)
            (1.3539999999999999  14.904364908765416)
            (1.3559999999999999  15.080863738219145)
            (1.3579999999999999  15.256782198324178)
            (1.3599999999999999  15.43212304800224)
            (1.3619999999999999  15.606889029028608)
            (1.3639999999999999  15.781082866163548)
            (1.3659999999999999  15.954707267282734)
            (1.3679999999999999  16.127764923506348)
            (1.3699999999999999  16.300258509327122)
            (1.3719999999999999  16.4721906827371)
            (1.3739999999999999  16.64356408535335)
            (1.376 16.814381342542475)
            (1.378 16.98464506354402)
            (1.38  17.154357841592773)
            (1.382 17.32352225403992)
            (1.384 17.492140862473207)
            (1.386 17.66021621283584)
            (1.388 17.827750835544585)
            (1.39  17.994747245606526)
            (1.392 18.161207942734976)
            (1.394 18.327135411464262)
            (1.396 18.492532121263512)
            (1.398 18.657400526649425)
            (1.4 18.821743067298037)
            (1.402 18.98556216815545)
            (1.404 19.14886023954771)
            (1.406 19.311639677289502)
            (1.408 19.47390286279212)
            (1.41  19.635652163170278)
            (1.412 19.79688993134808)
            (1.414 19.95761850616407)
            (1.416 20.117840212475276)
            (1.418 20.277557361260463)
            (1.42  20.43677224972236)
            (1.422 20.595487161388984)
            (1.424 20.75370436621424)
            (1.426 20.91142612067748)
            (1.428 21.068654667882218)
            (1.43  21.22539223765407)
            (1.432 21.381641046637736)
            (1.434 21.53740329839321)
            (1.436 21.6926811834911)
            (1.438 21.84747687960723)
            (1.44  22.001792551616244)
            (1.442 22.155630351684586)
            (1.444 22.308992419362554)
            (1.446 22.461880881675615)
            (1.448 22.614297853214875)
            (1.45  22.766245436226956)
            (1.452 22.917725720702737)
            (1.454 23.068740784465806)
            (1.456 23.21929269325969)
            (1.458 23.369383500834708)
            (1.46  23.51901524903386)
            (1.462 23.668189967878106)
            (1.464 23.816909675650795)
            (1.466 23.96517637898151)
            (1.468 24.11299207292915)
            (1.47  24.260358741064202)
            (1.472 24.407278355550574)
            (1.474 24.553752877226398)
            (1.476 24.69978425568448)
            (1.478 24.84537442935182)
            (1.48  24.990525325568584)
            (1.482 25.135238860666426)
            (1.484 25.279516940046072)
            (1.486 25.423361458254316)
            (1.488 25.566774299060352)
            (1.49  25.709757335531446)
            (1.492 25.852312430108036)
            (1.494 25.99444143467814)
            (1.496 26.136146190651175)
            (1.498 26.27742852903114)
            (1.5 26.41829027048927)
            (1.502 26.558733225435887)
            (1.504 26.698759194092027)
            (1.506 26.838369966559966)
            (1.508 26.97756732289365)
            (1.51  27.116353033168267)
            (1.512 27.254728857549225)
            (1.514 27.392696546360785)
            (1.516 27.530257840153894)
            (1.518 27.667414469773625)
            (1.52  27.804168156425916)
            (1.522 27.94052061174392)
            (1.524 28.076473537853754)
            (1.526 28.212028627439576)
            (1.528 28.347187563808344)
            (1.53  28.481952020953965)
            (1.532 28.616323663620836)
            (1.534 28.750304147367004)
            (1.536 28.883895118626718)
            (1.538 29.017098214772528)
            (1.54  29.149915064176835)
            (1.542 29.282347286273016)
            (1.544 29.414396491615957)
            (1.546 29.546064281942165)
            (1.548 29.677352250229404)
            (1.55  29.808261980755812)
            (1.552 29.93879504915857)
            (1.5539999999999998  30.06895302249203)
            (1.556 30.198737459285585)
            (1.5579999999999998  30.32814990960069)
            (1.56  30.457191915087982)
            (1.5619999999999998  30.585865009043278)
            (1.564 30.71417071646379)
            (1.5659999999999998  30.842110554103336)
            (1.568 30.969686030527583)
            (1.5699999999999998  31.096898646168345)
            (1.572 31.223749893378056)
            (1.5739999999999998  31.350241256483145)
            (1.576 31.47637421183765)
            (1.5779999999999998  31.60215022787582)
            (1.58  31.727570765164803)
            (1.5819999999999999  31.85263727645642)
            (1.584 31.977351206739108)
            (1.5859999999999999  32.101713993288826)
            (1.588 32.225727065720186)
            (1.5899999999999999  32.34939184603656)
            (1.592 32.472709748680465)
            (1.5939999999999999  32.59568218058279)
            (1.596 32.71831054121249)
            (1.5979999999999999  32.84059622262504)
            (1.6 32.962540609511265)
            (1.6019999999999999  33.08414507924518)
            (1.604 33.20541100193195)
            (1.6059999999999999  33.326339740455)
            (1.608 33.4469326505233)
            (1.6099999999999999  33.56719108071775)
            (1.612 33.68711637253765)
            (1.6139999999999999  33.806709860446446)
            (1.616 33.92597287191741)
            (1.6179999999999999  34.04490672747878)
            (1.6199999999999999  34.1635127407587)
            (1.6219999999999999  34.28179221852961)
            (1.6239999999999999  34.399746460752624)
            (1.626 34.51737676062111)
            (1.628 34.63468440460439)
            (1.63  34.7516706724909)
            (1.632 34.868336837430874)
            (1.634 34.98468416597902)
            (1.636 35.10071391813662)
            (1.638 35.216427347393456)
            (1.64  35.33182570076927)
            (1.642 35.44691021885513)
            (1.644 35.561682135854234)
            (1.646 35.67614267962256)
            (1.648 35.79029307170921)
            (1.65  35.90413452739634)
            (1.652 36.017668255738904)
            (1.654 36.13089545960405)
            (1.656 36.24381733571022)
            (1.658 36.35643507466595)
            (1.66  36.46874986100838)
            (1.662 36.580762873241504)
            (1.664 36.69247528387408)
            (1.666 36.803888259457366)
            (1.668 36.91500296062239)
            (1.67  37.025820542117074)
            (1.672 37.136342152843135)
            (1.674 37.24656893589256)
            (1.676 37.356502028583904)
            (1.678 37.46614256249825)
            (1.68  37.57549166351501)
            (1.682 37.684550451847386)
            (1.684 37.793320042077546)
            (1.686 37.901801543191624)
            (1.688 38.00999605861437)
            (1.69  38.1179046862436)
            (1.692 38.225528518484396)
            (1.694 38.332868642283024)
            (1.696 38.4399261391606)
            (1.698 38.54670208524657)
            (1.7 38.65319755131185)
            (1.702 38.75941360280177)
            (1.704 38.86535129986889)
            (1.706 38.97101169740529)
            (1.708 39.076395845074956)
            (1.71  39.18150478734564)
            (1.712 39.28633956352076)
            (1.714 39.39090120777085)
            (1.716 39.49519074916483)
            (1.718 39.59920921170119)
            (1.72  39.70295761433873)
            (1.722 39.80643697102725)
            (1.724 39.909648290737955)
            (1.726 40.012592577493564)
            (1.728 40.115270830398416)
            (1.73  40.21768404366807)
            (1.732 40.31983320665896)
            (1.734 40.421719303897675)
            (1.736 40.52334331511005)
            (1.738 40.6247062152501)
            (1.74  40.72580897452873)
            (1.742 40.82665255844221)
            (1.744 40.92723792780047)
            (1.746 41.027566038755175)
            (1.748 41.127637842827625)
            (1.75  41.22745428693645)
            (1.752 41.3270163134251)
            (1.754 41.426324860089146)
            (1.756 41.52538086020333)
            (1.758 41.62418524254857)
            (1.76  41.722738931438585)
            (1.762 41.82104284674652)
            (1.764 41.91909790393121)
            (1.766 42.016905014063376)
            (1.768 42.114465083851556)
            (1.77  42.211779015668)
            (1.772 42.30884770757416)
            (1.774 42.40567205334618)
            (1.776 42.50225294250013)
            (1.778 42.59859126031708)
            (1.7799999999999998  42.69468788786802)
            (1.782 42.79054370203858)
            (1.7839999999999998  42.886159575553485)
            (1.786 42.98153637700115)
            (1.7879999999999998  43.07667497085764)
            (1.79  43.17157621751088)
            (1.7919999999999998  43.266240973284454)
            (1.794 43.3606700904614)
            (1.7959999999999998  43.45486441730756)
            (1.798 43.54882479809526)
            (1.7999999999999998  43.642552073126204)
            (1.802 43.73604707875478)
            (1.8039999999999998  43.829310647410814)
            (1.806 43.92234360762244)
            (1.8079999999999998  44.01514678403849)
            (1.81  44.10772099745113)
            (1.8119999999999998  44.200067064818)
            (1.814 44.2921857992844)
            (1.8159999999999998  44.384078010205194)
            (1.818 44.47574450316673)
            (1.8199999999999998  44.567186080008376)
            (1.822 44.658403538844205)
            (1.8239999999999998  44.74939767408418)
            (1.826 44.84016927645556)
            (1.8279999999999998  44.93071913302383)
            (1.83  45.02104802721379)
            (1.8319999999999999  45.11115673883019)
            (1.834 45.201046044078566)
            (1.8359999999999999  45.29071671558555)
            (1.838 45.38016952241948)
            (1.8399999999999999  45.46940523011038)
            (1.842 45.55842460067032)
            (1.8439999999999999  45.64722839261315)
            (1.846 45.73581736097454)
            (1.8479999999999999  45.824192257331475)
            (1.85  45.91235382982201)
            (1.8519999999999999  46.00030282316451)
            (1.854 46.08803997867716)
            (1.8559999999999999  46.175566034296935)
            (1.858 46.26288172459883)
            (1.8599999999999999  46.34998778081457)
            (1.862 46.43688493085165)
            (1.8639999999999999  46.52357389931174)
            (1.866 46.61005540750943)
            (1.8679999999999999  46.69633017349049)
            (1.87  46.782398912050326)
            (1.8719999999999999  46.86826233475196)
            (1.874 46.953921149944264)
            (1.876 47.03937606277972)
            (1.8780000000000001  47.12462777523241)
            (1.88  47.20967698611552)
            (1.8820000000000001  47.2945243910991)
            (1.884 47.37917068272736)
            (1.8860000000000001  47.463616550436136)
            (1.888 47.547862680570034)
            (1.8900000000000001  47.63190975639962)
            (1.892 47.715758458138346)
            (1.8940000000000001  47.799409462959524)
            (1.896 47.88286344501303)
            (1.8980000000000001  47.96612107544204)
            (1.9 48.04918302239951)
            (1.9020000000000001  48.13204995106473)
            (1.904 48.21472252365955)
            (1.906 48.29720139946478)
            (1.908 48.37948723483612)
            (1.91  48.46158068322036)
            (1.912 48.543482395171175)
            (1.914 48.625193018365074)
            (1.916 48.70671319761696)
            (1.918 48.78804357489588)
            (1.92  48.86918478934044)
            (1.922 48.950137477274296)
            (1.924 49.03090227222139)
            (1.926 49.11147980492122)
            (1.928 49.191870703343916)
            (1.93  49.27207559270528)
            (1.932 49.35209509548171)
            (1.934 49.431929831424966)
            (1.936 49.51158041757698)
            (1.938 49.59104746828443)
            (1.94  49.67033159521332)
            (1.942 49.74943340736337)
            (1.944 49.82835351108244)
            (1.946 49.90709251008073)
            (1.948 49.985651005444964)
            (1.95  50.064029595652514)
            (1.952 50.14222887658535)
            (1.954 50.220249441543906)
            (1.956 50.29809188126097)
            (1.958 50.375756783915335)
            (1.96  50.4532447351455)
            (1.962 50.53055631806316)
            (1.964 50.6076921132667)
            (1.966 50.6846526988546)
            (1.968 50.76143865043867)
            (1.97  50.83805054115729)
            (1.972 50.914488941688525)
            (1.974 50.99075442026323)
            (1.976 51.066847542677884)
            (1.978 51.14276887230759)
            (1.98  51.21851897011882)
            (1.982 51.29409839468212)
            (1.984 51.3695077021848)
            (1.986 51.444747446443415)
            (1.988 51.51981817891631)
            (1.99  51.59472044871601)
            (1.992 51.66945480262152)
            (1.994 51.74402178509059)
            (1.996 51.81842193827187)
            (1.998 51.89265580201704)
            (2.  51.966723913892764)
            (2.002 52.04062680919271)
            (2.004 52.11436502094938)
            (2.0060000000000002  52.187939079945885)
            (2.008 52.261349514727705)
            (2.01  52.33459685161433)
            (2.012 52.40768161471085)
            (2.0140000000000002  52.48060432591943)
            (2.016 52.55336550495073)
            (2.018 52.62596566933535)
            (2.02  52.6984053344351)
            (2.0220000000000002  52.77068501345411)
            (2.024 52.842805217450135)
            (2.026 52.91476645534558)
            (2.028 52.986569233938525)
            (2.0300000000000002  53.058214057913645)
            (2.032 53.12970142985313)
            (2.034 53.20103185024753)
            (2.036 53.27220581750647)
            (2.038 53.34322382796925)
            (2.04  53.414086375915666)
            (2.042 53.48479395357637)
            (2.044 53.55534705114351)
            (2.046 53.62574615678098)
            (2.048 53.69599175663503)
            (2.05  53.766084334844315)
            (2.052 53.83602437355034)
            (2.054 53.90581235290744)
            (2.056 53.97544875109309)
            (2.058 54.04493404431779)
            (2.06  54.11426870683522)
            (2.062 54.18345321095197)
            (2.064 54.25248802703763)
            (2.066 54.32137362353443)
            (2.068 54.390110466967094)
            (2.07  54.45869902195247)
            (2.072 54.52713975120923)
            (2.074 54.59543311556739)
            (2.076 54.66357957397789)
            (2.078 54.73157958352195)
            (2.08  54.799433599420624)
            (2.082 54.86714207504404)
            (2.084 54.934705461920736)
            (2.086 55.00212420974687)
            (2.088 55.06939876639547)
            (2.09  55.13652957792549)
            (2.092 55.20351708859092)
            (2.094 55.27036174084977)
            (2.096 55.33706397537316)
            (2.098 55.403624231054025)
            (2.1 55.470042945016175)
            (2.102 55.536320552622946)
            (2.104 55.60245748748612)
            (2.106 55.66845418147446)
            (2.108 55.73431106472251)
            (2.11  55.80002856563904)
            (2.112 55.865607110915775)
            (2.114 55.931047125535734)
            (2.116 55.99634903278182)
            (2.118 56.06151325424509)
            (2.12  56.12654020983322)
            (2.122 56.191430317778696)
            (2.124 56.25618399464721)
            (2.126 56.320801655345676)
            (2.128 56.38528371313061)
            (2.13  56.44963057961602)
            (2.132 56.51384266478165)
            (2.134 56.57792037698085)
            (2.136 56.641864122948654)
            (2.138 56.70567430780963)
            (2.14  56.769351335085815)
            (2.142 56.83289560670446)
            (2.144 56.896307523005916)
            (2.146 56.959587482751296)
            (2.148 57.02273588313022)
            (2.15  57.08575311976838)
            (2.152 57.14863958673528)
            (2.154 57.211395676551675)
            (2.156 57.27402178019714)
            (2.158 57.33651828711756)
            (2.16  57.39888558523251)
            (2.162 57.4611240609427)
            (2.1639999999999997  57.52323409913727)
            (2.166 57.58521608320114)
            (2.168 57.64707039502223)
            (2.17  57.70879741499867)
            (2.1719999999999997  57.77039752204606)
            (2.174 57.83187109360454)
            (2.176 57.89321850564587)
            (2.178 57.954440132680475)
            (2.1799999999999997  58.015536347764595)
            (2.182 58.07650752250711)
            (2.184 58.137354027076526)
            (2.186 58.19807623020786)
            (2.1879999999999997  58.25867449920951)
            (2.19  58.31914919997013)
            (2.192 58.37950069696528)
            (2.194 58.43972935326422)
            (2.1959999999999997  58.499835530536686)
            (2.198 58.559819589059494)
            (2.2 58.619681887723104)
            (2.202 58.67942278403831)
            (2.2039999999999997  58.739042634142756)
            (2.206 58.79854179280745)
            (2.208 58.85792061344322)
            (2.21  58.91717944810713)
            (2.2119999999999997  58.97631864750902)
            (2.214 59.03533856101773)
            (2.216 59.094239536667466)
            (2.218 59.153021921164125)
            (2.2199999999999998  59.21168605989156)
            (2.222 59.27023229691782)
            (2.224 59.32866097500125)
            (2.226 59.38697243559672)
            (2.2279999999999998  59.44516701886179)
            (2.23  59.503245063662725)
            (2.232 59.56120690758057)
            (2.234 59.619052886917146)
            (2.2359999999999998  59.67678333670109)
            (2.238 59.73439859069381)
            (2.24  59.79189898139533)
            (2.242 59.849284840050224)
            (2.2439999999999998  59.90655649665353)
            (2.246 59.96371427995648)
            (2.248 60.0207585174723)
            (2.25  60.077689535482016)
            (2.252 60.13450765904016)
            (2.254 60.191213211980475)
            (2.2560000000000002  60.247806516921564)
            (2.258 60.304287895272466)
            (2.26  60.360657667238364)
            (2.262 60.41691615182613)
            (2.2640000000000002  60.47306366684978)
            (2.266 60.52910052893607)
            (2.268 60.58502705352993)
            (2.27  60.640843554899966)
            (2.2720000000000002  60.69655034614379)
            (2.274 60.75214773919349)
            (2.276 60.80763604482097)
            (2.278 60.86301557264323)
            (2.2800000000000002  60.91828663112772)
            (2.282 60.973449527597616)
            (2.284 61.028504568237025)
            (2.286 61.083452058096235)
            (2.2880000000000003  61.138292301096854)
            (2.29  61.193025600037025)
            (2.292 61.24765225659653)
            (2.294 61.302172571341885)
            (2.2960000000000003  61.356586843731414)
            (2.298 61.41089537212031)
            (2.3 61.46509845376561)
            (2.302 61.519196384831325)
            (2.3040000000000003  61.57318946039318)
            (2.306 61.62707797444374)
            (2.308 61.68086221989727)
            (2.31  61.7345424885946)
            (2.3120000000000003  61.78811907130796)
            (2.314 61.84159225774582)
            (2.316 61.89496233655782)
            (2.318 61.94822959533939)
            (2.3200000000000003  62.001394320636564)
            (2.322 62.054456797950714)
            (2.324 62.10741731174327)
            (2.326 62.16027614544037)
            (2.3280000000000003  62.21303358143753)
            (2.33  62.26568990110426)
            (2.332 62.31824538478866)
            (2.334 62.37070031182209)
            (2.3360000000000003  62.423054960523565)
            (2.338 62.47530960820441)
            (2.34  62.52746453117274)
            (2.342 62.57952000473791)
            (2.3440000000000003  62.631476303215024)
            (2.346 62.68333369992929)
            (2.348 62.73509246722053)
            (2.35  62.786752876447565)
            (2.3520000000000003  62.83831519799242)
            (2.354 62.889779701264864)
            (2.356 62.94114665470665)
            (2.3579999999999997  62.9924163257958)
            (2.36  63.04358898105088)
            (2.362 63.09466488603527)
            (2.364 63.14564430536133)
            (2.3659999999999997  63.196527502694764)
            (2.368 63.24731474075861)
            (2.37  63.29800628133752)
            (2.372 63.34860238528189)
            (2.3739999999999997  63.39910331251191)
            (2.376 63.44950932202179)
            (2.378 63.49982067188365)
            (2.38  63.55003761925175)
            (2.3819999999999997  63.60016042036647)
            (2.384 63.65018933055827)
            (2.386 63.70012460425171)
            (2.388 63.74996649496942)
            (2.3899999999999997  63.799715255336075)
            (2.392 63.84937113708233)
            (2.394 63.89893439104864)
            (2.396 63.94840526718925)
            (2.3979999999999997  63.997784014576006)
            (2.4 64.04707088140223)
            (2.402 64.09626611498656)
            (2.404 64.14536996177664)
            (2.4059999999999997  64.19438266735311)
            (2.408 64.24330447643324)
            (2.41  64.29213563287466)
            (2.412 64.34087637967919)
            (2.4139999999999997  64.38952695899643)
            (2.416 64.43808761212763)
            (2.418 64.48655857952912)
            (2.42  64.53494010081619)
            (2.4219999999999997  64.58323241476654)
            (2.424 64.6314357593241)
            (2.426 64.67955037160239)
            (2.428 64.72757648788826)
            (2.4299999999999997  64.77551434364547)
            (2.432 64.82336417351809)
            (2.434 64.87112621133413)
            (2.436 64.918800690109)
            (2.4379999999999997  64.9663878420491)
            (2.44  65.01388789855514)
            (2.442 65.06130109022565)
            (2.444 65.10862764686047)
            (2.4459999999999997  65.15586779746413)
            (2.448 65.20302177024917)
            (2.45  65.25008979263967)
            (2.452 65.29707209127452)
            (2.4539999999999997  65.3439688920108)
            (2.456 65.39078041992708)
            (2.458 65.43750689932678)
            (2.46  65.48414855374139)
            (2.4619999999999997  65.53070560593389)
            (2.464 65.5771782779019)
            (2.466 65.62356679088089)
            (2.468 65.66987136534756)
            (2.4699999999999998  65.71609222102296)
            (2.472 65.76222957687567)
            (2.474 65.80828365112505)
            (2.476 65.85425466124433)
            (2.4779999999999998  65.90014282396386)
            (2.48  65.94594835527417)
            (2.482 65.9916714704291)
            (2.484 66.03731238394886)
            (2.4859999999999998  66.08287130962326)
            (2.488 66.12834846051466)
            (2.49  66.17374404896103)
            (2.492 66.21905828657907)
            (2.4939999999999998  66.26429138426711)
            (2.496 66.30944355220832)
            (2.498 66.3545149998735)
            (2.5 66.39950593602414)
            (2.502 66.44441656871545)
            (2.504 66.48924710529924)
            (2.5060000000000002  66.53399775242683)
            (2.508 66.57866871605208)
            (2.51  66.6232602014342)
            (2.512 66.6677724131407)
            (2.5140000000000002  66.71220555505023)
            (2.516 66.75655983035546)
            (2.518 66.80083544156595)
            (2.52  66.84503259051098)
            (2.5220000000000002  66.88915147834237)
            (2.524 66.93319230553723)
            (2.526 66.97715527190086)
            (2.528 67.02104057656949)
            (2.5300000000000002  67.06484841801299)
            (2.532 67.10857899403771)
            (2.534 67.15223250178916)
            (2.536 67.1958091377548)
            (2.5380000000000003  67.23930909776665)
            (2.54  67.28273257700408)
            (2.542 67.32607976999648)
            (2.544 67.36935087062598)
            (2.5460000000000003  67.41254607212994)
            (2.548 67.45566556710376)
            (2.55  67.4987095475035)
            (2.552 67.54167820464846)
            (2.5540000000000003  67.58457172922375)
            (2.556 67.62739031128298)
            (2.558 67.67013414025078)
            (2.56  67.71280340492545)
            (2.5620000000000003  67.75539829348135)
            (2.564 67.7979189934716)
            (2.566 67.84036569183063)
            (2.568 67.88273857487658)
            (2.5700000000000003  67.92503782831386)
            (2.572 67.96726363723567)
            (2.574 68.0094161861265)
            (2.576 68.05149565886457)
            (2.5780000000000003  68.09350223872426)
            (2.58  68.13543610837858)
            (2.582 68.1772974499017)
            (2.584 68.21908644477126)
            (2.5860000000000003  68.2608032738708)
            (2.588 68.3024481174922)
            (2.59  68.34402115533807)
            (2.592 68.38552256652412)
            (2.5940000000000003  68.42695252958144)
            (2.596 68.46831122245908)
            (2.598 68.50959882252612)
            (2.6 68.55081550657422)
            (2.6020000000000003  68.59196145081984)
            (2.604 68.63303683090656)
            (2.606 68.6740418219074)
            (2.6079999999999997  68.71497659832711)
            (2.61  68.75584133410442)
            (2.612 68.79663620261434)
            (2.614 68.83736137667043)
            (2.6159999999999997  68.87801702852695)
            (2.618 68.91860332988128)
            (2.62  68.95912045187595)
            (2.622 68.99956856510093)
            (2.6239999999999997  69.03994783959585)
            (2.626 69.08025844485226)
            (2.628 69.12050054981563)
            (2.63  69.16067432288766)
            (2.6319999999999997  69.20077993192844)
            (2.634 69.24081754425858)
            (2.636 69.28078732666128)
            (2.638 69.32068944538457)
            (2.6399999999999997  69.3605240661434)
            (2.642 69.40029135412175)
            (2.644 69.43999147397464)
            (2.646 69.47962458983041)
            (2.6479999999999997  69.5191908652926)
            (2.65  69.5586904634422)
            (2.652 69.59812354683956)
            (2.654 69.63749027752655)
            (2.6559999999999997  69.67679081702858)
            (2.658 69.71602532635657)
            (2.66  69.75519396600907)
            (2.662 69.7942968959742)
            (2.6639999999999997  69.83333427573169)
            (2.666 69.87230626425486)
            (2.668 69.91121302001265)
            (2.67  69.95005470097152)
            (2.6719999999999997  69.98883146459747)
            (2.674 70.02754346785797)
            (2.676 70.06619086722401)
            (2.678 70.10477381867184)
            (2.6799999999999997  70.14329247768511)
            (2.682 70.18174699925667)
            (2.684 70.22013753789051)
            (2.686 70.25846424760368)
            (2.6879999999999997  70.29672728192816)
            (2.69  70.33492679391279)
            (2.692 70.37306293612511)
            (2.694 70.41113586065323)
            (2.6959999999999997  70.44914571910772)
            (2.698 70.48709266262344)
            (2.7 70.52497684186137)
            (2.702 70.56279840701049)
            (2.7039999999999997  70.60055750778957)
            (2.706 70.63825429344901)
            (2.708 70.67588891277263)
            (2.71  70.71346151407948)
            (2.7119999999999997  70.7509722452256)
            (2.714 70.78842125360592)
            (2.716 70.8258086861559)
            (2.718 70.86313468935334)
            (2.7199999999999998  70.90039940922023)
            (2.722 70.93760299132437)
            (2.724 70.97474558078119)
            (2.726 71.01182732225541)
            (2.7279999999999998  71.04884835996299)
            (2.73  71.08580883767254)
            (2.732 71.12270889870723)
            (2.734 71.15954868594646)
            (2.7359999999999998  71.19632834182754)
            (2.738 71.23304800834737)
            (2.74  71.26970782706418)
            (2.742 71.30630793909913)
            (2.7439999999999998  71.34284848513798)
            (2.746 71.37932960543287)
            (2.748 71.4157514398038)
            (2.75  71.45211412764036)
            (2.752 71.48841780790339)
            (2.754 71.5246626191266)
            (2.7560000000000002  71.56084869941812)
            (2.758 71.59697618646219)
            (2.76  71.63304521752075)
            (2.762 71.66905592943505)
            (2.7640000000000002  71.70500845862718)
            (2.766 71.74090294110175)
            (2.768 71.7767395124474)
            (2.77  71.8125183078384)
            (2.7720000000000002  71.84823946203622)
            (2.774 71.88390310939104)
            (2.776 71.91950938384338)
            (2.778 71.95505841892557)
            (2.7800000000000002  71.99055034776332)
            (2.782 72.02598530307725)
            (2.784 72.0613634171844)
            (2.786 72.0966848219998)
            (2.7880000000000003  72.13194964903784)
            (2.79  72.16715802941395)
            (2.792 72.202310093846)
            (2.794 72.23740597265576)
            (2.7960000000000003  72.27244579577045)
            (2.798 72.3074296927242)
            (2.8 72.34235779265946)
            (2.802 72.37723022432858)
            (2.8040000000000003  72.41204711609517)
            (2.806 72.44680859593552)
            (2.808 72.4815147914402)
            (2.81  72.51616582981534)
            (2.8120000000000003  72.55076183788411)
            (2.814 72.58530294208816)
            (2.816 72.61978926848904)
            (2.818 72.65422094276961)
            (2.8200000000000003  72.68859809023543)
            (2.822 72.72292083581614)
            (2.824 72.75718930406691)
            (2.826 72.7914036191698)
            (2.8280000000000003  72.82556390493511)
            (2.83  72.85967028480279)
            (2.832 72.89372288184379)
            (2.834 72.92772181876147)
            (2.8360000000000003  72.9616672178929)
            (2.838 72.99555920121021)
            (2.84  73.02939789032196)
            (2.842 73.06318340647452)
            (2.8440000000000003  73.09691587055329)
            (2.846 73.13059540308414)
            (2.848 73.16422212423463)
            (2.85  73.19779615381547)
            (2.8520000000000003  73.23131761128167)
            (2.854 73.26478661573393)
            (2.856 73.2982032859199)
            (2.858 73.33156774023556)
            (2.8600000000000003  73.36488009672638)
            (2.862 73.39814047308869)
            (2.864 73.43134898667091)
            (2.8659999999999997  73.46450575447489)
            (2.868 73.49761089315706)
            (2.87  73.5306645190298)
            (2.872 73.56366674806262)
            (2.8739999999999997  73.59661769588347)
            (2.876 73.62951747777993)
            (2.878 73.66236620870042)
            (2.88  73.69516400325557)
            (2.8819999999999997  73.72791097571928)
            (2.884 73.76060724003007)
            (2.886 73.79325290979222)
            (2.888 73.825848098277)
            (2.8899999999999997  73.85839291842389)
            (2.892 73.89088748284178)
            (2.894 73.92333190381014)
            (2.896 73.95572629328024)
            (2.8979999999999997  73.98807076287629)
            (2.9 74.02036542389673)
            (2.902 74.05261038731526)
            (2.904 74.08480576378209)
            (2.9059999999999997  74.1169516636251)
            (2.908 74.14904819685103)
            (2.91  74.18109547314653)
            (2.912 74.21309360187941)
            (2.9139999999999997  74.24504269209977)
            (2.916 74.27694285254111)
            (2.918 74.30879419162149)
            (2.92  74.34059681744462)
            (2.9219999999999997  74.37235083780102)
            (2.924 74.4040563601692)
            (2.926 74.43571349171664)
            (2.928 74.467322339301)
            (2.9299999999999997  74.49888300947119)
            (2.932 74.53039560846851)
            (2.934 74.56186024222771)
            (2.936 74.59327701637804)
            (2.9379999999999997  74.6246460362445)
            (2.94  74.65596740684872)
            (2.942 74.68724123291017)
            (2.944 74.7184676188472)
            (2.9459999999999997  74.74964666877808)
            (2.948 74.78077848652215)
            (2.95  74.81186317560076)
            (2.952 74.84290083923842)
            (2.9539999999999997  74.8738915803638)
            (2.956 74.90483550161086)
            (2.958 74.93573270531977)
            (2.96  74.96658329353798)
            (2.9619999999999997  74.9973873680214)
            (2.964 75.02814503023521)
            (2.966 75.058856381355)
            (2.968 75.08952152226783)
            (2.9699999999999998  75.1201405535732)
            (2.972 75.15071357558396)
            (2.974 75.18124068832755)
            (2.976 75.21172199154678)
            (2.9779999999999998  75.24215758470096)
            (2.98  75.27254756696686)
            (2.982 75.30289203723969)
            (2.984 75.33319109413408)
            (2.9859999999999998  75.3634448359851)
            (2.988 75.39365336084924)
            (2.99  75.42381676650534)
            (2.992 75.45393515045555)
            (2.9939999999999998  75.4840086099264)
            (2.996 75.5140372418697)
            (2.998 75.54402114296339)
            (3.  75.57396040961271)
            (3.002 75.603855137951)
            (3.004 75.63370542384068)
            (3.0060000000000002  75.66351136287426)
            (3.008 75.69327305037508)
            (3.01  75.72299058139855)
            (3.012 75.75266405073282)
            (3.0140000000000002  75.78229355289984)
            (3.016 75.8118791821562)
            (3.018 75.84142103249418)
            (3.02  75.87091919764255)
            (3.0220000000000002  75.90037377106748)
            (3.024 75.9297848459735)
            (3.026 75.95915251530445)
            (3.028 75.98847687174425)
            (3.0300000000000002  76.01775800771792)
            (3.032 76.04699601539238)
            (3.034 76.07619098667742)
            (3.036 76.10534301322652)
            (3.0380000000000003  76.13445218643781)
            (3.04  76.16351859745482)
            (3.042 76.19254233716754)
            (3.044 76.22152349621312)
            (3.0460000000000003  76.25046216497684)
            (3.048 76.27935843359289)
            (3.05  76.30821239194536)
            (3.052 76.33702412966898)
            (3.0540000000000003  76.36579373615002)
            (3.056 76.39452130052713)
            (3.058 76.42320691169222)
            (3.06  76.45185065829128)
            (3.0620000000000003  76.4804526287252)
            (3.064 76.5090129111506)
            (3.066 76.53753159348076)
            (3.068 76.56600876338634)
            (3.0700000000000003  76.5944445082962)
            (3.072 76.6228389153984)
            (3.074 76.65119207164076)
            (3.076 76.67950406373187)
            (3.0780000000000003  76.70777497814186)
            (3.08  76.73600490110312)
            (3.082 76.76419391861124)
            (3.084 76.79234211642577)
            (3.0860000000000003  76.82044958007096)
            (3.088 76.84851639483658)
            (3.09  76.87654264577877)
            (3.092 76.90452841772085)
            (3.0940000000000003  76.93247379525394)
            (3.096 76.96037886273794)
            (3.098 76.98824370430218)
            (3.1 77.0160684038463)
            (3.1020000000000003  77.04385304504093)
            (3.104 77.07159771132852)
            (3.106 77.09930248592411)
            (3.108 77.12696745181603)
            (3.1100000000000003  77.15459269176678)
            (3.112 77.18217828831365)
            (3.114 77.2097243237696)
            (3.116 77.23723088022396)
            (3.1180000000000003  77.26469803954316)
            (3.12  77.2921258833715)
            (3.122 77.3195144931319)
            (3.1239999999999997  77.34686395002667)
            (3.126 77.37417433503816)
            (3.128 77.40144572892959)
            (3.13  77.42867821224571)
            (3.1319999999999997  77.4558718653136)
            (3.134 77.48302676824336)
            (3.136 77.5101430009288)
            (3.138 77.53722064304822)
            (3.1399999999999997  77.56425977406509)
            (3.142 77.5912604732288)
            (3.144 77.61822281957534)
            (3.146 77.64514689192804)
            (3.1479999999999997  77.6720327688982)
            (3.15  77.69888052888594)
            (3.152 77.72569025008076)
            (3.154 77.75246201046231)
            (3.1559999999999997  77.77919588780102)
            (3.158 77.805891959659)
            (3.16  77.83255030339033)
            (3.162 77.8591709961422)
            (3.1639999999999997  77.88575411485529)
            (3.166 77.91229973626457)
            (3.168 77.93880793689996)
            (3.17  77.96527879308698)
            (3.1719999999999997  77.99171238094749)
            (3.174 78.0181087764003)
            (3.176 78.04446805516186)
            (3.178 78.0707902927469)
            (3.1799999999999997  78.09707556446918)
            (3.182 78.12332394544204)
            (3.184 78.14953551057914)
            (3.186 78.17571033459504)
            (3.1879999999999997  78.20184849200598)
            (3.19  78.22795005713039)
            (3.192 78.25401510408958)
            (3.194 78.28004370680844)
            (3.1959999999999997  78.3060359390161)
            (3.198 78.3319918742464)
            (3.2 78.35791158583874)
            (3.202 78.38379514693858)
            (3.2039999999999997  78.40964263049811)
            (3.2060000000000004  78.43545410927695)
            (3.208 78.46122965584262)
            (3.21  78.48696934257133)
            (3.2119999999999997  78.51267324164853)
            (3.2140000000000004  78.53834142506949)
            (3.216 78.56397396464003)
            (3.218 78.589570931977)
            (3.2199999999999998  78.615132398509)
            (3.2220000000000004  78.64065843547701)
            (3.224 78.66614911393484)
            (3.226 78.6916045047499)
            (3.2279999999999998  78.71702467860376)
            (3.2300000000000004  78.74240970599276)
            (3.232 78.76775965722845)
            (3.234 78.79307460243851)
            (3.2359999999999998  78.81835461156706)
            (3.2380000000000004  78.84359975437536)
            (3.24  78.86881010044242)
            (3.242 78.89398571916553)
            (3.2439999999999998  78.91912667976095)
            (3.2460000000000004  78.94423305126435)
            (3.248 78.96930490253149)
            (3.25  78.99434230223876)
            (3.252 79.01934531888384)
            (3.2539999999999996  79.0443140207861)
            (3.2560000000000002  79.0692484760874)
            (3.258 79.09414875275242)
            (3.26  79.11901491856942)
            (3.2619999999999996  79.14384704115072)
            (3.2640000000000002  79.16864518793331)
            (3.266 79.19340942617931)
            (3.268 79.21813982297668)
            (3.2699999999999996  79.24283644523963)
            (3.2720000000000002  79.2674993597093)
            (3.274 79.2921286329542)
            (3.276 79.31672433137089)
            (3.2779999999999996  79.34128652118437)
            (3.2800000000000002  79.36581526844881)
            (3.282 79.39031063904793)
            (3.284 79.41477269869566)
            (3.2859999999999996  79.43920151293658)
            (3.2880000000000003  79.46359714714656)
            (3.29  79.48795966653323)
            (3.292 79.51228913613653)
            (3.2939999999999996  79.53658562082927)
            (3.2960000000000003  79.56084918531762)
            (3.298 79.58507989414166)
            (3.3 79.6092778116759)
            (3.3019999999999996  79.63344300212978)
            (3.3040000000000003  79.65757552954831)
            (3.306 79.68167545781242)
            (3.308 79.70574285063955)
            (3.3099999999999996  79.72977777158427)
            (3.3120000000000003  79.7537802840386)
            (3.314 79.77775045123269)
            (3.316 79.80168833623524)
            (3.3179999999999996  79.82559400195403)
            (3.3200000000000003  79.84946751113647)
            (3.322 79.87330892637002)
            (3.324 79.89711831008276)
            (3.3259999999999996  79.92089572454393)
            (3.3280000000000003  79.94464123186424)
            (3.33  79.96835489399663)
            (3.332 79.99203677273657)
            (3.3339999999999996  80.01568692972265)
            (3.3360000000000003  80.03930542643702)
            (3.338 80.06289232420593)
            (3.34  80.08644768420015)
            (3.3419999999999996  80.10997156743557)
            (3.3440000000000003  80.13346403477351)
            (3.346 80.15692514692142)
            (3.348 80.18035496443314)
            (3.3499999999999996  80.20375354770958)
            (3.3520000000000003  80.22712095699906)
            (3.354 80.25045725239782)
            (3.356 80.27376249385055)
            (3.3579999999999997  80.29703674115078)
            (3.3600000000000003  80.32028005394137)
            (3.362 80.34349249171508)
            (3.364 80.36667411381487)
            (3.3659999999999997  80.38982497943448)
            (3.3680000000000003  80.4129451476189)
            (3.37  80.43603467726473)
            (3.372 80.45909362712074)
            (3.3739999999999997  80.48212205578831)
            (3.3760000000000003  80.50512002172186)
            (3.378 80.5280875832293)
            (3.38  80.55102479847254)
            (3.3819999999999997  80.57393172546786)
            (3.3840000000000003  80.59680842208641)
            (3.386 80.61965494605468)
            (3.388 80.6424713549549)
            (3.3899999999999997  80.66525770622552)
            (3.3920000000000003  80.68801405716161)
            (3.394 80.71074046491533)
            (3.396 80.7334369864964)
            (3.3979999999999997  80.7561036787725)
            (3.4000000000000004  80.77874059846971)
            (3.402 80.80134780217291)
            (3.404 80.82392534632635)
            (3.4059999999999997  80.8464732872339)
            (3.4080000000000004  80.86899168105963)
            (3.41  80.89148058382811)
            (3.412 80.91394005142497)
            (3.4139999999999997  80.93637013959724)
            (3.4160000000000004  80.95877090395382)
            (3.418 80.9811423999658)
            (3.42  81.00348468296706)
            (3.4219999999999997  81.02579780815452)
            (3.4240000000000004  81.04808183058867)
            (3.426 81.07033680519393)
            (3.428 81.09256278675906)
            (3.4299999999999997  81.11475982993765)
            (3.4320000000000004  81.13692798924845)
            (3.434 81.15906731907576)
            (3.436 81.18117787366997)
            (3.4379999999999997  81.20325970714784)
            (3.4400000000000004  81.22531287349297)
            (3.442 81.24733742655616)
            (3.444 81.26933342005586)
            (3.4459999999999997  81.29130090757856)
            (3.4480000000000004  81.31323994257917)
            (3.45  81.33515057838142)
            (3.452 81.35703286817834)
            (3.4539999999999997  81.37888686503244)
            (3.4560000000000004  81.40071262187644)
            (3.458 81.42251019151331)
            (3.46  81.44427962661693)
            (3.4619999999999997  81.46602097973232)
            (3.4640000000000004  81.48773430327613)
            (3.466 81.50941964953692)
            (3.468 81.53107707067569)
            (3.4699999999999998  81.55270661872612)
            (3.4720000000000004  81.57430834559507)
            (3.474 81.59588230306285)
            (3.476 81.61742854278373)
            (3.4779999999999998  81.63894711628618)
            (3.4800000000000004  81.66043807497341)
            (3.482 81.68190147012355)
            (3.484 81.70333735289019)
            (3.4859999999999998  81.72474577430272)
            (3.4880000000000004  81.74612678526663)
            (3.49  81.76748043656394)
            (3.492 81.78880677885358)
            (3.4939999999999998  81.81010586267172)
            (3.4960000000000004  81.83137773843215)
            (3.498 81.85262245642669)
            (3.5 81.87384006682545)
            (3.502 81.89503061967733)
            (3.5040000000000004  81.91619416491027)
            (3.5060000000000002  81.93733075233166)
            (3.508 81.95844043162872)
            (3.51  81.9795232523688)
            (3.5119999999999996  82.00057926399975)
            (3.5140000000000002  82.02160851585036)
            (3.516 82.0426110571306)
            (3.518 82.06358693693205)
            (3.5199999999999996  82.08453620422817)
            (3.5220000000000002  82.10545890787478)
            (3.524 82.1263550966103)
            (3.526 82.14722481905608)
            (3.5279999999999996  82.1680681237169)
            (3.5300000000000002  82.18888505898119)
            (3.532 82.20967567312132)
            (3.534 82.23044001429413)
            (3.5359999999999996  82.25117813054109)
            (3.5380000000000003  82.27189006978877)
            (3.54  82.29257587984908)
            (3.542 82.3132356084197)
            (3.5439999999999996  82.33386930308436)
            (3.5460000000000003  82.35447701131318)
            (3.548 82.37505878046301)
            (3.55  82.39561465777777)
            (3.5519999999999996  82.41614469038882)
            (3.5540000000000003  82.43664892531521)
            (3.556 82.45712740946406)
            (3.558 82.4775801896309)
            (3.5599999999999996  82.49800731249995)
            (3.5620000000000003  82.51840882464452)
            (3.564 82.53878477252725)
            (3.566 82.55913520250054)
            (3.5679999999999996  82.57946016080673)
            (3.5700000000000003  82.59975969357856)
            (3.572 82.62003384683943)
            (3.574 82.64028266650371)
            (3.5759999999999996  82.66050619837706)
            (3.5780000000000003  82.68070448815685)
            (3.58  82.70087758143225)
            (3.582 82.72102552368479)
            (3.5839999999999996  82.74114836028855)
            (3.5860000000000003  82.76124613651047)
            (3.588 82.78131889751069)
            (3.59  82.80136668834287)
            (3.5919999999999996  82.8213895539545)
            (3.5940000000000003  82.84138753918717)
            (3.596 82.86136068877688)
            (3.598 82.88130904735446)
            (3.5999999999999996  82.9012326594457)
            (3.6020000000000003  82.9211315694718)
            (3.604 82.94100582174956)
            (3.606 82.96085546049177)
            (3.6079999999999997  82.98068052980753)
            (3.6100000000000003  83.00048107370243)
            (3.612 83.02025713607892)
            (3.614 83.04000876073668)
            (3.6159999999999997  83.05973599137278)
            (3.6180000000000003  83.07943887158207)
            (3.62  83.09911744485747)
            (3.622 83.11877175459018)
            (3.6239999999999997  83.13840184407013)
            (3.6260000000000003  83.15800775648613)
            (3.628 83.17758953492618)
            (3.63  83.19714722237786)
            (3.6319999999999997  83.21668086172852)
            (3.6340000000000003  83.23619049576558)
            (3.636 83.2556761671769)
            (3.638 83.27513791855091)
            (3.6399999999999997  83.29457579237709)
            (3.6420000000000003  83.31398983104613)
            (3.644 83.33338007685016)
            (3.646 83.35274657198322)
            (3.6479999999999997  83.37208935854136)
            (3.6500000000000004  83.39140847852306)
            (3.652 83.41070397382937)
            (3.654 83.4299758862643)
            (3.6559999999999997  83.44922425753508)
            (3.6580000000000004  83.46844912925239)
            (3.66  83.48765054293067)
            (3.662 83.50682853998835)
            (3.6639999999999997  83.52598316174824)
            (3.6660000000000004  83.54511444943773)
            (3.668 83.56422244418893)
            (3.67  83.58330718703921)
            (3.6719999999999997  83.60236871893126)
            (3.6740000000000004  83.62140708071345)
            (3.676 83.64042231314006)
            (3.678 83.6594144568716)
            (3.6799999999999997  83.67838355247501)
            (3.6820000000000004  83.697329640424)
            (3.684 83.7162527610992)
            (3.686 83.73515295478855)
            (3.6879999999999997  83.75403026168752)
            (3.6900000000000004  83.77288472189936)
            (3.692 83.79171637543531)
            (3.694 83.81052526221497)
            (3.6959999999999997  83.8293114220665)
            (3.6980000000000004  83.84807489472686)
            (3.7 83.86681571984212)
            (3.702 83.88553393696766)
            (3.7039999999999997  83.90422958556846)
            (3.7060000000000004  83.9229027050194)
            (3.708 83.94155333460535)
            (3.71  83.96018151352165)
            (3.7119999999999997  83.97878728087422)
            (3.7140000000000004  83.9973706756798)
            (3.716 84.01593173686628)
            (3.718 84.03447050327293)
            (3.7199999999999998  84.05298701365058)
            (3.7220000000000004  84.071481306662)
            (3.724 84.08995342088198)
            (3.726 84.1084033947977)
            (3.7279999999999998  84.12683126680899)
            (3.7300000000000004  84.14523707522847)
            (3.732 84.16362085828185)
            (3.734 84.18198265410821)
            (3.7359999999999998  84.20032250076021)
            (3.7380000000000004  84.21864043620428)
            (3.74  84.23693649832096)
            (3.742 84.25521072490507)
            (3.7439999999999998  84.27346315366599)
            (3.7460000000000004  84.29169382222786)
            (3.748 84.30990276812982)
            (3.75  84.32809002882631)
            (3.752 84.34625564168724)
            (3.7540000000000004  84.36439964399824)
            (3.7560000000000002  84.38252207296092)
            (3.758 84.40062296569306)
            (3.76  84.4187023592289)
            (3.7619999999999996  84.4367602905193)
            (3.7640000000000002  84.45479679643208)
            (3.766 84.47281191375211)
            (3.768 84.49080567918166)
            (3.7699999999999996  84.50877812934054)
            (3.7720000000000002  84.52672930076646)
            (3.774 84.54465922991507)
            (3.776 84.56256795316034)
            (3.7779999999999996  84.58045550679472)
            (3.7800000000000002  84.59832192702942)
            (3.782 84.61616724999453)
            (3.784 84.63399151173932)
            (3.7859999999999996  84.65179474823252)
            (3.7880000000000003  84.66957699536238)
            (3.79  84.68733828893706)
            (3.792 84.70507866468472)
            (3.7939999999999996  84.72279815825385)
            (3.7960000000000003  84.74049680521344)
            (3.798 84.75817464105313)
            (3.8 84.77583170118358)
            (3.8019999999999996  84.79346802093653)
            (3.8040000000000003  84.81108363556515)
            (3.806 84.82867858024414)
            (3.808 84.84625289007008)
            (3.8099999999999996  84.86380660006148)
            (3.8120000000000003  84.88133974515912)
            (3.814 84.89885236022626)
            (3.816 84.91634448004876)
            (3.8179999999999996  84.93381613933535)
            (3.8200000000000003  84.95126737271791)
            (3.822 84.96869821475151)
            (3.824 84.98610869991484)
            (3.8259999999999996  85.00349886261016)
            (3.8280000000000003  85.02086873716378)
            (3.83  85.03821835782604)
            (3.832 85.05554775877167)
            (3.8339999999999996  85.07285697409992)
            (3.8360000000000003  85.09014603783481)
            (3.838 85.10741498392527)
            (3.84  85.12466384624541)
            (3.8419999999999996  85.1418926585947)
            (3.8440000000000003  85.15910145469817)
            (3.846 85.17629026820663)
            (3.848 85.19345913269682)
            (3.8499999999999996  85.21060808167168)
            (3.8520000000000003  85.22773714856052)
            (3.854 85.24484636671922)
            (3.856 85.2619357694304)
            (3.8579999999999997  85.27900538990367)
            (3.8600000000000003  85.29605526127582)
            (3.862 85.31308541661097)
            (3.864 85.33009588890081)
            (3.8659999999999997  85.3470867110648)
            (3.8680000000000003  85.36405791595038)
            (3.87  85.38100953633302)
            (3.872 85.39794160491667)
            (3.8739999999999997  85.41485415433371)
            (3.8760000000000003  85.43174721714533)
            (3.878 85.44862082584156)
            (3.88  85.4654750128416)
            (3.8819999999999997  85.48230981049389)
            (3.8840000000000003  85.49912525107646)
            (3.886 85.51592136679693)
            (3.888 85.53269818979282)
            (3.8899999999999997  85.54945575213175)
            (3.8920000000000003  85.56619408581152)
            (3.894 85.58291322276041)
            (3.896 85.5996131948373)
            (3.8979999999999997  85.61629403383192)
            (3.9000000000000004  85.63295577146495)
            (3.902 85.64959843938824)
            (3.904 85.66622206918507)
            (3.9059999999999997  85.6828266923702)
            (3.9080000000000004  85.69941234039017)
            (3.91  85.7159790446234)
            (3.912 85.7325268363804)
            (3.9139999999999997  85.749055746904)
            (3.9160000000000004  85.76556580736947)
            (3.918 85.78205704888468)
            (3.92  85.7985295024904)
            (3.9219999999999997  85.8149831991603)
            (3.9240000000000004  85.83141816980131)
            (3.926 85.8478344452537)
            (3.928 85.8642320562912)
            (3.9299999999999997  85.88061103362135)
            (3.9320000000000004  85.89697140788553)
            (3.934 85.91331320965915)
            (3.936 85.92963646945192)
            (3.9379999999999997  85.94594121770793)
            (3.9400000000000004  85.96222748480584)
            (3.942 85.97849530105913)
            (3.944 85.99474469671611)
            (3.9459999999999997  86.0109757019603)
            (3.9480000000000004  86.02718834691046)
            (3.95  86.04338266162077)
            (3.952 86.05955867608105)
            (3.9539999999999997  86.07571642021696)
            (3.9560000000000004  86.09185592389004)
            (3.958 86.10797721689798)
            (3.96  86.1240803289748)
            (3.9619999999999997  86.14016528979097)
            (3.9640000000000004  86.15623212895362)
            (3.966 86.1722808760066)
            (3.968 86.18831156043083)
            (3.9699999999999998  86.2043242116443)
            (3.9720000000000004  86.22031885900233)
            (3.974 86.23629553179768)
            (3.976 86.25225425926077)
            (3.9779999999999998  86.26819507055978)
            (3.9800000000000004  86.28411799480088)
            (3.982 86.30002306102833)
            (3.984 86.31591029822471)
            (3.9859999999999998  86.33177973531102)
            (3.9880000000000004  86.34763140114686)
            (3.99  86.36346532453061)
            (3.992 86.37928153419959)
            (3.9939999999999998  86.39508005883019)
            (3.9960000000000004  86.41086092703804)
            (3.998 86.42662416737821)
            (4.  86.4423698083453)
    (end )

    spin-orbit-x 2 11
        name "<A'_4Phi|LSX|1_2Phi>"   (CASSCF/cc-pVDZ, X, C, al2Sigm, al2Sigp, 1_2Delta, 1_2Gamma)
        spin 1.5 0.5
        lambda 3 3
        sigma 0.5 0.5
        type grid
        fit_factor 1e0
        factor -i
        <x|Lz|y>  3i 3i
        type polynomial
        morphing
        values
            V0           1.00000000000000E+00
            R0           0.00000000000000E+00
            A1           0.00000000000000E+00
    end
    abinitio spin-orbit-x 2 11
        name "<A'_4Phi|LSX|1_2Phi>"   (CASSCF/cc-pVDZ, X, C, al2Sigm, al2Sigp, 1_2Delta, 1_2Gamma)
        spin 1.5 0.5
        lambda 3 3
        sigma 0.5 0.5
        units angstrom cm-1
        type grid
        factor -i
        <x|Lz|y>  3i 3i
        values
            1.2 135.2819023899529
            1.202 135.1901042681459
            1.204 135.09861112348767
            1.206 135.00742143867913
            1.208 134.91653370646927
            1.21  134.8259464295725
            1.212 134.7356581205863
            1.214 134.64566730190978
            1.216 134.55597250566308
            1.218 134.46657227360768
            1.22  134.37746515706723
            1.222 134.2886497168493
            1.224 134.20012452316809
            1.226 134.11188815556736
            1.228 134.02393920284482
            1.23  133.93627626297666
            1.232 133.84889794304314
            1.234 133.76180285915478
            1.236 133.6749896363793
            1.238 133.5884569086694
            1.24  133.50220331879075
            1.242 133.41622751825153
            1.244 133.33052816723173
            1.246 133.24510393451374
            1.248 133.15995349741343
            1.25  133.07507554171187
            1.252 132.9904687615876
            1.254 132.90613185954987
            1.256 132.82206354637214
            1.258 132.73826254102642
            1.26  132.65472757061832
            1.262 132.57145737032246
            1.264 132.48845068331866
            1.266 132.4057062607288
            1.268 132.32322286155403
            1.27  132.24099925261288
            1.272 132.15903420847974
            1.274 132.0773265114239
            1.276 131.99587495134946
            1.278 131.91467832573534
            1.28  131.83373543957626
            1.282 131.75304510532408
            1.284 131.6726061428297
            1.286 131.5924173792855
            1.288 131.51247764916852
            1.29  131.43278579418364
            1.292 131.353340663208
            1.294 131.27414111223538
            1.296 131.19518600432133
            1.298 131.11647420952875
            1.3 131.03800460487398
            1.302 130.95977607427344
            1.304 130.88178750849067
            1.306 130.80403780508402
            1.308 130.7265258683544
            1.31  130.64925060929423
            1.312 130.57221094553603
            1.314 130.49540580130224
            1.316 130.41883410735485
            1.318 130.342494800946
            1.3199999999999998  130.26638682576873
            1.322 130.19050913190813
            1.3239999999999998  130.11486067579335
            1.326 130.03944042014953
            1.3279999999999998  129.9642473339504
            1.33  129.8892803923714
            1.3319999999999999  129.8145385767431
            1.334 129.74002087450498
            1.3359999999999999  129.66572627915983
            1.338 129.59165379022824
            1.3399999999999999  129.51780241320392
            1.342 129.444171159509
            1.3439999999999999  129.37075904645013
            1.3459999999999999  129.29756509717444
            1.3479999999999999  129.2245883406266
            1.3499999999999999  129.15182781150557
            1.3519999999999999  129.07928255022216
            1.3539999999999999  129.00695160285687
            1.3559999999999999  128.93483402111806
            1.3579999999999999  128.86292886230038
            1.3599999999999999  128.79123518924396
            1.3619999999999999  128.71975207029342
            1.3639999999999999  128.6484785792577
            1.3659999999999999  128.57741379536995
            1.3679999999999999  128.50655680324795
            1.3699999999999999  128.4359066928548
            1.3719999999999999  128.36546255945984
            1.3739999999999999  128.29522350360028
            1.376 128.22518863104258
            1.378 128.1553570527449
            1.38  128.08572788481908
            1.382 128.0163002484936
            1.384 127.94707327007661
            1.386 127.8780460809191
            1.388 127.80921781737878
            1.39  127.74058762078387
            1.392 127.6721546373976
            1.394 127.60391801838257
            1.396 127.53587691976585
            1.398 127.46803050240416
            1.4 127.40037793194917
            1.402 127.33291837881363
            1.404 127.26565101813716
            1.406 127.19857502975279
            1.408 127.1316895981536
            1.41  127.06499391245966
            1.412 126.99848716638525
            1.414 126.93216855820639
            1.416 126.8660372907286
            1.418 126.80009257125498
            1.42  126.73433361155452
            1.422 126.66875962783068
            1.424 126.60336984069039
            1.426 126.53816347511288
            1.428 126.47313976041933
            1.43  126.40829793024243
            1.432 126.34363722249616
            1.434 126.27915687934615
            1.436 126.21485614717983
            1.438 126.15073427657725
            1.44  126.08679052228189
            1.442 126.02302414317184
            1.444 125.95943440223104
            1.446 125.89602056652109
            1.448 125.83278190715288
            1.45  125.76971769925875
            1.452 125.70682722196491
            1.454 125.64410975836377
            1.456 125.58156459548678
            1.458 125.51919102427752
            1.46  125.45698833956472
            1.462 125.39495584003578
            1.464 125.33309282821051
            1.466 125.27139861041475
            1.468 125.2098724967547
            1.47  125.14851380109098
            1.472 125.0873218410133
            1.474 125.02629593781509
            1.476 124.96543541646835
            1.478 124.90473960559888
            1.48  124.84420783746148
            1.482 124.78383944791555
            1.484 124.72363377640075
            1.486 124.66359016591291
            1.488 124.60370796298012
            1.49  124.54398651763913
            1.492 124.48442518341162
            1.494 124.4250233172811
            1.496 124.36578027966968
            1.498 124.30669543441502
            1.5 124.2477681487477
            1.502 124.18899779326858
            1.504 124.13038374192637
            1.506 124.07192537199543
            1.508 124.01362206405369
            1.51  123.9554732019608
            1.512 123.89747817283641
            1.514 123.83963636703865
            1.516 123.78194717814272
            1.518 123.72441000291978
            1.52  123.66702424131584
            1.522 123.60978929643098
            1.524 123.55270457449855
            1.526 123.49576948486477
            1.528 123.43898343996825
            1.53  123.38234585531983
            1.532 123.32585614948252
            1.534 123.26951374405155
            1.536 123.21331806363472
            1.538 123.15726853583274
            1.54  123.10136459121989
            1.542 123.04560566332458
            1.544 122.98999118861032
            1.546 122.93452060645677
            1.548 122.87919335914086
            1.55  122.82400889181798
            1.552 122.76896665250369
            1.5539999999999998  122.71406609205509
            1.556 122.65930666415261
            1.5579999999999998  122.60468782528197
            1.56  122.55020903471612
            1.5619999999999998  122.49586975449745
            1.564 122.44166944941999
            1.5659999999999998  122.38760758701196
            1.568 122.33368363751823
            1.5699999999999998  122.27989707388308
            1.572 122.22624737173301
            1.5739999999999998  122.17273400935969
            1.576 122.11935646770304
            1.5779999999999998  122.0661142303345
            1.58  122.01300678344032
            1.5819999999999999  121.96003361580503
            1.584 121.90719421879508
            1.5859999999999999  121.85448808634256
            1.588 121.80191471492891
            1.5899999999999999  121.74947360356917
            1.592 121.69716425379573
            1.5939999999999999  121.64498616964285
            1.596 121.59293885763066
            1.5979999999999999  121.54102182674993
            1.6 121.48923458844641
            1.6019999999999999  121.43757665660556
            1.604 121.38604754753737
            1.6059999999999999  121.33464677996129
            1.608 121.28337387499109
            1.6099999999999999  121.2322283561202
            1.612 121.18120974920679
            1.6139999999999999  121.13031758245926
            1.616 121.07955138642144
            1.6179999999999999  121.02891069395855
            1.6199999999999999  120.97839504024246
            1.6219999999999999  120.92800396273775
            1.6239999999999999  120.8777370011875
            1.626 120.82759369759923
            1.628 120.77757359623108
            1.63  120.72767624357793
            1.632 120.67790118835778
            1.634 120.628247981498
            1.636 120.57871617612201
            1.638 120.52930532753568
            1.64  120.48001499321421
            1.642 120.43084473278878
            1.644 120.38179410803347
            1.646 120.3328626828523
            1.648 120.28405002326622
            1.65  120.23535569740035
            1.652 120.18677927547121
            1.654 120.13832032977407
            1.656 120.08997843467039
            1.658 120.04175316657539
            1.66  119.9936441039457
            1.662 119.94565082726697
            1.664 119.89777291904181
            1.666 119.85000996377757
            1.668 119.80236154797439
            1.67  119.75482726011326
            1.672 119.70740669064412
            1.674 119.6600994319742
            1.676 119.61290507845627
            1.678 119.56582322637696
            1.68  119.51885347394547
            1.682 119.47199542128196
            1.684 119.42524867040623
            1.686 119.37861282522654
            1.688 119.33208749152833
            1.69  119.28567227696311
            1.692 119.23936679103754
            1.694 119.19317064510234
            1.696 119.14708345234152
            1.698 119.10110482776152
            1.7 119.05523438818055
            1.702 119.00947175221785
            1.704 118.96381654028325
            1.706 118.91826837456652
            1.708 118.87282687902714
            1.71  118.82749167938373
            1.712 118.782262403104
            1.714 118.73713867939435
            1.716 118.69212013918984
            1.718 118.64720641514413
            1.72  118.60239714161946
            1.722 118.55769195467673
            1.724 118.51309049206564
            1.726 118.46859239321496
            1.728 118.42419729922274
            1.73  118.37990485284668
            1.732 118.33571469849456
            1.734 118.2916264822148
            1.736 118.24763985168681
            1.738 118.20375445621183
            1.74  118.15996994670344
            1.742 118.11628597567844
            1.744 118.07270219724755
            1.746 118.02921826710627
            1.748 117.98583384252599
            1.75  117.94254858234473
            1.752 117.89936214695841
            1.754 117.85627419831185
            1.756 117.81328439989
            1.758 117.77039241670914
            1.76  117.72759791530828
            1.762 117.6849005637403
            1.764 117.64230003156364
            1.766 117.59979598983358
            1.768 117.55738811109387
            1.77  117.51507606936826
            1.772 117.47285954015219
            1.774 117.43073820040446
            1.776 117.38871172853906
            1.778 117.34677980441688
            1.7799999999999998  117.3049421093377
            1.782 117.26319832603195
            1.7839999999999998  117.22154813865292
            1.786 117.17999123276857
            1.7879999999999998  117.13852729535375
            1.79  117.09715601478231
            1.7919999999999998  117.05587708081931
            1.794 117.01469018461319
            1.7959999999999998  116.97359501868814
            1.798 116.93259127693646
            1.7999999999999998  116.89167865461091
            1.802 116.85085684831712
            1.8039999999999998  116.81012555600628
            1.806 116.76948447696742
            1.8079999999999998  116.72893331182027
            1.81  116.68847176250766
            1.8119999999999998  116.6480995322885
            1.814 116.60781632573021
            1.8159999999999998  116.56762184870179
            1.818 116.5275158083665
            1.8199999999999998  116.48749791317482
            1.822 116.4475678728573
            1.8239999999999998  116.4077253984177
            1.826 116.3679702021258
            1.8279999999999998  116.3283019975107
            1.83  116.28872049935379
            1.8319999999999999  116.24922542368193
            1.834 116.2098164877607
            1.8359999999999999  116.17049341008769
            1.838 116.13125591038566
            1.8399999999999999  116.09210370959605
            1.842 116.05303652987217
            1.8439999999999999  116.01405409457288
            1.846 115.97515612825583
            1.8479999999999999  115.93634235667105
            1.85  115.89761250675458
            1.8519999999999999  115.85896630662194
            1.854 115.82040348556187
            1.8559999999999999  115.78192377402992
            1.858 115.7435269036423
            1.8599999999999999  115.70521260716947
            1.862 115.66698061853012
            1.8639999999999999  115.62883067278484
            1.866 115.5907625061301
            1.8679999999999999  115.55277585589221
            1.87  115.51487046052112
            1.8719999999999999  115.47704605958458
            1.874 115.43930239376212
            1.876 115.40163920483906
            1.8780000000000001  115.3640562357007
            1.88  115.32655323032648
            1.8820000000000001  115.28912993378407
            1.884 115.25178609222371
            1.8860000000000001  115.2145214528724
            1.888 115.17733576402817
            1.8900000000000001  115.14022877505452
            1.892 115.10320023637468
            1.8940000000000001  115.06624989946607
            1.896 115.02937751685475
            1.8980000000000001  114.99258284210983
            1.9 114.95586562983804
            1.9020000000000001  114.91922563567833
            1.904 114.88266261629623
            1.906 114.84617632937875
            1.908 114.80976653362879
            1.91  114.77343298875999
            1.912 114.73717545549133
            1.914 114.70099369554195
            1.916 114.66488747162586
            1.918 114.62885654744683
            1.92  114.59290068769316
            1.922 114.55701965803263
            1.924 114.52121322510736
            1.926 114.48548115652876
            1.928 114.44982322087256
            1.93  114.41423918767364
            1.932 114.3787288274213
            1.934 114.3432919115542
            1.936 114.30792821245542
            1.938 114.27263750344765
            1.94  114.23741955878835
            1.942 114.2022741536649
            1.944 114.16720106418985
            1.946 114.13220006739617
            1.948 114.09727094123245
            1.95  114.06241346455828
            1.952 114.0276274171396
            1.954 113.992912579644
            1.956 113.9582687336361
            1.958 113.92369566157308
            1.96  113.88919314679997
            1.962 113.85476097354525
            1.964 113.82039892691631
            1.966 113.78610679289496
            1.968 113.751884358333
            1.97  113.71773141094782
            1.972 113.68364773931798
            1.974 113.64963313287888
            1.976 113.61568738191839
            1.978 113.58181027757261
            1.98  113.54800161182145
            1.982 113.51426117748451
            1.984 113.48058876821682
            1.986 113.44698417850454
            1.988 113.41344720366091
            1.99  113.37997763982197
            1.992 113.34657528394257
            1.994 113.3132399337921
            1.996 113.27997138795054
            1.998 113.24676944580438
            2.  113.2136339075425
            2.002 113.18056457415229
            2.004 113.14756124741552
            2.0060000000000002  113.11462372990457
            2.008 113.0817518249783
            2.01  113.04894533677826
            2.012 113.01620407022473
            2.0140000000000002  112.98352783101289
            2.016 112.95091642560905
            2.018 112.91836966124664
            2.02  112.88588734592254
            2.0220000000000002  112.85346928839337
            2.024 112.82111529817158
            2.026 112.78882518552177
            2.028 112.75659876145707
            2.0300000000000002  112.72443583773537
            2.032 112.69233622685564
            2.034 112.66029974205435
            2.036 112.62832619730176
            2.038 112.59641540729844
            2.04  112.56456718747161
            2.042 112.53278135397156
            2.044 112.5010577236682
            2.046 112.46939611414744
            2.048 112.43779634370776
            2.05  112.40625823135676
            2.052 112.37478159680761
            2.054 112.34336626047569
            2.056 112.31201204347514
            2.058 112.28071876761554
            2.06  112.24948625539835
            2.062 112.2183143300138
            2.064 112.18720281533736
            2.066 112.15615153592651
            2.068 112.12516031701742
            2.07  112.09422898452168
            2.072 112.06335736502305
            2.074 112.03254528577416
            2.076 112.00179257469338
            2.078 111.97109906036155
            2.08  111.94046457201883
            2.082 111.90988893956148
            2.084 111.8793719935388
            2.086 111.84891356514991
            2.088 111.8185134862407
            2.09  111.78817158930069
            2.092 111.75788770745999
            2.094 111.72766167448621
            2.096 111.69749332478149
            2.098 111.66738249337935
            2.1 111.63732901594176
            2.102 111.60733272875622
            2.104 111.5773934687326
            2.106 111.5475110734004
            2.108 111.51768538090565
            2.11  111.48791623000804
            2.112 111.45820346007804
            2.114 111.42854691109397
            2.116 111.39894642363919
            2.118 111.36940183889915
            2.12  111.3399129986586
            2.122 111.31047974529882
            2.124 111.2811019217947
            2.126 111.25177937171203
            2.128 111.22251193920472
            2.13  111.19329946901199
            2.132 111.1641418064556
            2.134 111.1350387974373
            2.136 111.10599028843589
            2.138 111.07699612650464
            2.14  111.0480561592686
            2.142 111.01917023492186
            2.144 110.99033820222503
            2.146 110.96155991050249
            2.148 110.93283520963975
            2.15  110.90416395008096
            2.152 110.87554598282615
            2.154 110.84698115942885
            2.156 110.81846933199331
            2.158 110.79001035317214
            2.16  110.76160407616356
            2.162 110.73325035470914
            2.1639999999999997  110.70494904309105
            2.166 110.67669999612968
            2.168 110.64850306918115
            2.17  110.62035811813483
            2.1719999999999997  110.59226499941087
            2.174 110.56422356995782
            2.176 110.53623368725006
            2.178 110.50829520928559
            2.1799999999999997  110.48040799458343
            2.182 110.45257190218135
            2.184 110.4247867916335
            2.186 110.39705252300796
            2.1879999999999997  110.3693689568845
            2.19  110.34173595435212
            2.192 110.31415337700683
            2.194 110.28662108694932
            2.1959999999999997  110.25913894678266
            2.198 110.23170681960988
            2.2 110.204324569032
            2.202 110.17699205914543
            2.2039999999999997  110.14970915453998
            2.206 110.12247572029645
            2.208 110.09529162198452
            2.21  110.06815672566047
            2.2119999999999997  110.04107089786505
            2.214 110.01403400562123
            2.216 109.98704591643197
            2.218 109.96010649827822
            2.2199999999999998  109.93321561961665
            2.222 109.90637314937747
            2.224 109.87957895696252
            2.226 109.85283291224282
            2.2279999999999998  109.82613488555671
            2.23  109.79948474770771
            2.232 109.77288236996239
            2.234 109.74632762404829
            2.2359999999999998  109.71982038215195
            2.238 109.69336051691673
            2.24  109.66694790144084
            2.242 109.64058240927534
            2.2439999999999998  109.6142639144221
            2.246 109.58799229133172
            2.248 109.56176741490164
            2.25  109.5355891604741
            2.252 109.5094574038342
            2.254 109.48337202120783
            2.2560000000000002  109.45733288925987
            2.258 109.43133988509219
            2.26  109.40539288624159
            2.262 109.3794917706781
            2.2640000000000002  109.35363641680287
            2.266 109.3278267034464
            2.268 109.30206250986657
            2.27  109.27634371574682
            2.2720000000000002  109.25067020119415
            2.274 109.22504184673745
            2.276 109.1994585333255
            2.278 109.17392014232514
            2.2800000000000002  109.14842655551952
            2.282 109.12297765510623
            2.284 109.09757332369537
            2.286 109.072213444308
            2.2880000000000003  109.0468979003741
            2.29  109.02162657573092
            2.292 108.99639935462116
            2.294 108.97121612169116
            2.2960000000000003  108.94607676198927
            2.298 108.92098116096398
            2.3 108.8959292044622
            2.302 108.8709207787276
            2.3040000000000003  108.84595577039877
            2.306 108.82103406650765
            2.308 108.79615555447769
            2.31  108.77132012212223
            2.3120000000000003  108.74652765764282
            2.314 108.7217780496275
            2.316 108.69707118704919
            2.318 108.67240695926392
            2.3200000000000003  108.64778525600931
            2.322 108.62320596740287
            2.324 108.59866898394033
            2.326 108.57417419649406
            2.3280000000000003  108.54972149631145
            2.33  108.52531077501327
            2.332 108.5009419245921
            2.334 108.47661483741071
            2.3360000000000003  108.45232940620053
            2.338 108.42808552406001
            2.34  108.40388308445307
            2.342 108.37972198120751
            2.3440000000000003  108.3556021085136
            2.346 108.3315233609223
            2.348 108.30748563334394
            2.35  108.28348882104657
            2.3520000000000003  108.25953281965445
            2.354 108.23561752514661
            2.356 108.21174283385525
            2.3579999999999997  108.18790864246432
            2.36  108.16411484800793
            2.362 108.14036134786899
            2.364 108.11664803977766
            2.3659999999999997  108.0929748218099
            2.368 108.06934159238602
            2.37  108.04574825026918
            2.372 108.022194694564
            2.3739999999999997  107.99868082471511
            2.376 107.9752065405057
            2.378 107.9517717420561
            2.38  107.92837632982236
            2.3819999999999997  107.90502020459492
            2.384 107.88170326749704
            2.386 107.85842541998358
            2.388 107.83518656383947
            2.3899999999999997  107.81198660117845
            2.392 107.78882543444162
            2.394 107.76570296639609
            2.396 107.74261910013358
            2.3979999999999997  107.7195737390692
            2.4 107.6965667869399
            2.402 107.67359814780335
            2.404 107.6506677260364
            2.4059999999999997  107.62777542633388
            2.408 107.6049211537073
            2.41  107.58210481348343
            2.412 107.55932631130302
            2.4139999999999997  107.53658555311962
            2.416 107.51388244519809
            2.418 107.49121689411349
            2.42  107.46858880674971
            2.4219999999999997  107.44599809029818
            2.424 107.4234446522566
            2.426 107.40092840042782
            2.428 107.37844924291835
            2.4299999999999997  107.35600708813728
            2.432 107.33360184479501
            2.434 107.31123342190192
            2.436 107.28890172876729
            2.4379999999999997  107.26660667499794
            2.44  107.24434817049708
            2.442 107.22212612546302
            2.444 107.19994045038811
            2.4459999999999997  107.1777910560574
            2.448 107.1556778535475
            2.45  107.13360075422536
            2.452 107.11155966974714
            2.4539999999999997  107.08955451205699
            2.456 107.06758519338587
            2.458 107.04565162625042
            2.46  107.02375372345179
            2.4619999999999997  107.00189139807443
            2.464 106.98006456348503
            2.466 106.95827313333128
            2.468 106.93651702154085
            2.4699999999999998  106.91479614232011
            2.472 106.89311041015311
            2.474 106.87145973980047
            2.476 106.84984404629816
            2.4779999999999998  106.82826324495646
            2.48  106.80671725135883
            2.482 106.7852059813609
            2.484 106.76372935108922
            2.4859999999999998  106.74228727694026
            2.488 106.72087967557933
            2.49  106.69950646393944
            2.492 106.67816755922033
            2.4939999999999998  106.6568628788873
            2.496 106.63559234067017
            2.498 106.61435586256228
            2.5 106.5931533628194
            2.502 106.57198475995857
            2.504 106.55084997275726
            2.5060000000000002  106.5297489202522
            2.508 106.5086815217384
            2.51  106.48764769676802
            2.512 106.46664736514953
            2.5140000000000002  106.44568044694648
            2.516 106.42474686247667
            2.518 106.40384653231102
            2.52  106.38297937727262
            2.5220000000000002  106.36214531843571
            2.524 106.34134427712469
            2.526 106.32057617491313
            2.528 106.29984093362279
            2.5300000000000002  106.27913847532264
            2.532 106.25846872232786
            2.534 106.23783159719888
            2.536 106.21722702274046
            2.5380000000000003  106.19665492200065
            2.54  106.1761152182699
            2.542 106.15560783508002
            2.544 106.13513269620333
            2.5460000000000003  106.11468972565164
            2.548 106.09427884767541
            2.55  106.07389998676267
            2.552 106.0535530676382
            2.5540000000000003  106.03323801526253
            2.556 106.01295475483113
            2.558 105.99270321177335
            2.56  105.97248331175159
            2.5620000000000003  105.9522949806604
            2.564 105.9321381446255
            2.566 105.91201273000298
            2.568 105.8919186633783
            2.5700000000000003  105.8718558715655
            2.572 105.85182428160621
            2.574 105.83182382076886
            2.576 105.81185441654772
            2.5780000000000003  105.79191599666204
            2.58  105.77200848905528
            2.582 105.75213182189405
            2.584 105.73228592356746
            2.5860000000000003  105.71247072268608
            2.588 105.69268614808115
            2.59  105.67293212880382
            2.592 105.65320859412412
            2.5940000000000003  105.63351547353031
            2.596 105.61385269672783
            2.598 105.59422019363869
            2.6 105.57461789440045
            2.6020000000000003  105.55504572936549
            2.604 105.53550362910018
            2.606 105.51599152438402
            2.6079999999999997  105.4965093462088
            2.61  105.47705702577794
            2.612 105.45763449450547
            2.614 105.43824168401535
            2.6159999999999997  105.41887852614066
            2.618 105.39954495292278
            2.62  105.38024089661057
            2.622 105.36096628965963
            2.6239999999999997  105.34172106473149
            2.626 105.32250515469279
            2.628 105.30331849261458
            2.63  105.28416101177147
            2.6319999999999997  105.26503264564089
            2.634 105.2459333279023
            2.636 105.22686299243645
            2.638 105.20782157332462
            2.6399999999999997  105.18880900484783
            2.642 105.16982522148604
            2.644 105.15087015791752
            2.646 105.13194374901806
            2.6479999999999997  105.11304592986014
            2.65  105.09417663571227
            2.652 105.07533580203821
            2.654 105.05652336449631
            2.6559999999999997  105.03773925893866
            2.658 105.01898342141044
            2.66  105.00025578814916
            2.662 104.981556295584
            2.6639999999999997  104.96288488033501
            2.666 104.94424147921242
            2.668 104.92562602921595
            2.67  104.9070384675341
            2.6719999999999997  104.88847873154339
            2.674 104.86994675880769
            2.676 104.85144248707758
            2.678 104.83296585428955
            2.6799999999999997  104.8145167985654
            2.682 104.79609525821148
            2.684 104.77770117171796
            2.686 104.75933447775833
            2.6879999999999997  104.74099511518853
            2.69  104.72268302304632
            2.692 104.70439814055068
            2.694 104.68614040710108
            2.6959999999999997  104.66790976227675
            2.698 104.64970614583618
            2.7 104.63152949771624
            2.702 104.61337975803171
            2.7039999999999997  104.59525686707454
            2.706 104.57716076531317
            2.708 104.5590913933919
            2.71  104.54104869213029
            2.7119999999999997  104.52303260252248
            2.714 104.50504306573647
            2.716 104.48708002311365
            2.718 104.46914341616797
            2.7199999999999998  104.45123318658544
            2.722 104.43334927622344
            2.724 104.41549162711016
            2.726 104.39766018144385
            2.7279999999999998  104.37985488159231
            2.73  104.36207567009218
            2.732 104.34432248964843
            2.734 104.32659528313364
            2.7359999999999998  104.30889399358743
            2.738 104.29121856421587
            2.74  104.27356893839085
            2.742 104.25594505964946
            2.7439999999999998  104.23834687169338
            2.746 104.22077431838838
            2.748 104.2032273437636
            2.75  104.18570589201097
            2.752 104.16820990748477
            2.754 104.15073933470076
            2.7560000000000002  104.13329411833591
            2.758 104.11587420322756
            2.76  104.098479534373
            2.762 104.0811100569288
            2.7640000000000002  104.06376571621026
            2.766 104.04644645769089
            2.768 104.02915222700177
            2.77  104.01188296993095
            2.7720000000000002  103.99463863242302
            2.774 103.97741916057838
            2.776 103.96022450065286
            2.778 103.94305459905692
            2.7800000000000002  103.9259094023554
            2.782 103.90878885726666
            2.784 103.89169291066226
            2.786 103.87462150956625
            2.7880000000000003  103.85757460115475
            2.79  103.84055213275529
            2.792 103.82355405184639
            2.794 103.8065803060569
            2.7960000000000003  103.78963084316553
            2.798 103.77270561110032
            2.8 103.75580455793805
            2.802 103.73892763190376
            2.8040000000000003  103.72207478137027
            2.806 103.70524595485749
            2.808 103.68844110103203
            2.81  103.67166016870671
            2.8120000000000003  103.65490310683985
            2.814 103.638169864535
            2.816 103.62146039104026
            2.818 103.60477463574777
            2.8200000000000003  103.5881125481933
            2.822 103.5714740780556
            2.824 103.55485917515608
            2.826 103.53826778945812
            2.8280000000000003  103.52169987106664
            2.83  103.50515537022768
            2.832 103.48863423732776
            2.834 103.47213642289346
            2.8360000000000003  103.45566187759093
            2.838 103.43921055222542
            2.84  103.42278239774072
            2.842 103.40637736521867
            2.8440000000000003  103.3899954058788
            2.846 103.3736364710777
            2.848 103.35730051230865
            2.85  103.34098748120101
            2.8520000000000003  103.32469732951989
            2.854 103.3084300091656
            2.856 103.29218547217312
            2.858 103.2759636707118
            2.8600000000000003  103.25976455708468
            2.862 103.24358808372816
            2.864 103.22743420321154
            2.8659999999999997  103.21130286823647
            2.868 103.19519403163653
            2.87  103.17910764637679
            2.872 103.16304366555337
            2.8739999999999997  103.14700204239287
            2.876 103.13098273025209
            2.878 103.11498568261739
            2.88  103.0990108531044
            2.8819999999999997  103.08305819545753
            2.884 103.06712766354937
            2.886 103.05121921138054
            2.888 103.03533279307898
            2.8899999999999997  103.01946836289966
            2.892 103.00362587522402
            2.894 102.98780528455966
            2.896 102.9720065455399
            2.8979999999999997  102.95622961292318
            2.9 102.94047444159284
            2.902 102.92474098655653
            2.904 102.90902920294592
            2.9059999999999997  102.8933390460161
            2.908 102.87767047114534
            2.91  102.86202343383454
            2.912 102.84639788970685
            2.9139999999999997  102.83079379450727
            2.916 102.81521110410222
            2.918 102.79964977447905
            2.92  102.78410976174581
            2.9219999999999997  102.76859102213061
            2.924 102.75309351198135
            2.926 102.73761718776531
            2.928 102.72216200606871
            2.9299999999999997  102.70672792359626
            2.932 102.69131489717084
            2.934 102.67592288373304
            2.936 102.6605518403408
            2.9379999999999997  102.64520172416897
            2.94  102.62987249250895
            2.942 102.61456410276824
            2.944 102.59927651247011
            2.9459999999999997  102.58400967925319
            2.948 102.568763560871
            2.95  102.55353811519171
            2.952 102.53833330019764
            2.9539999999999997  102.52314907398487
            2.956 102.5079853947629
            2.958 102.49284222085429
            2.96  102.4777195106942
            2.9619999999999997  102.46261722283009
            2.964 102.44753531592124
            2.966 102.4324737487385
            2.968 102.41743248016384
            2.9699999999999998  102.40241146918994
            2.972 102.38741067491992
            2.974 102.37243005656686
            2.976 102.35746957345351
            2.9779999999999998  102.34252918501193
            2.98  102.32760885078302
            2.982 102.31270853041624
            2.984 102.29782818366927
            2.9859999999999998  102.28296777040755
            2.988 102.26812725060401
            2.99  102.25330658433869
            2.992 102.23850573179831
            2.9939999999999998  102.22372465327601
            2.996 102.20896330917095
            2.998 102.19422165998802
            3.  102.1794996663373
            3.002 102.16479728893398
            3.004 102.15011448859775
            3.0060000000000002  102.13545122625264
            3.008 102.12080746292665
            3.01  102.10618315975124
            3.012 102.09157827796118
            3.0140000000000002  102.07699277889412
            3.016 102.0624266239903
            3.018 102.04787977479212
            3.02  102.03335219294385
            3.0220000000000002  102.01884384019137
            3.024 102.00435467838166
            3.026 101.98988466946267
            3.028 101.97543377548278
            3.0300000000000002  101.96100195859067
            3.032 101.94658918103482
            3.034 101.9321954051633
            3.036 101.91782059342334
            3.0380000000000003  101.90346470836114
            3.04  101.88912771262137
            3.042 101.87480956894701
            3.044 101.86051024017895
            3.0460000000000003  101.8462296892556
            3.048 101.83196787921273
            3.05  101.81772477318304
            3.052 101.80350033439585
            3.0540000000000003  101.78929452617682
            3.056 101.7751073119476
            3.058 101.76093865522553
            3.06  101.74678851962338
            3.0620000000000003  101.73265686884892
            3.064 101.71854366670472
            3.066 101.70444887708777
            3.068 101.69037246398923
            3.0700000000000003  101.67631439149407
            3.072 101.66227462378082
            3.074 101.6482531251212
            3.076 101.63424985987983
            3.0780000000000003  101.62026479251404
            3.08  101.6062978875734
            3.082 101.59234910969953
            3.084 101.57841842362575
            3.0860000000000003  101.56450579417681
            3.088 101.55061118626861
            3.09  101.53673456490787
            3.092 101.52287589519185
            3.0940000000000003  101.50903514230804
            3.096 101.49521227153389
            3.098 101.48140724823654
            3.1 101.46762003787245
            3.1020000000000003  101.45385060598726
            3.104 101.44009891821531
            3.106 101.42636494027953
            3.108 101.412648637991
            3.1100000000000003  101.39894997724883
            3.112 101.38526892403976
            3.114 101.37160544443789
            3.116 101.35795950460444
            3.1180000000000003  101.34433107078746
            3.12  101.33072010932152
            3.122 101.31712658662748
            3.1239999999999997  101.30355046921218
            3.126 101.28999172366817
            3.128 101.27645031667345
            3.13  101.26292621499118
            3.1319999999999997  101.24941938546942
            3.134 101.23592979504089
            3.136 101.22245741072257
            3.138 101.20900219961563
            3.1399999999999997  101.19556412890499
            3.142 101.18214316585917
            3.144 101.16873927782997
            3.146 101.15535243225214
            3.1479999999999997  101.1419825966433
            3.15  101.12862973860348
            3.152 101.11529382581499
            3.154 101.10197482604207
            3.1559999999999997  101.0886727071307
            3.158 101.07538743700836
            3.16  101.06211898368362
            3.162 101.04886731524607
            3.1639999999999997  101.03563239986597
            3.166 101.02241420579399
            3.168 101.009212701361
            3.17  100.99602785497775
            3.1719999999999997  100.98285963513473
            3.174 100.96970801040177
            3.176 100.95657294942792
            3.178 100.94345442094114
            3.1799999999999997  100.93035239374804
            3.182 100.9172668367337
            3.184 100.90419771886133
            3.186 100.89114500917212
            3.1879999999999997  100.87810867678488
            3.19  100.86508869089594
            3.192 100.85208502077879
            3.194 100.8390976357839
            3.1959999999999997  100.82612650533844
            3.198 100.81317159894604
            3.2 100.80023288618666
            3.202 100.78731033671616
            3.2039999999999997  100.77440392026624
            3.2060000000000004  100.76151360664406
            3.208 100.74863936573215
            3.21  100.73578116748803
            3.2119999999999997  100.7229389819441
            3.2140000000000004  100.71011277920731
            3.216 100.697302529459
            3.218 100.68450820295463
            3.2199999999999998  100.67172977002355
            3.2220000000000004  100.6589672010688
            3.224 100.64622046656686
            3.226 100.63348953706739
            3.2279999999999998  100.62077438319308
            3.2300000000000004  100.60807497563935
            3.232 100.59539128517419
            3.234 100.58272328263786
            3.2359999999999998  100.57007093894273
            3.2380000000000004  100.55743422507304
            3.24  100.5448131120847
            3.242 100.53220757110495
            3.2439999999999998  100.51961757333233
            3.2460000000000004  100.50704309003635
            3.248 100.4944840925572
            3.25  100.48194055230574
            3.252 100.46941244076308
            3.2539999999999996  100.45689972948044
            3.2560000000000002  100.44440239007899
            3.258 100.43192039424956
            3.26  100.41945371375243
            3.2619999999999996  100.40700232041716
            3.2640000000000002  100.39456618614234
            3.266 100.38214528289542
            3.268 100.36973958271247
            3.2699999999999996  100.35734905769792
            3.2720000000000002  100.34497368002445
            3.274 100.33261342193278
            3.276 100.32026825573129
            3.2779999999999996  100.30793815379612
            3.2800000000000002  100.29562308857057
            3.282 100.2833230325653
            3.284 100.27103795835785
            3.2859999999999996  100.25876783859253
            3.2880000000000003  100.2465126459802
            3.29  100.2342723532981
            3.292 100.2220469333896
            3.2939999999999996  100.20983635916407
            3.2960000000000003  100.19764060359657
            3.298 100.18545963972775
            3.3 100.17329344066364
            3.3019999999999996  100.16114197957538
            3.3040000000000003  100.14900522969906
            3.306 100.13688316433561
            3.308 100.1247757568505
            3.3099999999999996  100.1126829806735
            3.3120000000000003  100.10060480929864
            3.314 100.08854121628394
            3.316 100.07649217525115
            3.3179999999999996  100.06445765988568
            3.3200000000000003  100.0524376439363
            3.322 100.04043210121505
            3.324 100.02844100559695
            3.3259999999999996  100.01646433101988
            3.3280000000000003  100.00450205148435
            3.33  99.99255414105339
            3.332 99.98062057385224
            3.3339999999999996  99.96870132406825
            3.3360000000000003  99.95679636595065
            3.338 99.94490567381042
            3.34  99.93302922202008
            3.3419999999999996  99.92116698501344
            3.3440000000000003  99.9093189372855
            3.346 99.8974850533923
            3.348 99.88566530795056
            3.3499999999999996  99.87385967563772
            3.3520000000000003  99.86206813119158
            3.354 99.85029064941027
            3.356 99.83852720515195
            3.3579999999999997  99.82677777333465
            3.3600000000000003  99.81504232893619
            3.362 99.8033208469939
            3.364 99.79161330260443
            3.3659999999999997  99.77991967092369
            3.3680000000000003  99.76823992716659
            3.37  99.7565740466068
            3.372 99.74492200457672
            3.3739999999999997  99.73328377646727
            3.3760000000000003  99.72165933772762
            3.378 99.7100486638651
            3.38  99.69845173044502
            3.3819999999999997  99.68686851309049
            3.3840000000000003  99.67529898748222
            3.386 99.66374312935845
            3.388 99.65220091451464
            3.3899999999999997  99.64067231880337
            3.3920000000000003  99.62915731813422
            3.394 99.61765588847352
            3.396 99.60616800584422
            3.3979999999999997  99.59469364632574
            3.4000000000000004  99.58323278605373
            3.402 99.57178540122003
            3.404 99.56035146807238
            3.4059999999999997  99.54893096291434
            3.4080000000000004  99.53752386210509
            3.41  99.52613014205922
            3.412 99.51474977924673
            3.4139999999999997  99.50338275019264
            3.4160000000000004  99.49202903147703
            3.418 99.48068859973475
            3.42  99.46936143165533
            3.4219999999999997  99.45804750398278
            3.4240000000000004  99.44674679351546
            3.426 99.43545927710589
            3.428 99.42418493166063
            3.4299999999999997  99.41292373414008
            3.4320000000000004  99.40167566155837
            3.434 99.39044069098317
            3.436 99.37921879953554
            3.4379999999999997  99.36800996438974
            3.4400000000000004  99.35681416277319
            3.442 99.34563137196619
            3.444 99.33446156930182
            3.4459999999999997  99.3233047321658
            3.4480000000000004  99.31216083799629
            3.45  99.30102986428378
            3.452 99.28991178857093
            3.4539999999999997  99.27880658845245
            3.4560000000000004  99.26771424157482
            3.458 99.25663472563633
            3.46  99.24556801838679
            3.4619999999999997  99.23451409762744
            3.4640000000000004  99.22347294121074
            3.466 99.21244452704035
            3.468 99.20142883307086
            3.4699999999999998  99.19042583730766
            3.4720000000000004  99.17943551780685
            3.474 99.1684578526751
            3.476 99.15749282006936
            3.4779999999999998  99.14654039819695
            3.4800000000000004  99.13560056531519
            3.482 99.12467329973138
            3.484 99.11375857980268
            3.4859999999999998  99.10285638393587
            3.4880000000000004  99.09196669058723
            3.49  99.0810894782625
            3.492 99.0702247255166
            3.4939999999999998  99.05937241095359
            3.4960000000000004  99.04853251322645
            3.498 99.03770501103703
            3.5 99.02688988313582
            3.502 99.01608710832188
            3.5040000000000004  99.00529666544266
            3.5060000000000002  98.99451853339387
            3.508 98.98375269111939
            3.51  98.97299911761101
            3.5119999999999996  98.96225779190846
            3.5140000000000002  98.95152869309914
            3.516 98.94081180031803
            3.518 98.9301070927476
            3.5199999999999996  98.9194145496176
            3.5220000000000002  98.90873415020494
            3.524 98.8980658738336
            3.526 98.8874096998745
            3.5279999999999996  98.87676560774528
            3.5300000000000002  98.86613357691026
            3.532 98.85551358688025
            3.534 98.84490561721249
            3.5359999999999996  98.8343096475104
            3.5380000000000003  98.82372565742357
            3.54  98.81315362664759
            3.542 98.80259353492386
            3.5439999999999996  98.79204536203956
            3.5460000000000003  98.78150908782743
            3.548 98.77098469216568
            3.55  98.76047215497796
            3.5519999999999996  98.74997145623298
            3.5540000000000003  98.73948257594468
            3.556 98.72900549417191
            3.558 98.7185401910183
            3.5599999999999996  98.70808664663231
            3.5620000000000003  98.69764484120687
            3.564 98.68721475497942
            3.566 98.67679636823179
            3.5679999999999996  98.66638966128991
            3.5700000000000003  98.65599461452389
            3.572 98.64561120834774
            3.574 98.63523942321936
            3.5759999999999996  98.62487923964034
            3.5780000000000003  98.61453063815587
            3.58  98.6041935993546
            3.582 98.59386810386862
            3.5839999999999996  98.58355413237311
            3.5860000000000003  98.57325166558647
            3.588 98.56296068427005
            3.59  98.5526811692281
            3.5919999999999996  98.54241310130755
            3.5940000000000003  98.53215646139803
            3.596 98.5219112304317
            3.598 98.51167738938305
            3.5999999999999996  98.50145491926891
            3.6020000000000003  98.49124380114823
            3.604 98.48104401612203
            3.606 98.47085554533324
            3.6079999999999997  98.4606783699666
            3.6100000000000003  98.45051247124857
            3.612 98.44035783044717
            3.614 98.43021442887189
            3.6159999999999997  98.4200822478736
            3.6180000000000003  98.40996126884433
            3.62  98.3998514732173
            3.622 98.38975284246673
            3.6239999999999997  98.3796653581077
            3.6260000000000003  98.36958900169614
            3.628 98.35952375482856
            3.63  98.34946959914213
            3.6319999999999997  98.33942651631435
            3.6340000000000003  98.32939448806317
            3.636 98.31937349614671
            3.638 98.3093635223632
            3.6399999999999997  98.29936454855087
            3.6420000000000003  98.28937655658787
            3.644 98.2793995283921
            3.646 98.26943344592121
            3.6479999999999997  98.2594782911723
            3.6500000000000004  98.24953404618203
            3.652 98.23960069302638
            3.654 98.2296782138205
            3.6559999999999997  98.21976659071882
            3.6580000000000004  98.20986580591465
            3.66  98.19997584164035
            3.662 98.190096680167
            3.6639999999999997  98.18022830380441
            3.6660000000000004  98.17037069490105
            3.668 98.1605238358438
            3.67  98.15068770905803
            3.6719999999999997  98.1408622970073
            3.6740000000000004  98.13104758219343
            3.676 98.1212435471563
            3.678 98.11145017447375
            3.6799999999999997  98.10166744676148
            3.6820000000000004  98.09189534667303
            3.684 98.08213385689955
            3.686 98.07238296016978
            3.6879999999999997  98.0626426392499
            3.6900000000000004  98.0529128769435
            3.692 98.04319365609136
            3.694 98.03348495957152
            3.6959999999999997  98.02378677029898
            3.6980000000000004  98.01409907122577
            3.7 98.00442184534074
            3.702 97.99475507566953
            3.7039999999999997  97.98509874527443
            3.7060000000000004  97.97545283725427
            3.708 97.96581733474439
            3.71  97.95619222091646
            3.7119999999999997  97.94657747897841
            3.7140000000000004  97.9369730921744
            3.716 97.92737904378461
            3.718 97.91779531712518
            3.7199999999999998  97.9082218955482
            3.7220000000000004  97.89865876244147
            3.724 97.88910590122853
            3.726 97.87956329536847
            3.7279999999999998  97.87003092835587
            3.7300000000000004  97.8605087837208
            3.732 97.85099684502852
            3.734 97.84149509587957
            3.7359999999999998  97.83200351990958
            3.7380000000000004  97.82252210078919
            3.74  97.81305082222403
            3.742 97.80358966795448
            3.7439999999999998  97.79413862175575
            3.7460000000000004  97.78469766743764
            3.748 97.77526678884452
            3.75  97.76584596985523
            3.752 97.75643519438299
            3.7540000000000004  97.7470344463753
            3.7560000000000002  97.73764370981381
            3.758 97.72826296871435
            3.76  97.7188922071267
            3.7619999999999996  97.70953140913457
            3.7640000000000002  97.70018055885551
            3.766 97.69083964044077
            3.768 97.68150863807531
            3.7699999999999996  97.67218753597763
            3.7720000000000002  97.66287631839965
            3.774 97.65357496962675
            3.776 97.64428347397755
            3.7779999999999996  97.63500181580388
            3.7800000000000002  97.62572997949073
            3.782 97.61646794945604
            3.784 97.6072157101508
            3.7859999999999996  97.59797324605876
            3.7880000000000003  97.58874054169651
            3.79  97.57951758161325
            3.792 97.57030435039083
            3.7939999999999996  97.56110083264362
            3.7960000000000003  97.55190701301836
            3.798 97.5427228761942
            3.8 97.53354840688249
            3.8019999999999996  97.52438358982675
            3.8040000000000003  97.51522840980262
            3.806 97.50608285161772
            3.808 97.49694690011157
            3.8099999999999996  97.48782054015557
            3.8120000000000003  97.47870375665282
            3.814 97.46959653453813
            3.816 97.46049885877785
            3.8179999999999996  97.45141071436986
            3.8200000000000003  97.44233208634346
            3.822 97.43326295975925
            3.824 97.42420331970912
            3.8259999999999996  97.41515315131615
            3.8280000000000003  97.40611243973444
            3.83  97.39708117014915
            3.832 97.38805932777639
            3.8339999999999996  97.37904689786306
            3.8360000000000003  97.37004386568687
            3.838 97.3610502165562
            3.84  97.35206593581003
            3.8419999999999996  97.34309100881791
            3.8440000000000003  97.33412542097977
            3.846 97.32516915772597
            3.848 97.31622220451715
            3.8499999999999996  97.3072845468441
            3.8520000000000003  97.29835617022785
            3.854 97.28943706021938
            3.856 97.28052720239974
            3.8579999999999997  97.2716265823798
            3.8600000000000003  97.26273518580028
            3.862 97.25385299833167
            3.864 97.24498000567411
            3.8659999999999997  97.23611619355734
            3.8680000000000003  97.22726154774055
            3.87  97.2184160540125
            3.872 97.20957969819116
            3.8739999999999997  97.20075246612392
            3.8760000000000003  97.19193434368728
            3.878 97.18312531678693
            3.88  97.17432537135764
            3.8819999999999997  97.16553449336308
            3.8840000000000003  97.15675266879592
            3.886 97.14797988367759
            3.888 97.1392161240584
            3.8899999999999997  97.1304613760172
            3.8920000000000003  97.12171562566154
            3.894 97.11297885912752
            3.896 97.10425106257968
            3.8979999999999997  97.09553222221096
            3.9000000000000004  97.0868223242426
            3.902 97.07812135492415
            3.904 97.06942930053327
            3.9059999999999997  97.06074614737575
            3.9080000000000004  97.05207188178545
            3.91  97.04340649012414
            3.912 97.03474995878152
            3.9139999999999997  97.02610227417505
            3.9160000000000004  97.01746342275
            3.918 97.00883339097928
            3.92  97.00021216536344
            3.9219999999999997  96.99159973243053
            3.9240000000000004  96.98299607873608
            3.926 96.97440119086303
            3.928 96.96581505542161
            3.9299999999999997  96.95723765904935
            3.9320000000000004  96.94866898841093
            3.934 96.94010903019817
            3.936 96.93155777112996
            3.9379999999999997  96.9230151979521
            3.9400000000000004  96.91448129743738
            3.942 96.90595605638536
            3.944 96.89743946162245
            3.9459999999999997  96.88893150000172
            3.9480000000000004  96.8804321584029
            3.95  96.87194142373228
            3.952 96.86345928292266
            3.9539999999999997  96.85498572293328
            3.9560000000000004  96.84652073074976
            3.958 96.83806429338401
            3.96  96.82961639787418
            3.9619999999999997  96.8211770312846
            3.9640000000000004  96.81274618070573
            3.966 96.80432383325399
            3.968 96.79590997607188
            3.9699999999999998  96.78750459632771
            3.9720000000000004  96.77910768121573
            3.974 96.7707192179559
            3.976 96.7623391937939
            3.9779999999999998  96.75396759600112
            3.9800000000000004  96.74560441187445
            3.982 96.73724962873635
            3.984 96.72890323393473
            3.9859999999999998  96.72056521484292
            3.9880000000000004  96.7122355588595
            3.99  96.7039142534084
            3.992 96.69560128593874
            3.9939999999999998  96.68729664392471
            3.9960000000000004  96.67900031486565
            3.998 96.67071228628588
            4.  96.66243254573472/n
    end

    spin-orbit-x 3 4
        name "<A_4Pi|LSX|B_4Pi>"   (aug-cc-pVDZ/MRCI, Ap, A, B, D)
        spin 1.5 1.5
        lambda 1 1 ()
        sigma 1.5 1.5
        fit_factor 1e0
        <x|Lz|y> i i
        factor i
        type polynomial
        morphing
        values
            B0           1.00000000000000E+00
            B1           0.00000000000000E+00
            B2           0.00000000000000E+00
    end
    abinitio spin-orbit-x 3 4
        name "<A_4Pi|LSX|B_4Pi>"   (aug-cc-pVDZ/MRCI, Ap, A, B, D)
        spin 1.5 1.5
        lambda 1 1
        sigma 1.5 1.5
        units angstrom cm-1
        type grid
        factor i
        <x|Lz|y>  i i
        values
            1.2 2.21602433704354
            1.202 2.21602433704354
            1.204 2.21602433704354
            1.206 2.21602433704354
            1.208 2.21602433704354
            1.21  2.21602433704354
            1.212 2.21602433704354
            1.214 2.21602433704354
            1.216 2.21602433704354
            1.218 2.21602433704354
            1.22  2.21602433704354
            1.222 2.21602433704354
            1.224 2.21602433704354
            1.226 2.21602433704354
            1.228 2.21602433704354
            1.23  2.21602433704354
            1.232 2.21602433704354
            1.234 2.21602433704354
            1.236 2.21602433704354
            1.238 2.21602433704354
            1.24  2.21602433704354
            1.242 2.21602433704354
            1.244 2.21602433704354
            1.246 2.21602433704354
            1.248 2.21602433704354
            1.25  2.21602433704354
            1.252 2.21602433704354
            1.254 2.21602433704354
            1.256 2.21602433704354
            1.258 2.21602433704354
            1.26  2.21602433704354
            1.262 2.21602433704354
            1.264 2.21602433704354
            1.266 2.21602433704354
            1.268 2.21602433704354
            1.27  2.21602433704354
            1.272 2.21602433704354
            1.274 2.21602433704354
            1.276 2.21602433704354
            1.278 2.21602433704354
            1.28  2.21602433704354
            1.282 2.21602433704354
            1.284 2.21602433704354
            1.286 2.21602433704354
            1.288 2.21602433704354
            1.29  2.21602433704354
            1.292 2.21602433704354
            1.294 2.21602433704354
            1.296 2.21602433704354
            1.298 2.21602433704354
            1.3 2.21602433704354
            1.302 2.21602433704354
            1.304 2.21602433704354
            1.306 2.21602433704354
            1.308 2.21602433704354
            1.31  2.21602433704354
            1.312 2.21602433704354
            1.314 2.21602433704354
            1.316 2.21602433704354
            1.318 2.21602433704354
            1.3199999999999998  2.21602433704354
            1.322 2.21602433704354
            1.3239999999999998  2.21602433704354
            1.326 2.21602433704354
            1.3279999999999998  2.21602433704354
            1.33  2.21602433704354
            1.3319999999999999  2.21602433704354
            1.334 2.21602433704354
            1.3359999999999999  2.21602433704354
            1.338 2.21602433704354
            1.3399999999999999  2.21602433704354
            1.342 2.21602433704354
            1.3439999999999999  2.21602433704354
            1.3459999999999999  2.21602433704354
            1.3479999999999999  2.21602433704354
            1.3499999999999999  2.21602433704354
            1.3519999999999999  2.21602433704354
            1.3539999999999999  2.21602433704354
            1.3559999999999999  2.21602433704354
            1.3579999999999999  2.21602433704354
            1.3599999999999999  2.21602433704354
            1.3619999999999999  2.21602433704354
            1.3639999999999999  2.21602433704354
            1.3659999999999999  2.21602433704354
            1.3679999999999999  2.21602433704354
            1.3699999999999999  2.21602433704354
            1.3719999999999999  2.21602433704354
            1.3739999999999999  2.21602433704354
            1.376 2.21602433704354
            1.378 2.21602433704354
            1.38  2.21602433704354
            1.382 2.21602433704354
            1.384 2.21602433704354
            1.386 2.21602433704354
            1.388 2.21602433704354
            1.39  2.21602433704354
            1.392 2.21602433704354
            1.394 2.21602433704354
            1.396 2.21602433704354
            1.398 2.21602433704354
            1.4 2.21602433704354
            1.402 2.21602433704354
            1.404 2.21602433704354
            1.406 2.21602433704354
            1.408 2.21602433704354
            1.41  2.21602433704354
            1.412 2.21602433704354
            1.414 2.21602433704354
            1.416 2.21602433704354
            1.418 2.21602433704354
            1.42  2.21602433704354
            1.422 2.21602433704354
            1.424 2.21602433704354
            1.426 2.21602433704354
            1.428 2.21602433704354
            1.43  2.21602433704354
            1.432 2.21602433704354
            1.434 2.21602433704354
            1.436 2.21602433704354
            1.438 2.21602433704354
            1.44  2.21602433704354
            1.442 2.21602433704354
            1.444 2.21602433704354
            1.446 2.21602433704354
            1.448 2.21602433704354
            1.45  2.21602433704354
            1.452 2.21602433704354
            1.454 2.21602433704354
            1.456 2.21602433704354
            1.458 2.21602433704354
            1.46  2.21602433704354
            1.462 2.21602433704354
            1.464 2.21602433704354
            1.466 2.21602433704354
            1.468 2.21602433704354
            1.47  2.21602433704354
            1.472 2.21602433704354
            1.474 2.21602433704354
            1.476 2.21602433704354
            1.478 2.21602433704354
            1.48  2.21602433704354
            1.482 2.21602433704354
            1.484 2.21602433704354
            1.486 2.21602433704354
            1.488 2.21602433704354
            1.49  2.21602433704354
            1.492 2.21602433704354
            1.494 2.21602433704354
            1.496 2.21602433704354
            1.498 2.21602433704354
            1.5 2.21602433704354
            1.502 2.21602433704354
            1.504 2.21602433704354
            1.506 2.21602433704354
            1.508 2.21602433704354
            1.51  2.21602433704354
            1.512 2.21602433704354
            1.514 2.21602433704354
            1.516 2.21602433704354
            1.518 2.21602433704354
            1.52  2.21602433704354
            1.522 2.21602433704354
            1.524 2.21602433704354
            1.526 2.21602433704354
            1.528 2.21602433704354
            1.53  2.21602433704354
            1.532 2.21602433704354
            1.534 2.21602433704354
            1.536 2.21602433704354
            1.538 2.21602433704354
            1.54  2.21602433704354
            1.542 2.21602433704354
            1.544 2.21602433704354
            1.546 2.21602433704354
            1.548 2.21602433704354
            1.55  2.21602433704354
            1.552 2.21602433704354
            1.5539999999999998  2.21602433704354
            1.556 2.21602433704354
            1.5579999999999998  2.21602433704354
            1.56  2.21602433704354
            1.5619999999999998  2.21602433704354
            1.564 2.21602433704354
            1.5659999999999998  2.21602433704354
            1.568 2.21602433704354
            1.5699999999999998  2.21602433704354
            1.572 2.21602433704354
            1.5739999999999998  2.21602433704354
            1.576 2.21602433704354
            1.5779999999999998  2.21602433704354
            1.58  2.21602433704354
            1.5819999999999999  2.21602433704354
            1.584 2.21602433704354
            1.5859999999999999  2.21602433704354
            1.588 2.21602433704354
            1.5899999999999999  2.21602433704354
            1.592 2.21602433704354
            1.5939999999999999  2.21602433704354
            1.596 2.21602433704354
            1.5979999999999999  2.21602433704354
            1.6 2.21602433704354
            1.6019999999999999  2.21602433704354
            1.604 2.21602433704354
            1.6059999999999999  2.21602433704354
            1.608 2.21602433704354
            1.6099999999999999  2.21602433704354
            1.612 2.21602433704354
            1.6139999999999999  2.21602433704354
            1.616 2.21602433704354
            1.6179999999999999  2.21602433704354
            1.6199999999999999  2.21602433704354
            1.6219999999999999  2.21602433704354
            1.6239999999999999  2.21602433704354
            1.626 2.21602433704354
            1.628 2.21602433704354
            1.63  2.21602433704354
            1.632 2.21602433704354
            1.634 2.21602433704354
            1.636 2.21602433704354
            1.638 2.21602433704354
            1.64  2.21602433704354
            1.642 2.21602433704354
            1.644 2.21602433704354
            1.646 2.21602433704354
            1.648 2.21602433704354
            1.65  2.21602433704354
            1.652 2.21602433704354
            1.654 2.21602433704354
            1.656 2.21602433704354
[truncated: 5,077,721 more chars]
