# Supplementary material for: A hyperfine-resolved spectroscopic model for vanadium monoxide (51V16O)
Source: Mol Phys. 2023 Sep 6;122(7-8):e2255299. doi: 10.1080/00268976.2023.2255299 (PMC11575654; doi:10.1080/00268976.2023.2255299)
Supplement: Supplemental Material [file TMPH_A_2255299_SM2619.zip › VO_hfs_EnergyLevels-2.1.txt]

X_4Sigma- 1 0.5 e 0 0.5 3	0.000000000	0.000e+00	12
X_4Sigma- 1 0.5 e 0 0.5 4	0.177146736	7.071e-04	12
X_4Sigma- 1 0.5 e 0 1.5 2	0.226945442	7.071e-04	5
X_4Sigma- 1 0.5 e 0 1.5 3	0.286345900	2.001e-07	10
X_4Sigma- 1 0.5 e 0 1.5 4	0.366363750	2.001e-07	12
X_4Sigma- 1 0.5 e 0 1.5 5	0.468762176	7.071e-04	9
X_4Sigma- 1 0.5 e 0 2.5 1	1.483571624	3.000e-03	4
X_4Sigma- 1 0.5 e 0 2.5 2	1.507680618	2.291e-03	6
X_4Sigma- 1 0.5 e 0 2.5 3	1.548271624	2.179e-03	8
X_4Sigma- 1 0.5 e 0 2.5 4	1.602345469	2.179e-03	9
X_4Sigma- 1 0.5 e 0 2.5 5	1.670573092	2.062e-03	11
X_4Sigma- 1 0.5 e 0 2.5 6	1.753440759	2.179e-03	8
X_4Sigma- 2 0.5 f 0 0.5 4	2.191433440	7.071e-04	8
X_4Sigma- 2 0.5 f 0 0.5 3	2.306687586	7.071e-04	6
X_4Sigma- 1 0.5 e 0 3.5 0	3.793560011	8.075e-03	1
X_4Sigma- 1 0.5 e 0 3.5 1	3.802253439	7.312e-03	4
X_4Sigma- 1 0.5 e 0 3.5 2	3.821851735	1.414e-03	7
X_4Sigma- 1 0.5 e 0 3.5 3	3.852619252	1.225e-03	9
X_4Sigma- 1 0.5 e 0 3.5 4	3.893455076	1.000e-03	9
X_4Sigma- 1 0.5 e 0 3.5 5	3.944787560	9.791e-04	10
X_4Sigma- 1 0.5 e 0 3.5 6	4.007150644	1.208e-03	9
X_4Sigma- 1 0.5 e 0 3.5 7	4.080819985	1.000e-03	8
X_4Sigma- 2 0.5 f 0 1.5 5	4.352352552	1.414e-03	5
X_4Sigma- 2 0.5 f 0 1.5 4	4.369818151	1.581e-03	6
X_4Sigma- 2 0.5 f 0 1.5 3	4.378523753	2.828e-03	4
X_4Sigma- 2 0.5 f 0 1.5 2	4.384598035	2.739e-03	5
X_4Sigma- 2 0.5 f 0 2.5 1	7.149335411	1.225e-03	2
X_4Sigma- 2 0.5 f 0 2.5 2	7.153896109	1.208e-03	5
X_4Sigma- 2 0.5 f 0 2.5 3	7.160633168	1.000e-03	4
X_4Sigma- 2 0.5 f 0 2.5 4	7.168923690	9.791e-04	6
X_4Sigma- 1 0.5 e 0 4.5 1	7.175484794	3.802e-03	3
X_4Sigma- 2 0.5 f 0 2.5 5	7.178864373	7.071e-04	8
X_4Sigma- 2 0.5 f 0 2.5 6	7.190051619	1.000e-03	8
X_4Sigma- 1 0.5 e 0 4.5 2	7.192731974	2.598e-03	6
X_4Sigma- 1 0.5 e 0 4.5 3	7.217611113	2.500e-03	8
X_4Sigma- 1 0.5 e 0 4.5 4	7.250321756	2.398e-03	9
X_4Sigma- 1 0.5 e 0 4.5 5	7.291711914	2.291e-03	8
X_4Sigma- 1 0.5 e 0 4.5 6	7.341331358	2.291e-03	8
X_4Sigma- 1 0.5 e 0 4.5 7	7.399866743	2.179e-03	8
X_4Sigma- 1 0.5 e 0 4.5 8	7.467671887	2.291e-03	8
X_4Sigma- 3 1.5 e 0 1.5 2	9.032748090	1.414e-03	4
X_4Sigma- 3 1.5 e 0 1.5 3	9.064038452	1.225e-03	8
X_4Sigma- 3 1.5 e 0 1.5 4	9.104205348	1.225e-03	8
X_4Sigma- 3 1.5 e 0 1.5 5	9.152597497	1.225e-03	6
X_4Sigma- 4 1.5 f 0 1.5 2	9.351892960	2.693e-03	6
X_4Sigma- 4 1.5 f 0 1.5 3	9.360735184	2.646e-03	8
X_4Sigma- 4 1.5 f 0 1.5 4	9.374613243	2.598e-03	7
X_4Sigma- 4 1.5 f 0 1.5 5	9.394480236	2.598e-03	7
X_4Sigma- 2 0.5 f 0 3.5 0	10.764110606	2.646e-03	2
X_4Sigma- 2 0.5 f 0 3.5 1	10.766187606	2.550e-03	4
X_4Sigma- 2 0.5 f 0 3.5 2	10.770858909	2.449e-03	3
X_4Sigma- 2 0.5 f 0 3.5 3	10.779203893	2.345e-03	6
X_4Sigma- 2 0.5 f 0 3.5 4	10.789877475	2.236e-03	6
X_4Sigma- 2 0.5 f 0 3.5 5	10.804366504	2.121e-03	7
X_4Sigma- 2 0.5 f 0 3.5 6	10.822582119	2.121e-03	7
X_4Sigma- 2 0.5 f 0 3.5 7	10.844865223	2.000e-03	6
X_4Sigma- 1 0.5 e 0 5.5 2	11.639060011	3.900e-03	5
X_4Sigma- 1 0.5 e 0 5.5 3	11.657653439	1.860e-03	6
X_4Sigma- 1 0.5 e 0 5.5 4	11.684240437	1.720e-03	8
X_4Sigma- 1 0.5 e 0 5.5 5	11.719137812	1.568e-03	9
X_4Sigma- 1 0.5 e 0 5.5 6	11.760573533	1.400e-03	9
X_4Sigma- 1 0.5 e 0 5.5 7	11.809416610	1.208e-03	10
X_4Sigma- 1 0.5 e 0 5.5 8	11.865751174	1.400e-03	8
X_4Sigma- 1 0.5 e 0 5.5 9	11.929386444	1.568e-03	8
X_4Sigma- 3 1.5 e 0 2.5 1	12.193053550	2.739e-03	5
X_4Sigma- 3 1.5 e 0 2.5 2	12.199901491	2.693e-03	6
X_4Sigma- 3 1.5 e 0 2.5 3	12.209347750	2.693e-03	3
X_4Sigma- 3 1.5 e 0 2.5 4	12.220185510	2.693e-03	6
X_4Sigma- 3 1.5 e 0 2.5 5	12.232249809	2.693e-03	6
X_4Sigma- 3 1.5 e 0 2.5 6	12.244193123	2.693e-03	5
X_4Sigma- 4 1.5 f 0 2.5 6	13.062398514	1.225e-03	8
X_4Sigma- 4 1.5 f 0 2.5 5	13.089561062	1.225e-03	9
X_4Sigma- 4 1.5 f 0 2.5 4	13.113875308	1.000e-03	7
X_4Sigma- 4 1.5 f 0 2.5 3	13.133704344	1.225e-03	6
X_4Sigma- 4 1.5 f 0 2.5 2	13.148921984	1.225e-03	3
X_4Sigma- 4 1.5 f 0 2.5 1	13.159236781	1.414e-03	4
X_4Sigma- 2 0.5 f 0 4.5 1	15.345452963	7.743e-03	2
X_4Sigma- 2 0.5 f 0 4.5 2	15.348670807	3.116e-03	4
X_4Sigma- 2 0.5 f 0 4.5 3	15.355315094	2.336e-03	5
X_4Sigma- 2 0.5 f 0 4.5 4	15.365658771	2.227e-03	7
X_4Sigma- 2 0.5 f 0 4.5 5	15.379218572	2.112e-03	7
X_4Sigma- 2 0.5 f 0 4.5 6	15.396548116	1.990e-03	8
X_4Sigma- 2 0.5 f 0 4.5 7	15.417865511	1.860e-03	8
X_4Sigma- 2 0.5 f 0 4.5 8	15.444665495	1.732e-03	8
X_4Sigma- 3 1.5 e 0 3.5 2	16.477889052	5.477e-03	3
X_4Sigma- 3 1.5 e 0 3.5 3	16.482789052	2.000e-03	3
X_4Sigma- 3 1.5 e 0 3.5 4	16.485882652	1.871e-03	4
X_4Sigma- 3 1.5 e 0 3.5 5	16.487164966	5.244e-03	3
X_4Sigma- 3 1.5 e 0 3.5 7	16.489526313	1.414e-03	6
X_4Sigma- 3 1.5 e 0 3.5 6	16.490078899	1.414e-03	4
X_4Sigma- 1 0.5 e 0 6.5 3	17.176084794	3.530e-03	6
X_4Sigma- 1 0.5 e 0 6.5 4	17.199302924	3.317e-03	6
X_4Sigma- 1 0.5 e 0 6.5 5	17.229352582	2.598e-03	8
X_4Sigma- 1 0.5 e 0 6.5 6	17.265136931	2.541e-03	8
X_4Sigma- 1 0.5 e 0 6.5 7	17.306466993	2.638e-03	7
X_4Sigma- 1 0.5 e 0 6.5 8	17.353914582	1.860e-03	7
X_4Sigma- 1 0.5 e 0 6.5 9	17.408861771	2.112e-03	7
X_4Sigma- 1 0.5 e 0 6.5 10	17.468856730	2.398e-03	7
X_4Sigma- 4 1.5 f 0 3.5 7	18.111505152	2.121e-03	6
X_4Sigma- 4 1.5 f 0 3.5 6	18.153310157	2.121e-03	6
X_4Sigma- 4 1.5 f 0 3.5 5	18.190175729	2.236e-03	6
X_4Sigma- 4 1.5 f 0 3.5 4	18.221700749	2.236e-03	7
X_4Sigma- 4 1.5 f 0 3.5 3	18.247252989	2.345e-03	5
X_4Sigma- 4 1.5 f 0 3.5 2	18.266154000	2.449e-03	5
X_4Sigma- 4 1.5 f 0 3.5 1	18.279778303	2.550e-03	4
X_4Sigma- 4 1.5 f 0 3.5 0	18.286612303	2.646e-03	2
X_4Sigma- 2 0.5 f 0 5.5 5	20.972932198	2.441e-03	5
X_4Sigma- 2 0.5 f 0 5.5 6	20.987524998	2.336e-03	5
X_4Sigma- 2 0.5 f 0 5.5 7	21.005768389	2.227e-03	6
X_4Sigma- 2 0.5 f 0 5.5 8	21.029719573	2.336e-03	6
X_4Sigma- 2 0.5 f 0 5.5 9	21.057191817	2.121e-03	7
X_4Sigma- 3 1.5 e 0 4.5 8	21.863102392	2.336e-03	5
X_4Sigma- 3 1.5 e 0 4.5 7	21.868323791	2.638e-03	5
X_4Sigma- 3 1.5 e 0 4.5 4	21.871301491	7.566e-03	3
X_4Sigma- 3 1.5 e 0 4.5 5	21.871301491	7.599e-03	2
X_4Sigma- 3 1.5 e 0 4.5 3	21.872070275	3.082e-03	2
X_4Sigma- 3 1.5 e 0 4.5 6	21.872502631	2.731e-03	4
X_4Sigma- 1 0.5 e 0 7.5 4	23.802917863	3.310e-03	6
X_4Sigma- 1 0.5 e 0 7.5 5	23.826982417	2.336e-03	7
X_4Sigma- 1 0.5 e 0 7.5 6	23.857036037	1.860e-03	7
X_4Sigma- 1 0.5 e 0 7.5 7	23.893263885	1.720e-03	8
X_4Sigma- 1 0.5 e 0 7.5 8	23.935152841	1.568e-03	8
X_4Sigma- 1 0.5 e 0 7.5 9	23.982186427	1.400e-03	9
X_4Sigma- 1 0.5 e 0 7.5 10	24.035335578	1.568e-03	8
X_4Sigma- 1 0.5 e 0 7.5 11	24.093806120	2.000e-03	8
X_4Sigma- 4 1.5 f 0 4.5 8	24.406484156	1.871e-03	5
X_4Sigma- 4 1.5 f 0 4.5 7	24.453880666	1.871e-03	6
X_4Sigma- 4 1.5 f 0 4.5 6	24.495651635	2.000e-03	7
X_4Sigma- 4 1.5 f 0 4.5 5	24.531980194	2.112e-03	6
X_4Sigma- 4 1.5 f 0 4.5 4	24.562614424	2.227e-03	7
X_4Sigma- 4 1.5 f 0 4.5 3	24.587040496	2.336e-03	5
X_4Sigma- 4 1.5 f 0 4.5 2	24.606893039	3.116e-03	3
X_4Sigma- 4 1.5 f 0 4.5 1	24.621252963	7.711e-03	3
X_4Sigma- 2 0.5 f 0 6.5 3	27.606538100	3.703e-03	5
X_4Sigma- 2 0.5 f 0 6.5 4	27.612514217	2.993e-03	4
X_4Sigma- 2 0.5 f 0 6.5 5	27.620757493	1.990e-03	6
X_4Sigma- 2 0.5 f 0 6.5 6	27.631923181	1.860e-03	6
X_4Sigma- 2 0.5 f 0 6.5 7	27.646504167	1.720e-03	6
X_4Sigma- 2 0.5 f 0 6.5 8	27.665755622	1.568e-03	5
X_4Sigma- 2 0.5 f 0 6.5 9	27.689786315	1.720e-03	6
X_4Sigma- 2 0.5 f 0 6.5 10	27.719366943	1.871e-03	4
X_4Sigma- 3 1.5 e 0 5.5 9	28.346974490	2.000e-03	4
X_4Sigma- 3 1.5 e 0 5.5 8	28.359748116	2.441e-03	3
X_4Sigma- 3 1.5 e 0 5.5 7	28.362754943	2.638e-03	2
X_4Sigma- 3 1.5 e 0 5.5 6	28.367178341	2.541e-03	3
X_4Sigma- 3 1.5 e 0 5.5 5	28.368370249	2.638e-03	2
X_4Sigma- 3 1.5 e 0 5.5 4	28.370478294	3.156e-03	3
X_4Sigma- 3 1.5 e 0 5.5 3	28.370588100	6.301e-03	3
X_4Sigma- 1 0.5 e 0 8.5 5	31.509524794	3.234e-03	7
X_4Sigma- 1 0.5 e 0 8.5 6	31.536818632	4.359e-03	6
X_4Sigma- 1 0.5 e 0 8.5 7	31.568608866	2.227e-03	8
X_4Sigma- 1 0.5 e 0 8.5 8	31.606209492	2.112e-03	8
X_4Sigma- 1 0.5 e 0 8.5 9	31.647161180	2.336e-03	8
X_4Sigma- 1 0.5 e 0 8.5 10	31.694556929	1.720e-03	9
X_4Sigma- 1 0.5 e 0 8.5 11	31.746934450	1.990e-03	8
X_4Sigma- 1 0.5 e 0 8.5 12	31.803421196	2.000e-03	8
X_4Sigma- 4 1.5 f 0 5.5 9	31.875141168	2.441e-03	5
X_4Sigma- 4 1.5 f 0 5.5 8	31.923546904	2.336e-03	5
X_4Sigma- 4 1.5 f 0 5.5 7	31.967754126	2.227e-03	5
X_4Sigma- 4 1.5 f 0 5.5 6	32.006673559	2.541e-03	4
X_4Sigma- 4 1.5 f 0 5.5 5	32.040007400	2.441e-03	5
X_4Sigma- 4 1.5 f 0 5.5 4	32.068001508	2.541e-03	5
X_4Sigma- 4 1.5 f 0 5.5 3	32.090205156	2.638e-03	3
X_4Sigma- 4 1.5 f 0 5.5 2	32.107381364	3.385e-03	3
X_4Sigma- 2 0.5 f 0 7.5 4	35.330708024	3.156e-03	6
X_4Sigma- 2 0.5 f 0 7.5 5	35.338421280	2.993e-03	5
X_4Sigma- 2 0.5 f 0 7.5 6	35.345117660	2.227e-03	6
X_4Sigma- 2 0.5 f 0 7.5 7	35.357133579	2.112e-03	6
X_4Sigma- 2 0.5 f 0 7.5 8	35.371348329	2.336e-03	7
X_4Sigma- 2 0.5 f 0 7.5 9	35.390423042	1.720e-03	6
X_4Sigma- 2 0.5 f 0 7.5 10	35.415641192	1.860e-03	7
X_4Sigma- 2 0.5 f 0 7.5 11	35.447017136	2.000e-03	5
X_4Sigma- 3 1.5 e 0 6.5 10	35.939734337	2.336e-03	6
X_4Sigma- 3 1.5 e 0 6.5 9	35.953368770	2.112e-03	4
X_4Sigma- 3 1.5 e 0 6.5 8	35.961595176	2.227e-03	5
X_4Sigma- 3 1.5 e 0 6.5 7	35.966872792	2.336e-03	4
X_4Sigma- 3 1.5 e 0 6.5 3	35.969027627	6.038e-03	2
X_4Sigma- 3 1.5 e 0 6.5 6	35.969252167	2.638e-03	3
X_4Sigma- 3 1.5 e 0 6.5 5	35.969848823	3.310e-03	3
X_4Sigma- 3 1.5 e 0 6.5 4	35.970662124	2.638e-03	4
X_4Sigma- 1 0.5 e 0 9.5 6	40.308217863	2.993e-03	8
X_4Sigma- 1 0.5 e 0 9.5 7	40.336187205	2.821e-03	9
X_4Sigma- 1 0.5 e 0 9.5 8	40.368920927	2.265e-03	9
X_4Sigma- 1 0.5 e 0 9.5 9	40.406319442	2.181e-03	9
X_4Sigma- 1 0.5 e 0 9.5 10	40.447967756	2.112e-03	10
X_4Sigma- 4 1.5 f 0 6.5 10	40.482545884	1.871e-03	6
X_4Sigma- 1 0.5 e 0 9.5 11	40.494762178	1.720e-03	9
X_4Sigma- 4 1.5 f 0 6.5 9	40.532082425	1.860e-03	7
X_4Sigma- 1 0.5 e 0 9.5 12	40.545954985	1.860e-03	9
X_4Sigma- 4 1.5 f 0 6.5 8	40.576278228	1.720e-03	6
X_4Sigma- 1 0.5 e 0 9.5 13	40.601164586	2.000e-03	9
X_4Sigma- 4 1.5 f 0 6.5 7	40.616751804	2.227e-03	7
X_4Sigma- 4 1.5 f 0 6.5 6	40.652012241	1.990e-03	6
X_4Sigma- 4 1.5 f 0 6.5 5	40.682801804	2.112e-03	5
X_4Sigma- 4 1.5 f 0 6.5 4	40.709005170	2.908e-03	7
X_4Sigma- 4 1.5 f 0 6.5 3	40.729552964	3.075e-03	7
X_4Sigma- 2 0.5 f 0 8.5 5	44.132723638	2.993e-03	7
X_4Sigma- 2 0.5 f 0 8.5 6	44.138478294	2.821e-03	6
X_4Sigma- 2 0.5 f 0 8.5 7	44.146549713	2.227e-03	8
X_4Sigma- 2 0.5 f 0 8.5 8	44.157640888	2.112e-03	7
X_4Sigma- 2 0.5 f 0 8.5 9	44.171863027	2.227e-03	8
X_4Sigma- 2 0.5 f 0 8.5 10	44.191251153	1.568e-03	9
X_4Sigma- 2 0.5 f 0 8.5 11	44.216424341	1.720e-03	9
X_4Sigma- 2 0.5 f 0 8.5 12	44.250411443	2.000e-03	7
X_4Sigma- 3 1.5 e 0 7.5 11	44.635068433	2.121e-03	5
X_4Sigma- 3 1.5 e 0 7.5 10	44.651526917	2.112e-03	6
X_4Sigma- 3 1.5 e 0 7.5 9	44.661325795	2.227e-03	5
X_4Sigma- 3 1.5 e 0 7.5 8	44.667750553	2.541e-03	4
X_4Sigma- 3 1.5 e 0 7.5 7	44.670563836	2.638e-03	3
X_4Sigma- 3 1.5 e 0 7.5 4	44.671191457	5.870e-03	3
X_4Sigma- 3 1.5 e 0 7.5 6	44.672197847	2.993e-03	3
X_4Sigma- 3 1.5 e 0 7.5 5	44.672463524	2.993e-03	3
X_4Sigma- 1 0.5 e 0 10.5 7	50.193991874	2.993e-03	10
X_4Sigma- 4 1.5 f 0 7.5 11	50.209522386	1.871e-03	7
X_4Sigma- 1 0.5 e 0 10.5 8	50.223104708	2.821e-03	10
X_4Sigma- 1 0.5 e 0 10.5 9	50.256598722	2.265e-03	10
X_4Sigma- 4 1.5 f 0 7.5 10	50.258897628	1.860e-03	8
X_4Sigma- 1 0.5 e 0 10.5 10	50.294400710	2.181e-03	10
X_4Sigma- 4 1.5 f 0 7.5 9	50.303352431	1.720e-03	8
X_4Sigma- 1 0.5 e 0 10.5 11	50.336063682	2.112e-03	10
X_4Sigma- 4 1.5 f 0 7.5 8	50.344531005	2.227e-03	8
X_4Sigma- 4 1.5 f 0 7.5 7	50.380964744	1.990e-03	8
X_4Sigma- 1 0.5 e 0 10.5 12	50.382489343	1.720e-03	10
X_4Sigma- 4 1.5 f 0 7.5 6	50.413409607	2.112e-03	7
X_4Sigma- 1 0.5 e 0 10.5 13	50.432928924	1.860e-03	10
X_4Sigma- 4 1.5 f 0 7.5 5	50.441766970	2.908e-03	8
X_4Sigma- 4 1.5 f 0 7.5 4	50.464981364	3.075e-03	8
X_4Sigma- 1 0.5 e 0 10.5 14	50.486986401	2.000e-03	9
X_4Sigma- 2 0.5 f 0 9.5 6	54.015101128	2.993e-03	8
X_4Sigma- 2 0.5 f 0 9.5 7	54.020173415	2.821e-03	6
X_4Sigma- 2 0.5 f 0 9.5 8	54.027564659	2.227e-03	7
X_4Sigma- 2 0.5 f 0 9.5 9	54.038039976	2.112e-03	9
X_4Sigma- 2 0.5 f 0 9.5 10	54.051810636	2.227e-03	9
X_4Sigma- 2 0.5 f 0 9.5 11	54.071111144	1.568e-03	9
X_4Sigma- 2 0.5 f 0 9.5 12	54.097024541	1.720e-03	8
X_4Sigma- 2 0.5 f 0 9.5 13	54.134114384	2.000e-03	7
X_4Sigma- 3 1.5 e 0 8.5 12	54.430299172	2.121e-03	6
X_4Sigma- 3 1.5 e 0 8.5 11	54.448663038	2.112e-03	6
X_4Sigma- 3 1.5 e 0 8.5 10	54.459407803	2.227e-03	6
X_4Sigma- 3 1.5 e 0 8.5 9	54.466265895	2.541e-03	6
X_4Sigma- 3 1.5 e 0 8.5 5	54.468727627	5.870e-03	4
X_4Sigma- 3 1.5 e 0 8.5 8	54.469176186	2.638e-03	5
X_4Sigma- 3 1.5 e 0 8.5 6	54.470545534	2.993e-03	4
X_4Sigma- 3 1.5 e 0 8.5 7	54.470651247	2.993e-03	5
X_4Sigma- 4 1.5 f 0 8.5 12	61.046333992	1.871e-03	7
X_4Sigma- 4 1.5 f 0 8.5 11	61.095352737	1.860e-03	7
X_4Sigma- 4 1.5 f 0 8.5 10	61.139814239	1.720e-03	7
X_4Sigma- 1 0.5 e 0 11.5 8	61.168971774	2.993e-03	9
X_4Sigma- 4 1.5 f 0 8.5 9	61.181401009	2.227e-03	5
X_4Sigma- 1 0.5 e 0 11.5 9	61.199040041	2.821e-03	9
X_4Sigma- 4 1.5 f 0 8.5 8	61.218645951	1.990e-03	5
X_4Sigma- 1 0.5 e 0 11.5 10	61.233161261	2.265e-03	10
X_4Sigma- 4 1.5 f 0 8.5 7	61.252318514	2.112e-03	6
X_4Sigma- 1 0.5 e 0 11.5 11	61.271282621	2.181e-03	10
X_4Sigma- 4 1.5 f 0 8.5 6	61.282331171	2.908e-03	6
X_4Sigma- 4 1.5 f 0 8.5 5	61.307637168	3.075e-03	6
X_4Sigma- 1 0.5 e 0 11.5 12	61.312945596	2.112e-03	10
X_4Sigma- 1 0.5 e 0 11.5 13	61.359061878	1.720e-03	10
X_4Sigma- 1 0.5 e 0 11.5 14	61.408867587	1.860e-03	9
X_4Sigma- 1 0.5 e 0 11.5 15	61.461966308	2.000e-03	10
X_4Sigma- 2 0.5 f 0 10.5 7	64.981448059	2.993e-03	6
X_4Sigma- 2 0.5 f 0 10.5 8	64.985448997	2.821e-03	9
X_4Sigma- 2 0.5 f 0 10.5 9	64.991823235	2.227e-03	8
X_4Sigma- 2 0.5 f 0 10.5 10	65.001383825	2.112e-03	9
X_4Sigma- 2 0.5 f 0 10.5 11	65.014445658	2.227e-03	9
X_4Sigma- 2 0.5 f 0 10.5 12	65.033464743	1.568e-03	10
X_4Sigma- 2 0.5 f 0 10.5 13	65.060154568	1.720e-03	11
X_4Sigma- 2 0.5 f 0 10.5 14	65.101798834	2.000e-03	9
X_4Sigma- 3 1.5 e 0 9.5 13	65.324163182	2.121e-03	6
X_4Sigma- 3 1.5 e 0 9.5 12	65.344214149	2.112e-03	6
X_4Sigma- 3 1.5 e 0 9.5 11	65.355500893	2.227e-03	6
X_4Sigma- 3 1.5 e 0 9.5 6	65.362181357	5.870e-03	4
X_4Sigma- 3 1.5 e 0 9.5 10	65.362362328	2.541e-03	6
X_4Sigma- 3 1.5 e 0 9.5 9	65.364941116	2.638e-03	5
X_4Sigma- 3 1.5 e 0 9.5 7	65.364952593	2.993e-03	4
X_4Sigma- 3 1.5 e 0 9.5 8	65.365839577	2.993e-03	4
X_4Sigma- 4 1.5 f 0 9.5 13	72.987051598	1.871e-03	7
X_4Sigma- 4 1.5 f 0 9.5 12	73.035648546	1.860e-03	7
X_4Sigma- 4 1.5 f 0 9.5 11	73.080011746	1.720e-03	7
X_4Sigma- 4 1.5 f 0 9.5 10	73.121836812	2.227e-03	7
X_4Sigma- 4 1.5 f 0 9.5 9	73.159662059	1.990e-03	7
X_4Sigma- 4 1.5 f 0 9.5 8	73.194277722	2.112e-03	7
X_4Sigma- 4 1.5 f 0 9.5 7	73.225595872	2.908e-03	7
X_4Sigma- 1 0.5 e 0 12.5 9	73.233584487	2.993e-03	10
X_4Sigma- 4 1.5 f 0 9.5 6	73.252582573	3.075e-03	6
X_4Sigma- 1 0.5 e 0 12.5 10	73.264432299	2.821e-03	11
X_4Sigma- 1 0.5 e 0 12.5 11	73.299088266	2.265e-03	12
X_4Sigma- 1 0.5 e 0 12.5 12	73.337476836	2.181e-03	12
X_4Sigma- 1 0.5 e 0 12.5 13	73.379139813	2.112e-03	12
X_4Sigma- 1 0.5 e 0 12.5 14	73.424988881	1.720e-03	12
X_4Sigma- 1 0.5 e 0 12.5 15	73.474256514	1.860e-03	12
X_4Sigma- 1 0.5 e 0 12.5 16	73.526530604	2.000e-03	11
X_4Sigma- 2 0.5 f 0 11.5 8	77.033534769	2.993e-03	8
X_4Sigma- 2 0.5 f 0 11.5 9	77.036011887	2.821e-03	8
X_4Sigma- 2 0.5 f 0 11.5 10	77.040965939	2.227e-03	9
X_4Sigma- 2 0.5 f 0 11.5 11	77.049249413	2.112e-03	9
X_4Sigma- 2 0.5 f 0 11.5 12	77.061258125	2.227e-03	9
X_4Sigma- 2 0.5 f 0 11.5 13	77.079655008	1.568e-03	12
X_4Sigma- 2 0.5 f 0 11.5 14	77.106920299	1.720e-03	11
X_4Sigma- 2 0.5 f 0 11.5 15	77.155502755	2.000e-03	9
X_4Sigma- 3 1.5 e 0 10.5 14	77.316195051	2.121e-03	7
X_4Sigma- 3 1.5 e 0 10.5 13	77.337552619	2.112e-03	7
X_4Sigma- 3 1.5 e 0 10.5 12	77.348890363	2.227e-03	6
X_4Sigma- 3 1.5 e 0 10.5 7	77.350537747	5.870e-03	5
X_4Sigma- 3 1.5 e 0 10.5 8	77.354775601	2.993e-03	4
X_4Sigma- 3 1.5 e 0 10.5 11	77.355275508	2.541e-03	5
X_4Sigma- 3 1.5 e 0 10.5 9	77.356922387	2.993e-03	4
X_4Sigma- 3 1.5 e 0 10.5 10	77.357065176	2.638e-03	5
X_4Sigma- 4 1.5 f 0 10.5 14	86.027949002	1.871e-03	5
X_4Sigma- 4 1.5 f 0 10.5 13	86.076114451	1.860e-03	6
X_4Sigma- 4 1.5 f 0 10.5 12	86.120328853	1.720e-03	6
X_4Sigma- 4 1.5 f 0 10.5 11	86.162296111	2.227e-03	6
X_4Sigma- 4 1.5 f 0 10.5 10	86.200559463	1.990e-03	6
X_4Sigma- 4 1.5 f 0 10.5 9	86.235914625	2.112e-03	5
X_4Sigma- 4 1.5 f 0 10.5 8	86.268286873	2.908e-03	6
X_4Sigma- 4 1.5 f 0 10.5 7	86.296647276	3.075e-03	5
X_4Sigma- 1 0.5 e 0 13.5 10	86.388072453	2.993e-03	10
X_4Sigma- 1 0.5 e 0 13.5 11	86.419578182	2.821e-03	11
X_4Sigma- 1 0.5 e 0 13.5 12	86.454693144	2.265e-03	10
X_4Sigma- 1 0.5 e 0 13.5 13	86.493311096	2.181e-03	11
X_4Sigma- 1 0.5 e 0 13.5 14	86.534974077	2.112e-03	11
X_4Sigma- 1 0.5 e 0 13.5 15	86.580593757	1.720e-03	11
X_4Sigma- 1 0.5 e 0 13.5 16	86.629395724	1.860e-03	11
X_4Sigma- 1 0.5 e 0 13.5 17	86.680956100	2.000e-03	11
X_4Sigma- 2 0.5 f 0 12.5 9	90.172387977	2.993e-03	6
X_4Sigma- 2 0.5 f 0 12.5 10	90.172769587	2.821e-03	6
X_4Sigma- 2 0.5 f 0 12.5 11	90.175810275	2.227e-03	8
X_4Sigma- 2 0.5 f 0 12.5 12	90.182355714	2.112e-03	8
X_4Sigma- 2 0.5 f 0 12.5 13	90.192826758	2.227e-03	10
X_4Sigma- 2 0.5 f 0 12.5 14	90.210021214	1.568e-03	10
X_4Sigma- 2 0.5 f 0 12.5 15	90.237093040	1.720e-03	10
X_4Sigma- 2 0.5 f 0 12.5 16	90.296526702	2.000e-03	8
X_4Sigma- 3 1.5 e 0 11.5 15	90.406883482	2.121e-03	8
X_4Sigma- 3 1.5 e 0 11.5 14	90.428646260	2.112e-03	7
X_4Sigma- 3 1.5 e 0 11.5 8	90.432997048	5.870e-03	4
X_4Sigma- 3 1.5 e 0 11.5 13	90.439331483	2.227e-03	6
X_4Sigma- 3 1.5 e 0 11.5 9	90.439394430	2.993e-03	5
X_4Sigma- 3 1.5 e 0 11.5 10	90.443402197	2.993e-03	5
X_4Sigma- 3 1.5 e 0 11.5 12	90.444664768	2.541e-03	6
X_4Sigma- 3 1.5 e 0 11.5 11	90.445129087	2.638e-03	5
X_4Sigma- 4 1.5 f 0 11.5 15	100.166905400	2.121e-03	5
X_4Sigma- 4 1.5 f 0 11.5 14	100.214811033	1.860e-03	5
X_4Sigma- 4 1.5 f 0 11.5 13	100.259283908	1.720e-03	5
X_4Sigma- 4 1.5 f 0 11.5 12	100.300285824	2.227e-03	5
X_4Sigma- 4 1.5 f 0 11.5 11	100.339442230	2.227e-03	5
X_4Sigma- 4 1.5 f 0 11.5 10	100.375112628	2.336e-03	4
X_4Sigma- 4 1.5 f 0 11.5 9	100.408150319	2.731e-03	5
X_4Sigma- 4 1.5 f 0 11.5 8	100.438511783	2.908e-03	5
X_4Sigma- 1 0.5 e 0 14.5 11	100.633277544	2.821e-03	9
X_4Sigma- 1 0.5 e 0 14.5 12	100.665753118	2.638e-03	9
X_4Sigma- 1 0.5 e 0 14.5 13	100.701135476	2.441e-03	10
X_4Sigma- 1 0.5 e 0 14.5 14	100.740226031	2.599e-03	10
X_4Sigma- 1 0.5 e 0 14.5 15	100.782219505	2.541e-03	10
X_4Sigma- 1 0.5 e 0 14.5 16	100.827243827	1.860e-03	10
X_4Sigma- 1 0.5 e 0 14.5 17	100.875340181	1.990e-03	10
X_4Sigma- 1 0.5 e 0 14.5 18	100.926147752	2.236e-03	9
X_4Sigma- 2 0.5 f 0 13.5 11	104.396999533	2.638e-03	4
X_4Sigma- 2 0.5 f 0 13.5 12	104.397214884	2.541e-03	5
X_4Sigma- 2 0.5 f 0 13.5 10	104.399333876	2.821e-03	4
X_4Sigma- 2 0.5 f 0 13.5 13	104.401677246	2.541e-03	7
X_4Sigma- 2 0.5 f 0 13.5 15	104.425427830	1.860e-03	9
X_4Sigma- 3 1.5 e 0 12.5 14	104.429811624	2.731e-03	2
X_4Sigma- 3 1.5 e 0 12.5 16	104.452611125	2.227e-03	6
X_4Sigma- 2 0.5 f 0 13.5 17	104.526237232	2.121e-03	9
X_4Sigma- 2 0.5 f 0 13.5 16	104.595306331	2.112e-03	5
X_4Sigma- 2 0.5 f 0 13.5 14	104.608772921	2.638e-03	6
X_4Sigma- 3 1.5 e 0 12.5 9	104.610630318	2.908e-03	4
X_4Sigma- 3 1.5 e 0 12.5 15	104.618929537	2.112e-03	7
X_4Sigma- 3 1.5 e 0 12.5 10	104.619520877	2.731e-03	5
X_4Sigma- 3 1.5 e 0 12.5 11	104.625658458	2.541e-03	4
X_4Sigma- 3 1.5 e 0 12.5 12	104.629731886	2.541e-03	4
X_4Sigma- 3 1.5 e 0 12.5 13	104.631052581	5.519e-03	3
X_4Sigma- 4 1.5 f 0 12.5 16	115.401453899	2.121e-03	7
X_4Sigma- 4 1.5 f 0 12.5 15	115.448972236	1.860e-03	7
X_4Sigma- 4 1.5 f 0 12.5 14	115.493269811	1.720e-03	6
X_4Sigma- 4 1.5 f 0 12.5 13	115.534314629	2.227e-03	6
X_4Sigma- 4 1.5 f 0 12.5 12	115.573734931	2.227e-03	7
X_4Sigma- 4 1.5 f 0 12.5 11	115.609899329	2.336e-03	7
X_4Sigma- 4 1.5 f 0 12.5 10	115.643661720	2.731e-03	7
X_4Sigma- 4 1.5 f 0 12.5 9	115.674985081	2.908e-03	7
X_4Sigma- 1 0.5 e 0 15.5 12	115.967858676	2.821e-03	11
X_4Sigma- 1 0.5 e 0 15.5 13	116.000832900	2.638e-03	11
X_4Sigma- 1 0.5 e 0 15.5 14	116.036547324	2.441e-03	11
X_4Sigma- 1 0.5 e 0 15.5 15	116.075812626	2.599e-03	10
X_4Sigma- 1 0.5 e 0 15.5 16	116.117806097	2.541e-03	12
X_4Sigma- 1 0.5 e 0 15.5 17	116.162655670	1.860e-03	11
X_4Sigma- 1 0.5 e 0 15.5 18	116.210400082	1.990e-03	11
X_4Sigma- 1 0.5 e 0 15.5 19	116.260653461	2.236e-03	12
X_4Sigma- 2 0.5 f 0 14.5 13	119.703637374	2.541e-03	8
X_4Sigma- 2 0.5 f 0 14.5 14	119.705301195	2.541e-03	8
X_4Sigma- 2 0.5 f 0 14.5 12	119.706533771	2.638e-03	8
X_4Sigma- 2 0.5 f 0 14.5 11	119.712599125	2.821e-03	8
X_4Sigma- 3 1.5 e 0 13.5 15	119.714611584	2.731e-03	7
X_4Sigma- 2 0.5 f 0 14.5 16	119.723312144	1.860e-03	9
X_4Sigma- 3 1.5 e 0 13.5 17	119.743646635	2.227e-03	8
X_4Sigma- 2 0.5 f 0 14.5 18	119.844098436	2.121e-03	9
X_4Sigma- 3 1.5 e 0 13.5 10	119.879429008	2.908e-03	7
X_4Sigma- 2 0.5 f 0 14.5 17	119.889143111	2.112e-03	9
X_4Sigma- 3 1.5 e 0 13.5 11	119.893038026	2.731e-03	8
X_4Sigma- 3 1.5 e 0 13.5 12	119.902723298	2.541e-03	8
X_4Sigma- 3 1.5 e 0 13.5 16	119.906340365	2.112e-03	8
X_4Sigma- 3 1.5 e 0 13.5 13	119.909649566	2.541e-03	7
X_4Sigma- 2 0.5 f 0 14.5 15	119.909657541	2.638e-03	4
X_4Sigma- 3 1.5 e 0 13.5 14	119.912431322	2.908e-03	5
X_4Sigma- 4 1.5 f 0 13.5 17	131.730663598	2.121e-03	5
X_4Sigma- 4 1.5 f 0 13.5 16	131.777823836	1.860e-03	5
X_4Sigma- 4 1.5 f 0 13.5 15	131.821952314	1.720e-03	6
X_4Sigma- 4 1.5 f 0 13.5 14	131.863010429	2.227e-03	5
X_4Sigma- 4 1.5 f 0 13.5 13	131.902646229	2.227e-03	6
X_4Sigma- 4 1.5 f 0 13.5 12	131.939221331	2.336e-03	6
X_4Sigma- 4 1.5 f 0 13.5 11	131.973600022	2.731e-03	6
X_4Sigma- 4 1.5 f 0 13.5 10	132.005746782	2.908e-03	6
X_4Sigma- 1 0.5 e 0 16.5 13	132.392506156	2.821e-03	11
X_4Sigma- 1 0.5 e 0 16.5 14	132.425928826	2.638e-03	11
X_4Sigma- 1 0.5 e 0 16.5 15	132.461919751	2.441e-03	11
X_4Sigma- 1 0.5 e 0 16.5 16	132.501330984	2.599e-03	11
X_4Sigma- 1 0.5 e 0 16.5 17	132.543324452	2.541e-03	11
X_4Sigma- 1 0.5 e 0 16.5 18	132.588014747	1.860e-03	10
X_4Sigma- 1 0.5 e 0 16.5 19	132.635446046	1.990e-03	11
X_4Sigma- 1 0.5 e 0 16.5 20	132.685215555	2.236e-03	12
X_4Sigma- 2 0.5 f 0 15.5 15	136.093920457	2.541e-03	9
X_4Sigma- 2 0.5 f 0 15.5 14	136.095342637	2.541e-03	9
X_4Sigma- 3 1.5 e 0 14.5 16	136.096593684	2.731e-03	8
X_4Sigma- 2 0.5 f 0 15.5 13	136.101755130	2.638e-03	10
X_4Sigma- 2 0.5 f 0 15.5 17	136.108855974	1.860e-03	6
X_4Sigma- 2 0.5 f 0 15.5 12	136.112417660	2.821e-03	10
X_4Sigma- 3 1.5 e 0 14.5 18	136.120375435	2.227e-03	7
X_4Sigma- 3 1.5 e 0 14.5 11	136.240627229	2.908e-03	8
X_4Sigma- 2 0.5 f 0 15.5 19	136.250960216	2.121e-03	9
X_4Sigma- 3 1.5 e 0 14.5 12	136.261432289	2.731e-03	7
X_4Sigma- 3 1.5 e 0 14.5 13	136.275542465	2.541e-03	8
X_4Sigma- 2 0.5 f 0 15.5 18	136.278968800	2.112e-03	9
X_4Sigma- 3 1.5 e 0 14.5 14	136.285765336	2.541e-03	8
X_4Sigma- 3 1.5 e 0 14.5 17	136.288046834	2.112e-03	5
X_4Sigma- 3 1.5 e 0 14.5 15	136.292231416	3.272e-03	6
X_4Sigma- 2 0.5 f 0 15.5 16	136.294589811	2.638e-03	10
X_4Sigma- 4 1.5 f 0 14.5 18	149.153533699	2.121e-03	6
X_4Sigma- 4 1.5 f 0 14.5 17	149.200366136	1.860e-03	6
X_4Sigma- 4 1.5 f 0 14.5 16	149.244329114	1.720e-03	6
X_4Sigma- 4 1.5 f 0 14.5 15	149.285387229	2.227e-03	5
X_4Sigma- 4 1.5 f 0 14.5 14	149.325195126	2.227e-03	5
X_4Sigma- 4 1.5 f 0 14.5 13	149.362111429	2.336e-03	5
X_4Sigma- 4 1.5 f 0 14.5 12	149.397029525	2.731e-03	6
X_4Sigma- 4 1.5 f 0 14.5 11	149.429886180	2.908e-03	6
X_4Sigma- 1 0.5 e 0 17.5 14	149.907132596	2.821e-03	11
X_4Sigma- 1 0.5 e 0 17.5 15	149.940962147	2.638e-03	11
X_4Sigma- 1 0.5 e 0 17.5 16	149.977192604	2.441e-03	12
X_4Sigma- 1 0.5 e 0 17.5 17	150.016731791	2.599e-03	11
X_4Sigma- 1 0.5 e 0 17.5 18	150.058725256	2.541e-03	11
X_4Sigma- 1 0.5 e 0 17.5 19	150.103277591	1.860e-03	10
X_4Sigma- 1 0.5 e 0 17.5 20	150.150433368	1.990e-03	12
X_4Sigma- 1 0.5 e 0 17.5 21	150.199760539	2.236e-03	12
X_4Sigma- 3 1.5 e 0 15.5 16	153.566927052	3.042e-03	8
X_4Sigma- 3 1.5 e 0 15.5 17	153.567497036	2.731e-03	7
X_4Sigma- 2 0.5 f 0 16.5 15	153.572168020	2.541e-03	9
X_4Sigma- 2 0.5 f 0 16.5 14	153.581998475	2.638e-03	11
X_4Sigma- 3 1.5 e 0 15.5 19	153.582771176	2.227e-03	7
X_4Sigma- 2 0.5 f 0 16.5 18	153.589656044	1.860e-03	6
X_4Sigma- 2 0.5 f 0 16.5 13	153.597556327	2.821e-03	9
X_4Sigma- 3 1.5 e 0 15.5 12	153.693778174	2.908e-03	8
X_4Sigma- 3 1.5 e 0 15.5 13	153.725639183	2.731e-03	10
X_4Sigma- 3 1.5 e 0 15.5 14	153.744492270	2.541e-03	12
X_4Sigma- 2 0.5 f 0 16.5 20	153.746988914	2.121e-03	8
X_4Sigma- 3 1.5 e 0 15.5 18	153.755453404	2.112e-03	4
X_4Sigma- 3 1.5 e 0 15.5 15	153.757936066	2.541e-03	10
X_4Sigma- 2 0.5 f 0 16.5 19	153.764470720	2.112e-03	9
X_4Sigma- 2 0.5 f 0 16.5 16	153.767636339	2.694e-03	9
X_4Sigma- 2 0.5 f 0 16.5 17	153.772185757	2.638e-03	9
X_4Sigma- 4 1.5 f 0 15.5 19	167.670466717	2.236e-03	5
X_4Sigma- 4 1.5 f 0 15.5 18	167.717773527	2.112e-03	5
X_4Sigma- 4 1.5 f 0 15.5 17	167.760793068	2.227e-03	5
X_4Sigma- 4 1.5 f 0 15.5 16	167.802439304	2.638e-03	5
X_4Sigma- 4 1.5 f 0 15.5 15	167.841536230	2.638e-03	6
X_4Sigma- 4 1.5 f 0 15.5 14	167.878645231	2.541e-03	6
X_4Sigma- 4 1.5 f 0 15.5 13	167.914278496	3.075e-03	5
X_4Sigma- 4 1.5 f 0 15.5 12	167.948354437	2.908e-03	5
X_4Sigma- 1 0.5 e 0 18.5 15	168.512074868	2.821e-03	8
X_4Sigma- 1 0.5 e 0 18.5 16	168.545834488	2.821e-03	11
X_4Sigma- 1 0.5 e 0 18.5 17	168.582886477	2.638e-03	9
X_4Sigma- 1 0.5 e 0 18.5 18	168.622123701	2.785e-03	10
X_4Sigma- 1 0.5 e 0 18.5 19	168.664400313	2.731e-03	11
X_4Sigma- 1 0.5 e 0 18.5 20	168.708654162	2.112e-03	11
X_4Sigma- 1 0.5 e 0 18.5 21	168.756152222	2.441e-03	11
X_4Sigma- 1 0.5 e 0 18.5 22	168.804848298	2.449e-03	11
X_4Sigma- 3 1.5 e 0 16.5 18	172.125780320	2.951e-03	6
X_4Sigma- 3 1.5 e 0 16.5 19	172.128317106	3.195e-03	5
X_4Sigma- 3 1.5 e 0 16.5 17	172.128411037	2.873e-03	7
X_4Sigma- 3 1.5 e 0 16.5 20	172.133524561	3.202e-03	4
X_4Sigma- 3 1.5 e 0 16.5 16	172.135488337	2.731e-03	8
X_4Sigma- 3 1.5 e 0 16.5 15	172.147531018	2.731e-03	8
X_4Sigma- 2 0.5 f 0 17.5 14	172.166932614	2.821e-03	10
X_4Sigma- 3 1.5 e 0 16.5 13	172.238283704	2.908e-03	6
X_4Sigma- 3 1.5 e 0 16.5 14	172.286782289	2.731e-03	9
X_4Sigma- 2 0.5 f 0 17.5 15	172.310357568	2.731e-03	10
X_4Sigma- 2 0.5 f 0 17.5 16	172.326189079	2.638e-03	11
X_4Sigma- 2 0.5 f 0 17.5 21	172.332554077	2.345e-03	8
X_4Sigma- 2 0.5 f 0 17.5 17	172.338238003	2.694e-03	10
X_4Sigma- 2 0.5 f 0 17.5 20	172.343161524	2.112e-03	9
X_4Sigma- 2 0.5 f 0 17.5 18	172.344914499	2.638e-03	10
X_4Sigma- 2 0.5 f 0 17.5 19	172.347229999	2.638e-03	9
X_4Sigma- 4 1.5 f 0 16.5 20	187.278006573	2.236e-03	5
X_4Sigma- 4 1.5 f 0 16.5 19	187.324010433	2.112e-03	5
X_4Sigma- 4 1.5 f 0 16.5 18	187.367505634	1.990e-03	4
X_4Sigma- 4 1.5 f 0 16.5 17	187.409077598	2.638e-03	5
X_4Sigma- 4 1.5 f 0 16.5 16	187.449036362	2.638e-03	5
X_4Sigma- 4 1.5 f 0 16.5 15	187.486432136	2.541e-03	4
X_4Sigma- 4 1.5 f 0 16.5 14	187.521931368	2.731e-03	5
X_4Sigma- 4 1.5 f 0 16.5 13	187.556982475	2.908e-03	5
X_4Sigma- 1 0.5 e 0 19.5 16	188.206390363	2.821e-03	10
X_4Sigma- 1 0.5 e 0 19.5 17	188.240622840	2.731e-03	10
X_4Sigma- 1 0.5 e 0 19.5 18	188.276988115	2.638e-03	9
X_4Sigma- 1 0.5 e 0 19.5 19	188.316949493	2.959e-03	10
X_4Sigma- 1 0.5 e 0 19.5 20	188.358980311	2.731e-03	9
X_4Sigma- 1 0.5 e 0 19.5 21	188.403329783	2.336e-03	9
X_4Sigma- 1 0.5 e 0 19.5 22	188.450826562	2.638e-03	9
X_4Sigma- 1 0.5 e 0 19.5 23	188.498764499	2.646e-03	8
X_4Sigma- 3 1.5 e 0 17.5 19	191.770007391	2.908e-03	7
X_4Sigma- 3 1.5 e 0 17.5 20	191.770291665	3.195e-03	6
X_4Sigma- 3 1.5 e 0 17.5 21	191.772991583	3.272e-03	7
X_4Sigma- 3 1.5 e 0 17.5 18	191.774481147	3.075e-03	7
X_4Sigma- 3 1.5 e 0 17.5 17	191.783288019	2.731e-03	8
X_4Sigma- 3 1.5 e 0 17.5 16	191.797593914	2.821e-03	9
X_4Sigma- 3 1.5 e 0 17.5 15	191.819935341	2.731e-03	9
X_4Sigma- 3 1.5 e 0 17.5 14	191.874257550	2.908e-03	6
X_4Sigma- 2 0.5 f 0 18.5 15	191.944658908	2.821e-03	12
X_4Sigma- 2 0.5 f 0 18.5 16	191.969537583	2.731e-03	12
X_4Sigma- 2 0.5 f 0 18.5 17	191.986931503	2.731e-03	11
X_4Sigma- 2 0.5 f 0 18.5 18	192.000077707	3.042e-03	10
X_4Sigma- 2 0.5 f 0 18.5 22	192.007792011	2.739e-03	8
X_4Sigma- 2 0.5 f 0 18.5 19	192.009004849	2.821e-03	8
X_4Sigma- 2 0.5 f 0 18.5 21	192.013647472	2.865e-03	9
X_4Sigma- 2 0.5 f 0 18.5 20	192.013853213	1.990e-03	10
X_4Sigma- 4 1.5 f 0 17.5 21	207.976909704	2.236e-03	6
X_4Sigma- 4 1.5 f 0 17.5 20	208.023381624	2.112e-03	5
X_4Sigma- 4 1.5 f 0 17.5 19	208.066835921	1.990e-03	6
X_4Sigma- 4 1.5 f 0 17.5 18	208.108836079	2.638e-03	6
X_4Sigma- 4 1.5 f 0 17.5 17	208.148414466	2.694e-03	6
X_4Sigma- 4 1.5 f 0 17.5 16	208.186199464	2.541e-03	6
X_4Sigma- 4 1.5 f 0 17.5 15	208.222023724	2.731e-03	6
X_4Sigma- 4 1.5 f 0 17.5 14	208.256305473	2.908e-03	6
X_4Sigma- 1 0.5 e 0 20.5 17	208.990258862	2.908e-03	10
X_4Sigma- 1 0.5 e 0 20.5 18	209.025037436	2.993e-03	8
X_4Sigma- 1 0.5 e 0 20.5 19	209.061912680	2.821e-03	8
X_4Sigma- 1 0.5 e 0 20.5 20	209.101841003	2.959e-03	10
X_4Sigma- 1 0.5 e 0 20.5 21	209.143812756	3.075e-03	9
X_4Sigma- 1 0.5 e 0 20.5 22	209.188158445	2.336e-03	9
X_4Sigma- 1 0.5 e 0 20.5 23	209.234196511	3.272e-03	10
X_4Sigma- 1 0.5 e 0 20.5 24	209.282369557	2.646e-03	10
X_4Sigma- 3 1.5 e 0 18.5 22	212.499803359	3.808e-03	5
X_4Sigma- 3 1.5 e 0 18.5 21	212.501061200	3.802e-03	5
X_4Sigma- 3 1.5 e 0 18.5 20	212.504495677	3.035e-03	4
X_4Sigma- 3 1.5 e 0 18.5 19	212.509255710	3.042e-03	6
X_4Sigma- 3 1.5 e 0 18.5 18	212.519565925	2.785e-03	8
X_4Sigma- 3 1.5 e 0 18.5 17	212.534981957	2.638e-03	8
X_4Sigma- 3 1.5 e 0 18.5 16	212.557095999	2.821e-03	9
X_4Sigma- 3 1.5 e 0 18.5 15	212.601052696	2.908e-03	7
X_4Sigma- 2 0.5 f 0 19.5 16	212.697722563	2.908e-03	12
X_4Sigma- 2 0.5 f 0 19.5 17	212.723561718	2.908e-03	12
X_4Sigma- 2 0.5 f 0 19.5 18	212.741594787	2.731e-03	12
X_4Sigma- 2 0.5 f 0 19.5 19	212.756209725	2.873e-03	11
X_4Sigma- 2 0.5 f 0 19.5 20	212.766441576	2.993e-03	9
X_4Sigma- 2 0.5 f 0 19.5 23	212.770347409	2.550e-03	9
X_4Sigma- 2 0.5 f 0 19.5 21	212.772580089	2.227e-03	8
X_4Sigma- 2 0.5 f 0 19.5 22	212.774467072	2.541e-03	9
X_4Sigma- 4 1.5 f 0 18.5 22	229.767564512	2.236e-03	6
X_4Sigma- 4 1.5 f 0 18.5 21	229.813383703	2.112e-03	6
X_4Sigma- 4 1.5 f 0 18.5 20	229.856780435	2.441e-03	6
X_4Sigma- 4 1.5 f 0 18.5 19	229.898447028	2.638e-03	6
X_4Sigma- 4 1.5 f 0 18.5 18	229.938052377	2.993e-03	6
X_4Sigma- 4 1.5 f 0 18.5 17	229.976465388	2.541e-03	6
X_4Sigma- 4 1.5 f 0 18.5 16	230.012905478	2.638e-03	6
X_4Sigma- 4 1.5 f 0 18.5 15	230.047708995	2.821e-03	6
X_4Sigma- 1 0.5 e 0 21.5 18	230.863043809	2.908e-03	8
X_4Sigma- 1 0.5 e 0 21.5 19	230.898402104	2.908e-03	7
X_4Sigma- 1 0.5 e 0 21.5 20	230.935422682	2.821e-03	8
X_4Sigma- 1 0.5 e 0 21.5 21	230.975523368	3.123e-03	8
X_4Sigma- 1 0.5 e 0 21.5 22	231.017040079	2.908e-03	8
X_4Sigma- 1 0.5 e 0 21.5 23	231.060427927	3.195e-03	8
X_4Sigma- 1 0.5 e 0 21.5 24	231.108163446	2.638e-03	8
X_4Sigma- 1 0.5 e 0 21.5 25	231.157028601	2.739e-03	8
X_4Sigma- 3 1.5 e 0 19.5 22	234.321860546	2.441e-03	4
X_4Sigma- 3 1.5 e 0 19.5 23	234.323250501	3.464e-03	4
X_4Sigma- 3 1.5 e 0 19.5 21	234.324993981	2.638e-03	4
X_4Sigma- 3 1.5 e 0 19.5 20	234.332391576	2.731e-03	6
X_4Sigma- 3 1.5 e 0 19.5 19	234.343504666	3.075e-03	6
X_4Sigma- 3 1.5 e 0 19.5 18	234.358870256	2.908e-03	6
X_4Sigma- 3 1.5 e 0 19.5 17	234.381031353	2.731e-03	6
X_4Sigma- 3 1.5 e 0 19.5 16	234.418177067	2.908e-03	4
X_4Sigma- 2 0.5 f 0 20.5 17	234.543118077	2.993e-03	9
X_4Sigma- 2 0.5 f 0 20.5 18	234.568646897	2.993e-03	8
X_4Sigma- 2 0.5 f 0 20.5 19	234.587270013	2.908e-03	9
X_4Sigma- 2 0.5 f 0 20.5 20	234.601787592	3.075e-03	9
X_4Sigma- 2 0.5 f 0 20.5 21	234.613467827	2.993e-03	9
X_4Sigma- 2 0.5 f 0 20.5 22	234.620038600	3.156e-03	8
X_4Sigma- 2 0.5 f 0 20.5 23	234.624477947	2.731e-03	8
X_4Sigma- 2 0.5 f 0 20.5 24	234.624708650	2.828e-03	8
X_4Sigma- 4 1.5 f 0 19.5 23	252.648827840	2.550e-03	6
X_4Sigma- 4 1.5 f 0 19.5 22	252.695074640	2.541e-03	6
X_4Sigma- 4 1.5 f 0 19.5 21	252.738045996	2.227e-03	5
X_4Sigma- 4 1.5 f 0 19.5 20	252.780017808	3.156e-03	5
X_4Sigma- 4 1.5 f 0 19.5 19	252.820071836	3.042e-03	6
X_4Sigma- 4 1.5 f 0 19.5 18	252.857730953	2.731e-03	6
X_4Sigma- 4 1.5 f 0 19.5 17	252.894129195	3.075e-03	5
X_4Sigma- 4 1.5 f 0 19.5 16	252.929025425	3.234e-03	5
X_4Sigma- 1 0.5 e 0 22.5 19	253.826382611	3.075e-03	8
X_4Sigma- 1 0.5 e 0 22.5 20	253.860901396	3.075e-03	8
X_4Sigma- 1 0.5 e 0 22.5 21	253.897878422	2.908e-03	8
X_4Sigma- 1 0.5 e 0 22.5 22	253.938156305	3.279e-03	8
X_4Sigma- 1 0.5 e 0 22.5 23	253.979277439	3.310e-03	8
X_4Sigma- 1 0.5 e 0 22.5 24	254.023909246	2.731e-03	8
X_4Sigma- 1 0.5 e 0 22.5 25	254.069489967	2.993e-03	8
X_4Sigma- 1 0.5 e 0 22.5 26	254.116644147	3.317e-03	8
X_4Sigma- 3 1.5 e 0 20.5 24	257.227624756	3.391e-03	4
X_4Sigma- 3 1.5 e 0 20.5 23	257.231441765	3.385e-03	4
X_4Sigma- 3 1.5 e 0 20.5 22	257.237935727	3.156e-03	4
X_4Sigma- 3 1.5 e 0 20.5 21	257.244658558	3.156e-03	5
X_4Sigma- 3 1.5 e 0 20.5 20	257.256006556	3.042e-03	6
X_4Sigma- 3 1.5 e 0 20.5 19	257.271318163	2.821e-03	6
X_4Sigma- 3 1.5 e 0 20.5 18	257.292808116	3.075e-03	5
X_4Sigma- 3 1.5 e 0 20.5 17	257.327241976	3.234e-03	4
X_4Sigma- 2 0.5 f 0 21.5 18	257.482437018	3.156e-03	9
X_4Sigma- 2 0.5 f 0 21.5 19	257.506373277	2.993e-03	8
X_4Sigma- 2 0.5 f 0 21.5 20	257.524704269	2.993e-03	9
X_4Sigma- 2 0.5 f 0 21.5 21	257.539922369	3.202e-03	8
X_4Sigma- 2 0.5 f 0 21.5 22	257.551714016	3.234e-03	8
X_4Sigma- 2 0.5 f 0 21.5 23	257.560301742	2.638e-03	7
X_4Sigma- 2 0.5 f 0 21.5 24	257.564024322	3.634e-03	6
X_4Sigma- 2 0.5 f 0 21.5 25	257.564068289	3.391e-03	7
X_4Sigma- 4 1.5 f 0 20.5 24	276.620704515	2.646e-03	8
X_4Sigma- 4 1.5 f 0 20.5 23	276.665598493	2.541e-03	8
X_4Sigma- 4 1.5 f 0 20.5 22	276.708753304	2.441e-03	8
X_4Sigma- 4 1.5 f 0 20.5 21	276.750050600	2.821e-03	8
X_4Sigma- 4 1.5 f 0 20.5 20	276.789809374	3.042e-03	8
X_4Sigma- 4 1.5 f 0 20.5 19	276.828053603	2.731e-03	8
X_4Sigma- 4 1.5 f 0 20.5 18	276.865548544	2.821e-03	8
X_4Sigma- 4 1.5 f 0 20.5 17	276.900885782	2.821e-03	8
X_4Sigma- 1 0.5 e 0 23.5 20	277.875557677	3.234e-03	9
X_4Sigma- 1 0.5 e 0 23.5 21	277.911441425	2.993e-03	8
X_4Sigma- 1 0.5 e 0 23.5 22	277.948247762	2.993e-03	9
X_4Sigma- 1 0.5 e 0 23.5 23	277.988636231	3.279e-03	9
X_4Sigma- 1 0.5 e 0 23.5 24	278.030604971	2.993e-03	9
X_4Sigma- 1 0.5 e 0 23.5 25	278.075267275	2.731e-03	9
X_4Sigma- 1 0.5 e 0 23.5 26	278.121749681	2.731e-03	9
X_4Sigma- 1 0.5 e 0 23.5 27	278.172006764	3.240e-03	8
X_4Sigma- 3 1.5 e 0 21.5 25	281.228875573	3.391e-03	5
X_4Sigma- 3 1.5 e 0 21.5 24	281.230162231	2.541e-03	6
X_4Sigma- 3 1.5 e 0 21.5 23	281.235349503	2.541e-03	6
X_4Sigma- 3 1.5 e 0 21.5 22	281.244061622	2.821e-03	7
X_4Sigma- 3 1.5 e 0 21.5 21	281.255815556	3.123e-03	7
X_4Sigma- 3 1.5 e 0 21.5 20	281.271041999	2.821e-03	7
X_4Sigma- 3 1.5 e 0 21.5 19	281.292388517	2.821e-03	6
X_4Sigma- 3 1.5 e 0 21.5 18	281.321719974	2.908e-03	6
X_4Sigma- 2 0.5 f 0 22.5 19	281.506424548	3.310e-03	7
X_4Sigma- 2 0.5 f 0 22.5 20	281.530593405	2.908e-03	7
X_4Sigma- 2 0.5 f 0 22.5 21	281.549310262	2.908e-03	7
X_4Sigma- 2 0.5 f 0 22.5 22	281.564918850	3.202e-03	7
X_4Sigma- 2 0.5 f 0 22.5 23	281.577539067	3.075e-03	7
X_4Sigma- 2 0.5 f 0 22.5 24	281.587054385	2.821e-03	6
X_4Sigma- 2 0.5 f 0 22.5 25	281.593492794	2.821e-03	6
X_4Sigma- 2 0.5 f 0 22.5 26	281.598049087	3.162e-03	6
X_4Sigma- 4 1.5 f 0 21.5 25	301.678957561	2.915e-03	6
X_4Sigma- 4 1.5 f 0 21.5 24	301.724802535	2.908e-03	5
X_4Sigma- 4 1.5 f 0 21.5 23	301.768678483	2.638e-03	6
X_4Sigma- 4 1.5 f 0 21.5 22	301.809665397	3.385e-03	6
X_4Sigma- 4 1.5 f 0 21.5 21	301.850196159	3.355e-03	6
X_4Sigma- 4 1.5 f 0 21.5 20	301.888408001	2.821e-03	6
X_4Sigma- 4 1.5 f 0 21.5 19	301.926422300	2.993e-03	6
X_4Sigma- 4 1.5 f 0 21.5 18	301.962507084	2.993e-03	6
X_4Sigma- 1 0.5 e 0 24.5 21	303.017812565	3.310e-03	7
X_4Sigma- 1 0.5 e 0 24.5 22	303.052178880	3.234e-03	8
X_4Sigma- 1 0.5 e 0 24.5 23	303.089046699	2.993e-03	8
X_4Sigma- 1 0.5 e 0 24.5 24	303.135939702	3.501e-03	8
X_4Sigma- 1 0.5 e 0 24.5 25	303.171029466	3.600e-03	8
X_4Sigma- 1 0.5 e 0 24.5 26	303.215674913	3.075e-03	7
X_4Sigma- 1 0.5 e 0 24.5 27	303.260354071	3.310e-03	7
X_4Sigma- 1 0.5 e 0 24.5 28	303.307185607	3.317e-03	8
X_4Sigma- 3 1.5 e 0 22.5 26	306.311248345	3.317e-03	4
X_4Sigma- 3 1.5 e 0 22.5 25	306.316971361	3.310e-03	5
X_4Sigma- 3 1.5 e 0 22.5 24	306.325096208	3.075e-03	5
X_4Sigma- 3 1.5 e 0 22.5 23	306.333713060	3.736e-03	5
X_4Sigma- 3 1.5 e 0 22.5 22	306.351734897	3.355e-03	5
X_4Sigma- 3 1.5 e 0 22.5 21	306.360628992	2.908e-03	6
X_4Sigma- 3 1.5 e 0 22.5 20	306.381680543	3.156e-03	6
X_4Sigma- 3 1.5 e 0 22.5 19	306.410148796	3.234e-03	5
X_4Sigma- 2 0.5 f 0 23.5 20	306.625865649	3.310e-03	8
X_4Sigma- 2 0.5 f 0 23.5 21	306.647393819	3.310e-03	7
X_4Sigma- 2 0.5 f 0 23.5 22	306.665145199	2.993e-03	7
X_4Sigma- 2 0.5 f 0 23.5 23	306.687671747	3.429e-03	7
X_4Sigma- 2 0.5 f 0 23.5 24	306.693768748	3.669e-03	7
X_4Sigma- 2 0.5 f 0 23.5 25	306.704213296	3.156e-03	7
X_4Sigma- 2 0.5 f 0 23.5 26	306.709844029	3.385e-03	6
X_4Sigma- 2 0.5 f 0 23.5 27	306.712166883	3.391e-03	6
X_4Sigma- 4 1.5 f 0 22.5 26	327.833736846	3.317e-03	7
X_4Sigma- 4 1.5 f 0 22.5 25	327.876200793	2.638e-03	7
X_4Sigma- 4 1.5 f 0 22.5 24	327.919135472	2.638e-03	7
X_4Sigma- 4 1.5 f 0 22.5 23	327.959827154	2.908e-03	7
X_4Sigma- 4 1.5 f 0 22.5 22	327.999650655	3.202e-03	7
X_4Sigma- 4 1.5 f 0 22.5 21	328.038105381	2.908e-03	7
X_4Sigma- 4 1.5 f 0 22.5 20	328.075530441	2.908e-03	7
X_4Sigma- 4 1.5 f 0 22.5 19	328.111551947	3.310e-03	7
X_4Sigma- 1 0.5 e 0 25.5 22	329.242917302	3.385e-03	7
X_4Sigma- 1 0.5 e 0 25.5 23	329.279351543	3.075e-03	6
X_4Sigma- 1 0.5 e 0 25.5 24	329.316033424	2.993e-03	7
X_4Sigma- 1 0.5 e 0 25.5 25	329.356794877	3.571e-03	7
X_4Sigma- 1 0.5 e 0 25.5 26	329.398160975	3.075e-03	7
X_4Sigma- 1 0.5 e 0 25.5 27	329.442561603	2.908e-03	7
X_4Sigma- 1 0.5 e 0 25.5 28	329.489299220	2.821e-03	7
X_4Sigma- 1 0.5 e 0 25.5 29	329.538718594	3.464e-03	7
X_4Sigma- 3 1.5 e 0 23.5 27	332.490494118	3.317e-03	6
X_4Sigma- 3 1.5 e 0 23.5 26	332.493444509	2.638e-03	7
X_4Sigma- 3 1.5 e 0 23.5 25	332.500045953	2.638e-03	7
X_4Sigma- 3 1.5 e 0 23.5 24	332.509450933	2.908e-03	7
X_4Sigma- 3 1.5 e 0 23.5 23	332.521553937	3.202e-03	7
X_4Sigma- 3 1.5 e 0 23.5 22	332.536344189	2.908e-03	7
X_4Sigma- 3 1.5 e 0 23.5 21	332.556921532	2.908e-03	8
X_4Sigma- 3 1.5 e 0 23.5 20	332.581258558	3.310e-03	7
X_4Sigma- 2 0.5 f 0 24.5 21	332.827437710	3.385e-03	7
X_4Sigma- 2 0.5 f 0 24.5 22	332.850597208	2.993e-03	7
X_4Sigma- 2 0.5 f 0 24.5 23	332.868086187	2.993e-03	7
X_4Sigma- 2 0.5 f 0 24.5 24	332.883963541	3.279e-03	7
X_4Sigma- 2 0.5 f 0 24.5 25	332.897314274	2.993e-03	6
X_4Sigma- 2 0.5 f 0 24.5 26	332.907779149	2.731e-03	6
X_4Sigma- 2 0.5 f 0 24.5 27	332.916255927	3.348e-03	6
X_4Sigma- 2 0.5 f 0 24.5 28	332.922164969	3.464e-03	6
X_4Sigma- 4 1.5 f 0 23.5 27	355.068009212	3.240e-03	7
X_4Sigma- 4 1.5 f 0 23.5 26	355.113632208	3.234e-03	7
X_4Sigma- 4 1.5 f 0 23.5 25	355.157742927	2.993e-03	7
X_4Sigma- 4 1.5 f 0 23.5 24	355.198713123	3.669e-03	7
X_4Sigma- 4 1.5 f 0 23.5 23	355.245099702	3.429e-03	7
X_4Sigma- 4 1.5 f 0 23.5 22	355.277037507	2.993e-03	7
X_4Sigma- 4 1.5 f 0 23.5 21	355.315290213	3.310e-03	7
X_4Sigma- 4 1.5 f 0 23.5 20	355.352931939	3.310e-03	6
X_4Sigma- 1 0.5 e 0 26.5 23	356.561520023	3.385e-03	7
X_4Sigma- 1 0.5 e 0 26.5 24	356.596704275	3.458e-03	7
X_4Sigma- 1 0.5 e 0 26.5 25	356.633085451	3.075e-03	7
X_4Sigma- 1 0.5 e 0 26.5 26	356.679998316	3.571e-03	6
X_4Sigma- 1 0.5 e 0 26.5 27	356.714121224	3.868e-03	7
X_4Sigma- 1 0.5 e 0 26.5 28	356.759126799	3.385e-03	7
X_4Sigma- 1 0.5 e 0 26.5 29	356.804353067	3.600e-03	7
X_4Sigma- 1 0.5 e 0 26.5 30	356.849621065	3.606e-03	7
X_4Sigma- 3 1.5 e 0 24.5 28	359.749200606	3.391e-03	6
X_4Sigma- 3 1.5 e 0 24.5 27	359.756436160	3.600e-03	6
X_4Sigma- 3 1.5 e 0 24.5 26	359.765176308	3.385e-03	7
X_4Sigma- 3 1.5 e 0 24.5 25	359.774456612	3.736e-03	7
X_4Sigma- 3 1.5 e 0 24.5 24	359.793921790	3.429e-03	8
X_4Sigma- 3 1.5 e 0 24.5 23	359.802479550	2.993e-03	8
X_4Sigma- 3 1.5 e 0 24.5 22	359.822308897	3.385e-03	8
X_4Sigma- 3 1.5 e 0 24.5 21	359.847310027	3.310e-03	8
X_4Sigma- 2 0.5 f 0 25.5 22	360.123028392	3.385e-03	8
X_4Sigma- 2 0.5 f 0 25.5 23	360.144230978	3.458e-03	8
X_4Sigma- 2 0.5 f 0 25.5 24	360.161313673	3.075e-03	6
X_4Sigma- 2 0.5 f 0 25.5 25	360.183889219	3.501e-03	8
X_4Sigma- 2 0.5 f 0 25.5 26	360.189914303	3.932e-03	7
X_4Sigma- 2 0.5 f 0 25.5 27	360.201174197	3.385e-03	7
X_4Sigma- 2 0.5 f 0 25.5 28	360.208757200	3.669e-03	6
X_4Sigma- 2 0.5 f 0 25.5 29	360.211435943	3.674e-03	6
X_4Sigma- 4 1.5 f 0 24.5 28	383.398588912	3.391e-03	7
X_4Sigma- 4 1.5 f 0 24.5 27	383.441033384	2.731e-03	7
X_4Sigma- 4 1.5 f 0 24.5 26	383.483177691	2.731e-03	7
X_4Sigma- 4 1.5 f 0 24.5 25	383.524223198	2.993e-03	7
X_4Sigma- 4 1.5 f 0 24.5 24	383.564261977	3.501e-03	7
X_4Sigma- 4 1.5 f 0 24.5 23	383.602433318	2.993e-03	7
X_4Sigma- 4 1.5 f 0 24.5 22	383.641587574	2.993e-03	6
X_4Sigma- 4 1.5 f 0 24.5 21	383.676992663	3.385e-03	6
X_4Sigma- 1 0.5 e 0 27.5 24	384.963518314	3.669e-03	6
X_4Sigma- 1 0.5 e 0 27.5 25	384.999284370	3.234e-03	6
X_4Sigma- 1 0.5 e 0 27.5 26	385.035126840	3.234e-03	6
X_4Sigma- 1 0.5 e 0 27.5 27	385.075209837	3.641e-03	7
X_4Sigma- 1 0.5 e 0 27.5 28	385.117606949	3.156e-03	7
X_4Sigma- 1 0.5 e 0 27.5 29	385.161966021	3.156e-03	6
X_4Sigma- 1 0.5 e 0 27.5 30	385.209269064	3.156e-03	6
X_4Sigma- 1 0.5 e 0 27.5 31	385.258010300	3.742e-03	7
X_4Sigma- 3 1.5 e 0 25.5 29	388.104800631	3.464e-03	6
X_4Sigma- 3 1.5 e 0 25.5 28	388.109207009	2.821e-03	6
X_4Sigma- 3 1.5 e 0 25.5 27	388.116578150	2.821e-03	6
X_4Sigma- 3 1.5 e 0 25.5 26	388.126628732	3.075e-03	7
X_4Sigma- 3 1.5 e 0 25.5 25	388.139081900	3.501e-03	6
X_4Sigma- 3 1.5 e 0 25.5 24	388.153848055	3.075e-03	7
X_4Sigma- 3 1.5 e 0 25.5 23	388.173722018	3.075e-03	7
X_4Sigma- 3 1.5 e 0 25.5 22	388.196975311	3.600e-03	7
X_4Sigma- 2 0.5 f 0 26.5 23	388.502329191	3.669e-03	7
X_4Sigma- 2 0.5 f 0 26.5 24	388.523399754	3.156e-03	8
X_4Sigma- 2 0.5 f 0 26.5 25	388.539947668	3.156e-03	8
X_4Sigma- 2 0.5 f 0 26.5 26	388.556205237	3.571e-03	8
X_4Sigma- 2 0.5 f 0 26.5 27	388.569654404	3.156e-03	7
X_4Sigma- 2 0.5 f 0 26.5 28	388.581572694	3.075e-03	7
X_4Sigma- 2 0.5 f 0 26.5 29	388.591981361	3.234e-03	6
X_4Sigma- 2 0.5 f 0 26.5 30	388.598818224	3.742e-03	6
X_4Sigma- 4 1.5 f 0 25.5 29	412.808697844	3.464e-03	7
X_4Sigma- 4 1.5 f 0 25.5 28	412.854537315	3.530e-03	8
X_4Sigma- 4 1.5 f 0 25.5 27	412.898182519	3.310e-03	8
X_4Sigma- 4 1.5 f 0 25.5 26	412.938935701	3.802e-03	8
X_4Sigma- 4 1.5 f 0 25.5 25	412.986281477	3.501e-03	8
X_4Sigma- 4 1.5 f 0 25.5 24	413.018381052	3.075e-03	7
X_4Sigma- 4 1.5 f 0 25.5 23	413.056900420	3.458e-03	7
X_4Sigma- 4 1.5 f 0 25.5 22	413.095070318	3.385e-03	8
X_4Sigma- 1 0.5 e 0 28.5 25	414.456001036	3.669e-03	7
X_4Sigma- 1 0.5 e 0 28.5 26	414.490990293	3.802e-03	8
X_4Sigma- 1 0.5 e 0 28.5 27	414.528713647	3.385e-03	8
X_4Sigma- 1 0.5 e 0 28.5 28	414.574622293	3.641e-03	8
X_4Sigma- 1 0.5 e 0 28.5 29	414.610175588	4.118e-03	7
X_4Sigma- 1 0.5 e 0 28.5 30	414.653244432	3.458e-03	8
X_4Sigma- 1 0.5 e 0 28.5 31	414.698187986	3.868e-03	8
X_4Sigma- 1 0.5 e 0 28.5 32	414.745301849	4.000e-03	8
X_4Sigma- 3 1.5 e 0 26.5 30	417.541497482	3.674e-03	4
X_4Sigma- 3 1.5 e 0 26.5 29	417.547414263	3.600e-03	5
X_4Sigma- 3 1.5 e 0 26.5 28	417.556874806	3.385e-03	6
X_4Sigma- 3 1.5 e 0 26.5 27	417.567775965	3.868e-03	5
X_4Sigma- 3 1.5 e 0 26.5 26	417.587493006	3.571e-03	6
X_4Sigma- 3 1.5 e 0 26.5 25	417.596750307	3.310e-03	6
X_4Sigma- 3 1.5 e 0 26.5 24	417.614912924	3.530e-03	5
X_4Sigma- 3 1.5 e 0 26.5 23	417.638050319	3.458e-03	5
X_4Sigma- 2 0.5 f 0 27.5 24	417.972025843	3.530e-03	7
X_4Sigma- 2 0.5 f 0 27.5 25	417.993202111	3.736e-03	7
X_4Sigma- 2 0.5 f 0 27.5 26	418.010132893	3.385e-03	7
X_4Sigma- 2 0.5 f 0 27.5 27	418.031367581	3.641e-03	6
X_4Sigma- 2 0.5 f 0 27.5 28	418.039199224	4.178e-03	6
X_4Sigma- 2 0.5 f 0 27.5 29	418.049514655	3.458e-03	6
X_4Sigma- 2 0.5 f 0 27.5 30	418.057996704	3.932e-03	5
X_4Sigma- 2 0.5 f 0 27.5 31	418.063869793	3.937e-03	5
X_4Sigma- 4 1.5 f 0 26.5 30	443.314623854	3.674e-03	5
X_4Sigma- 4 1.5 f 0 26.5 29	443.356497338	3.075e-03	5
X_4Sigma- 4 1.5 f 0 26.5 28	443.397393519	3.075e-03	5
X_4Sigma- 4 1.5 f 0 26.5 27	443.438798128	3.310e-03	5
X_4Sigma- 4 1.5 f 0 26.5 26	443.478096067	3.776e-03	5
X_4Sigma- 4 1.5 f 0 26.5 25	443.518159424	3.310e-03	5
X_4Sigma- 4 1.5 f 0 26.5 24	443.556971932	3.310e-03	5
X_4Sigma- 4 1.5 f 0 26.5 23	443.595061214	3.669e-03	5
X_4Sigma- 1 0.5 e 0 29.5 26	445.029184770	3.736e-03	7
X_4Sigma- 1 0.5 e 0 29.5 27	445.065273133	3.234e-03	7
X_4Sigma- 1 0.5 e 0 29.5 28	445.102571098	3.234e-03	7
X_4Sigma- 1 0.5 e 0 29.5 29	445.141815581	3.709e-03	6
X_4Sigma- 1 0.5 e 0 29.5 30	445.185108347	3.310e-03	7
X_4Sigma- 1 0.5 e 0 29.5 31	445.228778354	3.234e-03	7
X_4Sigma- 1 0.5 e 0 29.5 32	445.276715766	3.458e-03	7
X_4Sigma- 1 0.5 e 0 29.5 33	445.324124178	4.272e-03	7
X_4Sigma- 3 1.5 e 0 27.5 31	448.069560360	3.742e-03	6
X_4Sigma- 3 1.5 e 0 27.5 30	448.075133803	3.156e-03	7
X_4Sigma- 3 1.5 e 0 27.5 29	448.082864861	3.156e-03	7
X_4Sigma- 3 1.5 e 0 27.5 28	448.092950574	3.234e-03	7
X_4Sigma- 3 1.5 e 0 27.5 27	448.105214362	3.571e-03	7
X_4Sigma- 3 1.5 e 0 27.5 26	448.120023610	3.156e-03	7
X_4Sigma- 3 1.5 e 0 27.5 25	448.139560937	3.156e-03	8
X_4Sigma- 3 1.5 e 0 27.5 24	448.161251607	3.669e-03	7
X_4Sigma- 2 0.5 f 0 28.5 25	448.523538003	3.736e-03	6
X_4Sigma- 2 0.5 f 0 28.5 26	448.543989980	3.234e-03	7
X_4Sigma- 2 0.5 f 0 28.5 27	448.560136320	3.234e-03	7
X_4Sigma- 2 0.5 f 0 28.5 28	448.576080930	3.641e-03	7
X_4Sigma- 2 0.5 f 0 28.5 29	448.590209502	3.310e-03	6
X_4Sigma- 2 0.5 f 0 28.5 30	448.601932881	3.234e-03	6
X_4Sigma- 2 0.5 f 0 28.5 31	448.614042239	3.530e-03	5
X_4Sigma- 2 0.5 f 0 28.5 32	448.621391967	4.272e-03	5
X_4Sigma- 4 1.5 f 0 27.5 31	474.900732216	4.000e-03	6
X_4Sigma- 4 1.5 f 0 27.5 30	474.944599846	3.802e-03	6
X_4Sigma- 4 1.5 f 0 27.5 29	474.987063349	3.600e-03	6
X_4Sigma- 4 1.5 f 0 27.5 28	475.029420598	4.057e-03	6
X_4Sigma- 4 1.5 f 0 27.5 27	475.075839250	3.709e-03	6
X_4Sigma- 4 1.5 f 0 27.5 26	475.108641611	3.385e-03	5
X_4Sigma- 4 1.5 f 0 27.5 25	475.147773370	3.736e-03	6
X_4Sigma- 4 1.5 f 0 27.5 24	475.185521275	3.669e-03	6
X_4Sigma- 1 0.5 e 0 30.5 27	476.695460003	3.802e-03	8
X_4Sigma- 1 0.5 e 0 30.5 28	476.732071588	3.868e-03	7
X_4Sigma- 1 0.5 e 0 30.5 29	476.769700691	3.669e-03	8
X_4Sigma- 1 0.5 e 0 30.5 30	476.815952993	3.906e-03	8
X_4Sigma- 1 0.5 e 0 30.5 31	476.850645902	4.238e-03	8
X_4Sigma- 1 0.5 e 0 30.5 32	476.894144698	3.600e-03	8
X_4Sigma- 1 0.5 e 0 30.5 33	476.939538470	4.118e-03	8
X_4Sigma- 1 0.5 e 0 30.5 34	476.985856567	4.243e-03	8
X_4Sigma- 3 1.5 e 0 28.5 32	479.679288326	3.937e-03	5
X_4Sigma- 3 1.5 e 0 28.5 31	479.687137876	3.868e-03	5
X_4Sigma- 3 1.5 e 0 28.5 30	479.695819637	3.669e-03	6
X_4Sigma- 3 1.5 e 0 28.5 29	479.707670137	4.118e-03	6
X_4Sigma- 3 1.5 e 0 28.5 28	479.727077971	3.709e-03	6
X_4Sigma- 3 1.5 e 0 28.5 27	479.735456230	3.458e-03	6
X_4Sigma- 3 1.5 e 0 28.5 26	479.753893320	3.802e-03	7
X_4Sigma- 3 1.5 e 0 28.5 25	479.776161670	3.736e-03	6
X_4Sigma- 2 0.5 f 0 29.5 26	480.167735257	3.802e-03	7
X_4Sigma- 2 0.5 f 0 29.5 27	480.188162135	3.932e-03	7
X_4Sigma- 2 0.5 f 0 29.5 28	480.205142291	3.669e-03	7
X_4Sigma- 2 0.5 f 0 29.5 29	480.227126898	3.906e-03	7
X_4Sigma- 2 0.5 f 0 29.5 30	480.234160155	4.411e-03	5
X_4Sigma- 2 0.5 f 0 29.5 31	480.245647310	3.669e-03	6
X_4Sigma- 2 0.5 f 0 29.5 32	480.254629934	4.178e-03	6
X_4Sigma- 2 0.5 f 0 29.5 33	480.261299897	4.183e-03	6
X_4Sigma- 4 1.5 f 0 28.5 32	507.577183961	3.808e-03	7
X_4Sigma- 4 1.5 f 0 28.5 31	507.619511986	3.234e-03	7
X_4Sigma- 4 1.5 f 0 28.5 30	507.660502825	3.234e-03	7
X_4Sigma- 4 1.5 f 0 28.5 29	507.701744183	3.310e-03	7
X_4Sigma- 4 1.5 f 0 28.5 28	507.741494701	3.641e-03	6
X_4Sigma- 4 1.5 f 0 28.5 27	507.780898490	3.234e-03	6
X_4Sigma- 4 1.5 f 0 28.5 26	507.820081489	3.234e-03	6
X_4Sigma- 4 1.5 f 0 28.5 25	507.858075102	3.736e-03	6
X_4Sigma- 1 0.5 e 0 31.5 28	509.440502508	3.802e-03	7
X_4Sigma- 1 0.5 e 0 31.5 29	509.477938284	3.385e-03	7
X_4Sigma- 1 0.5 e 0 31.5 30	509.514059052	3.310e-03	7
X_4Sigma- 1 0.5 e 0 31.5 31	509.553709285	3.709e-03	7
X_4Sigma- 1 0.5 e 0 31.5 32	509.596975882	3.458e-03	7
X_4Sigma- 1 0.5 e 0 31.5 33	509.641147503	3.310e-03	7
X_4Sigma- 1 0.5 e 0 31.5 34	509.688802787	3.600e-03	7
X_4Sigma- 1 0.5 e 0 31.5 35	509.736195328	4.123e-03	7
X_4Sigma- 3 1.5 e 0 29.5 33	512.380168785	3.808e-03	6
X_4Sigma- 3 1.5 e 0 29.5 32	512.386489072	3.234e-03	6
X_4Sigma- 3 1.5 e 0 29.5 31	512.394509912	3.234e-03	7
X_4Sigma- 3 1.5 e 0 29.5 30	512.405315109	3.385e-03	7
X_4Sigma- 3 1.5 e 0 29.5 29	512.416863931	3.641e-03	7
X_4Sigma- 3 1.5 e 0 29.5 28	512.432060557	3.234e-03	7
X_4Sigma- 3 1.5 e 0 29.5 27	512.450628127	3.234e-03	7
X_4Sigma- 3 1.5 e 0 29.5 26	512.471296643	3.736e-03	7
X_4Sigma- 2 0.5 f 0 30.5 27	512.890524366	3.802e-03	7
X_4Sigma- 2 0.5 f 0 30.5 28	512.910296574	3.310e-03	7
X_4Sigma- 2 0.5 f 0 30.5 29	512.926449259	3.310e-03	7
X_4Sigma- 2 0.5 f 0 30.5 30	512.941394837	3.709e-03	6
X_4Sigma- 2 0.5 f 0 30.5 31	512.956569904	3.458e-03	5
X_4Sigma- 2 0.5 f 0 30.5 32	512.969629936	3.310e-03	5
X_4Sigma- 2 0.5 f 0 30.5 33	512.981300778	3.669e-03	5
X_4Sigma- 2 0.5 f 0 30.5 34	512.989808692	4.183e-03	5
X_4Sigma- 4 1.5 f 0 29.5 33	541.336644518	4.243e-03	7
X_4Sigma- 4 1.5 f 0 29.5 32	541.380209490	4.057e-03	7
X_4Sigma- 4 1.5 f 0 29.5 31	541.423054302	3.530e-03	7
X_4Sigma- 4 1.5 f 0 29.5 30	541.464142312	4.178e-03	7
X_4Sigma- 4 1.5 f 0 29.5 29	541.511542891	3.969e-03	7
X_4Sigma- 4 1.5 f 0 29.5 28	541.544465867	3.669e-03	7
X_4Sigma- 4 1.5 f 0 29.5 27	541.582639528	3.802e-03	7
X_4Sigma- 4 1.5 f 0 29.5 26	541.621444875	3.736e-03	7
X_4Sigma- 1 0.5 e 0 32.5 29	543.279117805	4.057e-03	5
X_4Sigma- 1 0.5 e 0 32.5 30	543.316391171	4.118e-03	6
X_4Sigma- 1 0.5 e 0 32.5 31	543.353395807	3.802e-03	6
X_4Sigma- 1 0.5 e 0 32.5 32	543.400718085	4.154e-03	6
X_4Sigma- 1 0.5 e 0 32.5 33	543.435661209	4.468e-03	6
X_4Sigma- 1 0.5 e 0 32.5 34	543.478474348	3.868e-03	6
X_4Sigma- 1 0.5 e 0 32.5 35	543.523149125	4.468e-03	6
X_4Sigma- 1 0.5 e 0 32.5 36	543.569975050	4.472e-03	6
X_4Sigma- 3 1.5 e 0 30.5 34	546.162796275	4.183e-03	5
X_4Sigma- 3 1.5 e 0 30.5 33	546.171689024	4.118e-03	5
X_4Sigma- 3 1.5 e 0 30.5 32	546.181288420	3.600e-03	5
X_4Sigma- 3 1.5 e 0 30.5 31	546.192577699	4.238e-03	5
X_4Sigma- 3 1.5 e 0 30.5 30	546.212407123	3.969e-03	5
X_4Sigma- 3 1.5 e 0 30.5 29	546.220595905	3.736e-03	5
X_4Sigma- 3 1.5 e 0 30.5 28	546.238531184	3.868e-03	5
X_4Sigma- 3 1.5 e 0 30.5 27	546.258719089	3.802e-03	5
X_4Sigma- 2 0.5 f 0 31.5 28	546.707037777	4.057e-03	5
X_4Sigma- 2 0.5 f 0 31.5 29	546.726195703	4.178e-03	5
X_4Sigma- 2 0.5 f 0 31.5 30	546.742161550	3.932e-03	5
X_4Sigma- 2 0.5 f 0 31.5 31	546.765365547	4.154e-03	4
X_4Sigma- 2 0.5 f 0 31.5 32	546.772605089	4.523e-03	3
X_4Sigma- 2 0.5 f 0 31.5 33	546.783877047	3.932e-03	4
X_4Sigma- 2 0.5 f 0 31.5 34	546.793384288	4.411e-03	4
X_4Sigma- 2 0.5 f 0 31.5 35	546.801386943	4.416e-03	3
X_4Sigma- 4 1.5 f 0 30.5 34	576.183758788	4.062e-03	7
X_4Sigma- 4 1.5 f 0 30.5 33	576.226156015	3.530e-03	8
X_4Sigma- 4 1.5 f 0 30.5 32	576.266275331	3.310e-03	8
X_4Sigma- 4 1.5 f 0 30.5 31	576.307912013	3.530e-03	7
X_4Sigma- 4 1.5 f 0 30.5 30	576.346611495	3.709e-03	7
X_4Sigma- 4 1.5 f 0 30.5 29	576.386268233	3.310e-03	7
X_4Sigma- 4 1.5 f 0 30.5 28	576.426320514	3.310e-03	6
X_4Sigma- 4 1.5 f 0 30.5 27	576.463923309	3.868e-03	7
X_4Sigma- 1 0.5 e 0 33.5 30	578.193320519	4.178e-03	4
X_4Sigma- 1 0.5 e 0 33.5 31	578.230217366	3.669e-03	4
X_4Sigma- 1 0.5 e 0 33.5 32	578.266842388	3.458e-03	4
X_4Sigma- 1 0.5 e 0 33.5 33	578.307184118	4.302e-03	3
X_4Sigma- 1 0.5 e 0 33.5 34	578.350305523	4.088e-03	4
X_4Sigma- 1 0.5 e 0 33.5 35	578.395053659	3.963e-03	4
X_4Sigma- 1 0.5 e 0 33.5 36	578.442236459	3.995e-03	3
X_4Sigma- 1 0.5 e 0 33.5 37	578.489150911	4.610e-03	3
X_4Sigma- 3 1.5 e 0 31.5 35	581.034836499	4.555e-03	2
X_4Sigma- 3 1.5 e 0 31.5 34	581.041136748	4.088e-03	2
X_4Sigma- 3 1.5 e 0 31.5 33	581.048498658	3.900e-03	2
X_4Sigma- 3 1.5 e 0 31.5 32	581.060959504	4.026e-03	2
X_4Sigma- 3 1.5 e 0 31.5 31	581.079362135	4.610e-03	2
X_4Sigma- 3 1.5 e 0 31.5 30	581.083387697	4.996e-03	1
X_4Sigma- 3 1.5 e 0 31.5 29	581.113333289	4.296e-03	1
X_4Sigma- 3 1.5 e 0 31.5 28	581.132401566	6.816e-03	1
X_4Sigma- 2 0.5 f 0 32.5 29	581.599209057	3.868e-03	4
X_4Sigma- 2 0.5 f 0 32.5 30	581.618540941	3.385e-03	4
X_4Sigma- 2 0.5 f 0 32.5 31	581.633716946	3.385e-03	4
X_4Sigma- 2 0.5 f 0 32.5 32	581.649229452	3.776e-03	4
X_4Sigma- 2 0.5 f 0 32.5 33	581.664710911	4.026e-03	3
X_4Sigma- 2 0.5 f 0 32.5 34	581.677782668	3.900e-03	3
X_4Sigma- 2 0.5 f 0 32.5 35	581.690020818	3.932e-03	3
X_4Sigma- 2 0.5 f 0 32.5 36	581.698585230	4.555e-03	3
X_4Sigma- 4 1.5 f 0 31.5 35	612.112100732	4.301e-03	4
X_4Sigma- 4 1.5 f 0 31.5 34	612.156842177	4.739e-03	3
X_4Sigma- 4 1.5 f 0 31.5 33	612.199055146	4.178e-03	3
X_4Sigma- 4 1.5 f 0 31.5 32	612.240670494	4.996e-03	3
X_4Sigma- 4 1.5 f 0 31.5 31	612.289058454	4.416e-03	3
X_4Sigma- 4 1.5 f 0 31.5 30	612.320855084	3.736e-03	3
X_4Sigma- 4 1.5 f 0 31.5 29	612.360059833	3.932e-03	3
X_4Sigma- 4 1.5 f 0 31.5 28	612.397337318	3.868e-03	3
X_4Sigma- 1 0.5 e 0 34.5 31	614.202245223	4.178e-03	5
X_4Sigma- 1 0.5 e 0 34.5 32	614.239472977	4.238e-03	5
X_4Sigma- 1 0.5 e 0 34.5 33	614.275484534	3.868e-03	5
X_4Sigma- 1 0.5 e 0 34.5 34	614.323726974	4.388e-03	5
X_4Sigma- 1 0.5 e 0 34.5 35	614.359066318	4.792e-03	5
X_4Sigma- 1 0.5 e 0 34.5 36	614.402137017	3.995e-03	5
X_4Sigma- 1 0.5 e 0 34.5 37	614.446730278	4.632e-03	5
X_4Sigma- 1 0.5 e 0 34.5 38	614.492708574	4.690e-03	5
X_4Sigma- 3 1.5 e 0 32.5 36	616.986894776	6.595e-03	2
X_4Sigma- 3 1.5 e 0 32.5 35	616.995974783	4.354e-03	2
X_4Sigma- 3 1.5 e 0 32.5 34	617.006693439	6.242e-03	2
X_4Sigma- 3 1.5 e 0 32.5 33	617.019064642	5.046e-03	3
X_4Sigma- 3 1.5 e 0 32.5 32	617.037863042	4.637e-03	3
X_4Sigma- 3 1.5 e 0 32.5 31	617.046102367	3.868e-03	3
X_4Sigma- 3 1.5 e 0 32.5 30	617.064494181	4.178e-03	3
X_4Sigma- 3 1.5 e 0 32.5 29	617.082680429	4.057e-03	3
X_4Sigma- 2 0.5 f 0 33.5 30	617.584930225	4.118e-03	5
X_4Sigma- 2 0.5 f 0 33.5 31	617.603161287	4.178e-03	6
X_4Sigma- 2 0.5 f 0 33.5 32	617.619296294	3.802e-03	6
X_4Sigma- 2 0.5 f 0 33.5 33	617.642316371	4.388e-03	5
X_4Sigma- 2 0.5 f 0 33.5 34	617.650625545	4.739e-03	6
X_4Sigma- 2 0.5 f 0 33.5 35	617.661055297	3.932e-03	6
X_4Sigma- 2 0.5 f 0 33.5 36	617.672243019	4.578e-03	6
X_4Sigma- 2 0.5 f 0 33.5 37	617.680126643	4.637e-03	5
X_4Sigma- 4 1.5 f 0 32.5 36	649.126557646	4.301e-03	4
X_4Sigma- 4 1.5 f 0 32.5 35	649.170116546	3.600e-03	4
X_4Sigma- 4 1.5 f 0 32.5 34	649.209914224	3.600e-03	4
X_4Sigma- 4 1.5 f 0 32.5 33	649.250916904	3.530e-03	3
X_4Sigma- 4 1.5 f 0 32.5 32	649.289669575	3.969e-03	4
X_4Sigma- 4 1.5 f 0 32.5 31	649.329791240	3.530e-03	4
X_4Sigma- 4 1.5 f 0 32.5 30	649.370085612	3.600e-03	3
X_4Sigma- 4 1.5 f 0 32.5 29	649.408566805	4.118e-03	3
X_4Sigma- 1 0.5 e 0 35.5 32	651.283901566	4.238e-03	5
X_4Sigma- 1 0.5 e 0 35.5 33	651.320733289	3.736e-03	5
X_4Sigma- 1 0.5 e 0 35.5 34	651.357587653	3.600e-03	4
X_4Sigma- 1 0.5 e 0 35.5 35	651.397397837	4.093e-03	5
X_4Sigma- 1 0.5 e 0 35.5 36	651.440666550	4.383e-03	5
X_4Sigma- 1 0.5 e 0 35.5 37	651.485293600	4.208e-03	5
X_4Sigma- 1 0.5 e 0 35.5 38	651.532884187	3.736e-03	5
X_4Sigma- 1 0.5 e 0 35.5 39	651.577866358	4.416e-03	5
X_4Sigma- 3 1.5 e 0 33.5 37	654.028078224	4.770e-03	2
X_4Sigma- 3 1.5 e 0 33.5 36	654.033298206	4.523e-03	2
X_4Sigma- 3 1.5 e 0 33.5 35	654.041057631	4.920e-03	2
X_4Sigma- 3 1.5 e 0 33.5 34	654.058654532	4.659e-03	2
X_4Sigma- 3 1.5 e 0 33.5 33	654.071668817	4.388e-03	2
X_4Sigma- 3 1.5 e 0 33.5 32	654.076187697	4.792e-03	2
X_4Sigma- 3 1.5 e 0 33.5 31	654.104333289	4.057e-03	2
X_4Sigma- 3 1.5 e 0 33.5 30	654.124101566	4.523e-03	2
X_4Sigma- 2 0.5 f 0 34.5 31	654.644195461	4.118e-03	4
X_4Sigma- 2 0.5 f 0 34.5 32	654.662592819	3.669e-03	4
X_4Sigma- 2 0.5 f 0 34.5 33	654.678035034	3.530e-03	5
X_4Sigma- 2 0.5 f 0 34.5 34	654.693429775	4.032e-03	5
X_4Sigma- 2 0.5 f 0 34.5 35	654.708357430	4.267e-03	4
X_4Sigma- 2 0.5 f 0 34.5 36	654.722072944	4.148e-03	5
X_4Sigma- 2 0.5 f 0 34.5 37	654.734978599	3.669e-03	5
X_4Sigma- 2 0.5 f 0 34.5 38	654.743209107	4.359e-03	5
X_4Sigma- 4 1.5 f 0 33.5 37	687.226189654	4.528e-03	5
X_4Sigma- 4 1.5 f 0 33.5 36	687.269670843	4.523e-03	5
X_4Sigma- 4 1.5 f 0 33.5 35	687.312568995	3.932e-03	5
X_4Sigma- 4 1.5 f 0 33.5 34	687.354263906	4.792e-03	4
X_4Sigma- 4 1.5 f 0 33.5 33	687.401555600	4.445e-03	4
X_4Sigma- 4 1.5 f 0 33.5 32	687.433941612	3.995e-03	4
X_4Sigma- 4 1.5 f 0 33.5 31	687.474302037	4.178e-03	5
X_4Sigma- 4 1.5 f 0 33.5 30	687.512175479	4.118e-03	5
X_4Sigma- 1 0.5 e 0 36.5 33	689.461845223	4.411e-03	5
X_4Sigma- 1 0.5 e 0 36.5 34	689.497417220	4.296e-03	5
X_4Sigma- 1 0.5 e 0 36.5 35	689.534261315	3.932e-03	4
X_4Sigma- 1 0.5 e 0 36.5 36	689.582604886	4.501e-03	5
X_4Sigma- 1 0.5 e 0 36.5 37	689.618403855	4.996e-03	4
X_4Sigma- 1 0.5 e 0 36.5 38	689.660637017	4.238e-03	4
X_4Sigma- 1 0.5 e 0 36.5 39	689.703364224	4.843e-03	4
X_4Sigma- 1 0.5 e 0 36.5 40	689.751350188	4.899e-03	5
X_4Sigma- 3 1.5 e 0 34.5 38	692.148093277	5.123e-03	3
X_4Sigma- 3 1.5 e 0 34.5 37	692.156860541	4.578e-03	3
X_4Sigma- 3 1.5 e 0 34.5 36	692.168698459	4.057e-03	3
X_4Sigma- 3 1.5 e 0 34.5 35	692.180824112	4.843e-03	3
X_4Sigma- 3 1.5 e 0 34.5 34	692.199583069	4.445e-03	4
X_4Sigma- 3 1.5 e 0 34.5 33	692.206227536	4.383e-03	3
X_4Sigma- 3 1.5 e 0 34.5 32	692.224957218	4.296e-03	3
X_4Sigma- 3 1.5 e 0 34.5 31	692.243392264	4.238e-03	3
X_4Sigma- 2 0.5 f 0 35.5 32	692.798863863	4.238e-03	3
X_4Sigma- 2 0.5 f 0 35.5 33	692.817508212	4.411e-03	3
X_4Sigma- 2 0.5 f 0 35.5 34	692.833644824	4.057e-03	3
X_4Sigma- 2 0.5 f 0 35.5 35	692.855634877	4.610e-03	3
X_4Sigma- 2 0.5 f 0 35.5 36	692.864852411	4.946e-03	4
X_4Sigma- 2 0.5 f 0 35.5 37	692.874879883	4.118e-03	4
X_4Sigma- 2 0.5 f 0 35.5 38	692.884947710	4.895e-03	5
X_4Sigma- 2 0.5 f 0 35.5 39	692.895215614	4.848e-03	4
X_4Sigma- 4 1.5 f 0 34.5 38	726.405663657	4.359e-03	5
X_4Sigma- 4 1.5 f 0 34.5 37	726.449670137	3.669e-03	4
X_4Sigma- 4 1.5 f 0 34.5 36	726.489561447	4.148e-03	5
X_4Sigma- 4 1.5 f 0 34.5 35	726.529297283	4.325e-03	5
X_4Sigma- 4 1.5 f 0 34.5 34	726.568970761	4.093e-03	5
X_4Sigma- 4 1.5 f 0 34.5 33	726.609279142	3.530e-03	5
X_4Sigma- 4 1.5 f 0 34.5 32	726.649457216	3.669e-03	5
X_4Sigma- 4 1.5 f 0 34.5 31	726.687415837	4.178e-03	5
X_4Sigma- 1 0.5 e 0 37.5 34	728.698101566	6.630e-03	4
X_4Sigma- 1 0.5 e 0 37.5 35	728.742833289	6.321e-03	3
X_4Sigma- 1 0.5 e 0 37.5 36	728.780687710	4.843e-03	4
X_4Sigma- 1 0.5 e 0 37.5 37	728.823283761	4.445e-03	4
X_4Sigma- 1 0.5 e 0 37.5 38	728.859063181	4.605e-03	3
X_4Sigma- 1 0.5 e 0 37.5 39	728.903031766	4.439e-03	3
X_4Sigma- 1 0.5 e 0 37.5 40	728.950360566	3.995e-03	3
X_4Sigma- 1 0.5 e 0 37.5 41	729.001040439	4.637e-03	3
X_4Sigma- 3 1.5 e 0 35.5 39	731.347719949	4.848e-03	2
X_4Sigma- 3 1.5 e 0 35.5 38	731.352726011	4.296e-03	3
X_4Sigma- 3 1.5 e 0 35.5 37	731.360754475	4.713e-03	3
X_4Sigma- 3 1.5 e 0 35.5 36	731.378877226	4.439e-03	3
X_4Sigma- 3 1.5 e 0 35.5 35	731.390875498	4.154e-03	4
X_4Sigma- 3 1.5 e 0 35.5 34	731.403787697	4.578e-03	3
X_4Sigma- 3 1.5 e 0 35.5 33	731.424133289	3.802e-03	3
X_4Sigma- 3 1.5 e 0 35.5 32	731.442301566	4.296e-03	3
X_4Sigma- 2 0.5 f 0 36.5 33	732.023238779	4.296e-03	5
X_4Sigma- 2 0.5 f 0 36.5 34	732.041834905	3.736e-03	5
X_4Sigma- 2 0.5 f 0 36.5 35	732.056953774	4.088e-03	5
X_4Sigma- 2 0.5 f 0 36.5 36	732.072698135	4.154e-03	5
X_4Sigma- 2 0.5 f 0 36.5 37	732.087852771	4.383e-03	6
X_4Sigma- 2 0.5 f 0 36.5 38	732.101429867	4.267e-03	6
X_4Sigma- 2 0.5 f 0 36.5 40	732.113821782	4.583e-03	4
X_4Sigma- 2 0.5 f 0 36.5 39	732.113979811	4.208e-03	5
X_4Sigma- 4 1.5 f 0 35.5 39	766.671010697	4.583e-03	4
X_4Sigma- 4 1.5 f 0 35.5 38	766.714857299	4.578e-03	4
X_4Sigma- 4 1.5 f 0 35.5 37	766.757776064	3.995e-03	5
X_4Sigma- 4 1.5 f 0 35.5 36	766.799129966	4.792e-03	5
X_4Sigma- 4 1.5 f 0 35.5 35	766.846578573	4.445e-03	5
X_4Sigma- 4 1.5 f 0 35.5 34	766.878285869	3.868e-03	5
X_4Sigma- 4 1.5 f 0 35.5 33	766.919562302	4.238e-03	5
X_4Sigma- 4 1.5 f 0 35.5 32	766.957699592	4.178e-03	4
X_4Sigma- 1 0.5 e 0 38.5 35	769.048545223	4.632e-03	2
X_4Sigma- 1 0.5 e 0 38.5 36	769.084017220	4.523e-03	2
X_4Sigma- 1 0.5 e 0 38.5 37	769.121761315	4.178e-03	2
X_4Sigma- 1 0.5 e 0 38.5 38	769.170404886	4.718e-03	2
X_4Sigma- 1 0.5 e 0 38.5 40	769.247637017	4.468e-03	2
X_4Sigma- 1 0.5 e 0 38.5 41	769.289964224	5.046e-03	2
X_4Sigma- 1 0.5 e 0 38.5 39	769.305203855	5.192e-03	2
X_4Sigma- 1 0.5 e 0 38.5 42	769.337350188	5.099e-03	2
X_4Sigma- 3 1.5 e 0 36.5 39	771.646160541	4.792e-03	2
X_4Sigma- 3 1.5 e 0 36.5 40	771.649648622	5.657e-03	2
X_4Sigma- 3 1.5 e 0 36.5 38	771.659898459	4.296e-03	2
X_4Sigma- 3 1.5 e 0 36.5 37	771.672214757	5.046e-03	3
X_4Sigma- 3 1.5 e 0 36.5 36	771.689583069	4.664e-03	2
X_4Sigma- 3 1.5 e 0 36.5 35	771.697927536	4.605e-03	2
X_4Sigma- 3 1.5 e 0 36.5 34	771.714257218	4.523e-03	2
X_4Sigma- 3 1.5 e 0 36.5 33	771.732092264	4.468e-03	2
X_4Sigma- 2 0.5 f 0 37.5 34	772.341363863	6.630e-03	3
X_4Sigma- 2 0.5 f 0 37.5 35	772.360408212	4.632e-03	3
X_4Sigma- 2 0.5 f 0 37.5 36	772.376844824	4.296e-03	3
X_4Sigma- 2 0.5 f 0 37.5 37	772.398434877	4.822e-03	3
X_4Sigma- 2 0.5 f 0 37.5 38	772.406852411	5.144e-03	2
X_4Sigma- 2 0.5 f 0 37.5 39	772.416979883	4.354e-03	3
X_4Sigma- 2 0.5 f 0 37.5 40	772.428447710	5.095e-03	3
X_4Sigma- 2 0.5 f 0 37.5 41	772.436705734	5.050e-03	3
X_4Sigma- 4 1.5 f 0 36.5 40	808.014336057	4.583e-03	4
X_4Sigma- 4 1.5 f 0 36.5 39	808.059290187	3.736e-03	4
X_4Sigma- 4 1.5 f 0 36.5 38	808.098482795	4.208e-03	4
X_4Sigma- 4 1.5 f 0 36.5 37	808.138517193	4.383e-03	4
X_4Sigma- 4 1.5 f 0 36.5 36	808.177860001	4.154e-03	3
X_4Sigma- 4 1.5 f 0 36.5 35	808.217984985	3.600e-03	3
X_4Sigma- 4 1.5 f 0 36.5 34	808.258400623	3.736e-03	3
X_4Sigma- 4 1.5 f 0 36.5 33	808.297065546	4.238e-03	4
X_4Sigma- 1 0.5 e 0 39.5 36	810.453292690	6.779e-03	3
X_4Sigma- 1 0.5 e 0 39.5 37	810.497833289	6.478e-03	3
X_4Sigma- 1 0.5 e 0 39.5 38	810.536296587	5.046e-03	3
X_4Sigma- 1 0.5 e 0 39.5 39	810.579933761	4.664e-03	3
X_4Sigma- 1 0.5 e 0 39.5 40	810.613563181	4.818e-03	3
X_4Sigma- 1 0.5 e 0 39.5 41	810.658631766	4.659e-03	2
X_4Sigma- 1 0.5 e 0 39.5 42	810.704460566	4.238e-03	2
X_4Sigma- 1 0.5 e 0 39.5 43	810.755840439	4.848e-03	2
X_4Sigma- 3 1.5 e 0 37.5 41	813.005661675	4.637e-03	3
X_4Sigma- 3 1.5 e 0 37.5 40	813.010704661	4.057e-03	4
X_4Sigma- 3 1.5 e 0 37.5 39	813.018416308	4.495e-03	3
X_4Sigma- 3 1.5 e 0 37.5 38	813.036442624	4.659e-03	4
X_4Sigma- 3 1.5 e 0 37.5 37	813.048542109	4.388e-03	3
X_4Sigma- 3 1.5 e 0 37.5 36	813.061287708	4.792e-03	3
X_4Sigma- 3 1.5 e 0 37.5 35	813.082133289	4.057e-03	2
X_4Sigma- 3 1.5 e 0 37.5 34	813.099801566	4.523e-03	2
X_4Sigma- 2 0.5 f 0 38.5 35	813.731438779	4.523e-03	4
X_4Sigma- 2 0.5 f 0 38.5 36	813.746334905	3.995e-03	5
X_4Sigma- 2 0.5 f 0 38.5 37	813.764953774	4.325e-03	4
X_4Sigma- 2 0.5 f 0 38.5 38	813.780598135	4.388e-03	4
X_4Sigma- 2 0.5 f 0 38.5 39	813.795390741	4.605e-03	4
X_4Sigma- 2 0.5 f 0 38.5 40	813.809329867	4.495e-03	4
X_4Sigma- 2 0.5 f 0 38.5 41	813.820724781	4.439e-03	5
X_4Sigma- 2 0.5 f 0 38.5 42	813.822221782	4.796e-03	5
X_4Sigma- 4 1.5 f 0 37.5 41	850.444856798	4.637e-03	5
X_4Sigma- 4 1.5 f 0 37.5 40	850.487929640	4.632e-03	5
X_4Sigma- 4 1.5 f 0 37.5 39	850.530944348	4.057e-03	5
X_4Sigma- 4 1.5 f 0 37.5 38	850.573598716	5.358e-03	3
X_4Sigma- 4 1.5 f 0 37.5 37	850.618660416	4.501e-03	5
X_4Sigma- 4 1.5 f 0 37.5 36	850.647216057	3.932e-03	4
X_4Sigma- 4 1.5 f 0 37.5 35	850.692235887	4.296e-03	4
X_4Sigma- 4 1.5 f 0 37.5 34	850.731340749	4.238e-03	4
X_4Sigma- 1 0.5 e 0 40.5 37	852.964845223	4.843e-03	3
X_4Sigma- 1 0.5 e 0 40.5 38	853.002317220	6.816e-03	3
X_4Sigma- 1 0.5 e 0 40.5 39	853.039061315	4.411e-03	3
X_4Sigma- 1 0.5 e 0 40.5 40	853.087604886	4.925e-03	3
X_4Sigma- 1 0.5 e 0 40.5 42	853.165337017	4.686e-03	3
X_4Sigma- 1 0.5 e 0 40.5 43	853.207764224	5.240e-03	3
X_4Sigma- 1 0.5 e 0 40.5 41	853.223103855	5.381e-03	3
X_4Sigma- 1 0.5 e 0 40.5 44	853.254450188	5.292e-03	3
X_4Sigma- 3 1.5 e 0 38.5 41	855.466160541	4.996e-03	3
X_4Sigma- 3 1.5 e 0 38.5 42	855.471658503	5.477e-03	2
X_4Sigma- 3 1.5 e 0 38.5 40	855.480198459	4.523e-03	3
X_4Sigma- 3 1.5 e 0 38.5 39	855.492614757	5.240e-03	3
X_4Sigma- 3 1.5 e 0 38.5 38	855.510483069	4.874e-03	3
X_4Sigma- 3 1.5 e 0 38.5 37	855.518527536	4.818e-03	3
X_4Sigma- 3 1.5 e 0 38.5 36	855.534957218	4.739e-03	3
X_4Sigma- 3 1.5 e 0 38.5 35	855.551992264	4.686e-03	3
X_4Sigma- 2 0.5 f 0 39.5 36	856.231563863	6.779e-03	4
X_4Sigma- 2 0.5 f 0 39.5 37	856.249808212	4.843e-03	5
X_4Sigma- 2 0.5 f 0 39.5 38	856.264744824	4.523e-03	4
X_4Sigma- 2 0.5 f 0 39.5 39	856.286434877	5.025e-03	5
X_4Sigma- 2 0.5 f 0 39.5 40	856.295052411	5.335e-03	3
X_4Sigma- 2 0.5 f 0 39.5 41	856.304679883	4.578e-03	5
X_4Sigma- 2 0.5 f 0 39.5 42	856.315647710	5.288e-03	5
X_4Sigma- 2 0.5 f 0 39.5 43	856.324995853	5.244e-03	6
X_4Sigma- 4 1.5 f 0 38.5 42	893.951636057	4.796e-03	2
X_4Sigma- 4 1.5 f 0 38.5 41	893.995050187	3.802e-03	3
X_4Sigma- 4 1.5 f 0 38.5 40	894.033495415	4.267e-03	3
X_4Sigma- 4 1.5 f 0 38.5 39	894.073054651	4.439e-03	3
X_4Sigma- 4 1.5 f 0 38.5 38	894.112582771	4.214e-03	3
X_4Sigma- 4 1.5 f 0 38.5 37	894.154514997	3.868e-03	3
X_4Sigma- 4 1.5 f 0 38.5 36	894.192785824	3.802e-03	3
X_4Sigma- 4 1.5 f 0 38.5 35	894.232235209	4.296e-03	3
X_4Sigma- 1 0.5 e 0 41.5 38	896.532492690	6.925e-03	2
X_4Sigma- 1 0.5 e 0 41.5 39	896.576633289	6.630e-03	2
X_4Sigma- 1 0.5 e 0 41.5 40	896.612096587	5.240e-03	2
X_4Sigma- 1 0.5 e 0 41.5 41	896.658633761	4.874e-03	3
X_4Sigma- 1 0.5 e 0 41.5 42	896.692063181	5.021e-03	2
X_4Sigma- 1 0.5 e 0 41.5 43	896.736231766	4.869e-03	2
X_4Sigma- 1 0.5 e 0 41.5 44	896.782460566	4.468e-03	3
X_4Sigma- 1 0.5 e 0 41.5 45	896.833640439	5.050e-03	3
X_4Sigma- 3 1.5 e 0 39.5 43	898.988461675	4.848e-03	2
X_4Sigma- 3 1.5 e 0 39.5 42	898.993104661	4.296e-03	2
X_4Sigma- 3 1.5 e 0 39.5 41	899.001016308	4.713e-03	2
X_4Sigma- 3 1.5 e 0 39.5 40	899.018842624	4.869e-03	2
X_4Sigma- 3 1.5 e 0 39.5 39	899.031242109	4.610e-03	2
X_4Sigma- 3 1.5 e 0 39.5 38	899.042987708	4.996e-03	3
X_4Sigma- 3 1.5 e 0 39.5 37	899.064733289	4.296e-03	2
X_4Sigma- 3 1.5 e 0 39.5 36	899.080401566	6.816e-03	1
X_4Sigma- 2 0.5 f 0 40.5 37	899.765938779	4.739e-03	2
X_4Sigma- 2 0.5 f 0 40.5 38	899.782034905	6.478e-03	2
X_4Sigma- 2 0.5 f 0 40.5 39	899.800053774	4.551e-03	2
X_4Sigma- 2 0.5 f 0 40.5 40	899.815698135	4.610e-03	2
X_4Sigma- 2 0.5 f 0 40.5 41	899.830390741	6.871e-03	3
X_4Sigma- 2 0.5 f 0 40.5 42	899.844929867	4.713e-03	3
X_4Sigma- 2 0.5 f 0 40.5 44	899.856521782	7.000e-03	4
X_4Sigma- 2 0.5 f 0 40.5 43	899.856824781	4.659e-03	3
X_4Sigma- 4 1.5 f 0 39.5 43	938.540856798	4.848e-03	2
X_4Sigma- 4 1.5 f 0 39.5 42	938.584329640	4.843e-03	2
X_4Sigma- 4 1.5 f 0 39.5 41	938.627144348	4.296e-03	2
X_4Sigma- 4 1.5 f 0 39.5 40	938.670598716	5.542e-03	2
X_4Sigma- 4 1.5 f 0 39.5 39	938.715860416	4.718e-03	2
X_4Sigma- 4 1.5 f 0 39.5 38	938.744616057	4.178e-03	2
X_4Sigma- 4 1.5 f 0 39.5 37	938.789935887	4.523e-03	2
X_4Sigma- 4 1.5 f 0 39.5 36	938.828040749	4.468e-03	2
X_4Sigma- 1 0.5 e 0 42.5 39	941.205345223	5.046e-03	3
X_4Sigma- 1 0.5 e 0 42.5 40	941.243317220	6.961e-03	2
X_4Sigma- 1 0.5 e 0 42.5 41	941.279361315	4.632e-03	2
X_4Sigma- 1 0.5 e 0 42.5 42	941.328704886	5.124e-03	3
X_4Sigma- 1 0.5 e 0 42.5 44	941.406237017	4.895e-03	3
X_4Sigma- 1 0.5 e 0 42.5 45	941.448764224	5.428e-03	3
X_4Sigma- 1 0.5 e 0 42.5 43	941.464403855	5.564e-03	3
X_4Sigma- 1 0.5 e 0 42.5 46	941.496550188	5.477e-03	3
X_4Sigma- 3 1.5 e 0 40.5 43	943.610160541	5.192e-03	3
X_4Sigma- 3 1.5 e 0 40.5 44	943.615868383	5.292e-03	3
X_4Sigma- 3 1.5 e 0 40.5 42	943.623698459	4.739e-03	3
X_4Sigma- 3 1.5 e 0 40.5 41	943.636614757	5.428e-03	3
X_4Sigma- 3 1.5 e 0 40.5 40	943.655183069	5.075e-03	3
X_4Sigma- 3 1.5 e 0 40.5 39	943.662427536	5.021e-03	3
X_4Sigma- 3 1.5 e 0 40.5 38	943.679357218	4.946e-03	3
X_4Sigma- 3 1.5 e 0 40.5 37	943.695992264	4.895e-03	3
X_4Sigma- 2 0.5 f 0 41.5 38	944.404945223	5.609e-03	2
X_4Sigma- 2 0.5 f 0 41.5 39	944.425217220	7.121e-03	2
X_4Sigma- 2 0.5 f 0 41.5 40	944.436761315	4.869e-03	2
X_4Sigma- 2 0.5 f 0 41.5 41	944.462404886	5.339e-03	2
X_4Sigma- 2 0.5 f 0 41.5 43	944.480937017	5.119e-03	2
X_4Sigma- 2 0.5 f 0 41.5 44	944.491864224	5.631e-03	2
X_4Sigma- 2 0.5 f 0 41.5 45	944.500250188	5.679e-03	2
X_4Sigma- 2 0.5 f 0 41.5 42	944.568503855	5.763e-03	2
X_4Sigma- 2 0.5 f 0 42.5 46	990.214640439	5.454e-03	2
X_4Sigma- 1 0.5 e 1 0.5 3	1001.808020750	5.000e-04	1
X_4Sigma- 1 0.5 e 1 0.5 4	1001.985454900	5.000e-04	1
X_4Sigma- 1 0.5 e 1 1.5 3	1002.095454736	8.660e-04	1
X_4Sigma- 1 0.5 e 1 2.5 3	1003.352699750	5.000e-04	1
X_4Sigma- 1 0.5 e 1 2.5 5	1003.474619176	8.660e-04	1
X_4Sigma- 2 0.5 f 1 0.5 4	1003.985146368	5.000e-04	2
X_4Sigma- 2 0.5 f 1 0.5 3	1004.099751868	5.000e-04	2
X_4Sigma- 1 0.5 e 1 3.5 0	1005.583237624	3.041e-03	1
X_4Sigma- 1 0.5 e 1 3.5 1	1005.593361624	3.041e-03	1
X_4Sigma- 1 0.5 e 1 3.5 2	1005.611258121	2.236e-03	2
X_4Sigma- 1 0.5 e 1 3.5 3	1005.642024121	2.236e-03	2
X_4Sigma- 1 0.5 e 1 3.5 4	1005.682673047	2.236e-03	2
X_4Sigma- 1 0.5 e 1 3.5 5	1005.733700781	2.121e-03	2
X_4Sigma- 1 0.5 e 1 3.5 6	1005.796012925	2.121e-03	2
X_4Sigma- 1 0.5 e 1 3.5 7	1005.869022759	2.236e-03	1
X_4Sigma- 2 0.5 f 1 1.5 5	1006.137402808	8.660e-04	2
X_4Sigma- 2 0.5 f 1 1.5 4	1006.155342570	5.000e-04	5
X_4Sigma- 2 0.5 f 1 1.5 3	1006.166463304	5.000e-04	4
X_4Sigma- 2 0.5 f 1 1.5 2	1006.172747309	5.000e-04	3
X_4Sigma- 2 0.5 f 1 2.5 1	1008.925962035	2.784e-03	1
X_4Sigma- 2 0.5 f 1 2.5 2	1008.930043894	2.784e-03	2
X_4Sigma- 2 0.5 f 1 2.5 3	1008.936157894	2.784e-03	2
X_4Sigma- 2 0.5 f 1 2.5 4	1008.945760151	1.658e-03	1
X_4Sigma- 1 0.5 e 1 4.5 1	1008.948858439	7.329e-03	1
X_4Sigma- 2 0.5 f 1 2.5 5	1008.955018851	1.500e-03	2
X_4Sigma- 1 0.5 e 1 4.5 2	1008.964246735	1.500e-03	1
X_4Sigma- 2 0.5 f 1 2.5 6	1008.965936552	1.500e-03	1
X_4Sigma- 1 0.5 e 1 4.5 3	1008.988944493	1.323e-03	2
X_4Sigma- 1 0.5 e 1 4.5 4	1009.021712664	1.118e-03	2
X_4Sigma- 1 0.5 e 1 4.5 5	1009.062398818	1.099e-03	2
X_4Sigma- 1 0.5 e 1 4.5 6	1009.112094102	1.099e-03	2
X_4Sigma- 1 0.5 e 1 4.5 7	1009.170761814	1.118e-03	2
X_4Sigma- 1 0.5 e 1 4.5 8	1009.238479985	1.118e-03	1
X_4Sigma- 3 1.5 e 1 1.5 2	1010.834813184	2.693e-03	1
X_4Sigma- 3 1.5 e 1 1.5 3	1010.865445243	2.646e-03	1
X_4Sigma- 2 0.5 f 1 3.5 1	1012.525816260	1.307e-03	2
X_4Sigma- 2 0.5 f 1 3.5 2	1012.531394562	1.118e-03	3
X_4Sigma- 2 0.5 f 1 3.5 3	1012.539544399	1.099e-03	2
X_4Sigma- 2 0.5 f 1 3.5 4	1012.550755077	8.660e-04	3
X_4Sigma- 2 0.5 f 1 3.5 5	1012.564707032	8.660e-04	2
X_4Sigma- 2 0.5 f 1 3.5 6	1012.582410496	8.660e-04	2
X_4Sigma- 2 0.5 f 1 3.5 7	1012.604232619	1.118e-03	1
X_4Sigma- 1 0.5 e 1 5.5 2	1013.379729974	2.646e-03	1
X_4Sigma- 1 0.5 e 1 5.5 3	1013.400518544	2.550e-03	2
X_4Sigma- 1 0.5 e 1 5.5 4	1013.427722934	2.449e-03	2
X_4Sigma- 1 0.5 e 1 5.5 5	1013.462206835	2.345e-03	2
X_4Sigma- 1 0.5 e 1 5.5 6	1013.503533636	2.345e-03	2
X_4Sigma- 1 0.5 e 1 5.5 7	1013.551947551	2.236e-03	2
X_4Sigma- 1 0.5 e 1 5.5 8	1013.607642815	2.236e-03	2
X_4Sigma- 1 0.5 e 1 5.5 9	1013.671483887	2.345e-03	1
X_4Sigma- 3 1.5 e 1 2.5 1	1013.974072037	1.323e-03	2
X_4Sigma- 3 1.5 e 1 2.5 2	1013.980678859	1.323e-03	3
X_4Sigma- 3 1.5 e 1 2.5 3	1013.990069380	1.118e-03	2
X_4Sigma- 3 1.5 e 1 2.5 4	1014.001221287	1.323e-03	3
X_4Sigma- 3 1.5 e 1 2.5 5	1014.013610417	1.118e-03	4
X_4Sigma- 3 1.5 e 1 2.5 6	1014.025237923	1.118e-03	4
X_4Sigma- 4 1.5 f 1 2.5 6	1014.825998722	2.646e-03	3
X_4Sigma- 4 1.5 f 1 2.5 5	1014.852561984	2.646e-03	5
X_4Sigma- 4 1.5 f 1 2.5 4	1014.875964499	2.646e-03	5
X_4Sigma- 4 1.5 f 1 2.5 3	1014.895336278	2.646e-03	5
X_4Sigma- 4 1.5 f 1 2.5 2	1014.910207898	2.693e-03	3
X_4Sigma- 4 1.5 f 1 2.5 1	1014.920782225	2.739e-03	2
X_4Sigma- 2 0.5 f 1 4.5 1	1017.080526606	2.598e-03	2
X_4Sigma- 2 0.5 f 1 4.5 2	1017.084843258	2.500e-03	2
X_4Sigma- 2 0.5 f 1 4.5 3	1017.091981184	2.291e-03	2
X_4Sigma- 2 0.5 f 1 4.5 4	1017.101698184	2.291e-03	2
X_4Sigma- 2 0.5 f 1 4.5 5	1017.114524990	2.179e-03	2
X_4Sigma- 2 0.5 f 1 4.5 6	1017.131497312	2.179e-03	2
X_4Sigma- 2 0.5 f 1 4.5 7	1017.153105119	2.179e-03	1
X_4Sigma- 2 0.5 f 1 4.5 8	1017.179247223	2.062e-03	1
X_4Sigma- 3 1.5 e 1 3.5 1	1018.226802550	2.784e-03	1
X_4Sigma- 3 1.5 e 1 3.5 0	1018.226802550	2.784e-03	1
X_4Sigma- 3 1.5 e 1 3.5 2	1018.230256020	2.739e-03	2
X_4Sigma- 3 1.5 e 1 3.5 3	1018.233572620	2.739e-03	2
X_4Sigma- 3 1.5 e 1 3.5 4	1018.236743130	2.739e-03	2
X_4Sigma- 3 1.5 e 1 3.5 5	1018.239624659	2.739e-03	2
X_4Sigma- 3 1.5 e 1 3.5 7	1018.240564123	2.739e-03	1
X_4Sigma- 3 1.5 e 1 3.5 6	1018.241112809	2.739e-03	1
X_4Sigma- 1 0.5 e 1 6.5 3	1018.888091011	3.932e-03	1
X_4Sigma- 1 0.5 e 1 6.5 4	1018.909693938	1.791e-03	2
X_4Sigma- 1 0.5 e 1 6.5 5	1018.938790125	1.646e-03	2
X_4Sigma- 1 0.5 e 1 6.5 6	1018.974333673	1.486e-03	2
X_4Sigma- 1 0.5 e 1 6.5 7	1019.015705571	1.307e-03	2
X_4Sigma- 1 0.5 e 1 6.5 8	1019.064017131	1.307e-03	3
X_4Sigma- 1 0.5 e 1 6.5 9	1019.117866309	1.486e-03	2
X_4Sigma- 1 0.5 e 1 6.5 10	1019.178417444	1.646e-03	1
X_4Sigma- 4 1.5 f 1 3.5 7	1019.834896913	1.323e-03	2
X_4Sigma- 4 1.5 f 1 3.5 6	1019.876381825	1.323e-03	3
X_4Sigma- 4 1.5 f 1 3.5 5	1019.913390685	1.118e-03	2
X_4Sigma- 4 1.5 f 1 3.5 4	1019.944396904	1.118e-03	3
X_4Sigma- 4 1.5 f 1 3.5 3	1019.969088212	1.118e-03	3
X_4Sigma- 4 1.5 f 1 3.5 2	1019.988636703	1.323e-03	3
X_4Sigma- 4 1.5 f 1 3.5 1	1020.001658781	1.500e-03	1
X_4Sigma- 4 1.5 f 1 3.5 0	1020.007392781	1.500e-03	1
X_4Sigma- 2 0.5 f 1 5.5 2	1022.651436807	3.156e-03	1
X_4Sigma- 2 0.5 f 1 5.5 3	1022.657149094	2.389e-03	1
X_4Sigma- 2 0.5 f 1 5.5 4	1022.664669771	2.282e-03	1
X_4Sigma- 2 0.5 f 1 5.5 5	1022.676613671	2.170e-03	2
X_4Sigma- 2 0.5 f 1 5.5 6	1022.691446011	2.170e-03	2
X_4Sigma- 2 0.5 f 1 5.5 7	1022.708791313	1.926e-03	2
X_4Sigma- 2 0.5 f 1 5.5 8	1022.731258495	1.803e-03	1
X_4Sigma- 2 0.5 f 1 5.5 9	1022.760481495	1.803e-03	1
X_4Sigma- 3 1.5 e 1 4.5 8	1023.576893313	1.500e-03	1
X_4Sigma- 3 1.5 e 1 4.5 7	1023.583610899	1.500e-03	1
X_4Sigma- 3 1.5 e 1 4.5 6	1023.585898966	5.268e-03	1
X_4Sigma- 3 1.5 e 1 4.5 3	1023.586686052	5.500e-03	1
X_4Sigma- 3 1.5 e 1 4.5 5	1023.588508652	1.936e-03	1
X_4Sigma- 3 1.5 e 1 4.5 4	1023.588620352	1.936e-03	2
X_4Sigma- 1 0.5 e 1 7.5 4	1025.467232794	3.565e-03	1
X_4Sigma- 1 0.5 e 1 7.5 5	1025.493679582	2.646e-03	1
X_4Sigma- 1 0.5 e 1 7.5 6	1025.524891757	2.590e-03	2
X_4Sigma- 1 0.5 e 1 7.5 7	1025.560711462	2.590e-03	2
X_4Sigma- 1 0.5 e 1 7.5 8	1025.601863582	1.926e-03	1
X_4Sigma- 1 0.5 e 1 7.5 9	1025.649758771	2.170e-03	1
X_4Sigma- 1 0.5 e 1 7.5 10	1025.701028730	2.449e-03	1
X_4Sigma- 4 1.5 f 1 4.5 8	1026.083991152	2.179e-03	1
X_4Sigma- 4 1.5 f 1 4.5 7	1026.130394655	2.179e-03	2
X_4Sigma- 4 1.5 f 1 4.5 6	1026.172022943	2.179e-03	2
X_4Sigma- 4 1.5 f 1 4.5 5	1026.208349239	2.291e-03	2
X_4Sigma- 4 1.5 f 1 4.5 4	1026.238783869	2.291e-03	2
X_4Sigma- 4 1.5 f 1 4.5 3	1026.263284994	2.398e-03	2
X_4Sigma- 4 1.5 f 1 4.5 2	1026.281863651	2.500e-03	2
X_4Sigma- 4 1.5 f 1 4.5 1	1026.295133303	2.598e-03	2
X_4Sigma- 2 0.5 f 1 6.5 5	1029.282183198	2.492e-03	1
X_4Sigma- 2 0.5 f 1 6.5 6	1029.293913098	2.389e-03	2
X_4Sigma- 2 0.5 f 1 6.5 7	1029.308659694	2.282e-03	2
X_4Sigma- 2 0.5 f 1 6.5 8	1029.326898389	2.282e-03	1
X_4Sigma- 2 0.5 f 1 6.5 9	1029.351573573	2.389e-03	1
X_4Sigma- 2 0.5 f 1 6.5 10	1029.380667817	2.179e-03	1
X_4Sigma- 3 1.5 e 1 5.5 9	1030.021590392	2.389e-03	1
X_4Sigma- 3 1.5 e 1 5.5 8	1030.030498791	2.685e-03	1
X_4Sigma- 3 1.5 e 1 5.5 7	1030.037775211	2.685e-03	2
X_4Sigma- 3 1.5 e 1 5.5 4	1030.040747491	7.583e-03	1
X_4Sigma- 3 1.5 e 1 5.5 5	1030.040747491	7.583e-03	2
X_4Sigma- 3 1.5 e 1 5.5 3	1030.041516275	3.122e-03	1
X_4Sigma- 3 1.5 e 1 5.5 6	1030.041948631	2.776e-03	1
X_4Sigma- 1 0.5 e 1 8.5 5	1033.132291863	3.348e-03	1
X_4Sigma- 1 0.5 e 1 8.5 6	1033.158350417	2.389e-03	1
X_4Sigma- 1 0.5 e 1 8.5 7	1033.189387461	1.791e-03	3
X_4Sigma- 1 0.5 e 1 8.5 8	1033.226288363	1.646e-03	3
X_4Sigma- 1 0.5 e 1 8.5 9	1033.267913634	1.486e-03	3
X_4Sigma- 1 0.5 e 1 8.5 10	1033.314604427	1.486e-03	2
X_4Sigma- 1 0.5 e 1 8.5 11	1033.366703578	1.646e-03	1
X_4Sigma- 1 0.5 e 1 8.5 12	1033.423092120	2.062e-03	1
X_4Sigma- 4 1.5 f 1 5.5 9	1033.500647823	1.936e-03	2
X_4Sigma- 4 1.5 f 1 5.5 8	1033.549312116	2.492e-03	1
X_4Sigma- 4 1.5 f 1 5.5 7	1033.592769150	1.936e-03	2
X_4Sigma- 4 1.5 f 1 5.5 6	1033.631374414	2.062e-03	2
X_4Sigma- 4 1.5 f 1 5.5 5	1033.664644809	2.170e-03	2
X_4Sigma- 4 1.5 f 1 5.5 4	1033.692384460	2.282e-03	2
X_4Sigma- 4 1.5 f 1 5.5 3	1033.716097039	3.156e-03	1
X_4Sigma- 4 1.5 f 1 5.5 2	1033.734926963	7.727e-03	1
X_4Sigma- 2 0.5 f 1 7.5 4	1036.947037100	3.736e-03	1
X_4Sigma- 2 0.5 f 1 7.5 5	1036.953013217	3.035e-03	1
X_4Sigma- 2 0.5 f 1 7.5 6	1036.961256493	2.051e-03	2
X_4Sigma- 2 0.5 f 1 7.5 7	1036.972130174	1.791e-03	2
X_4Sigma- 2 0.5 f 1 7.5 8	1036.987005894	1.646e-03	3
X_4Sigma- 2 0.5 f 1 7.5 9	1037.006254622	1.646e-03	2
X_4Sigma- 2 0.5 f 0 43.5 47	1037.014850188	5.852e-03	2
X_4Sigma- 2 0.5 f 1 7.5 10	1037.030285315	1.791e-03	2
X_4Sigma- 3 1.5 e 1 6.5 10	1037.562415490	2.062e-03	1
X_4Sigma- 3 1.5 e 1 6.5 9	1037.577764116	2.492e-03	1
X_4Sigma- 3 1.5 e 1 6.5 6	1037.590818295	2.590e-03	2
X_4Sigma- 3 1.5 e 1 6.5 5	1037.594095294	3.195e-03	1
X_4Sigma- 3 1.5 e 1 6.5 4	1037.594205100	6.321e-03	1
X_4Sigma- 1 0.5 e 1 9.5 7	1041.900236632	4.387e-03	2
X_4Sigma- 1 0.5 e 1 9.5 8	1041.932026866	2.282e-03	1
X_4Sigma- 1 0.5 e 1 9.5 9	1041.969627492	2.170e-03	2
X_4Sigma- 1 0.5 e 1 9.5 10	1042.010579180	2.389e-03	2
X_4Sigma- 4 1.5 f 1 6.5 10	1042.049308252	2.389e-03	2
X_4Sigma- 1 0.5 e 1 9.5 11	1042.057974929	1.791e-03	2
X_4Sigma- 4 1.5 f 1 6.5 9	1042.097678536	2.389e-03	2
X_4Sigma- 1 0.5 e 1 9.5 12	1042.110352450	2.051e-03	2
X_4Sigma- 4 1.5 f 1 6.5 8	1042.141910015	2.282e-03	2
X_4Sigma- 1 0.5 e 1 9.5 13	1042.164858196	2.062e-03	1
X_4Sigma- 4 1.5 f 1 6.5 7	1042.182014126	2.282e-03	1
X_4Sigma- 4 1.5 f 1 6.5 6	1042.217319980	2.492e-03	2
X_4Sigma- 4 1.5 f 1 6.5 5	1042.247645954	2.492e-03	2
X_4Sigma- 4 1.5 f 1 6.5 4	1042.272568929	2.590e-03	3
X_4Sigma- 4 1.5 f 1 6.5 3	1042.293060364	3.422e-03	1
X_4Sigma- 2 0.5 f 1 8.5 7	1045.705119660	2.282e-03	2
X_4Sigma- 2 0.5 f 1 8.5 9	1045.730959329	2.389e-03	2
X_4Sigma- 2 0.5 f 1 8.5 10	1045.750034042	1.791e-03	2
X_4Sigma- 2 0.5 f 1 8.5 11	1045.775643192	1.926e-03	2
X_4Sigma- 3 1.5 e 1 7.5 11	1046.200132337	2.389e-03	2
X_4Sigma- 3 1.5 e 1 7.5 10	1046.216327337	2.389e-03	2
X_4Sigma- 3 1.5 e 1 7.5 9	1046.226045473	2.170e-03	3
X_4Sigma- 3 1.5 e 1 7.5 8	1046.231761484	2.282e-03	3
X_4Sigma- 1 0.5 e 1 10.5 7	1051.696154863	3.035e-03	1
X_4Sigma- 4 1.5 f 1 7.5 11	1051.711084884	1.936e-03	2
X_4Sigma- 1 0.5 e 1 10.5 8	1051.725332205	2.865e-03	1
X_4Sigma- 1 0.5 e 1 10.5 9	1051.758065927	2.320e-03	2
X_4Sigma- 4 1.5 f 1 7.5 10	1051.760621425	1.926e-03	2
X_4Sigma- 1 0.5 e 1 10.5 10	1051.795695099	2.170e-03	3
X_4Sigma- 4 1.5 f 1 7.5 9	1051.804842326	1.791e-03	3
X_4Sigma- 1 0.5 e 1 10.5 11	1051.837112756	2.170e-03	2
X_4Sigma- 4 1.5 f 1 7.5 8	1051.845290804	2.282e-03	1
X_4Sigma- 4 1.5 f 1 7.5 7	1051.882181804	2.282e-03	2
X_4Sigma- 1 0.5 e 1 10.5 12	1051.883907178	1.791e-03	2
X_4Sigma- 4 1.5 f 1 7.5 6	1051.914156241	2.051e-03	1
X_4Sigma- 1 0.5 e 1 10.5 13	1051.935099985	1.926e-03	2
X_4Sigma- 4 1.5 f 1 7.5 5	1051.942300170	2.951e-03	2
X_4Sigma- 4 1.5 f 1 7.5 4	1051.965526964	3.116e-03	2
X_4Sigma- 1 0.5 e 1 10.5 14	1051.989101586	2.062e-03	2
X_4Sigma- 2 0.5 f 1 9.5 6	1055.512839638	3.035e-03	2
X_4Sigma- 2 0.5 f 1 9.5 8	1055.523892713	2.282e-03	1
X_4Sigma- 2 0.5 f 1 9.5 9	1055.534983888	2.170e-03	2
X_4Sigma- 2 0.5 f 1 9.5 10	1055.549206027	2.282e-03	2
X_4Sigma- 2 0.5 f 1 9.5 11	1055.568594153	1.646e-03	2
X_4Sigma- 2 0.5 f 1 9.5 12	1055.593767341	1.791e-03	2
X_4Sigma- 2 0.5 f 1 9.5 13	1055.630527443	2.062e-03	2
X_4Sigma- 3 1.5 e 1 8.5 12	1055.931879433	2.179e-03	2
X_4Sigma- 3 1.5 e 1 8.5 11	1055.951295917	2.170e-03	2
X_4Sigma- 3 1.5 e 1 8.5 10	1055.961223356	2.170e-03	3
X_4Sigma- 3 1.5 e 1 8.5 9	1055.967519553	2.590e-03	2
X_4Sigma- 3 1.5 e 1 8.5 8	1055.970332836	2.685e-03	1
X_4Sigma- 3 1.5 e 1 8.5 5	1055.970960457	5.891e-03	1
X_4Sigma- 3 1.5 e 1 8.5 7	1055.971966847	3.035e-03	1
X_4Sigma- 3 1.5 e 1 8.5 6	1055.972232524	3.035e-03	2
X_4Sigma- 4 1.5 f 1 8.5 12	1062.476083386	1.936e-03	2
X_4Sigma- 4 1.5 f 1 8.5 11	1062.525458628	1.926e-03	2
X_4Sigma- 4 1.5 f 1 8.5 10	1062.569913431	1.791e-03	1
X_4Sigma- 1 0.5 e 1 11.5 8	1062.602179874	3.035e-03	2
X_4Sigma- 4 1.5 f 1 8.5 9	1062.611092005	2.282e-03	2
X_4Sigma- 1 0.5 e 1 11.5 9	1062.631292708	2.865e-03	2
X_4Sigma- 4 1.5 f 1 8.5 8	1062.647525744	2.051e-03	1
X_4Sigma- 1 0.5 e 1 11.5 10	1062.664786722	2.320e-03	2
X_4Sigma- 1 0.5 e 1 11.5 11	1062.702588710	2.237e-03	2
X_4Sigma- 4 1.5 f 1 8.5 6	1062.711237970	2.951e-03	2
X_4Sigma- 4 1.5 f 1 8.5 5	1062.736749364	3.116e-03	1
X_4Sigma- 1 0.5 e 1 11.5 12	1062.744251682	2.170e-03	2
X_4Sigma- 1 0.5 e 1 11.5 13	1062.790677343	1.791e-03	2
X_4Sigma- 1 0.5 e 1 11.5 14	1062.841116924	1.926e-03	2
X_4Sigma- 2 0.5 f 1 10.5 7	1066.409501128	3.035e-03	2
X_4Sigma- 2 0.5 f 1 10.5 10	1066.428353976	2.170e-03	2
X_4Sigma- 2 0.5 f 1 10.5 11	1066.442124636	2.282e-03	2
X_4Sigma- 2 0.5 f 1 10.5 12	1066.461425144	1.646e-03	2
X_4Sigma- 2 0.5 f 1 10.5 13	1066.487338541	1.791e-03	2
X_4Sigma- 2 0.5 f 1 10.5 14	1066.528514384	2.062e-03	2
X_4Sigma- 3 1.5 e 1 9.5 13	1066.755670172	2.179e-03	2
X_4Sigma- 3 1.5 e 1 9.5 12	1066.775069038	2.170e-03	2
X_4Sigma- 3 1.5 e 1 9.5 11	1066.785813803	2.282e-03	2
X_4Sigma- 3 1.5 e 1 9.5 10	1066.792671895	2.590e-03	2
X_4Sigma- 3 1.5 e 1 9.5 6	1066.794098627	5.891e-03	2
X_4Sigma- 3 1.5 e 1 9.5 9	1066.795582186	2.685e-03	2
X_4Sigma- 3 1.5 e 1 9.5 7	1066.796951534	3.035e-03	2
X_4Sigma- 3 1.5 e 1 9.5 8	1066.797057247	3.035e-03	1
X_4Sigma- 4 1.5 f 1 9.5 13	1074.338109992	1.936e-03	2
X_4Sigma- 4 1.5 f 1 9.5 12	1074.386601737	1.926e-03	2
X_4Sigma- 4 1.5 f 1 9.5 11	1074.430867239	1.791e-03	2
X_4Sigma- 4 1.5 f 1 9.5 8	1074.544857514	2.170e-03	2
X_4Sigma- 4 1.5 f 1 9.5 7	1074.576045171	2.951e-03	2
X_4Sigma- 1 0.5 e 1 12.5 9	1074.589510775	3.035e-03	1
X_4Sigma- 4 1.5 f 1 9.5 6	1074.602909168	3.116e-03	2
X_4Sigma- 1 0.5 e 1 12.5 11	1074.654214261	2.320e-03	2
X_4Sigma- 1 0.5 e 1 12.5 12	1074.692680621	2.237e-03	2
X_4Sigma- 1 0.5 e 1 12.5 13	1074.734343596	2.170e-03	2
X_4Sigma- 1 0.5 e 1 12.5 14	1074.780114878	1.791e-03	2
X_4Sigma- 1 0.5 e 1 12.5 16	1074.881528308	2.062e-03	1
X_4Sigma- 2 0.5 f 1 11.5 9	1078.386924997	2.865e-03	1
X_4Sigma- 2 0.5 f 1 11.5 10	1078.391707235	2.282e-03	1
X_4Sigma- 2 0.5 f 1 11.5 11	1078.400003825	2.170e-03	1
X_4Sigma- 2 0.5 f 1 11.5 12	1078.411925658	2.282e-03	1
X_4Sigma- 2 0.5 f 1 11.5 13	1078.430935743	1.646e-03	1
X_4Sigma- 2 0.5 f 1 11.5 14	1078.457634568	1.791e-03	1
X_4Sigma- 2 0.5 f 1 11.5 15	1078.505469834	2.062e-03	1
X_4Sigma- 3 1.5 e 1 10.5 14	1078.669881182	2.179e-03	2
X_4Sigma- 3 1.5 e 1 10.5 13	1078.689932149	2.170e-03	2
X_4Sigma- 3 1.5 e 1 10.5 12	1078.701218893	2.282e-03	2
X_4Sigma- 3 1.5 e 1 10.5 7	1078.703690357	5.891e-03	1
X_4Sigma- 3 1.5 e 1 10.5 8	1078.707625593	3.035e-03	1
X_4Sigma- 3 1.5 e 1 10.5 11	1078.708080328	2.590e-03	2
X_4Sigma- 3 1.5 e 1 10.5 10	1078.710659116	2.685e-03	2
X_4Sigma- 4 1.5 f 1 10.5 14	1087.293259598	1.936e-03	2
X_4Sigma- 4 1.5 f 1 10.5 13	1087.341856546	1.926e-03	2
X_4Sigma- 4 1.5 f 1 10.5 12	1087.386219746	1.791e-03	2
X_4Sigma- 4 1.5 f 1 10.5 11	1087.428044812	2.282e-03	2
X_4Sigma- 4 1.5 f 1 10.5 10	1087.465870059	2.051e-03	2
X_4Sigma- 4 1.5 f 1 10.5 9	1087.500485722	2.170e-03	2
X_4Sigma- 4 1.5 f 1 10.5 8	1087.533229872	2.951e-03	1
X_4Sigma- 4 1.5 f 1 10.5 7	1087.561411573	3.116e-03	1
X_4Sigma- 1 0.5 e 1 13.5 10	1087.660198487	3.035e-03	2
X_4Sigma- 1 0.5 e 1 13.5 11	1087.691046299	2.865e-03	2
X_4Sigma- 1 0.5 e 1 13.5 12	1087.725702266	2.320e-03	2
X_4Sigma- 1 0.5 e 1 13.5 13	1087.764090836	2.237e-03	2
X_4Sigma- 1 0.5 e 1 13.5 14	1087.805753813	2.170e-03	2
X_4Sigma- 1 0.5 e 1 13.5 15	1087.851602881	1.791e-03	2
X_4Sigma- 1 0.5 e 1 13.5 16	1087.900870514	1.926e-03	2
X_4Sigma- 2 0.5 f 1 12.5 9	1091.439176769	3.035e-03	1
X_4Sigma- 2 0.5 f 1 12.5 10	1091.439505887	2.865e-03	1
X_4Sigma- 2 0.5 f 1 12.5 11	1091.442578939	2.282e-03	1
X_4Sigma- 2 0.5 f 1 12.5 14	1091.476892008	1.646e-03	1
X_4Sigma- 2 0.5 f 1 12.5 15	1091.504157299	1.791e-03	1
X_4Sigma- 2 0.5 f 1 12.5 16	1091.562447755	2.062e-03	2
X_4Sigma- 3 1.5 e 1 11.5 15	1091.674716051	2.179e-03	1
X_4Sigma- 3 1.5 e 1 11.5 14	1091.696073619	2.170e-03	1
X_4Sigma- 3 1.5 e 1 11.5 8	1091.701112747	5.891e-03	1
X_4Sigma- 3 1.5 e 1 11.5 13	1091.707411363	2.282e-03	1
X_4Sigma- 4 1.5 f 1 11.5 15	1101.339524002	1.936e-03	2
X_4Sigma- 4 1.5 f 1 11.5 14	1101.387689451	1.926e-03	2
X_4Sigma- 4 1.5 f 1 11.5 13	1101.431903853	1.791e-03	2
X_4Sigma- 4 1.5 f 1 11.5 12	1101.473871111	2.282e-03	2
X_4Sigma- 4 1.5 f 1 11.5 11	1101.512134463	2.051e-03	2
X_4Sigma- 4 1.5 f 1 11.5 10	1101.547489625	2.170e-03	2
X_4Sigma- 4 1.5 f 1 11.5 9	1101.579861873	2.951e-03	1
X_4Sigma- 1 0.5 e 1 14.5 11	1101.813927453	3.035e-03	2
X_4Sigma- 1 0.5 e 1 14.5 12	1101.845433182	2.865e-03	2
X_4Sigma- 1 0.5 e 1 14.5 13	1101.880548144	2.320e-03	2
X_4Sigma- 1 0.5 e 1 14.5 14	1101.919166096	2.237e-03	2
X_4Sigma- 1 0.5 e 1 14.5 15	1101.960829077	2.170e-03	2
X_4Sigma- 1 0.5 e 1 14.5 16	1102.006448757	1.791e-03	2
X_4Sigma- 1 0.5 e 1 14.5 17	1102.055250724	1.926e-03	2
X_4Sigma- 1 0.5 e 1 14.5 18	1102.106811100	2.062e-03	2
X_4Sigma- 2 0.5 f 1 13.5 11	1105.571825587	2.865e-03	2
X_4Sigma- 2 0.5 f 1 13.5 12	1105.572435275	2.282e-03	2
X_4Sigma- 2 0.5 f 1 13.5 10	1105.574229977	3.035e-03	2
X_4Sigma- 2 0.5 f 1 13.5 13	1105.576768714	2.170e-03	2
X_4Sigma- 2 0.5 f 1 13.5 14	1105.585020758	2.282e-03	2
X_4Sigma- 2 0.5 f 1 13.5 15	1105.600032214	1.646e-03	1
X_4Sigma- 2 0.5 f 1 13.5 16	1105.625314040	1.791e-03	2
X_4Sigma- 2 0.5 f 1 13.5 17	1105.700907702	2.062e-03	2
X_4Sigma- 3 1.5 e 1 12.5 16	1105.773366482	2.179e-03	2
X_4Sigma- 3 1.5 e 1 12.5 9	1105.785554048	5.891e-03	1
X_4Sigma- 3 1.5 e 1 12.5 15	1105.794014260	2.170e-03	1
X_4Sigma- 3 1.5 e 1 12.5 10	1105.794940430	3.035e-03	2
X_4Sigma- 3 1.5 e 1 12.5 11	1105.801525197	3.035e-03	2
X_4Sigma- 3 1.5 e 1 12.5 14	1105.802921483	2.282e-03	2
X_4Sigma- 3 1.5 e 1 12.5 12	1105.805188087	2.685e-03	2
X_4Sigma- 3 1.5 e 1 12.5 13	1105.806629768	2.590e-03	2
X_4Sigma- 4 1.5 f 1 12.5 16	1116.475083400	2.179e-03	2
X_4Sigma- 4 1.5 f 1 12.5 15	1116.522364033	1.926e-03	2
X_4Sigma- 4 1.5 f 1 12.5 14	1116.566770908	1.791e-03	2
X_4Sigma- 4 1.5 f 1 12.5 13	1116.607772824	2.282e-03	2
X_4Sigma- 4 1.5 f 1 12.5 12	1116.646929230	2.282e-03	2
X_4Sigma- 4 1.5 f 1 12.5 10	1116.716499319	2.776e-03	2
X_4Sigma- 4 1.5 f 1 12.5 9	1116.747884783	2.951e-03	2
X_4Sigma- 1 0.5 e 1 15.5 12	1117.050239544	2.865e-03	2
X_4Sigma- 1 0.5 e 1 15.5 13	1117.083152118	2.685e-03	2
X_4Sigma- 1 0.5 e 1 15.5 14	1117.118564476	2.492e-03	2
X_4Sigma- 1 0.5 e 1 15.5 15	1117.157655031	2.647e-03	2
X_4Sigma- 1 0.5 e 1 15.5 16	1117.199648505	2.590e-03	2
X_4Sigma- 1 0.5 e 1 15.5 17	1117.244642827	1.926e-03	2
X_4Sigma- 1 0.5 e 1 15.5 18	1117.292302181	2.051e-03	2
X_4Sigma- 1 0.5 e 1 15.5 19	1117.343111752	2.291e-03	2
X_4Sigma- 2 0.5 f 1 14.5 13	1120.780554884	2.590e-03	1
X_4Sigma- 2 0.5 f 1 14.5 14	1120.782279246	2.590e-03	2
X_4Sigma- 2 0.5 f 1 14.5 12	1120.783185533	2.685e-03	1
X_4Sigma- 2 0.5 f 1 14.5 11	1120.789171876	2.865e-03	2
X_4Sigma- 3 1.5 e 1 13.5 15	1120.791279624	2.776e-03	2
X_4Sigma- 2 0.5 f 1 14.5 16	1120.800237830	1.926e-03	2
X_4Sigma- 2 0.5 f 1 14.5 17	1120.820174125	2.282e-03	2
X_4Sigma- 2 0.5 f 1 14.5 18	1120.920247232	2.179e-03	2
X_4Sigma- 3 1.5 e 1 13.5 10	1120.956593318	2.951e-03	1
X_4Sigma- 3 1.5 e 1 13.5 17	1120.966146331	2.170e-03	2
X_4Sigma- 3 1.5 e 1 13.5 11	1120.970077877	2.776e-03	2
X_4Sigma- 3 1.5 e 1 13.5 12	1120.979606458	2.590e-03	2
X_4Sigma- 3 1.5 e 1 13.5 16	1120.982996537	2.170e-03	2
X_4Sigma- 3 1.5 e 1 13.5 13	1120.986492886	2.590e-03	2
X_4Sigma- 2 0.5 f 1 14.5 15	1120.986569921	2.685e-03	2
X_4Sigma- 3 1.5 e 1 13.5 14	1120.990118581	5.542e-03	1
X_4Sigma- 4 1.5 f 1 13.5 17	1132.697652899	2.179e-03	2
X_4Sigma- 4 1.5 f 1 13.5 16	1132.744896236	1.926e-03	2
X_4Sigma- 4 1.5 f 1 13.5 15	1132.789008811	1.791e-03	2
X_4Sigma- 4 1.5 f 1 13.5 14	1132.830053629	2.282e-03	2
X_4Sigma- 4 1.5 f 1 13.5 13	1132.869473931	2.282e-03	2
X_4Sigma- 4 1.5 f 1 13.5 12	1132.905823329	2.389e-03	2
X_4Sigma- 4 1.5 f 1 13.5 11	1132.939860720	2.776e-03	2
X_4Sigma- 4 1.5 f 1 13.5 10	1132.972030081	2.951e-03	2
X_4Sigma- 1 0.5 e 1 16.5 13	1133.371091676	2.865e-03	2
X_4Sigma- 1 0.5 e 1 16.5 14	1133.404065900	2.685e-03	2
X_4Sigma- 1 0.5 e 1 16.5 15	1133.439780324	2.492e-03	2
X_4Sigma- 1 0.5 e 1 16.5 16	1133.479045626	2.647e-03	2
X_4Sigma- 1 0.5 e 1 16.5 17	1133.521039097	2.590e-03	2
X_4Sigma- 1 0.5 e 1 16.5 18	1133.565888670	1.926e-03	2
X_4Sigma- 1 0.5 e 1 16.5 19	1133.613633082	2.051e-03	2
X_4Sigma- 1 0.5 e 1 16.5 20	1133.663886461	2.291e-03	2
X_4Sigma- 2 0.5 f 1 15.5 15	1137.066724195	2.590e-03	2
X_4Sigma- 2 0.5 f 1 15.5 14	1137.067944374	2.590e-03	1
X_4Sigma- 2 0.5 f 1 15.5 16	1137.068682584	2.776e-03	2
X_4Sigma- 2 0.5 f 1 15.5 13	1137.074051771	2.685e-03	1
X_4Sigma- 3 1.5 e 1 14.5 17	1137.077383144	1.926e-03	2
X_4Sigma- 2 0.5 f 1 15.5 12	1137.084809125	2.865e-03	2
X_4Sigma- 3 1.5 e 1 14.5 18	1137.092176635	2.282e-03	2
X_4Sigma- 3 1.5 e 1 14.5 11	1137.212453008	2.951e-03	1
X_4Sigma- 2 0.5 f 1 15.5 19	1137.222987436	2.179e-03	1
X_4Sigma- 3 1.5 e 1 14.5 12	1137.233345026	2.776e-03	2
X_4Sigma- 3 1.5 e 1 14.5 13	1137.247417298	2.590e-03	1
X_4Sigma- 2 0.5 f 1 15.5 18	1137.250566111	2.170e-03	2
X_4Sigma- 3 1.5 e 1 14.5 14	1137.258179566	2.590e-03	2
X_4Sigma- 3 1.5 e 1 14.5 15	1137.263421322	2.951e-03	2
X_4Sigma- 2 0.5 f 1 15.5 17	1137.263894365	2.170e-03	1
X_4Sigma- 3 1.5 e 1 14.5 16	1137.267211541	2.685e-03	2
X_4Sigma- 4 1.5 f 1 14.5 18	1150.007325598	2.179e-03	2
X_4Sigma- 4 1.5 f 1 14.5 17	1150.053928836	1.926e-03	2
X_4Sigma- 4 1.5 f 1 14.5 16	1150.098057314	1.791e-03	2
X_4Sigma- 4 1.5 f 1 14.5 15	1150.139115429	2.282e-03	2
X_4Sigma- 4 1.5 f 1 14.5 14	1150.178751229	2.282e-03	2
X_4Sigma- 4 1.5 f 1 14.5 13	1150.215326331	2.389e-03	1
X_4Sigma- 4 1.5 f 1 14.5 12	1150.250262022	2.776e-03	1
X_4Sigma- 4 1.5 f 1 14.5 11	1150.283047782	2.951e-03	2
X_4Sigma- 1 0.5 e 1 17.5 14	1150.773083156	2.865e-03	2
X_4Sigma- 1 0.5 e 1 17.5 15	1150.806505826	2.685e-03	2
X_4Sigma- 1 0.5 e 1 17.5 16	1150.842496751	2.492e-03	2
X_4Sigma- 1 0.5 e 1 17.5 17	1150.881907984	2.647e-03	2
X_4Sigma- 1 0.5 e 1 17.5 18	1150.923901452	2.590e-03	2
X_4Sigma- 1 0.5 e 1 17.5 19	1150.968591747	1.926e-03	2
X_4Sigma- 1 0.5 e 1 17.5 20	1151.016023046	2.051e-03	2
X_4Sigma- 1 0.5 e 1 17.5 21	1151.065792555	2.291e-03	2
X_4Sigma- 3 1.5 e 1 15.5 17	1154.427037684	2.776e-03	2
X_4Sigma- 3 1.5 e 1 15.5 16	1154.427376457	2.590e-03	1
X_4Sigma- 2 0.5 f 1 16.5 15	1154.431600637	2.590e-03	1
X_4Sigma- 2 0.5 f 1 16.5 14	1154.441383130	2.685e-03	2
X_4Sigma- 3 1.5 e 1 15.5 19	1154.441700435	2.282e-03	2
X_4Sigma- 2 0.5 f 1 16.5 18	1154.448483974	1.926e-03	1
X_4Sigma- 2 0.5 f 1 16.5 13	1154.456848660	2.865e-03	1
X_4Sigma- 3 1.5 e 1 15.5 12	1154.552218229	2.951e-03	2
X_4Sigma- 3 1.5 e 1 15.5 13	1154.584348289	2.776e-03	1
X_4Sigma- 3 1.5 e 1 15.5 14	1154.603347465	2.590e-03	2
X_4Sigma- 2 0.5 f 1 16.5 20	1154.606192216	2.179e-03	1
X_4Sigma- 3 1.5 e 1 15.5 18	1154.614883834	2.170e-03	2
X_4Sigma- 3 1.5 e 1 15.5 15	1154.616209336	2.590e-03	1
X_4Sigma- 2 0.5 f 1 16.5 19	1154.623399800	2.170e-03	1
X_4Sigma- 2 0.5 f 1 16.5 16	1154.625687416	3.310e-03	1
X_4Sigma- 2 0.5 f 1 16.5 17	1154.630847811	2.685e-03	1
X_4Sigma- 4 1.5 f 1 15.5 19	1168.402238699	2.179e-03	2
X_4Sigma- 4 1.5 f 1 15.5 18	1168.449071136	1.926e-03	2
X_4Sigma- 4 1.5 f 1 15.5 17	1168.493034114	1.791e-03	2
X_4Sigma- 4 1.5 f 1 15.5 16	1168.534092229	2.282e-03	2
X_4Sigma- 4 1.5 f 1 15.5 15	1168.573900126	2.282e-03	2
X_4Sigma- 4 1.5 f 1 15.5 14	1168.610816429	2.389e-03	2
X_4Sigma- 4 1.5 f 1 15.5 13	1168.645734525	2.776e-03	2
X_4Sigma- 4 1.5 f 1 15.5 12	1168.678591180	2.951e-03	2
X_4Sigma- 1 0.5 e 1 18.5 15	1169.258660596	2.865e-03	2
X_4Sigma- 1 0.5 e 1 18.5 16	1169.292490147	2.685e-03	2
X_4Sigma- 1 0.5 e 1 18.5 17	1169.328720604	2.492e-03	2
X_4Sigma- 1 0.5 e 1 18.5 18	1169.368259791	2.647e-03	2
X_4Sigma- 1 0.5 e 1 18.5 19	1169.410253256	2.590e-03	2
X_4Sigma- 1 0.5 e 1 18.5 20	1169.454805591	1.926e-03	2
X_4Sigma- 1 0.5 e 1 18.5 21	1169.501961368	2.051e-03	2
X_4Sigma- 1 0.5 e 1 18.5 22	1169.551288539	2.291e-03	2
X_4Sigma- 3 1.5 e 1 16.5 18	1172.864326036	2.776e-03	1
X_4Sigma- 3 1.5 e 1 16.5 17	1172.866874052	3.083e-03	1
X_4Sigma- 3 1.5 e 1 16.5 20	1172.872258176	2.282e-03	2
X_4Sigma- 3 1.5 e 1 16.5 16	1172.874259020	2.590e-03	1
X_4Sigma- 3 1.5 e 1 16.5 15	1172.886705475	2.685e-03	1
X_4Sigma- 2 0.5 f 1 17.5 19	1172.904401044	1.926e-03	1
X_4Sigma- 2 0.5 f 1 17.5 14	1172.906749327	2.865e-03	1
X_4Sigma- 3 1.5 e 1 16.5 13	1172.977042174	2.951e-03	1
X_4Sigma- 3 1.5 e 1 16.5 14	1173.025586183	2.776e-03	1
X_4Sigma- 2 0.5 f 1 17.5 15	1173.049199270	2.590e-03	1
X_4Sigma- 3 1.5 e 1 16.5 19	1173.049235404	2.170e-03	1
X_4Sigma- 2 0.5 f 1 17.5 16	1173.064921066	2.590e-03	1
X_4Sigma- 2 0.5 f 1 17.5 21	1173.072567914	2.179e-03	2
X_4Sigma- 2 0.5 f 1 17.5 17	1173.076829339	2.740e-03	1
X_4Sigma- 2 0.5 f 1 17.5 20	1173.083095720	2.170e-03	1
X_4Sigma- 2 0.5 f 1 17.5 18	1173.084080757	2.685e-03	1
X_4Sigma- 4 1.5 f 1 16.5 20	1187.884136717	2.291e-03	2
X_4Sigma- 4 1.5 f 1 16.5 19	1187.931443527	2.170e-03	2
X_4Sigma- 4 1.5 f 1 16.5 18	1187.974463068	2.282e-03	2
X_4Sigma- 4 1.5 f 1 16.5 17	1188.016109304	2.685e-03	2
X_4Sigma- 4 1.5 f 1 16.5 16	1188.055206230	2.685e-03	2
X_4Sigma- 4 1.5 f 1 16.5 15	1188.092315231	2.590e-03	2
X_4Sigma- 4 1.5 f 1 16.5 14	1188.127948496	3.116e-03	2
X_4Sigma- 4 1.5 f 1 16.5 13	1188.162024437	2.951e-03	2
X_4Sigma- 1 0.5 e 1 19.5 16	1188.827433868	2.865e-03	2
X_4Sigma- 1 0.5 e 1 19.5 17	1188.861193488	2.865e-03	2
X_4Sigma- 1 0.5 e 1 19.5 18	1188.898245477	2.685e-03	2
X_4Sigma- 1 0.5 e 1 19.5 19	1188.937482701	2.829e-03	2
X_4Sigma- 1 0.5 e 1 19.5 20	1188.979759313	2.776e-03	2
X_4Sigma- 1 0.5 e 1 19.5 21	1189.024013162	2.170e-03	2
X_4Sigma- 1 0.5 e 1 19.5 22	1189.071511222	2.492e-03	2
X_4Sigma- 1 0.5 e 1 19.5 23	1189.120207298	2.500e-03	2
X_4Sigma- 3 1.5 e 1 17.5 20	1192.383408106	3.234e-03	1
X_4Sigma- 3 1.5 e 1 17.5 19	1192.383513320	2.993e-03	1
X_4Sigma- 3 1.5 e 1 17.5 21	1192.385287561	3.240e-03	1
X_4Sigma- 3 1.5 e 1 17.5 18	1192.388128037	2.916e-03	1
X_4Sigma- 3 1.5 e 1 17.5 17	1192.397024337	2.776e-03	1
X_4Sigma- 3 1.5 e 1 17.5 16	1192.410796018	2.776e-03	1
X_4Sigma- 3 1.5 e 1 17.5 15	1192.432787614	2.865e-03	1
X_4Sigma- 3 1.5 e 1 17.5 14	1192.486080704	2.951e-03	1
X_4Sigma- 2 0.5 f 1 18.5 15	1192.557972289	2.776e-03	1
X_4Sigma- 2 0.5 f 1 18.5 17	1192.601055079	2.685e-03	1
X_4Sigma- 2 0.5 f 1 18.5 18	1192.614676003	2.740e-03	1
X_4Sigma- 2 0.5 f 1 18.5 22	1192.621024077	2.398e-03	1
X_4Sigma- 2 0.5 f 1 18.5 19	1192.623417499	2.685e-03	1
X_4Sigma- 2 0.5 f 1 18.5 21	1192.627034524	2.170e-03	1
X_4Sigma- 2 0.5 f 1 18.5 20	1192.628055999	2.685e-03	1
X_4Sigma- 4 1.5 f 1 17.5 21	1208.448446573	2.291e-03	2
X_4Sigma- 4 1.5 f 1 17.5 20	1208.494450433	2.170e-03	2
X_4Sigma- 4 1.5 f 1 17.5 19	1208.537945634	2.051e-03	2
X_4Sigma- 4 1.5 f 1 17.5 18	1208.579517598	2.685e-03	2
X_4Sigma- 4 1.5 f 1 17.5 17	1208.619476362	2.685e-03	2
X_4Sigma- 4 1.5 f 1 17.5 16	1208.656872136	2.590e-03	2
X_4Sigma- 4 1.5 f 1 17.5 15	1208.692371368	2.776e-03	2
X_4Sigma- 4 1.5 f 1 17.5 14	1208.727422475	2.951e-03	2
X_4Sigma- 1 0.5 e 1 20.5 17	1209.477913363	2.865e-03	2
X_4Sigma- 1 0.5 e 1 20.5 18	1209.512145840	2.776e-03	2
X_4Sigma- 1 0.5 e 1 20.5 19	1209.548511115	2.685e-03	2
X_4Sigma- 1 0.5 e 1 20.5 20	1209.588472493	3.001e-03	2
X_4Sigma- 1 0.5 e 1 20.5 21	1209.630503311	2.776e-03	2
X_4Sigma- 1 0.5 e 1 20.5 22	1209.674852783	2.389e-03	2
X_4Sigma- 1 0.5 e 1 20.5 23	1209.722349562	2.685e-03	2
X_4Sigma- 1 0.5 e 1 20.5 24	1209.770287499	2.693e-03	2
X_4Sigma- 3 1.5 e 1 18.5 21	1212.980084665	3.234e-03	1
X_4Sigma- 3 1.5 e 1 18.5 22	1212.980330583	3.310e-03	1
X_4Sigma- 3 1.5 e 1 18.5 20	1212.981781391	2.951e-03	1
X_4Sigma- 3 1.5 e 1 18.5 19	1212.988139147	3.116e-03	1
X_4Sigma- 3 1.5 e 1 18.5 18	1212.998153019	2.776e-03	1
X_4Sigma- 3 1.5 e 1 18.5 17	1213.013375914	2.865e-03	1
X_4Sigma- 3 1.5 e 1 18.5 16	1213.035998341	2.776e-03	1
X_4Sigma- 3 1.5 e 1 18.5 15	1213.078562550	2.951e-03	1
X_4Sigma- 2 0.5 f 1 19.5 16	1213.177357908	2.865e-03	1
X_4Sigma- 2 0.5 f 1 19.5 17	1213.202569583	2.776e-03	1
X_4Sigma- 2 0.5 f 1 19.5 18	1213.220736503	2.776e-03	1
X_4Sigma- 2 0.5 f 1 19.5 19	1213.234900707	3.083e-03	1
X_4Sigma- 2 0.5 f 1 19.5 23	1213.251922011	2.784e-03	1
X_4Sigma- 2 0.5 f 1 19.5 21	1213.252340213	2.051e-03	1
X_4Sigma- 2 0.5 f 1 19.5 22	1213.254392472	2.908e-03	1
X_4Sigma- 4 1.5 f 1 18.5 22	1230.096844704	2.291e-03	1
X_4Sigma- 4 1.5 f 1 18.5 21	1230.143316624	2.170e-03	1
X_4Sigma- 4 1.5 f 1 18.5 20	1230.186770921	2.051e-03	1
X_4Sigma- 4 1.5 f 1 18.5 19	1230.228771079	2.685e-03	1
X_4Sigma- 4 1.5 f 1 18.5 18	1230.268349466	2.740e-03	1
X_4Sigma- 4 1.5 f 1 18.5 17	1230.306134464	2.590e-03	1
X_4Sigma- 4 1.5 f 1 18.5 16	1230.341958724	2.776e-03	1
X_4Sigma- 4 1.5 f 1 18.5 15	1230.376240473	2.951e-03	1
X_4Sigma- 1 0.5 e 1 21.5 18	1231.210801862	2.951e-03	2
X_4Sigma- 1 0.5 e 1 21.5 19	1231.245580436	3.035e-03	2
X_4Sigma- 1 0.5 e 1 21.5 20	1231.282455680	2.865e-03	2
X_4Sigma- 1 0.5 e 1 21.5 21	1231.322384003	3.001e-03	2
X_4Sigma- 1 0.5 e 1 21.5 22	1231.364355756	3.116e-03	2
X_4Sigma- 1 0.5 e 1 21.5 23	1231.408701445	2.389e-03	2
X_4Sigma- 1 0.5 e 1 21.5 24	1231.454739511	3.310e-03	2
X_4Sigma- 1 0.5 e 1 21.5 25	1231.502912557	2.693e-03	2
X_4Sigma- 3 1.5 e 1 19.5 23	1234.655329359	3.841e-03	1
X_4Sigma- 3 1.5 e 1 19.5 22	1234.659081200	3.835e-03	1
X_4Sigma- 3 1.5 e 1 19.5 19	1234.681101925	2.829e-03	2
X_4Sigma- 3 1.5 e 1 19.5 18	1234.696517957	2.685e-03	2
X_4Sigma- 3 1.5 e 1 19.5 17	1234.718631999	2.865e-03	2
X_4Sigma- 3 1.5 e 1 19.5 16	1234.754753696	2.951e-03	2
X_4Sigma- 2 0.5 f 1 20.5 17	1234.882980563	2.951e-03	2
X_4Sigma- 2 0.5 f 1 20.5 18	1234.908819718	2.951e-03	2
X_4Sigma- 2 0.5 f 1 20.5 19	1234.926852787	2.776e-03	2
X_4Sigma- 2 0.5 f 1 20.5 20	1234.941467725	2.916e-03	2
X_4Sigma- 2 0.5 f 1 20.5 24	1234.962842409	2.598e-03	1
X_4Sigma- 2 0.5 f 1 20.5 23	1234.964305072	2.590e-03	1
X_4Sigma- 4 1.5 f 1 19.5 23	1252.829393512	2.291e-03	2
X_4Sigma- 4 1.5 f 1 19.5 22	1252.875212703	2.170e-03	2
X_4Sigma- 4 1.5 f 1 19.5 21	1252.918609435	2.492e-03	2
X_4Sigma- 4 1.5 f 1 19.5 20	1252.960276028	2.685e-03	2
X_4Sigma- 4 1.5 f 1 19.5 19	1252.999881377	3.035e-03	2
X_4Sigma- 4 1.5 f 1 19.5 18	1253.038294388	2.590e-03	2
X_4Sigma- 4 1.5 f 1 19.5 17	1253.074734478	2.685e-03	2
X_4Sigma- 4 1.5 f 1 19.5 16	1253.109537995	2.865e-03	2
X_4Sigma- 1 0.5 e 1 22.5 19	1254.024823809	2.951e-03	2
X_4Sigma- 1 0.5 e 1 22.5 20	1254.060182104	2.951e-03	2
X_4Sigma- 1 0.5 e 1 22.5 21	1254.097202682	2.865e-03	2
X_4Sigma- 1 0.5 e 1 22.5 22	1254.137303368	3.163e-03	2
X_4Sigma- 1 0.5 e 1 22.5 23	1254.178820079	2.951e-03	2
X_4Sigma- 1 0.5 e 1 22.5 24	1254.222207927	3.234e-03	2
X_4Sigma- 1 0.5 e 1 22.5 25	1254.269943446	2.685e-03	2
X_4Sigma- 1 0.5 e 1 22.5 26	1254.318808601	2.784e-03	2
X_4Sigma- 3 1.5 e 1 20.5 21	1257.433111576	2.776e-03	1
X_4Sigma- 3 1.5 e 1 20.5 20	1257.444865666	3.116e-03	1
X_4Sigma- 3 1.5 e 1 20.5 19	1257.460231256	2.951e-03	1
X_4Sigma- 3 1.5 e 1 20.5 18	1257.481751353	2.776e-03	1
X_4Sigma- 2 0.5 f 1 21.5 18	1257.671507077	3.035e-03	1
X_4Sigma- 2 0.5 f 1 21.5 19	1257.696231897	3.035e-03	1
X_4Sigma- 2 0.5 f 1 21.5 20	1257.714855013	2.951e-03	1
X_4Sigma- 2 0.5 f 1 21.5 21	1257.729847592	3.116e-03	1
X_4Sigma- 2 0.5 f 1 21.5 22	1257.742468827	3.035e-03	1
X_4Sigma- 2 0.5 f 1 21.5 25	1257.757967650	2.872e-03	1
X_4Sigma- 4 1.5 f 1 20.5 24	1276.644949840	2.598e-03	1
X_4Sigma- 4 1.5 f 1 20.5 23	1276.691196640	2.590e-03	2
X_4Sigma- 4 1.5 f 1 20.5 22	1276.734167996	2.282e-03	2
X_4Sigma- 4 1.5 f 1 20.5 21	1276.776139808	3.195e-03	2
X_4Sigma- 4 1.5 f 1 20.5 20	1276.816193836	3.083e-03	2
X_4Sigma- 4 1.5 f 1 20.5 19	1276.853852953	2.776e-03	2
X_4Sigma- 4 1.5 f 1 20.5 18	1276.890251195	3.116e-03	2
X_4Sigma- 4 1.5 f 1 20.5 17	1276.925147425	3.272e-03	2
X_4Sigma- 1 0.5 e 1 23.5 20	1277.922768611	3.116e-03	2
X_4Sigma- 1 0.5 e 1 23.5 21	1277.957287396	3.116e-03	2
X_4Sigma- 1 0.5 e 1 23.5 22	1277.994264422	2.951e-03	2
X_4Sigma- 1 0.5 e 1 23.5 23	1278.034542305	3.317e-03	2
X_4Sigma- 1 0.5 e 1 23.5 24	1278.075663439	3.348e-03	2
X_4Sigma- 1 0.5 e 1 23.5 25	1278.120295246	2.776e-03	2
X_4Sigma- 1 0.5 e 1 23.5 26	1278.165875967	3.035e-03	2
X_4Sigma- 1 0.5 e 1 23.5 27	1278.213030147	3.354e-03	2
X_4Sigma- 3 1.5 e 1 21.5 25	1281.258628756	3.428e-03	2
X_4Sigma- 3 1.5 e 1 21.5 24	1281.263698765	3.422e-03	1
X_4Sigma- 3 1.5 e 1 21.5 23	1281.271515727	3.195e-03	2
X_4Sigma- 3 1.5 e 1 21.5 22	1281.278699558	3.195e-03	1
X_4Sigma- 3 1.5 e 1 21.5 21	1281.290308556	3.083e-03	2
X_4Sigma- 3 1.5 e 1 21.5 20	1281.305620163	2.865e-03	2
X_4Sigma- 3 1.5 e 1 21.5 19	1281.326388116	3.116e-03	1
X_4Sigma- 3 1.5 e 1 21.5 18	1281.356707976	3.272e-03	1
X_4Sigma- 2 0.5 f 1 22.5 19	1281.546180018	3.195e-03	1
X_4Sigma- 2 0.5 f 1 22.5 20	1281.569681277	3.035e-03	1
X_4Sigma- 2 0.5 f 1 22.5 21	1281.588012269	3.035e-03	1
X_4Sigma- 2 0.5 f 1 22.5 22	1281.603209369	3.241e-03	1
X_4Sigma- 2 0.5 f 1 22.5 23	1281.615457016	3.272e-03	1
X_4Sigma- 2 0.5 f 1 22.5 24	1281.624921742	2.685e-03	1
X_4Sigma- 2 0.5 f 1 22.5 26	1281.631293289	3.428e-03	1
X_4Sigma- 4 1.5 f 1 21.5 25	1301.543962515	2.693e-03	2
X_4Sigma- 4 1.5 f 1 21.5 24	1301.588856493	2.590e-03	2
X_4Sigma- 4 1.5 f 1 21.5 23	1301.632011304	2.492e-03	2
X_4Sigma- 4 1.5 f 1 21.5 22	1301.673308600	2.865e-03	2
X_4Sigma- 4 1.5 f 1 21.5 21	1301.713067374	3.083e-03	2
X_4Sigma- 4 1.5 f 1 21.5 20	1301.751311603	2.776e-03	2
X_4Sigma- 4 1.5 f 1 21.5 19	1301.788806544	2.865e-03	2
X_4Sigma- 4 1.5 f 1 21.5 18	1301.824143782	2.865e-03	2
X_4Sigma- 1 0.5 e 1 24.5 21	1302.899112677	3.272e-03	2
X_4Sigma- 1 0.5 e 1 24.5 22	1302.934996425	3.035e-03	2
X_4Sigma- 1 0.5 e 1 24.5 23	1302.971802762	3.035e-03	2
X_4Sigma- 1 0.5 e 1 24.5 24	1303.012191231	3.317e-03	2
X_4Sigma- 1 0.5 e 1 24.5 25	1303.054159971	3.035e-03	2
X_4Sigma- 1 0.5 e 1 24.5 26	1303.098822275	2.776e-03	2
X_4Sigma- 1 0.5 e 1 24.5 27	1303.145304681	2.776e-03	2
X_4Sigma- 1 0.5 e 1 24.5 28	1303.195561764	3.279e-03	2
X_4Sigma- 3 1.5 e 1 22.5 26	1306.186697573	3.428e-03	1
X_4Sigma- 3 1.5 e 1 22.5 25	1306.189074231	2.590e-03	1
X_4Sigma- 3 1.5 e 1 22.5 24	1306.194914503	2.590e-03	2
X_4Sigma- 3 1.5 e 1 22.5 23	1306.203871622	2.865e-03	3
X_4Sigma- 3 1.5 e 1 22.5 22	1306.215625556	3.163e-03	3
X_4Sigma- 3 1.5 e 1 22.5 21	1306.230851999	2.865e-03	3
X_4Sigma- 3 1.5 e 1 22.5 20	1306.251889517	2.865e-03	1
X_4Sigma- 3 1.5 e 1 22.5 19	1306.278445974	2.951e-03	1
X_4Sigma- 2 0.5 f 1 23.5 20	1306.497492548	3.348e-03	2
X_4Sigma- 2 0.5 f 1 23.5 21	1306.520861405	2.951e-03	2
X_4Sigma- 2 0.5 f 1 23.5 22	1306.539578262	2.951e-03	2
X_4Sigma- 2 0.5 f 1 23.5 23	1306.555488850	3.241e-03	2
X_4Sigma- 2 0.5 f 1 23.5 24	1306.568387067	3.116e-03	2
X_4Sigma- 2 0.5 f 1 23.5 25	1306.578631385	2.865e-03	2
X_4Sigma- 2 0.5 f 1 23.5 26	1306.585955794	2.865e-03	1
X_4Sigma- 2 0.5 f 1 23.5 27	1306.591920087	3.202e-03	1
X_4Sigma- 4 1.5 f 1 22.5 26	1327.521959561	2.958e-03	1
X_4Sigma- 4 1.5 f 1 22.5 25	1327.567451535	2.951e-03	1
X_4Sigma- 4 1.5 f 1 22.5 24	1327.610840483	2.685e-03	1
X_4Sigma- 4 1.5 f 1 22.5 23	1327.651564397	3.422e-03	1
X_4Sigma- 4 1.5 f 1 22.5 22	1327.692095159	3.392e-03	1
X_4Sigma- 4 1.5 f 1 22.5 21	1327.730307001	2.865e-03	1
X_4Sigma- 4 1.5 f 1 22.5 20	1327.768321300	3.035e-03	1
X_4Sigma- 4 1.5 f 1 22.5 19	1327.804669084	3.035e-03	1
X_4Sigma- 1 0.5 e 1 25.5 22	1328.960743565	3.348e-03	2
X_4Sigma- 1 0.5 e 1 25.5 23	1328.995109880	3.272e-03	2
X_4Sigma- 1 0.5 e 1 25.5 24	1329.031977699	3.035e-03	2
X_4Sigma- 1 0.5 e 1 25.5 25	1329.078870702	3.536e-03	2
X_4Sigma- 1 0.5 e 1 25.5 26	1329.113960466	3.634e-03	2
X_4Sigma- 1 0.5 e 1 25.5 27	1329.158605913	3.116e-03	2
X_4Sigma- 1 0.5 e 1 25.5 28	1329.203285071	3.348e-03	2
X_4Sigma- 1 0.5 e 1 25.5 29	1329.250116607	3.354e-03	2
X_4Sigma- 3 1.5 e 1 23.5 26	1332.195437361	3.348e-03	1
X_4Sigma- 3 1.5 e 1 23.5 25	1332.203562208	3.116e-03	1
X_4Sigma- 3 1.5 e 1 23.5 24	1332.212179060	3.769e-03	1
X_4Sigma- 3 1.5 e 1 23.5 23	1332.230200897	3.392e-03	1
X_4Sigma- 3 1.5 e 1 23.5 22	1332.239094992	2.951e-03	1
X_4Sigma- 3 1.5 e 1 23.5 21	1332.260146543	3.195e-03	1
X_4Sigma- 2 0.5 f 1 24.5 21	1332.537057649	3.348e-03	1
X_4Sigma- 2 0.5 f 1 24.5 22	1332.557711819	3.348e-03	1
X_4Sigma- 2 0.5 f 1 24.5 23	1332.575463199	3.035e-03	1
X_4Sigma- 2 0.5 f 1 24.5 24	1332.597989747	3.465e-03	1
X_4Sigma- 2 0.5 f 1 24.5 25	1332.604587748	3.703e-03	1
X_4Sigma- 2 0.5 f 1 24.5 26	1332.615463296	3.195e-03	1
X_4Sigma- 2 0.5 f 1 24.5 27	1332.621861029	3.422e-03	1
X_4Sigma- 2 0.5 f 1 24.5 28	1332.625172883	3.428e-03	1
X_4Sigma- 4 1.5 f 1 23.5 27	1354.587823846	3.354e-03	2
X_4Sigma- 4 1.5 f 1 23.5 26	1354.630287793	2.685e-03	2
X_4Sigma- 4 1.5 f 1 23.5 25	1354.673222472	2.685e-03	1
X_4Sigma- 4 1.5 f 1 23.5 24	1354.713914154	2.951e-03	2
X_4Sigma- 4 1.5 f 1 23.5 23	1354.753737655	3.241e-03	2
X_4Sigma- 4 1.5 f 1 23.5 22	1354.792192381	2.951e-03	2
X_4Sigma- 4 1.5 f 1 23.5 21	1354.829617441	2.951e-03	2
X_4Sigma- 4 1.5 f 1 23.5 20	1354.865638947	3.348e-03	2
X_4Sigma- 1 0.5 e 1 26.5 23	1356.098264302	3.422e-03	2
X_4Sigma- 1 0.5 e 1 26.5 24	1356.134698543	3.116e-03	2
X_4Sigma- 1 0.5 e 1 26.5 25	1356.171380424	3.035e-03	2
X_4Sigma- 1 0.5 e 1 26.5 26	1356.212141877	3.606e-03	2
X_4Sigma- 1 0.5 e 1 26.5 27	1356.253507975	3.116e-03	2
X_4Sigma- 1 0.5 e 1 26.5 28	1356.297908603	2.951e-03	2
X_4Sigma- 1 0.5 e 1 26.5 29	1356.344646220	2.865e-03	2
X_4Sigma- 1 0.5 e 1 26.5 30	1356.394065594	3.500e-03	2
X_4Sigma- 3 1.5 e 1 24.5 28	1359.279423118	3.354e-03	1
X_4Sigma- 3 1.5 e 1 24.5 27	1359.283369509	2.685e-03	1
X_4Sigma- 3 1.5 e 1 24.5 26	1359.290345953	2.685e-03	1
X_4Sigma- 3 1.5 e 1 24.5 25	1359.300114933	2.951e-03	1
X_4Sigma- 3 1.5 e 1 24.5 24	1359.312217937	3.241e-03	1
X_4Sigma- 3 1.5 e 1 24.5 22	1359.346846532	2.951e-03	1
X_4Sigma- 2 0.5 f 1 25.5 22	1359.650511710	3.422e-03	2
X_4Sigma- 2 0.5 f 1 25.5 23	1359.673144208	3.035e-03	2
X_4Sigma- 2 0.5 f 1 25.5 24	1359.690633187	3.035e-03	1
X_4Sigma- 2 0.5 f 1 25.5 25	1359.706510541	3.317e-03	2
X_4Sigma- 2 0.5 f 1 25.5 26	1359.719879274	3.035e-03	2
X_4Sigma- 2 0.5 f 1 25.5 27	1359.730853149	2.776e-03	2
X_4Sigma- 2 0.5 f 1 25.5 28	1359.740707927	3.385e-03	2
X_4Sigma- 2 0.5 f 1 25.5 29	1359.746763969	3.500e-03	2
X_4Sigma- 4 1.5 f 1 24.5 28	1382.727135212	3.279e-03	2
X_4Sigma- 4 1.5 f 1 24.5 27	1382.772758208	3.272e-03	2
X_4Sigma- 4 1.5 f 1 24.5 26	1382.816868927	3.035e-03	1
X_4Sigma- 4 1.5 f 1 24.5 25	1382.857839123	3.703e-03	2
X_4Sigma- 4 1.5 f 1 24.5 24	1382.904225702	3.465e-03	2
X_4Sigma- 4 1.5 f 1 24.5 23	1382.936163507	3.035e-03	2
X_4Sigma- 4 1.5 f 1 24.5 22	1382.974416213	3.348e-03	2
X_4Sigma- 4 1.5 f 1 24.5 21	1383.012057939	3.348e-03	2
X_4Sigma- 1 0.5 e 1 27.5 24	1384.321718023	3.422e-03	2
X_4Sigma- 1 0.5 e 1 27.5 25	1384.356902275	3.494e-03	2
X_4Sigma- 1 0.5 e 1 27.5 26	1384.393283451	3.116e-03	2
X_4Sigma- 1 0.5 e 1 27.5 27	1384.440196316	3.606e-03	2
X_4Sigma- 1 0.5 e 1 27.5 28	1384.474319224	3.900e-03	2
X_4Sigma- 1 0.5 e 1 27.5 29	1384.519324799	3.422e-03	2
X_4Sigma- 1 0.5 e 1 27.5 30	1384.564551067	3.634e-03	2
X_4Sigma- 1 0.5 e 1 27.5 31	1384.609819065	3.640e-03	2
X_4Sigma- 3 1.5 e 1 25.5 29	1387.442508606	3.428e-03	2
X_4Sigma- 3 1.5 e 1 25.5 28	1387.450438160	3.634e-03	2
X_4Sigma- 3 1.5 e 1 25.5 27	1387.459178308	3.422e-03	2
X_4Sigma- 3 1.5 e 1 25.5 26	1387.469144612	3.769e-03	2
X_4Sigma- 3 1.5 e 1 25.5 25	1387.488609790	3.465e-03	2
X_4Sigma- 3 1.5 e 1 25.5 24	1387.497167550	3.035e-03	2
X_4Sigma- 3 1.5 e 1 25.5 23	1387.516310897	3.422e-03	1
X_4Sigma- 3 1.5 e 1 25.5 22	1387.539595027	3.348e-03	2
X_4Sigma- 2 0.5 f 1 26.5 23	1387.851076392	3.422e-03	2
X_4Sigma- 2 0.5 f 1 26.5 24	1387.872278978	3.494e-03	2
X_4Sigma- 2 0.5 f 1 26.5 25	1387.889361673	3.116e-03	2
X_4Sigma- 2 0.5 f 1 26.5 26	1387.911937219	3.536e-03	2
X_4Sigma- 2 0.5 f 1 26.5 27	1387.917962303	3.963e-03	2
X_4Sigma- 2 0.5 f 1 26.5 28	1387.929222197	3.422e-03	2
X_4Sigma- 2 0.5 f 1 26.5 29	1387.936805200	3.703e-03	2
X_4Sigma- 4 1.5 f 1 25.5 29	1411.954011912	3.428e-03	2
X_4Sigma- 4 1.5 f 1 25.5 28	1411.996456384	2.776e-03	2
X_4Sigma- 4 1.5 f 1 25.5 27	1412.038600691	2.776e-03	2
X_4Sigma- 4 1.5 f 1 25.5 26	1412.079646198	3.035e-03	2
X_4Sigma- 4 1.5 f 1 25.5 25	1412.119684977	3.536e-03	2
[truncated: 3,702 more rows]
