# Supplementary material for: A hyperfine-resolved spectroscopic model for vanadium monoxide (51V16O)
Source: Mol Phys. 2023 Sep 6;122(7-8):e2255299. doi: 10.1080/00268976.2023.2255299 (PMC11575654; doi:10.1080/00268976.2023.2255299)
Supplement: Supplemental Material [file TMPH_A_2255299_SM2619.zip › VO_hfs_transitions-2.1.txt]

17353.33000000 5.00000000e-03 1.18300000e-02    C_4Sigma- 1  0.5 e  0   27.5  31    X_4Sigma- 1  0.5 e  0   28.5  32        81HoMeMi.1
17353.39200000 5.00000000e-03 1.19300000e-02    C_4Sigma- 1  0.5 e  0   27.5  30    X_4Sigma- 1  0.5 e  0   28.5  31        81HoMeMi.2
17353.44900000 5.00000000e-03 1.01521333e-02    C_4Sigma- 1  0.5 e  0   27.5  29    X_4Sigma- 1  0.5 e  0   28.5  30        81HoMeMi.3
17353.50200000 5.00000000e-03 5.43520000e-03    C_4Sigma- 1  0.5 e  0   27.5  28    X_4Sigma- 1  0.5 e  0   28.5  29        81HoMeMi.4
17353.55400000 5.00000000e-03 5.00000000e-03    C_4Sigma- 1  0.5 e  0   27.5  27    X_4Sigma- 1  0.5 e  0   28.5  28        81HoMeMi.5
17353.60600000 5.00000000e-03 5.00000000e-03    C_4Sigma- 1  0.5 e  0   27.5  26    X_4Sigma- 1  0.5 e  0   28.5  27        81HoMeMi.6
17353.65900000 5.00000000e-03 5.00000000e-03    C_4Sigma- 1  0.5 e  0   27.5  25    X_4Sigma- 1  0.5 e  0   28.5  26        81HoMeMi.7
17353.70200000 5.00000000e-03 5.00000000e-03    C_4Sigma- 1  0.5 e  0   27.5  24    X_4Sigma- 1  0.5 e  0   28.5  25        81HoMeMi.8
17349.34300000 5.00000000e-03 1.03000000e-02    C_4Sigma- 1  0.5 e  0   28.5  32    X_4Sigma- 1  0.5 e  0   29.5  33        81HoMeMi.9
17349.40500000 5.00000000e-03 1.03800000e-02    C_4Sigma- 1  0.5 e  0   28.5  31    X_4Sigma- 1  0.5 e  0   29.5  32       81HoMeMi.10
17349.46500000 5.00000000e-03 1.07100000e-02    C_4Sigma- 1  0.5 e  0   28.5  30    X_4Sigma- 1  0.5 e  0   29.5  31       81HoMeMi.11
17349.52300000 5.00000000e-03 1.18100000e-02    C_4Sigma- 1  0.5 e  0   28.5  29    X_4Sigma- 1  0.5 e  0   29.5  30       81HoMeMi.12
17349.57600000 5.00000000e-03 1.07500000e-02    C_4Sigma- 1  0.5 e  0   28.5  28    X_4Sigma- 1  0.5 e  0   29.5  29       81HoMeMi.13
17349.62700000 5.00000000e-03 7.95940000e-03    C_4Sigma- 1  0.5 e  0   28.5  27    X_4Sigma- 1  0.5 e  0   29.5  28       81HoMeMi.14
17349.67800000 5.00000000e-03 6.47100000e-03    C_4Sigma- 1  0.5 e  0   28.5  26    X_4Sigma- 1  0.5 e  0   29.5  27       81HoMeMi.15
17349.72600000 5.00000000e-03 5.10430000e-03    C_4Sigma- 1  0.5 e  0   28.5  25    X_4Sigma- 1  0.5 e  0   29.5  26       81HoMeMi.16
17345.25000000 5.00000000e-03 1.05810000e-02    C_4Sigma- 1  0.5 e  0   29.5  33    X_4Sigma- 1  0.5 e  0   30.5  34       81HoMeMi.17
17345.30600000 5.00000000e-03 5.63700000e-03    C_4Sigma- 1  0.5 e  0   29.5  32    X_4Sigma- 1  0.5 e  0   30.5  33       81HoMeMi.18
17345.37100000 5.00000000e-03 1.13100000e-02    C_4Sigma- 1  0.5 e  0   29.5  31    X_4Sigma- 1  0.5 e  0   30.5  32       81HoMeMi.19
17345.42700000 5.00000000e-03 1.05040000e-02    C_4Sigma- 1  0.5 e  0   29.5  30    X_4Sigma- 1  0.5 e  0   30.5  31       81HoMeMi.20
17345.48200000 5.00000000e-03 1.03200000e-02    C_4Sigma- 1  0.5 e  0   29.5  29    X_4Sigma- 1  0.5 e  0   30.5  30       81HoMeMi.21
17345.55300000 5.00000000e-03 2.85300000e-02    C_4Sigma- 1  0.5 e  0   29.5  28    X_4Sigma- 1  0.5 e  0   30.5  29       81HoMeMi.22
17345.58800000 5.00000000e-03 1.19000000e-02    C_4Sigma- 1  0.5 e  0   29.5  27    X_4Sigma- 1  0.5 e  0   30.5  28       81HoMeMi.23
17345.62900000 5.00000000e-03 5.00000000e-03    C_4Sigma- 1  0.5 e  0   29.5  26    X_4Sigma- 1  0.5 e  0   30.5  27       81HoMeMi.24
17344.90300000 5.00000000e-03 5.00000000e-03    C_4Sigma- 4  1.5 f  0   27.5  31    X_4Sigma- 4  1.5 f  0   28.5  32       81HoMeMi.25
17344.84400000 5.00000000e-03 5.00000000e-03    C_4Sigma- 4  1.5 f  0   27.5  30    X_4Sigma- 4  1.5 f  0   28.5  31       81HoMeMi.26
17344.78900000 5.00000000e-03 5.00000000e-03    C_4Sigma- 4  1.5 f  0   27.5  29    X_4Sigma- 4  1.5 f  0   28.5  30       81HoMeMi.27
17344.73700000 5.00000000e-03 7.75900000e-03    C_4Sigma- 4  1.5 f  0   27.5  28    X_4Sigma- 4  1.5 f  0   28.5  29       81HoMeMi.28
17344.68300000 5.00000000e-03 7.38200000e-03    C_4Sigma- 4  1.5 f  0   27.5  27    X_4Sigma- 4  1.5 f  0   28.5  28       81HoMeMi.29
17344.63000000 5.00000000e-03 5.00000000e-03    C_4Sigma- 4  1.5 f  0   27.5  26    X_4Sigma- 4  1.5 f  0   28.5  27       81HoMeMi.30
17344.58200000 5.00000000e-03 6.73500000e-03    C_4Sigma- 4  1.5 f  0   27.5  25    X_4Sigma- 4  1.5 f  0   28.5  26       81HoMeMi.31
17344.53500000 5.00000000e-03 6.78330000e-03    C_4Sigma- 4  1.5 f  0   27.5  24    X_4Sigma- 4  1.5 f  0   28.5  25       81HoMeMi.32
17340.71200000 5.00000000e-03 5.00000000e-03    C_4Sigma- 4  1.5 f  0   28.5  32    X_4Sigma- 4  1.5 f  0   29.5  33       81HoMeMi.33
17340.65000000 5.00000000e-03 5.00000000e-03    C_4Sigma- 4  1.5 f  0   28.5  31    X_4Sigma- 4  1.5 f  0   29.5  32       81HoMeMi.34
17340.59800000 5.00000000e-03 5.00000000e-03    C_4Sigma- 4  1.5 f  0   28.5  30    X_4Sigma- 4  1.5 f  0   29.5  31       81HoMeMi.35
17340.54500000 5.00000000e-03 5.36800000e-03    C_4Sigma- 4  1.5 f  0   28.5  29    X_4Sigma- 4  1.5 f  0   29.5  30       81HoMeMi.36
17340.49300000 5.00000000e-03 7.08130000e-03    C_4Sigma- 4  1.5 f  0   28.5  28    X_4Sigma- 4  1.5 f  0   29.5  29       81HoMeMi.37
17340.44000000 5.00000000e-03 5.62330667e-03    C_4Sigma- 4  1.5 f  0   28.5  27    X_4Sigma- 4  1.5 f  0   29.5  28       81HoMeMi.38
17340.38700000 5.00000000e-03 5.00000000e-03    C_4Sigma- 4  1.5 f  0   28.5  26    X_4Sigma- 4  1.5 f  0   29.5  27       81HoMeMi.39
17340.34000000 5.00000000e-03 5.00000000e-03    C_4Sigma- 4  1.5 f  0   28.5  25    X_4Sigma- 4  1.5 f  0   29.5  26       81HoMeMi.40
17336.42100000 5.00000000e-03 5.00000000e-03    C_4Sigma- 4  1.5 f  0   29.5  33    X_4Sigma- 4  1.5 f  0   30.5  34       81HoMeMi.41
17336.36400000 5.00000000e-03 5.00000000e-03    C_4Sigma- 4  1.5 f  0   29.5  32    X_4Sigma- 4  1.5 f  0   30.5  33       81HoMeMi.42
17336.30800000 5.00000000e-03 5.00000000e-03    C_4Sigma- 4  1.5 f  0   29.5  31    X_4Sigma- 4  1.5 f  0   30.5  32       81HoMeMi.43
17336.25800000 5.00000000e-03 7.82000000e-03    C_4Sigma- 4  1.5 f  0   29.5  30    X_4Sigma- 4  1.5 f  0   30.5  31       81HoMeMi.44
17336.19100000 5.00000000e-03 5.00000000e-03    C_4Sigma- 4  1.5 f  0   29.5  29    X_4Sigma- 4  1.5 f  0   30.5  30       81HoMeMi.45
17336.15600000 5.00000000e-03 9.18050667e-03    C_4Sigma- 4  1.5 f  0   29.5  28    X_4Sigma- 4  1.5 f  0   30.5  29       81HoMeMi.46
17336.10400000 5.00000000e-03 7.75100000e-03    C_4Sigma- 4  1.5 f  0   29.5  27    X_4Sigma- 4  1.5 f  0   30.5  28       81HoMeMi.47
17336.06400000 5.00000000e-03 1.45600000e-02    C_4Sigma- 4  1.5 f  0   29.5  26    X_4Sigma- 4  1.5 f  0   30.5  27       81HoMeMi.48
17424.64410000 5.00000000e-03 5.00000000e-03    C_4Sigma- 1  0.5 e  0    4.5   1    X_4Sigma- 1  0.5 e  0    3.5   0        82ChHaMe.1
17425.17080000 1.00000000e-03 1.00000000e-03    C_4Sigma- 1  0.5 e  0    5.5   2    X_4Sigma- 1  0.5 e  0    4.5   1        82ChHaMe.2
17425.61310000 5.00000000e-03 5.00000000e-03    C_4Sigma- 1  0.5 e  0    6.5   3    X_4Sigma- 1  0.5 e  0    5.5   2        82ChHaMe.3
17416.79860000 5.00000000e-03 5.00000000e-03    C_4Sigma- 1  0.5 e  0    4.5   1    X_4Sigma- 1  0.5 e  0    5.5   2        82ChHaMe.4
17425.96480000 1.00000000e-03 1.00000000e-03    C_4Sigma- 1  0.5 e  0    7.5   4    X_4Sigma- 1  0.5 e  0    6.5   3        82ChHaMe.5
17415.17020000 1.00000000e-03 1.00000000e-03    C_4Sigma- 1  0.5 e  0    5.5   2    X_4Sigma- 1  0.5 e  0    6.5   3        82ChHaMe.6
17412.98480000 1.00000000e-03 1.00000000e-03    C_4Sigma- 2  0.5 f  0    4.5   1    X_4Sigma- 2  0.5 f  0    5.5   2        82ChHaMe.7
17425.02020000 5.00000000e-03 5.00000000e-03    C_4Sigma- 4  1.5 f  0    4.5   1    X_4Sigma- 4  1.5 f  0    3.5   0        82ChHaMe.8
17426.22070000 1.00000000e-03 1.00000000e-03    C_4Sigma- 1  0.5 e  0    8.5   5    X_4Sigma- 1  0.5 e  0    7.5   4        82ChHaMe.9
17413.44950000 1.00000000e-03 1.00000000e-03    C_4Sigma- 1  0.5 e  0    6.5   3    X_4Sigma- 1  0.5 e  0    7.5   4       82ChHaMe.10
17424.03260000 1.00000000e-03 1.00000000e-03    C_4Sigma- 2  0.5 f  0    7.5   4    X_4Sigma- 2  0.5 f  0    6.5   3       82ChHaMe.11
17411.24970000 5.00000000e-03 5.00000000e-03    C_4Sigma- 2  0.5 f  0    5.5   2    X_4Sigma- 2  0.5 f  0    6.5   3       82ChHaMe.12
17411.19940000 5.00000000e-03 5.00000000e-03    C_4Sigma- 3  1.5 e  0    4.5   2    X_4Sigma- 2  0.5 f  0    6.5   3       82ChHaMe.13
17410.44710000 1.00000000e-03 1.00000000e-03    C_4Sigma- 3  1.5 e  0    4.5   1    X_4Sigma- 3  1.5 e  0    5.5   2       82ChHaMe.14
17425.63930000 5.00000000e-03 5.00000000e-03    C_4Sigma- 4  1.5 f  0    5.5   2    X_4Sigma- 4  1.5 f  0    4.5   1       82ChHaMe.15
17426.38050000 1.00000000e-03 1.00000000e-03    C_4Sigma- 1  0.5 e  0    9.5   6    X_4Sigma- 1  0.5 e  0    8.5   5       82ChHaMe.16
17411.63120000 1.00000000e-03 1.00000000e-03    C_4Sigma- 1  0.5 e  0    7.5   4    X_4Sigma- 1  0.5 e  0    8.5   5       82ChHaMe.17
17424.19460000 1.00000000e-03 1.00000000e-03    C_4Sigma- 2  0.5 f  0    8.5   5    X_4Sigma- 2  0.5 f  0    7.5   4       82ChHaMe.18
17409.40510000 5.00000000e-03 5.00000000e-03    C_4Sigma- 2  0.5 f  0    6.5   3    X_4Sigma- 2  0.5 f  0    7.5   4       82ChHaMe.19
17409.44180000 5.00000000e-03 5.00000000e-03    C_4Sigma- 3  1.5 e  0    5.5   3    X_4Sigma- 2  0.5 f  0    7.5   4       82ChHaMe.20
17423.62670000 1.00000000e-03 1.00000000e-03    C_4Sigma- 3  1.5 e  0    7.5   4    X_4Sigma- 3  1.5 e  0    6.5   3       82ChHaMe.21
17408.78770000 1.00000000e-03 1.00000000e-03    C_4Sigma- 3  1.5 e  0    5.5   2    X_4Sigma- 3  1.5 e  0    6.5   3       82ChHaMe.22
17426.08280000 1.00000000e-03 1.00000000e-03    C_4Sigma- 4  1.5 f  0    6.5   3    X_4Sigma- 4  1.5 f  0    5.5   2       82ChHaMe.23
17426.43760000 1.00000000e-03 1.00000000e-03    C_4Sigma- 1  0.5 e  0   10.5   7    X_4Sigma- 1  0.5 e  0    9.5   6       82ChHaMe.24
17409.71540000 1.00000000e-03 1.00000000e-03    C_4Sigma- 1  0.5 e  0    8.5   5    X_4Sigma- 1  0.5 e  0    9.5   6       82ChHaMe.25
17424.26660000 1.00000000e-03 1.82900000e-03    C_4Sigma- 2  0.5 f  0    9.5   6    X_4Sigma- 2  0.5 f  0    8.5   5       82ChHaMe.26
17407.50510000 5.00000000e-03 5.00000000e-03    C_4Sigma- 2  0.5 f  0    7.5   4    X_4Sigma- 2  0.5 f  0    8.5   5       82ChHaMe.27
17407.56050000 5.00000000e-03 5.00000000e-03    C_4Sigma- 3  1.5 e  0    6.5   4    X_4Sigma- 2  0.5 f  0    8.5   5       82ChHaMe.28
17407.01220000 1.00000000e-03 1.00000000e-03    C_4Sigma- 3  1.5 e  0    6.5   3    X_4Sigma- 3  1.5 e  0    7.5   4       82ChHaMe.29
17426.38080000 5.00000000e-03 5.00000000e-03    C_4Sigma- 4  1.5 f  0    7.5   4    X_4Sigma- 4  1.5 f  0    6.5   3       82ChHaMe.30
17409.53100000 5.00000000e-03 5.00000000e-03    C_4Sigma- 4  1.5 f  0    5.5   2    X_4Sigma- 4  1.5 f  0    6.5   3       82ChHaMe.31
17426.39570000 1.00000000e-03 1.00000000e-03    C_4Sigma- 1  0.5 e  0   11.5   8    X_4Sigma- 1  0.5 e  0   10.5   7       82ChHaMe.32
17407.69530000 1.00000000e-03 1.00000000e-03    C_4Sigma- 1  0.5 e  0    9.5   6    X_4Sigma- 1  0.5 e  0   10.5   7       82ChHaMe.33
17424.24480000 1.00000000e-03 2.69540000e-03    C_4Sigma- 2  0.5 f  0   10.5   7    X_4Sigma- 2  0.5 f  0    9.5   6       82ChHaMe.34
17405.50920000 1.00000000e-03 1.00000000e-03    C_4Sigma- 2  0.5 f  0    8.5   5    X_4Sigma- 2  0.5 f  0    9.5   6       82ChHaMe.35
17405.58760000 5.00000000e-03 5.00000000e-03    C_4Sigma- 3  1.5 e  0    7.5   5    X_4Sigma- 2  0.5 f  0    9.5   6       82ChHaMe.36
17405.12700000 1.00000000e-03 1.00000000e-03    C_4Sigma- 3  1.5 e  0    7.5   4    X_4Sigma- 3  1.5 e  0    8.5   5       82ChHaMe.37
17426.54920000 1.00000000e-03 3.83830000e-03    C_4Sigma- 4  1.5 f  0    8.5   5    X_4Sigma- 4  1.5 f  0    7.5   4       82ChHaMe.38
17407.72520000 1.00000000e-03 1.00000000e-03    C_4Sigma- 4  1.5 f  0    6.5   3    X_4Sigma- 4  1.5 f  0    7.5   4       82ChHaMe.39
17426.24910000 1.00000000e-03 1.00000000e-03    C_4Sigma- 1  0.5 e  0   12.5   9    X_4Sigma- 1  0.5 e  0   11.5   8       82ChHaMe.40
17405.57650000 5.00000000e-03 5.00000000e-03    C_4Sigma- 1  0.5 e  0   10.5   7    X_4Sigma- 1  0.5 e  0   11.5   8       82ChHaMe.41
17424.12530000 5.00000000e-03 5.00000000e-03    C_4Sigma- 2  0.5 f  0   11.5   8    X_4Sigma- 2  0.5 f  0   10.5   7       82ChHaMe.42
17403.41550000 1.00000000e-03 1.00000000e-03    C_4Sigma- 2  0.5 f  0    9.5   6    X_4Sigma- 2  0.5 f  0   10.5   7       82ChHaMe.43
17403.13210000 5.00000000e-03 5.00000000e-03    C_4Sigma- 3  1.5 e  0    8.5   5    X_4Sigma- 3  1.5 e  0    9.5   6       82ChHaMe.44
17426.59600000 1.00000000e-03 1.00000000e-03    C_4Sigma- 4  1.5 f  0    9.5   6    X_4Sigma- 4  1.5 f  0    8.5   5       82ChHaMe.45
17405.80080000 1.00000000e-03 1.00000000e-03    C_4Sigma- 4  1.5 f  0    7.5   4    X_4Sigma- 4  1.5 f  0    8.5   5       82ChHaMe.46
17426.00250000 1.00000000e-03 1.00000000e-03    C_4Sigma- 1  0.5 e  0   13.5  10    X_4Sigma- 1  0.5 e  0   12.5   9       82ChHaMe.47
17403.35510000 5.00000000e-03 5.00000000e-03    C_4Sigma- 1  0.5 e  0   11.5   8    X_4Sigma- 1  0.5 e  0   12.5   9       82ChHaMe.48
17423.90910000 1.00000000e-03 1.00000000e-03    C_4Sigma- 2  0.5 f  0   12.5   9    X_4Sigma- 2  0.5 f  0   11.5   8       82ChHaMe.49
17401.22330000 1.00000000e-03 1.00000000e-03    C_4Sigma- 2  0.5 f  0   10.5   7    X_4Sigma- 2  0.5 f  0   11.5   8       82ChHaMe.50
17423.76100000 5.00000000e-03 5.00000000e-03    C_4Sigma- 3  1.5 e  0   11.5   8    X_4Sigma- 3  1.5 e  0   10.5   7       82ChHaMe.51
17401.02890000 5.00000000e-03 5.00000000e-03    C_4Sigma- 3  1.5 e  0    9.5   6    X_4Sigma- 3  1.5 e  0   10.5   7       82ChHaMe.52
17426.52660000 1.00000000e-03 1.00000000e-03    C_4Sigma- 4  1.5 f  0   10.5   7    X_4Sigma- 4  1.5 f  0    9.5   6       82ChHaMe.53
17403.75750000 1.00000000e-03 1.00000000e-03    C_4Sigma- 4  1.5 f  0    8.5   5    X_4Sigma- 4  1.5 f  0    9.5   6       82ChHaMe.54
17425.65290000 1.00000000e-03 1.00000000e-03    C_4Sigma- 1  0.5 e  0   14.5  11    X_4Sigma- 1  0.5 e  0   13.5  10       82ChHaMe.55
17401.02900000 1.00000000e-03 1.00000000e-03    C_4Sigma- 1  0.5 e  0   12.5   9    X_4Sigma- 1  0.5 e  0   13.5  10       82ChHaMe.56
17423.59000000 5.00000000e-03 5.00000000e-03    C_4Sigma- 2  0.5 f  0   13.5  10    X_4Sigma- 2  0.5 f  0   12.5   9       82ChHaMe.57
17398.93310000 5.00000000e-03 5.00000000e-03    C_4Sigma- 2  0.5 f  0   11.5   8    X_4Sigma- 2  0.5 f  0   12.5   9       82ChHaMe.58
17423.51950000 5.00000000e-03 5.00000000e-03    C_4Sigma- 3  1.5 e  0   12.5   9    X_4Sigma- 3  1.5 e  0   11.5   8       82ChHaMe.59
17398.81740000 5.00000000e-03 5.00000000e-03    C_4Sigma- 3  1.5 e  0   10.5   7    X_4Sigma- 3  1.5 e  0   11.5   8       82ChHaMe.60
17426.34470000 5.00000000e-03 5.00000000e-03    C_4Sigma- 4  1.5 f  0   11.5   8    X_4Sigma- 4  1.5 f  0   10.5   7       82ChHaMe.61
17401.60590000 1.00000000e-03 1.00000000e-03    C_4Sigma- 4  1.5 f  0    9.5   6    X_4Sigma- 4  1.5 f  0   10.5   7       82ChHaMe.62
17425.19740000 1.00000000e-03 1.00000000e-03    C_4Sigma- 1  0.5 e  0   15.5  12    X_4Sigma- 1  0.5 e  0   14.5  11       82ChHaMe.63
17398.60360000 1.00000000e-03 1.00000000e-03    C_4Sigma- 1  0.5 e  0   13.5  10    X_4Sigma- 1  0.5 e  0   14.5  11       82ChHaMe.64
17396.54170000 1.00000000e-03 1.00000000e-03    C_4Sigma- 2  0.5 f  0   12.5   9    X_4Sigma- 2  0.5 f  0   13.5  10       82ChHaMe.65
17396.49950000 5.00000000e-03 5.00000000e-03    C_4Sigma- 3  1.5 e  0   11.5   8    X_4Sigma- 3  1.5 e  0   12.5   9       82ChHaMe.66
17426.04920000 1.00000000e-03 1.00000000e-03    C_4Sigma- 4  1.5 f  0   12.5   9    X_4Sigma- 4  1.5 f  0   11.5   8       82ChHaMe.67
17399.34100000 1.00000000e-03 1.00000000e-03    C_4Sigma- 4  1.5 f  0   10.5   7    X_4Sigma- 4  1.5 f  0   11.5   8       82ChHaMe.68
17424.63990000 1.00000000e-03 1.00000000e-03    C_4Sigma- 1  0.5 e  0   16.5  13    X_4Sigma- 1  0.5 e  0   15.5  12       82ChHaMe.69
17396.07210000 1.00000000e-03 1.00000000e-03    C_4Sigma- 1  0.5 e  0   14.5  11    X_4Sigma- 1  0.5 e  0   15.5  12       82ChHaMe.70
17422.65020000 5.00000000e-03 5.00000000e-03    C_4Sigma- 2  0.5 f  0   15.5  12    X_4Sigma- 2  0.5 f  0   14.5  11       82ChHaMe.71
17422.88750000 1.00000000e-03 1.00000000e-03    C_4Sigma- 3  1.5 e  0   14.5  12    X_4Sigma- 2  0.5 f  0   14.5  11       82ChHaMe.72
17394.05040000 5.00000000e-03 5.00000000e-03    C_4Sigma- 2  0.5 f  0   13.5  10    X_4Sigma- 2  0.5 f  0   14.5  11       82ChHaMe.73
17394.24550000 1.00000000e-03 1.00000000e-03    C_4Sigma- 3  1.5 e  0   12.5  10    X_4Sigma- 2  0.5 f  0   14.5  11       82ChHaMe.74
17422.71790000 1.00000000e-03 1.00000000e-03    C_4Sigma- 3  1.5 e  0   14.5  11    X_4Sigma- 3  1.5 e  0   13.5  10       82ChHaMe.75
17394.07380000 1.00000000e-03 1.00000000e-03    C_4Sigma- 3  1.5 e  0   12.5   9    X_4Sigma- 3  1.5 e  0   13.5  10       82ChHaMe.76
17425.64650000 1.00000000e-03 1.00000000e-03    C_4Sigma- 4  1.5 f  0   13.5  10    X_4Sigma- 4  1.5 f  0   12.5   9       82ChHaMe.77
17396.96640000 1.00000000e-03 1.00000000e-03    C_4Sigma- 4  1.5 f  0   11.5   8    X_4Sigma- 4  1.5 f  0   12.5   9       82ChHaMe.78
17423.97740000 1.00000000e-03 1.00000000e-03    C_4Sigma- 1  0.5 e  0   17.5  14    X_4Sigma- 1  0.5 e  0   16.5  13       82ChHaMe.79
17393.43730000 1.00000000e-03 1.00000000e-03    C_4Sigma- 1  0.5 e  0   15.5  12    X_4Sigma- 1  0.5 e  0   16.5  13       82ChHaMe.80
17422.03070000 5.00000000e-03 5.00000000e-03    C_4Sigma- 2  0.5 f  0   16.5  13    X_4Sigma- 2  0.5 f  0   15.5  12       82ChHaMe.81
17422.29280000 1.00000000e-03 3.55620000e-03    C_4Sigma- 3  1.5 e  0   15.5  13    X_4Sigma- 2  0.5 f  0   15.5  12       82ChHaMe.82
17391.45710000 5.00000000e-03 5.00000000e-03    C_4Sigma- 2  0.5 f  0   14.5  11    X_4Sigma- 2  0.5 f  0   15.5  12       82ChHaMe.83
17391.67410000 1.00000000e-03 1.00000000e-03    C_4Sigma- 3  1.5 e  0   13.5  11    X_4Sigma- 2  0.5 f  0   15.5  12       82ChHaMe.84
17422.15720000 1.00000000e-03 1.00000000e-03    C_4Sigma- 3  1.5 e  0   15.5  12    X_4Sigma- 3  1.5 e  0   14.5  11       82ChHaMe.85
17391.54140000 1.00000000e-03 1.00000000e-03    C_4Sigma- 3  1.5 e  0   13.5  10    X_4Sigma- 3  1.5 e  0   14.5  11       82ChHaMe.86
17425.13390000 1.00000000e-03 1.00000000e-03    C_4Sigma- 4  1.5 f  0   14.5  11    X_4Sigma- 4  1.5 f  0   13.5  10       82ChHaMe.87
17394.48240000 1.00000000e-03 1.00000000e-03    C_4Sigma- 4  1.5 f  0   12.5   9    X_4Sigma- 4  1.5 f  0   13.5  10       82ChHaMe.88
17423.21030000 1.00000000e-03 1.00000000e-03    C_4Sigma- 1  0.5 e  0   18.5  15    X_4Sigma- 1  0.5 e  0   17.5  14       82ChHaMe.89
17390.69940000 1.00000000e-03 1.00000000e-03    C_4Sigma- 1  0.5 e  0   16.5  13    X_4Sigma- 1  0.5 e  0   17.5  14       82ChHaMe.90
17421.31020000 1.00000000e-03 1.00000000e-03    C_4Sigma- 2  0.5 f  0   17.5  14    X_4Sigma- 2  0.5 f  0   16.5  13       82ChHaMe.91
17421.59260000 5.00000000e-03 5.00000000e-03    C_4Sigma- 3  1.5 e  0   16.5  14    X_4Sigma- 2  0.5 f  0   16.5  13       82ChHaMe.92
17388.76430000 1.00000000e-03 1.00000000e-03    C_4Sigma- 2  0.5 f  0   15.5  12    X_4Sigma- 2  0.5 f  0   16.5  13       82ChHaMe.93
17389.00350000 1.00000000e-03 1.00000000e-03    C_4Sigma- 3  1.5 e  0   14.5  12    X_4Sigma- 2  0.5 f  0   16.5  13       82ChHaMe.94
17421.49010000 1.00000000e-03 1.00000000e-03    C_4Sigma- 3  1.5 e  0   16.5  13    X_4Sigma- 3  1.5 e  0   15.5  12       82ChHaMe.95
17388.90300000 1.00000000e-03 1.00000000e-03    C_4Sigma- 3  1.5 e  0   14.5  11    X_4Sigma- 3  1.5 e  0   15.5  12       82ChHaMe.96
17424.51270000 1.00000000e-03 1.00000000e-03    C_4Sigma- 4  1.5 f  0   15.5  12    X_4Sigma- 4  1.5 f  0   14.5  11       82ChHaMe.97
17391.89100000 1.00000000e-03 1.00000000e-03    C_4Sigma- 4  1.5 f  0   13.5  10    X_4Sigma- 4  1.5 f  0   14.5  11       82ChHaMe.98
17422.33890000 1.00000000e-03 1.00000000e-03    C_4Sigma- 1  0.5 e  0   19.5  16    X_4Sigma- 1  0.5 e  0   18.5  15       82ChHaMe.99
17387.85560000 1.00000000e-03 1.61100000e-03    C_4Sigma- 1  0.5 e  0   17.5  14    X_4Sigma- 1  0.5 e  0   18.5  15      82ChHaMe.100
17420.49200000 1.00000000e-03 1.00000000e-03    C_4Sigma- 2  0.5 f  0   18.5  15    X_4Sigma- 2  0.5 f  0   17.5  14      82ChHaMe.101
17420.79300000 1.00000000e-03 1.00000000e-03    C_4Sigma- 3  1.5 e  0   17.5  15    X_4Sigma- 2  0.5 f  0   17.5  14      82ChHaMe.102
17385.97440000 1.00000000e-03 1.00000000e-03    C_4Sigma- 2  0.5 f  0   16.5  13    X_4Sigma- 2  0.5 f  0   17.5  14      82ChHaMe.103
17386.23480000 1.00000000e-03 1.00000000e-03    C_4Sigma- 3  1.5 e  0   15.5  13    X_4Sigma- 2  0.5 f  0   17.5  14      82ChHaMe.104
17420.71710000 1.00000000e-03 1.00000000e-03    C_4Sigma- 3  1.5 e  0   17.5  14    X_4Sigma- 3  1.5 e  0   16.5  13      82ChHaMe.105
17386.15860000 1.00000000e-03 1.00000000e-03    C_4Sigma- 3  1.5 e  0   15.5  12    X_4Sigma- 3  1.5 e  0   16.5  13      82ChHaMe.106
17423.78310000 5.00000000e-03 5.00000000e-03    C_4Sigma- 4  1.5 f  0   16.5  13    X_4Sigma- 4  1.5 f  0   15.5  12      82ChHaMe.107
17389.19060000 1.00000000e-03 1.00000000e-03    C_4Sigma- 4  1.5 f  0   14.5  11    X_4Sigma- 4  1.5 f  0   15.5  12      82ChHaMe.108
17421.36280000 1.00000000e-03 1.00000000e-03    C_4Sigma- 1  0.5 e  0   20.5  17    X_4Sigma- 1  0.5 e  0   19.5  16      82ChHaMe.109
17384.91120000 1.00000000e-03 1.00000000e-03    C_4Sigma- 1  0.5 e  0   18.5  15    X_4Sigma- 1  0.5 e  0   19.5  16      82ChHaMe.110
17419.44850000 1.00000000e-03 1.00000000e-03    C_4Sigma- 2  0.5 f  0   19.5  16    X_4Sigma- 2  0.5 f  0   18.5  15      82ChHaMe.111
17419.77110000 1.00000000e-03 1.00000000e-03    C_4Sigma- 3  1.5 e  0   18.5  16    X_4Sigma- 2  0.5 f  0   18.5  15      82ChHaMe.112
17382.96270000 1.00000000e-03 1.00000000e-03    C_4Sigma- 2  0.5 f  0   17.5  14    X_4Sigma- 2  0.5 f  0   18.5  15      82ChHaMe.113
17383.24420000 1.00000000e-03 1.00000000e-03    C_4Sigma- 3  1.5 e  0   16.5  14    X_4Sigma- 2  0.5 f  0   18.5  15      82ChHaMe.114
17419.83680000 1.00000000e-03 1.00000000e-03    C_4Sigma- 3  1.5 e  0   18.5  15    X_4Sigma- 3  1.5 e  0   17.5  14      82ChHaMe.115
17383.31010000 1.00000000e-03 1.00000000e-03    C_4Sigma- 3  1.5 e  0   16.5  13    X_4Sigma- 3  1.5 e  0   17.5  14      82ChHaMe.116
17422.94540000 1.00000000e-03 1.00000000e-03    C_4Sigma- 4  1.5 f  0   17.5  14    X_4Sigma- 4  1.5 f  0   16.5  13      82ChHaMe.117
17386.38460000 1.00000000e-03 1.00000000e-03    C_4Sigma- 4  1.5 f  0   15.5  12    X_4Sigma- 4  1.5 f  0   16.5  13      82ChHaMe.118
17420.28350000 5.00000000e-03 5.00000000e-03    C_4Sigma- 1  0.5 e  0   21.5  18    X_4Sigma- 1  0.5 e  0   20.5  17      82ChHaMe.119
17381.87410000 1.00000000e-03 1.33100000e-02    C_4Sigma- 1  0.5 e  0   19.5  16    X_4Sigma- 1  0.5 e  0   20.5  17      82ChHaMe.120
17418.41590000 1.00000000e-03 1.00000000e-03    C_4Sigma- 2  0.5 f  0   20.5  17    X_4Sigma- 2  0.5 f  0   19.5  16      82ChHaMe.121
17418.75950000 1.00000000e-03 1.00000000e-03    C_4Sigma- 3  1.5 e  0   19.5  17    X_4Sigma- 2  0.5 f  0   19.5  16      82ChHaMe.122
17379.95970000 1.00000000e-03 1.00000000e-03    C_4Sigma- 2  0.5 f  0   18.5  15    X_4Sigma- 2  0.5 f  0   19.5  16      82ChHaMe.123
17380.26160000 1.00000000e-03 1.00000000e-03    C_4Sigma- 3  1.5 e  0   17.5  15    X_4Sigma- 2  0.5 f  0   19.5  16      82ChHaMe.124
17418.85110000 1.00000000e-03 1.00000000e-03    C_4Sigma- 3  1.5 e  0   19.5  16    X_4Sigma- 3  1.5 e  0   18.5  15      82ChHaMe.125
17380.35370000 1.00000000e-03 1.00000000e-03    C_4Sigma- 3  1.5 e  0   17.5  14    X_4Sigma- 3  1.5 e  0   18.5  15      82ChHaMe.126
17421.99990000 1.00000000e-03 1.00000000e-03    C_4Sigma- 4  1.5 f  0   18.5  15    X_4Sigma- 4  1.5 f  0   17.5  14      82ChHaMe.127
17383.47330000 5.00000000e-03 5.00000000e-03    C_4Sigma- 4  1.5 f  0   16.5  13    X_4Sigma- 4  1.5 f  0   17.5  14      82ChHaMe.128
17419.09800000 1.00000000e-03 1.00000000e-03    C_4Sigma- 1  0.5 e  0   22.5  19    X_4Sigma- 1  0.5 e  0   21.5  18      82ChHaMe.129
17378.70660000 1.00000000e-03 1.00000000e-03    C_4Sigma- 1  0.5 e  0   20.5  17    X_4Sigma- 1  0.5 e  0   21.5  18      82ChHaMe.130
17417.27400000 5.00000000e-03 5.00000000e-03    C_4Sigma- 2  0.5 f  0   21.5  18    X_4Sigma- 2  0.5 f  0   20.5  17      82ChHaMe.131
17376.85020000 1.00000000e-03 1.00000000e-03    C_4Sigma- 2  0.5 f  0   19.5  16    X_4Sigma- 2  0.5 f  0   20.5  17      82ChHaMe.132
17377.17230000 1.00000000e-03 1.00000000e-03    C_4Sigma- 3  1.5 e  0   18.5  16    X_4Sigma- 2  0.5 f  0   20.5  17      82ChHaMe.133
17417.75910000 5.00000000e-03 5.00000000e-03    C_4Sigma- 3  1.5 e  0   20.5  17    X_4Sigma- 3  1.5 e  0   19.5  16      82ChHaMe.134
17377.29220000 1.00000000e-03 1.00000000e-03    C_4Sigma- 3  1.5 e  0   18.5  15    X_4Sigma- 3  1.5 e  0   19.5  16      82ChHaMe.135
17420.94760000 1.00000000e-03 1.00000000e-03    C_4Sigma- 4  1.5 f  0   19.5  16    X_4Sigma- 4  1.5 f  0   18.5  15      82ChHaMe.136
17380.45300000 1.00000000e-03 1.00000000e-03    C_4Sigma- 4  1.5 f  0   17.5  14    X_4Sigma- 4  1.5 f  0   18.5  15      82ChHaMe.137
17417.80840000 1.00000000e-03 1.00000000e-03    C_4Sigma- 1  0.5 e  0   23.5  20    X_4Sigma- 1  0.5 e  0   22.5  19      82ChHaMe.138
17375.44830000 1.00000000e-03 1.00000000e-03    C_4Sigma- 1  0.5 e  0   21.5  18    X_4Sigma- 1  0.5 e  0   22.5  19      82ChHaMe.139
17416.02610000 5.00000000e-03 6.92710000e-03    C_4Sigma- 2  0.5 f  0   22.5  19    X_4Sigma- 2  0.5 f  0   21.5  18      82ChHaMe.140
17373.63040000 1.00000000e-03 1.00000000e-03    C_4Sigma- 2  0.5 f  0   20.5  17    X_4Sigma- 2  0.5 f  0   21.5  18      82ChHaMe.141
17373.97450000 5.00000000e-03 5.00000000e-03    C_4Sigma- 3  1.5 e  0   19.5  17    X_4Sigma- 2  0.5 f  0   21.5  18      82ChHaMe.142
17416.55980000 1.00000000e-03 6.33540000e-03    C_4Sigma- 3  1.5 e  0   21.5  18    X_4Sigma- 3  1.5 e  0   20.5  17      82ChHaMe.143
17374.12540000 1.00000000e-03 1.00000000e-03    C_4Sigma- 3  1.5 e  0   19.5  16    X_4Sigma- 3  1.5 e  0   20.5  17      82ChHaMe.144
17419.78640000 1.00000000e-03 1.00000000e-03    C_4Sigma- 4  1.5 f  0   20.5  17    X_4Sigma- 4  1.5 f  0   19.5  16      82ChHaMe.145
17377.32690000 1.00000000e-03 1.00000000e-03    C_4Sigma- 4  1.5 f  0   18.5  15    X_4Sigma- 4  1.5 f  0   19.5  16      82ChHaMe.146
17416.41310000 1.00000000e-03 1.00000000e-03    C_4Sigma- 1  0.5 e  0   24.5  21    X_4Sigma- 1  0.5 e  0   23.5  20      82ChHaMe.147
17372.08660000 1.00000000e-03 1.00000000e-03    C_4Sigma- 1  0.5 e  0   22.5  19    X_4Sigma- 1  0.5 e  0   23.5  20      82ChHaMe.148
17414.67010000 1.00000000e-03 1.00000000e-03    C_4Sigma- 2  0.5 f  0   23.5  20    X_4Sigma- 2  0.5 f  0   22.5  19      82ChHaMe.149
17370.30840000 1.00000000e-03 1.00000000e-03    C_4Sigma- 2  0.5 f  0   21.5  18    X_4Sigma- 2  0.5 f  0   22.5  19      82ChHaMe.150
17415.25460000 5.00000000e-03 5.00000000e-03    C_4Sigma- 3  1.5 e  0   22.5  19    X_4Sigma- 3  1.5 e  0   21.5  18      82ChHaMe.151
17370.85700000 1.00000000e-03 1.00000000e-03    C_4Sigma- 3  1.5 e  0   20.5  17    X_4Sigma- 3  1.5 e  0   21.5  18      82ChHaMe.152
17418.51550000 1.00000000e-03 7.39900000e-03    C_4Sigma- 4  1.5 f  0   21.5  18    X_4Sigma- 4  1.5 f  0   20.5  17      82ChHaMe.153
17374.09300000 1.00000000e-03 1.00000000e-03    C_4Sigma- 4  1.5 f  0   19.5  16    X_4Sigma- 4  1.5 f  0   20.5  17      82ChHaMe.154
17414.91270000 1.00000000e-03 1.00000000e-03    C_4Sigma- 1  0.5 e  0   25.5  22    X_4Sigma- 1  0.5 e  0   24.5  21      82ChHaMe.155
17368.61740000 1.00000000e-03 1.00000000e-03    C_4Sigma- 1  0.5 e  0   23.5  20    X_4Sigma- 1  0.5 e  0   24.5  21      82ChHaMe.156
17413.21010000 5.00000000e-03 5.00000000e-03    C_4Sigma- 2  0.5 f  0   24.5  21    X_4Sigma- 2  0.5 f  0   23.5  20      82ChHaMe.157
17366.87560000 1.00000000e-03 1.00000000e-03    C_4Sigma- 2  0.5 f  0   22.5  19    X_4Sigma- 2  0.5 f  0   23.5  20      82ChHaMe.158
17413.84400000 1.00000000e-03 1.00000000e-03    C_4Sigma- 3  1.5 e  0   23.5  20    X_4Sigma- 3  1.5 e  0   22.5  19      82ChHaMe.159
17367.47040000 1.00000000e-03 1.00000000e-03    C_4Sigma- 3  1.5 e  0   21.5  18    X_4Sigma- 3  1.5 e  0   22.5  19      82ChHaMe.160
17417.13010000 1.00000000e-03 1.00000000e-03    C_4Sigma- 4  1.5 f  0   22.5  19    X_4Sigma- 4  1.5 f  0   21.5  18      82ChHaMe.161
17370.75220000 1.00000000e-03 1.00000000e-03    C_4Sigma- 4  1.5 f  0   20.5  17    X_4Sigma- 4  1.5 f  0   21.5  18      82ChHaMe.162
17413.30910000 1.00000000e-03 1.00000000e-03    C_4Sigma- 1  0.5 e  0   26.5  23    X_4Sigma- 1  0.5 e  0   25.5  22      82ChHaMe.163
17365.04670000 1.00000000e-03 1.00000000e-03    C_4Sigma- 1  0.5 e  0   24.5  21    X_4Sigma- 1  0.5 e  0   25.5  22      82ChHaMe.164
17411.64440000 1.00000000e-03 1.00000000e-03    C_4Sigma- 2  0.5 f  0   25.5  22    X_4Sigma- 2  0.5 f  0   24.5  21      82ChHaMe.165
17363.34860000 1.00000000e-03 1.00000000e-03    C_4Sigma- 2  0.5 f  0   23.5  20    X_4Sigma- 2  0.5 f  0   24.5  21      82ChHaMe.166
17412.32850000 1.00000000e-03 1.00000000e-03    C_4Sigma- 3  1.5 e  0   24.5  21    X_4Sigma- 3  1.5 e  0   23.5  20      82ChHaMe.167
17363.99380000 1.00000000e-03 1.00000000e-03    C_4Sigma- 3  1.5 e  0   22.5  19    X_4Sigma- 3  1.5 e  0   23.5  20      82ChHaMe.168
17415.61020000 1.00000000e-03 1.00000000e-03    C_4Sigma- 4  1.5 f  0   23.5  20    X_4Sigma- 4  1.5 f  0   22.5  19      82ChHaMe.169
17367.29730000 1.00000000e-03 1.00000000e-03    C_4Sigma- 4  1.5 f  0   21.5  18    X_4Sigma- 4  1.5 f  0   22.5  19      82ChHaMe.170
17411.60030000 1.00000000e-03 1.00000000e-03    C_4Sigma- 1  0.5 e  0   27.5  24    X_4Sigma- 1  0.5 e  0   26.5  23      82ChHaMe.171
17361.36850000 1.00000000e-03 1.00000000e-03    C_4Sigma- 1  0.5 e  0   25.5  22    X_4Sigma- 1  0.5 e  0   26.5  23      82ChHaMe.172
17409.97260000 1.00000000e-03 1.00000000e-03    C_4Sigma- 2  0.5 f  0   26.5  23    X_4Sigma- 2  0.5 f  0   25.5  22      82ChHaMe.173
17359.71400000 1.00000000e-03 1.00000000e-03    C_4Sigma- 2  0.5 f  0   24.5  21    X_4Sigma- 2  0.5 f  0   25.5  22      82ChHaMe.174
17410.70530000 1.00000000e-03 1.00000000e-03    C_4Sigma- 3  1.5 e  0   25.5  22    X_4Sigma- 3  1.5 e  0   24.5  21      82ChHaMe.175
17360.40860000 1.00000000e-03 1.00000000e-03    C_4Sigma- 3  1.5 e  0   23.5  20    X_4Sigma- 3  1.5 e  0   24.5  21      82ChHaMe.176
17413.77160000 1.00000000e-03 1.00000000e-03    C_4Sigma- 4  1.5 f  0   24.5  21    X_4Sigma- 4  1.5 f  0   23.5  20      82ChHaMe.177
17363.73980000 1.00000000e-03 1.00000000e-03    C_4Sigma- 4  1.5 f  0   22.5  19    X_4Sigma- 4  1.5 f  0   23.5  20      82ChHaMe.178
17409.78670000 1.00000000e-03 1.00000000e-03    C_4Sigma- 1  0.5 e  0   28.5  25    X_4Sigma- 1  0.5 e  0   27.5  24      82ChHaMe.179
17357.58800000 1.00000000e-03 1.00000000e-03    C_4Sigma- 1  0.5 e  0   26.5  23    X_4Sigma- 1  0.5 e  0   27.5  24      82ChHaMe.180
17408.19400000 1.00000000e-03 3.74200000e-03    C_4Sigma- 2  0.5 f  0   27.5  24    X_4Sigma- 2  0.5 f  0   26.5  23      82ChHaMe.181
17355.96930000 1.00000000e-03 1.00000000e-03    C_4Sigma- 2  0.5 f  0   25.5  22    X_4Sigma- 2  0.5 f  0   26.5  23      82ChHaMe.182
17408.97860000 1.00000000e-03 1.00000000e-03    C_4Sigma- 3  1.5 e  0   26.5  23    X_4Sigma- 3  1.5 e  0   25.5  22      82ChHaMe.183
17356.71320000 1.00000000e-03 1.00000000e-03    C_4Sigma- 3  1.5 e  0   24.5  21    X_4Sigma- 3  1.5 e  0   25.5  22      82ChHaMe.184
17412.57480000 1.00000000e-03 1.00000000e-03    C_4Sigma- 4  1.5 f  0   25.5  22    X_4Sigma- 4  1.5 f  0   24.5  21      82ChHaMe.185
17360.04640000 1.00000000e-03 1.00000000e-03    C_4Sigma- 4  1.5 f  0   23.5  20    X_4Sigma- 4  1.5 f  0   24.5  21      82ChHaMe.186
17407.86540000 1.00000000e-03 1.00000000e-03    C_4Sigma- 1  0.5 e  0   29.5  26    X_4Sigma- 1  0.5 e  0   28.5  25      82ChHaMe.187
17353.70480000 1.00000000e-03 1.00000000e-03    C_4Sigma- 1  0.5 e  0   27.5  24    X_4Sigma- 1  0.5 e  0   28.5  25      82ChHaMe.188
17406.31120000 1.00000000e-03 1.00000000e-03    C_4Sigma- 2  0.5 f  0   28.5  25    X_4Sigma- 2  0.5 f  0   27.5  24      82ChHaMe.189
17352.12170000 1.00000000e-03 1.00000000e-03    C_4Sigma- 2  0.5 f  0   26.5  23    X_4Sigma- 2  0.5 f  0   27.5  24      82ChHaMe.190
17407.14290000 5.00000000e-03 5.00000000e-03    C_4Sigma- 3  1.5 e  0   27.5  24    X_4Sigma- 3  1.5 e  0   26.5  23      82ChHaMe.191
17352.91430000 1.00000000e-03 1.00000000e-03    C_4Sigma- 3  1.5 e  0   25.5  22    X_4Sigma- 3  1.5 e  0   26.5  23      82ChHaMe.192
17410.71250000 1.00000000e-03 1.00000000e-03    C_4Sigma- 4  1.5 f  0   26.5  23    X_4Sigma- 4  1.5 f  0   25.5  22      82ChHaMe.193
17356.02960000 1.00000000e-03 1.00000000e-03    C_4Sigma- 4  1.5 f  0   24.5  21    X_4Sigma- 4  1.5 f  0   25.5  22      82ChHaMe.194
17357.07740000 1.00000000e-03 1.00000000e-03 C_4Sigma-_PE 4  1.5 f  0   24.5  21    X_4Sigma- 4  1.5 f  0   25.5  22      82ChHaMe.195
17405.84120000 1.00000000e-03 1.00000000e-03    C_4Sigma- 1  0.5 e  0   30.5  27    X_4Sigma- 1  0.5 e  0   29.5  26      82ChHaMe.196
17349.71790000 1.00000000e-03 2.99600000e-03    C_4Sigma- 1  0.5 e  0   28.5  25    X_4Sigma- 1  0.5 e  0   29.5  26      82ChHaMe.197
17404.32370000 1.00000000e-03 1.00000000e-03    C_4Sigma- 2  0.5 f  0   29.5  26    X_4Sigma- 2  0.5 f  0   28.5  25      82ChHaMe.198
17348.17680000 1.00000000e-03 1.00000000e-03    C_4Sigma- 2  0.5 f  0   27.5  24    X_4Sigma- 2  0.5 f  0   28.5  25      82ChHaMe.199
17405.20160000 1.00000000e-03 1.00000000e-03    C_4Sigma- 3  1.5 e  0   28.5  25    X_4Sigma- 3  1.5 e  0   27.5  24      82ChHaMe.200
17349.01400000 1.00000000e-03 1.00000000e-03    C_4Sigma- 3  1.5 e  0   26.5  23    X_4Sigma- 3  1.5 e  0   27.5  24      82ChHaMe.201
17408.79150000 1.00000000e-03 1.00000000e-03    C_4Sigma- 4  1.5 f  0   27.5  24    X_4Sigma- 4  1.5 f  0   26.5  23      82ChHaMe.202
17352.65600000 1.00000000e-03 1.00000000e-03    C_4Sigma- 4  1.5 f  0   25.5  22    X_4Sigma- 4  1.5 f  0   26.5  23      82ChHaMe.203
17403.71290000 1.00000000e-03 1.00000000e-03    C_4Sigma- 1  0.5 e  0   31.5  28    X_4Sigma- 1  0.5 e  0   30.5  27      82ChHaMe.204
17345.62490000 1.00000000e-03 1.00000000e-03    C_4Sigma- 1  0.5 e  0   29.5  26    X_4Sigma- 1  0.5 e  0   30.5  27      82ChHaMe.205
17402.22900000 1.00000000e-03 1.00000000e-03    C_4Sigma- 2  0.5 f  0   30.5  27    X_4Sigma- 2  0.5 f  0   29.5  26      82ChHaMe.206
17344.11370000 1.00000000e-03 1.00000000e-03    C_4Sigma- 2  0.5 f  0   28.5  25    X_4Sigma- 2  0.5 f  0   29.5  26      82ChHaMe.207
17403.15590000 5.00000000e-03 5.00000000e-03    C_4Sigma- 3  1.5 e  0   29.5  26    X_4Sigma- 3  1.5 e  0   28.5  25      82ChHaMe.208
17345.00520000 5.00000000e-03 5.00000000e-03    C_4Sigma- 3  1.5 e  0   27.5  24    X_4Sigma- 3  1.5 e  0   28.5  25      82ChHaMe.209
17406.77290000 1.00000000e-03 1.00000000e-03    C_4Sigma- 4  1.5 f  0   28.5  25    X_4Sigma- 4  1.5 f  0   27.5  24      82ChHaMe.210
17348.62400000 1.00000000e-03 1.00000000e-03    C_4Sigma- 4  1.5 f  0   26.5  23    X_4Sigma- 4  1.5 f  0   27.5  24      82ChHaMe.211
17401.47810000 1.00000000e-03 1.00000000e-03    C_4Sigma- 1  0.5 e  0   32.5  29    X_4Sigma- 1  0.5 e  0   31.5  28      82ChHaMe.212
17341.42900000 1.00000000e-03 1.00000000e-03    C_4Sigma- 1  0.5 e  0   30.5  27    X_4Sigma- 1  0.5 e  0   31.5  28      82ChHaMe.213
17400.03050000 1.00000000e-03 1.00000000e-03    C_4Sigma- 2  0.5 f  0   31.5  28    X_4Sigma- 2  0.5 f  0   30.5  27      82ChHaMe.214
17339.95610000 1.00000000e-03 1.00000000e-03    C_4Sigma- 2  0.5 f  0   29.5  26    X_4Sigma- 2  0.5 f  0   30.5  27      82ChHaMe.215
17401.00270000 1.00000000e-03 1.00000000e-03    C_4Sigma- 3  1.5 e  0   30.5  27    X_4Sigma- 3  1.5 e  0   29.5  26      82ChHaMe.216
17340.89080000 1.00000000e-03 1.00000000e-03    C_4Sigma- 3  1.5 e  0   28.5  25    X_4Sigma- 3  1.5 e  0   29.5  26      82ChHaMe.217
17404.65560000 1.00000000e-03 1.00000000e-03    C_4Sigma- 4  1.5 f  0   29.5  26    X_4Sigma- 4  1.5 f  0   28.5  25      82ChHaMe.218
17344.52780000 1.00000000e-03 1.00000000e-03    C_4Sigma- 4  1.5 f  0   27.5  24    X_4Sigma- 4  1.5 f  0   28.5  25      82ChHaMe.219
17399.14190000 1.00000000e-03 1.00000000e-03    C_4Sigma- 1  0.5 e  0   33.5  30    X_4Sigma- 1  0.5 e  0   32.5  29      82ChHaMe.220
17337.12770000 1.00000000e-03 1.00000000e-03    C_4Sigma- 1  0.5 e  0   31.5  28    X_4Sigma- 1  0.5 e  0   32.5  29      82ChHaMe.221
17397.72820000 1.00000000e-03 1.00000000e-03    C_4Sigma- 2  0.5 f  0   32.5  29    X_4Sigma- 2  0.5 f  0   31.5  28      82ChHaMe.222
17335.69000000 1.00000000e-03 1.00000000e-03    C_4Sigma- 2  0.5 f  0   30.5  27    X_4Sigma- 2  0.5 f  0   31.5  28      82ChHaMe.223
17398.74570000 1.00000000e-03 1.00000000e-03    C_4Sigma- 3  1.5 e  0   31.5  28    X_4Sigma- 3  1.5 e  0   30.5  27      82ChHaMe.224
17336.67170000 1.00000000e-03 1.00000000e-03    C_4Sigma- 3  1.5 e  0   29.5  26    X_4Sigma- 3  1.5 e  0   30.5  27      82ChHaMe.225
17402.43130000 1.00000000e-03 1.00000000e-03    C_4Sigma- 4  1.5 f  0   30.5  27    X_4Sigma- 4  1.5 f  0   29.5  26      82ChHaMe.226
17340.33760000 1.00000000e-03 1.00000000e-03    C_4Sigma- 4  1.5 f  0   28.5  25    X_4Sigma- 4  1.5 f  0   29.5  26      82ChHaMe.227
17396.70000000 5.00000000e-03 5.00000000e-03    C_4Sigma- 1  0.5 e  0   34.5  31    X_4Sigma- 1  0.5 e  0   33.5  30      82ChHaMe.228
17395.31720000 1.00000000e-03 1.00000000e-03    C_4Sigma- 2  0.5 f  0   33.5  30    X_4Sigma- 2  0.5 f  0   32.5  29      82ChHaMe.229
17396.38140000 5.00000000e-03 5.00000000e-03    C_4Sigma- 3  1.5 e  0   32.5  29    X_4Sigma- 3  1.5 e  0   31.5  28      82ChHaMe.230
17400.10580000 1.00000000e-03 1.00000000e-03    C_4Sigma- 4  1.5 f  0   31.5  28    X_4Sigma- 4  1.5 f  0   30.5  27      82ChHaMe.231
17336.04680000 1.00000000e-03 2.64200000e-03    C_4Sigma- 4  1.5 f  0   29.5  26    X_4Sigma- 4  1.5 f  0   30.5  27      82ChHaMe.232
17394.15580000 1.00000000e-03 1.00000000e-03    C_4Sigma- 1  0.5 e  0   35.5  32    X_4Sigma- 1  0.5 e  0   34.5  31      82ChHaMe.233
17328.21930000 1.00000000e-03 1.00000000e-03    C_4Sigma- 1  0.5 e  0   33.5  30    X_4Sigma- 1  0.5 e  0   34.5  31      82ChHaMe.234
17392.80340000 1.00000000e-03 1.00000000e-03    C_4Sigma- 2  0.5 f  0   34.5  31    X_4Sigma- 2  0.5 f  0   33.5  30      82ChHaMe.235
17326.84870000 1.00000000e-03 1.00000000e-03    C_4Sigma- 2  0.5 f  0   32.5  29    X_4Sigma- 2  0.5 f  0   33.5  30      82ChHaMe.236
17393.91140000 1.00000000e-03 1.00000000e-03    C_4Sigma- 3  1.5 e  0   33.5  30    X_4Sigma- 3  1.5 e  0   32.5  29      82ChHaMe.237
17327.92250000 1.00000000e-03 1.00000000e-03    C_4Sigma- 3  1.5 e  0   31.5  28    X_4Sigma- 3  1.5 e  0   32.5  29      82ChHaMe.238
17397.67630000 1.00000000e-03 1.00000000e-03    C_4Sigma- 4  1.5 f  0   32.5  29    X_4Sigma- 4  1.5 f  0   31.5  28      82ChHaMe.239
17391.51450000 5.00000000e-03 5.00000000e-03    C_4Sigma- 1  0.5 e  0   36.5  33    X_4Sigma- 1  0.5 e  0   35.5  32      82ChHaMe.240
17323.60860000 1.00000000e-03 1.00000000e-03    C_4Sigma- 1  0.5 e  0   34.5  31    X_4Sigma- 1  0.5 e  0   35.5  32      82ChHaMe.241
17390.18250000 1.00000000e-03 8.42500000e-03    C_4Sigma- 2  0.5 f  0   35.5  32    X_4Sigma- 2  0.5 f  0   34.5  31      82ChHaMe.242
17322.27160000 1.00000000e-03 1.00000000e-03    C_4Sigma- 2  0.5 f  0   33.5  30    X_4Sigma- 2  0.5 f  0   34.5  31      82ChHaMe.243
17391.33470000 1.00000000e-03 1.00000000e-03    C_4Sigma- 3  1.5 e  0   34.5  31    X_4Sigma- 3  1.5 e  0   33.5  30      82ChHaMe.244
17323.38970000 1.00000000e-03 1.00000000e-03    C_4Sigma- 3  1.5 e  0   32.5  29    X_4Sigma- 3  1.5 e  0   33.5  30      82ChHaMe.245
17395.13720000 1.00000000e-03 1.00000000e-03    C_4Sigma- 4  1.5 f  0   33.5  30    X_4Sigma- 4  1.5 f  0   32.5  29      82ChHaMe.246
17327.16200000 1.00000000e-03 1.00000000e-03    C_4Sigma- 4  1.5 f  0   31.5  28    X_4Sigma- 4  1.5 f  0   32.5  29      82ChHaMe.247
17388.69510000 1.00000000e-03 1.00000000e-03    C_4Sigma- 1  0.5 e  0   37.5  34    X_4Sigma- 1  0.5 e  0   36.5  33      82ChHaMe.248
17318.89620000 1.00000000e-03 1.00000000e-03    C_4Sigma- 1  0.5 e  0   35.5  32    X_4Sigma- 1  0.5 e  0   36.5  33      82ChHaMe.249
17387.47640000 1.00000000e-03 1.00000000e-03    C_4Sigma- 2  0.5 f  0   36.5  33    X_4Sigma- 2  0.5 f  0   35.5  32      82ChHaMe.250
17317.58790000 1.00000000e-03 1.00000000e-03    C_4Sigma- 2  0.5 f  0   34.5  31    X_4Sigma- 2  0.5 f  0   35.5  32      82ChHaMe.251
17388.65110000 1.00000000e-03 1.00000000e-03    C_4Sigma- 3  1.5 e  0   35.5  32    X_4Sigma- 3  1.5 e  0   34.5  31      82ChHaMe.252
17318.75090000 1.00000000e-03 1.00000000e-03    C_4Sigma- 3  1.5 e  0   33.5  30    X_4Sigma- 3  1.5 e  0   34.5  31      82ChHaMe.253
17392.49380000 1.00000000e-03 7.38900000e-03    C_4Sigma- 4  1.5 f  0   34.5  31    X_4Sigma- 4  1.5 f  0   33.5  30      82ChHaMe.254
17322.56110000 1.00000000e-03 1.00000000e-03    C_4Sigma- 4  1.5 f  0   32.5  29    X_4Sigma- 4  1.5 f  0   33.5  30      82ChHaMe.255
17385.77000000 1.00000000e-03 5.11338710e-03    C_4Sigma- 1  0.5 e  0   38.5  35    X_4Sigma- 1  0.5 e  0   37.5  34      82ChHaMe.256
17385.91010000 1.00000000e-03 1.00000000e-03 C_4Sigma-_PE 1  0.5 e  0   38.5  35    X_4Sigma- 1  0.5 e  0   37.5  34      82ChHaMe.257
17314.10030000 1.00000000e-03 1.00000000e-03    C_4Sigma- 1  0.5 e  0   36.5  33    X_4Sigma- 1  0.5 e  0   37.5  34      82ChHaMe.258
17384.61430000 1.00000000e-03 1.00000000e-03    C_4Sigma- 2  0.5 f  0   37.5  34    X_4Sigma- 2  0.5 f  0   36.5  33      82ChHaMe.259
17312.81200000 1.00000000e-03 1.00000000e-03    C_4Sigma- 2  0.5 f  0   35.5  32    X_4Sigma- 2  0.5 f  0   36.5  33      82ChHaMe.260
17385.86160000 1.00000000e-03 1.00000000e-03    C_4Sigma- 3  1.5 e  0   36.5  33    X_4Sigma- 3  1.5 e  0   35.5  32      82ChHaMe.261
17314.01650000 1.00000000e-03 1.00000000e-03    C_4Sigma- 3  1.5 e  0   34.5  31    X_4Sigma- 3  1.5 e  0   35.5  32      82ChHaMe.262
17389.74280000 1.00000000e-03 1.00000000e-03    C_4Sigma- 4  1.5 f  0   35.5  32    X_4Sigma- 4  1.5 f  0   34.5  31      82ChHaMe.263
17317.85550000 5.00000000e-03 5.00000000e-03    C_4Sigma- 4  1.5 f  0   33.5  30    X_4Sigma- 4  1.5 f  0   34.5  31      82ChHaMe.264
17382.90050000 1.00000000e-03 1.00000000e-03    C_4Sigma- 1  0.5 e  0   39.5  36    X_4Sigma- 1  0.5 e  0   38.5  35      82ChHaMe.265
17309.10840000 1.00000000e-03 1.00000000e-03    C_4Sigma- 1  0.5 e  0   37.5  34    X_4Sigma- 1  0.5 e  0   38.5  35      82ChHaMe.266
17381.69340000 1.00000000e-03 1.00000000e-03    C_4Sigma- 2  0.5 f  0   38.5  35    X_4Sigma- 2  0.5 f  0   37.5  34      82ChHaMe.267
17307.93390000 5.00000000e-03 5.00000000e-03    C_4Sigma- 2  0.5 f  0   36.5  33    X_4Sigma- 2  0.5 f  0   37.5  34      82ChHaMe.268
17382.96680000 1.00000000e-03 1.00000000e-03    C_4Sigma- 3  1.5 e  0   37.5  34    X_4Sigma- 3  1.5 e  0   36.5  33      82ChHaMe.269
17309.16240000 1.00000000e-03 1.00000000e-03    C_4Sigma- 3  1.5 e  0   35.5  32    X_4Sigma- 3  1.5 e  0   36.5  33      82ChHaMe.270
17386.88870000 1.00000000e-03 1.00000000e-03    C_4Sigma- 4  1.5 f  0   36.5  33    X_4Sigma- 4  1.5 f  0   35.5  32      82ChHaMe.271
17313.05580000 1.00000000e-03 1.00000000e-03    C_4Sigma- 4  1.5 f  0   34.5  31    X_4Sigma- 4  1.5 f  0   35.5  32      82ChHaMe.272
17379.83420000 1.00000000e-03 1.00000000e-03    C_4Sigma- 1  0.5 e  0   40.5  37    X_4Sigma- 1  0.5 e  0   39.5  36      82ChHaMe.273
17304.00950000 1.00000000e-03 1.00000000e-03    C_4Sigma- 1  0.5 e  0   38.5  35    X_4Sigma- 1  0.5 e  0   39.5  36      82ChHaMe.274
17304.15530000 1.00000000e-03 1.00000000e-03 C_4Sigma-_PE 1  0.5 e  0   38.5  35    X_4Sigma- 1  0.5 e  0   39.5  36      82ChHaMe.275
17378.63780000 1.00000000e-03 1.00000000e-03    C_4Sigma- 2  0.5 f  0   39.5  36    X_4Sigma- 2  0.5 f  0   38.5  35      82ChHaMe.276
17302.90610000 1.00000000e-03 1.00000000e-03    C_4Sigma- 2  0.5 f  0   37.5  34    X_4Sigma- 2  0.5 f  0   38.5  35      82ChHaMe.277
17379.96300000 5.00000000e-03 5.00000000e-03    C_4Sigma- 3  1.5 e  0   38.5  35    X_4Sigma- 3  1.5 e  0   37.5  34      82ChHaMe.278
17304.20410000 1.00000000e-03 1.00000000e-03    C_4Sigma- 3  1.5 e  0   36.5  33    X_4Sigma- 3  1.5 e  0   37.5  34      82ChHaMe.279
17383.92860000 1.00000000e-03 1.60900000e-03    C_4Sigma- 4  1.5 f  0   37.5  34    X_4Sigma- 4  1.5 f  0   36.5  33      82ChHaMe.280
17308.13350000 1.00000000e-03 1.00000000e-03    C_4Sigma- 4  1.5 f  0   35.5  32    X_4Sigma- 4  1.5 f  0   36.5  33      82ChHaMe.281
17376.66300000 1.00000000e-03 1.00000000e-03    C_4Sigma- 1  0.5 e  0   41.5  38    X_4Sigma- 1  0.5 e  0   40.5  37      82ChHaMe.282
17298.98420000 1.00000000e-03 1.00000000e-03    C_4Sigma- 1  0.5 e  0   39.5  36    X_4Sigma- 1  0.5 e  0   40.5  37      82ChHaMe.283
17375.48940000 1.00000000e-03 1.00000000e-03    C_4Sigma- 2  0.5 f  0   40.5  37    X_4Sigma- 2  0.5 f  0   39.5  36      82ChHaMe.284
17297.80320000 1.00000000e-03 1.00000000e-03    C_4Sigma- 2  0.5 f  0   38.5  35    X_4Sigma- 2  0.5 f  0   39.5  36      82ChHaMe.285
17376.85330000 1.00000000e-03 1.00000000e-03    C_4Sigma- 3  1.5 e  0   39.5  36    X_4Sigma- 3  1.5 e  0   38.5  35      82ChHaMe.286
17299.14690000 1.00000000e-03 1.00000000e-03    C_4Sigma- 3  1.5 e  0   37.5  34    X_4Sigma- 3  1.5 e  0   38.5  35      82ChHaMe.287
17380.86130000 1.00000000e-03 1.00000000e-03    C_4Sigma- 4  1.5 f  0   38.5  35    X_4Sigma- 4  1.5 f  0   37.5  34      82ChHaMe.288
17303.11790000 5.00000000e-03 5.00000000e-03    C_4Sigma- 4  1.5 f  0   36.5  33    X_4Sigma- 4  1.5 f  0   37.5  34      82ChHaMe.289
17373.38600000 1.00000000e-03 1.00000000e-03    C_4Sigma- 1  0.5 e  0   42.5  39    X_4Sigma- 1  0.5 e  0   41.5  38      82ChHaMe.290
17293.75500000 1.00000000e-03 1.00000000e-03    C_4Sigma- 1  0.5 e  0   40.5  37    X_4Sigma- 1  0.5 e  0   41.5  38      82ChHaMe.291
17372.23700000 1.00000000e-03 1.00000000e-03    C_4Sigma- 2  0.5 f  0   41.5  38    X_4Sigma- 2  0.5 f  0   40.5  37      82ChHaMe.292
17292.60330000 1.00000000e-03 1.00000000e-03    C_4Sigma- 2  0.5 f  0   39.5  36    X_4Sigma- 2  0.5 f  0   40.5  37      82ChHaMe.293
17293.98240000 1.00000000e-03 1.00000000e-03    C_4Sigma- 3  1.5 e  0   38.5  35    X_4Sigma- 3  1.5 e  0   39.5  36      82ChHaMe.294
17377.68850000 5.00000000e-03 5.00000000e-03    C_4Sigma- 4  1.5 f  0   39.5  36    X_4Sigma- 4  1.5 f  0   38.5  35      82ChHaMe.295
17297.99120000 1.00000000e-03 1.00000000e-03    C_4Sigma- 4  1.5 f  0   37.5  34    X_4Sigma- 4  1.5 f  0   38.5  35      82ChHaMe.296
17370.00640000 1.00000000e-03 1.00000000e-03    C_4Sigma- 1  0.5 e  0   43.5  40    X_4Sigma- 1  0.5 e  0   42.5  39      82ChHaMe.297
17288.42250000 1.00000000e-03 1.00000000e-03    C_4Sigma- 1  0.5 e  0   41.5  38    X_4Sigma- 1  0.5 e  0   42.5  39      82ChHaMe.298
17368.87540000 1.00000000e-03 1.00000000e-03    C_4Sigma- 2  0.5 f  0   42.5  39    X_4Sigma- 2  0.5 f  0   41.5  38      82ChHaMe.299
17370.29470000 1.00000000e-03 1.00000000e-03    C_4Sigma- 3  1.5 e  0   41.5  38    X_4Sigma- 3  1.5 e  0   40.5  37      82ChHaMe.300
17288.70930000 1.00000000e-03 1.00000000e-03    C_4Sigma- 3  1.5 e  0   39.5  36    X_4Sigma- 3  1.5 e  0   40.5  37      82ChHaMe.301
17374.40710000 1.00000000e-03 1.00000000e-03    C_4Sigma- 4  1.5 f  0   40.5  37    X_4Sigma- 4  1.5 f  0   39.5  36      82ChHaMe.302
17292.76460000 1.00000000e-03 1.00000000e-03    C_4Sigma- 4  1.5 f  0   38.5  35    X_4Sigma- 4  1.5 f  0   39.5  36      82ChHaMe.303
17371.02710000 1.00000000e-03 1.00000000e-03    C_4Sigma- 4  1.5 f  0   41.5  38    X_4Sigma- 4  1.5 f  0   40.5  37      82ChHaMe.304
17361.83570000 5.00000000e-03 5.00000000e-03    C_4Sigma- 2  0.5 f  0   44.5  41    X_4Sigma- 2  0.5 f  0   43.5  40      82ChHaMe.305
17367.52700000 5.00000000e-03 5.00000000e-03    C_4Sigma- 4  1.5 f  0   42.5  39    X_4Sigma- 4  1.5 f  0   41.5  38      82ChHaMe.306
17363.85220000 5.00000000e-03 5.00000000e-03    C_4Sigma- 4  1.5 f  0   43.5  40    X_4Sigma- 4  1.5 f  0   42.5  39      82ChHaMe.307
17356.28190000 5.00000000e-03 5.00000000e-03    C_4Sigma- 3  1.5 e  0   45.5  42    X_4Sigma- 3  1.5 e  0   44.5  41      82ChHaMe.308
17360.23330000 5.00000000e-03 5.00000000e-03    C_4Sigma- 4  1.5 f  0   44.5  41    X_4Sigma- 4  1.5 f  0   43.5  40      82ChHaMe.309
17352.33490000 5.00000000e-03 5.00000000e-03    C_4Sigma- 3  1.5 e  0   46.5  43    X_4Sigma- 3  1.5 e  0   45.5  42      82ChHaMe.310
17356.31620000 5.00000000e-03 5.00000000e-03    C_4Sigma- 4  1.5 f  0   45.5  42    X_4Sigma- 4  1.5 f  0   44.5  41      82ChHaMe.311
17348.35060000 5.00000000e-03 5.00000000e-03    C_4Sigma- 3  1.5 e  0   47.5  44    X_4Sigma- 3  1.5 e  0   46.5  43      82ChHaMe.312
17352.50500000 5.00000000e-03 5.00000000e-03    C_4Sigma- 4  1.5 f  0   46.5  43    X_4Sigma- 4  1.5 f  0   45.5  42      82ChHaMe.313
17348.48560000 1.00000000e-03 1.00000000e-03    C_4Sigma- 4  1.5 f  0   47.5  44    X_4Sigma- 4  1.5 f  0   46.5  43      82ChHaMe.314
17424.62880000 5.00000000e-03 5.00000000e-03    C_4Sigma- 1  0.5 e  0    4.5   2    X_4Sigma- 1  0.5 e  0    3.5   1      82ChHaMe.315
17425.14780000 5.00000000e-03 5.00000000e-03    C_4Sigma- 1  0.5 e  0    5.5   3    X_4Sigma- 1  0.5 e  0    4.5   2      82ChHaMe.316
17425.58470000 1.00000000e-03 1.00000000e-03    C_4Sigma- 1  0.5 e  0    6.5   4    X_4Sigma- 1  0.5 e  0    5.5   3      82ChHaMe.317
17416.77340000 5.00000000e-03 5.00000000e-03    C_4Sigma- 1  0.5 e  0    4.5   2    X_4Sigma- 1  0.5 e  0    5.5   3      82ChHaMe.318
17416.76280000 5.00000000e-03 5.00000000e-03    C_4Sigma- 1  0.5 e  0    4.5   3    X_4Sigma- 1  0.5 e  0    5.5   3      82ChHaMe.319
17414.65930000 5.00000000e-03 5.00000000e-03    C_4Sigma- 2  0.5 f  0    3.5   1    X_4Sigma- 2  0.5 f  0    4.5   2      82ChHaMe.320
17425.93130000 5.00000000e-03 5.00000000e-03    C_4Sigma- 1  0.5 e  0    7.5   5    X_4Sigma- 1  0.5 e  0    6.5   4      82ChHaMe.321
17415.13950000 1.00000000e-03 1.00000000e-03    C_4Sigma- 1  0.5 e  0    5.5   3    X_4Sigma- 1  0.5 e  0    6.5   4      82ChHaMe.322
17412.97760000 1.00000000e-03 1.00000000e-03    C_4Sigma- 2  0.5 f  0    4.5   2    X_4Sigma- 2  0.5 f  0    5.5   3      82ChHaMe.323
17411.98730000 1.00000000e-03 1.00000000e-03    C_4Sigma- 3  1.5 e  0    3.5   1    X_4Sigma- 3  1.5 e  0    4.5   2      82ChHaMe.324
17425.03230000 1.00000000e-03 1.00000000e-03    C_4Sigma- 4  1.5 f  0    4.5   2    X_4Sigma- 4  1.5 f  0    3.5   1      82ChHaMe.325
17426.18280000 5.00000000e-03 5.00000000e-03    C_4Sigma- 1  0.5 e  0    8.5   6    X_4Sigma- 1  0.5 e  0    7.5   5      82ChHaMe.326
17413.41560000 1.00000000e-03 1.00000000e-03    C_4Sigma- 1  0.5 e  0    6.5   4    X_4Sigma- 1  0.5 e  0    7.5   5      82ChHaMe.327
17411.24540000 5.00000000e-03 5.00000000e-03    C_4Sigma- 2  0.5 f  0    5.5   3    X_4Sigma- 2  0.5 f  0    6.5   4      82ChHaMe.328
17410.43980000 1.00000000e-03 1.00000000e-03    C_4Sigma- 3  1.5 e  0    4.5   2    X_4Sigma- 3  1.5 e  0    5.5   3      82ChHaMe.329
17410.48120000 1.00000000e-03 1.00000000e-03    C_4Sigma- 2  0.5 f  0    5.5   2    X_4Sigma- 3  1.5 e  0    5.5   3      82ChHaMe.330
17425.65580000 5.00000000e-03 5.00000000e-03    C_4Sigma- 4  1.5 f  0    5.5   3    X_4Sigma- 4  1.5 f  0    4.5   2      82ChHaMe.331
17426.34460000 5.00000000e-03 5.00000000e-03    C_4Sigma- 1  0.5 e  0    9.5   7    X_4Sigma- 1  0.5 e  0    8.5   6      82ChHaMe.332
17411.59500000 1.00000000e-03 1.00000000e-03    C_4Sigma- 1  0.5 e  0    7.5   5    X_4Sigma- 1  0.5 e  0    8.5   6      82ChHaMe.333
17424.18000000 5.00000000e-03 5.00000000e-03    C_4Sigma- 2  0.5 f  0    8.5   6    X_4Sigma- 2  0.5 f  0    7.5   5      82ChHaMe.334
17409.39030000 5.00000000e-03 5.00000000e-03    C_4Sigma- 2  0.5 f  0    6.5   4    X_4Sigma- 2  0.5 f  0    7.5   5      82ChHaMe.335
17409.44180000 5.00000000e-03 5.00000000e-03    C_4Sigma- 3  1.5 e  0    5.5   4    X_4Sigma- 2  0.5 f  0    7.5   5      82ChHaMe.336
17423.63240000 1.00000000e-03 1.00000000e-03    C_4Sigma- 3  1.5 e  0    7.5   5    X_4Sigma- 3  1.5 e  0    6.5   4      82ChHaMe.337
17408.80130000 1.00000000e-03 1.00000000e-03    C_4Sigma- 3  1.5 e  0    5.5   3    X_4Sigma- 3  1.5 e  0    6.5   4      82ChHaMe.338
17408.76600000 1.00000000e-03 1.00000000e-03    C_4Sigma- 2  0.5 f  0    6.5   3    X_4Sigma- 3  1.5 e  0    6.5   4      82ChHaMe.339
17426.10770000 1.00000000e-03 1.00000000e-03    C_4Sigma- 4  1.5 f  0    6.5   4    X_4Sigma- 4  1.5 f  0    5.5   3      82ChHaMe.340
17426.39850000 1.00000000e-03 1.00000000e-03    C_4Sigma- 1  0.5 e  0   10.5   8    X_4Sigma- 1  0.5 e  0    9.5   7      82ChHaMe.341
17409.67640000 1.00000000e-03 1.00000000e-03    C_4Sigma- 1  0.5 e  0    8.5   6    X_4Sigma- 1  0.5 e  0    9.5   7      82ChHaMe.342
17424.25400000 1.00000000e-03 3.21900000e-03    C_4Sigma- 2  0.5 f  0    9.5   7    X_4Sigma- 2  0.5 f  0    8.5   6      82ChHaMe.343
17407.49020000 1.00000000e-03 1.00000000e-03    C_4Sigma- 2  0.5 f  0    7.5   5    X_4Sigma- 2  0.5 f  0    8.5   6      82ChHaMe.344
17407.56050000 5.00000000e-03 5.00000000e-03    C_4Sigma- 3  1.5 e  0    6.5   5    X_4Sigma- 2  0.5 f  0    8.5   6      82ChHaMe.345
17407.01880000 1.00000000e-03 1.00000000e-03    C_4Sigma- 3  1.5 e  0    6.5   4    X_4Sigma- 3  1.5 e  0    7.5   5      82ChHaMe.346
17426.40790000 5.00000000e-03 5.00000000e-03    C_4Sigma- 4  1.5 f  0    7.5   5    X_4Sigma- 4  1.5 f  0    6.5   4      82ChHaMe.347
17409.55600000 1.00000000e-03 1.00000000e-03    C_4Sigma- 4  1.5 f  0    5.5   3    X_4Sigma- 4  1.5 f  0    6.5   4      82ChHaMe.348
17426.35420000 1.00000000e-03 1.00000000e-03    C_4Sigma- 1  0.5 e  0   11.5   9    X_4Sigma- 1  0.5 e  0   10.5   8      82ChHaMe.349
17407.65700000 5.00000000e-03 5.00000000e-03    C_4Sigma- 1  0.5 e  0    9.5   7    X_4Sigma- 1  0.5 e  0   10.5   8      82ChHaMe.350
17424.23330000 1.00000000e-03 1.00000000e-03    C_4Sigma- 2  0.5 f  0   10.5   8    X_4Sigma- 2  0.5 f  0    9.5   7      82ChHaMe.351
17405.49560000 1.00000000e-03 1.00000000e-03    C_4Sigma- 2  0.5 f  0    8.5   6    X_4Sigma- 2  0.5 f  0    9.5   7      82ChHaMe.352
17405.58760000 5.00000000e-03 5.00000000e-03    C_4Sigma- 3  1.5 e  0    7.5   6    X_4Sigma- 2  0.5 f  0    9.5   7      82ChHaMe.353
17405.13170000 1.00000000e-03 1.00000000e-03    C_4Sigma- 3  1.5 e  0    7.5   5    X_4Sigma- 3  1.5 e  0    8.5   6      82ChHaMe.354
17426.58020000 1.00000000e-03 3.80900000e-03    C_4Sigma- 4  1.5 f  0    8.5   6    X_4Sigma- 4  1.5 f  0    7.5   5      82ChHaMe.355
17407.75550000 1.00000000e-03 1.00000000e-03    C_4Sigma- 4  1.5 f  0    6.5   4    X_4Sigma- 4  1.5 f  0    7.5   5      82ChHaMe.356
17426.20830000 1.00000000e-03 1.00000000e-03    C_4Sigma- 1  0.5 e  0   12.5  10    X_4Sigma- 1  0.5 e  0   11.5   9      82ChHaMe.357
17405.53490000 1.00000000e-03 1.00000000e-03    C_4Sigma- 1  0.5 e  0   10.5   8    X_4Sigma- 1  0.5 e  0   11.5   9      82ChHaMe.358
17424.11500000 1.00000000e-03 1.26920000e-03    C_4Sigma- 2  0.5 f  0   11.5   9    X_4Sigma- 2  0.5 f  0   10.5   8      82ChHaMe.359
17403.40350000 1.00000000e-03 1.00000000e-03    C_4Sigma- 2  0.5 f  0    9.5   7    X_4Sigma- 2  0.5 f  0   10.5   8      82ChHaMe.360
17403.51900000 1.00000000e-03 1.00000000e-03    C_4Sigma- 3  1.5 e  0    8.5   7    X_4Sigma- 2  0.5 f  0   10.5   8      82ChHaMe.361
17403.13430000 1.00000000e-03 1.00000000e-03    C_4Sigma- 3  1.5 e  0    8.5   6    X_4Sigma- 3  1.5 e  0    9.5   7      82ChHaMe.362
17426.63010000 1.00000000e-03 1.00000000e-03    C_4Sigma- 4  1.5 f  0    9.5   7    X_4Sigma- 4  1.5 f  0    8.5   6      82ChHaMe.363
17405.83410000 1.00000000e-03 1.00000000e-03    C_4Sigma- 4  1.5 f  0    7.5   5    X_4Sigma- 4  1.5 f  0    8.5   6      82ChHaMe.364
17425.96020000 1.00000000e-03 1.00000000e-03    C_4Sigma- 1  0.5 e  0   13.5  11    X_4Sigma- 1  0.5 e  0   12.5  10      82ChHaMe.365
17403.31250000 1.00000000e-03 1.00000000e-03    C_4Sigma- 1  0.5 e  0   11.5   9    X_4Sigma- 1  0.5 e  0   12.5  10      82ChHaMe.366
17423.90020000 5.00000000e-03 5.00000000e-03    C_4Sigma- 2  0.5 f  0   12.5  10    X_4Sigma- 2  0.5 f  0   11.5   9      82ChHaMe.367
17401.21320000 5.00000000e-03 5.00000000e-03    C_4Sigma- 2  0.5 f  0   10.5   8    X_4Sigma- 2  0.5 f  0   11.5   9      82ChHaMe.368
17423.76100000 5.00000000e-03 5.00000000e-03    C_4Sigma- 3  1.5 e  0   11.5   9    X_4Sigma- 3  1.5 e  0   10.5   8      82ChHaMe.369
17401.02890000 5.00000000e-03 5.00000000e-03    C_4Sigma- 3  1.5 e  0    9.5   7    X_4Sigma- 3  1.5 e  0   10.5   8      82ChHaMe.370
17426.56290000 1.00000000e-03 1.00000000e-03    C_4Sigma- 4  1.5 f  0   10.5   8    X_4Sigma- 4  1.5 f  0    9.5   7      82ChHaMe.371
17403.79230000 1.00000000e-03 1.00000000e-03    C_4Sigma- 4  1.5 f  0    8.5   6    X_4Sigma- 4  1.5 f  0    9.5   7      82ChHaMe.372
17425.60890000 1.00000000e-03 1.00000000e-03    C_4Sigma- 1  0.5 e  0   14.5  12    X_4Sigma- 1  0.5 e  0   13.5  11      82ChHaMe.373
17400.98630000 1.00000000e-03 1.00000000e-03    C_4Sigma- 1  0.5 e  0   12.5  10    X_4Sigma- 1  0.5 e  0   13.5  11      82ChHaMe.374
17423.58340000 1.00000000e-03 1.00000000e-03    C_4Sigma- 2  0.5 f  0   13.5  11    X_4Sigma- 2  0.5 f  0   12.5  10      82ChHaMe.375
17398.92580000 1.00000000e-03 1.00000000e-03    C_4Sigma- 2  0.5 f  0   11.5   9    X_4Sigma- 2  0.5 f  0   12.5  10      82ChHaMe.376
17423.51950000 1.00000000e-03 1.00000000e-03    C_4Sigma- 3  1.5 e  0   12.5  10    X_4Sigma- 3  1.5 e  0   11.5   9      82ChHaMe.377
17398.81740000 5.00000000e-03 5.00000000e-03    C_4Sigma- 3  1.5 e  0   10.5   8    X_4Sigma- 3  1.5 e  0   11.5   9      82ChHaMe.378
17398.66550000 5.00000000e-03 5.00000000e-03    C_4Sigma- 2  0.5 f  0   11.5   8    X_4Sigma- 3  1.5 e  0   11.5   9      82ChHaMe.379
17426.38080000 5.00000000e-03 5.00000000e-03    C_4Sigma- 4  1.5 f  0   11.5   9    X_4Sigma- 4  1.5 f  0   10.5   8      82ChHaMe.380
17401.64280000 5.00000000e-03 5.00000000e-03    C_4Sigma- 4  1.5 f  0    9.5   7    X_4Sigma- 4  1.5 f  0   10.5   8      82ChHaMe.381
17425.15350000 1.00000000e-03 1.00000000e-03    C_4Sigma- 1  0.5 e  0   15.5  13    X_4Sigma- 1  0.5 e  0   14.5  12      82ChHaMe.382
17398.56000000 1.00000000e-03 1.00000000e-03    C_4Sigma- 1  0.5 e  0   13.5  11    X_4Sigma- 1  0.5 e  0   14.5  12      82ChHaMe.383
17396.53750000 5.00000000e-03 5.00000000e-03    C_4Sigma- 2  0.5 f  0   12.5  10    X_4Sigma- 2  0.5 f  0   13.5  11      82ChHaMe.384
17422.94920000 5.00000000e-03 5.00000000e-03    C_4Sigma- 2  0.5 f  0   14.5  11    X_4Sigma- 3  1.5 e  0   12.5  10      82ChHaMe.385
17396.32200000 1.00000000e-03 1.00000000e-03    C_4Sigma- 2  0.5 f  0   12.5   9    X_4Sigma- 3  1.5 e  0   12.5  10      82ChHaMe.386
17426.09000000 1.00000000e-03 1.00000000e-03    C_4Sigma- 4  1.5 f  0   12.5  10    X_4Sigma- 4  1.5 f  0   11.5   9      82ChHaMe.387
17399.37920000 1.00000000e-03 1.00000000e-03    C_4Sigma- 4  1.5 f  0   10.5   8    X_4Sigma- 4  1.5 f  0   11.5   9      82ChHaMe.388
17424.59470000 1.00000000e-03 1.00000000e-03    C_4Sigma- 1  0.5 e  0   16.5  14    X_4Sigma- 1  0.5 e  0   15.5  13      82ChHaMe.389
17396.02770000 1.00000000e-03 1.00000000e-03    C_4Sigma- 1  0.5 e  0   14.5  12    X_4Sigma- 1  0.5 e  0   15.5  13      82ChHaMe.390
17422.65020000 5.00000000e-03 5.00000000e-03    C_4Sigma- 2  0.5 f  0   15.5  13    X_4Sigma- 2  0.5 f  0   14.5  12      82ChHaMe.391
17422.90060000 5.00000000e-03 5.00000000e-03    C_4Sigma- 3  1.5 e  0   14.5  13    X_4Sigma- 2  0.5 f  0   14.5  12      82ChHaMe.392
17394.05040000 5.00000000e-03 5.00000000e-03    C_4Sigma- 2  0.5 f  0   13.5  11    X_4Sigma- 2  0.5 f  0   14.5  12      82ChHaMe.393
17394.25570000 1.00000000e-03 1.00000000e-03    C_4Sigma- 3  1.5 e  0   12.5  11    X_4Sigma- 2  0.5 f  0   14.5  12      82ChHaMe.394
17422.70890000 1.00000000e-03 1.00000000e-03    C_4Sigma- 3  1.5 e  0   14.5  12    X_4Sigma- 3  1.5 e  0   13.5  11      82ChHaMe.395
17422.47080000 1.00000000e-03 1.49720000e-03    C_4Sigma- 2  0.5 f  0   15.5  12    X_4Sigma- 3  1.5 e  0   13.5  11      82ChHaMe.396
17394.06510000 1.00000000e-03 1.00000000e-03    C_4Sigma- 3  1.5 e  0   12.5  10    X_4Sigma- 3  1.5 e  0   13.5  11      82ChHaMe.397
17393.86950000 1.00000000e-03 1.00000000e-03    C_4Sigma- 2  0.5 f  0   13.5  10    X_4Sigma- 3  1.5 e  0   13.5  11      82ChHaMe.398
17425.68610000 1.00000000e-03 1.00000000e-03    C_4Sigma- 4  1.5 f  0   13.5  11    X_4Sigma- 4  1.5 f  0   12.5  10      82ChHaMe.399
17397.00590000 1.00000000e-03 1.00000000e-03    C_4Sigma- 4  1.5 f  0   11.5   9    X_4Sigma- 4  1.5 f  0   12.5  10      82ChHaMe.400
17423.93140000 5.00000000e-03 5.00000000e-03    C_4Sigma- 1  0.5 e  0   17.5  15    X_4Sigma- 1  0.5 e  0   16.5  14      82ChHaMe.401
17393.39230000 1.00000000e-03 1.00000000e-03    C_4Sigma- 1  0.5 e  0   15.5  13    X_4Sigma- 1  0.5 e  0   16.5  14      82ChHaMe.402
17422.03460000 5.00000000e-03 5.00000000e-03    C_4Sigma- 2  0.5 f  0   16.5  14    X_4Sigma- 2  0.5 f  0   15.5  13      82ChHaMe.403
17422.30510000 5.00000000e-03 5.00000000e-03    C_4Sigma- 3  1.5 e  0   15.5  14    X_4Sigma- 2  0.5 f  0   15.5  13      82ChHaMe.404
17391.46130000 5.00000000e-03 5.00000000e-03    C_4Sigma- 2  0.5 f  0   14.5  12    X_4Sigma- 2  0.5 f  0   15.5  13      82ChHaMe.405
17391.68860000 1.00000000e-03 1.00000000e-03    C_4Sigma- 3  1.5 e  0   13.5  12    X_4Sigma- 2  0.5 f  0   15.5  13      82ChHaMe.406
17422.14090000 5.00000000e-03 5.00000000e-03    C_4Sigma- 3  1.5 e  0   15.5  13    X_4Sigma- 3  1.5 e  0   14.5  12      82ChHaMe.407
17421.88080000 1.00000000e-03 1.00000000e-03    C_4Sigma- 2  0.5 f  0   16.5  13    X_4Sigma- 3  1.5 e  0   14.5  12      82ChHaMe.408
17391.52510000 5.00000000e-03 5.00000000e-03    C_4Sigma- 3  1.5 e  0   13.5  11    X_4Sigma- 3  1.5 e  0   14.5  12      82ChHaMe.409
17391.30800000 1.00000000e-03 1.00000000e-03    C_4Sigma- 2  0.5 f  0   14.5  11    X_4Sigma- 3  1.5 e  0   14.5  12      82ChHaMe.410
17425.17450000 1.00000000e-03 1.00000000e-03    C_4Sigma- 4  1.5 f  0   14.5  12    X_4Sigma- 4  1.5 f  0   13.5  11      82ChHaMe.411
17394.52290000 1.00000000e-03 1.00000000e-03    C_4Sigma- 4  1.5 f  0   12.5  10    X_4Sigma- 4  1.5 f  0   13.5  11      82ChHaMe.412
17423.16500000 5.00000000e-03 5.00000000e-03    C_4Sigma- 1  0.5 e  0   18.5  16    X_4Sigma- 1  0.5 e  0   17.5  15      82ChHaMe.413
17390.65370000 1.00000000e-03 1.00000000e-03    C_4Sigma- 1  0.5 e  0   16.5  14    X_4Sigma- 1  0.5 e  0   17.5  15      82ChHaMe.414
17421.31870000 5.00000000e-03 5.00000000e-03    C_4Sigma- 2  0.5 f  0   17.5  15    X_4Sigma- 2  0.5 f  0   16.5  14      82ChHaMe.415
17421.61010000 1.00000000e-03 1.00000000e-03    C_4Sigma- 3  1.5 e  0   16.5  15    X_4Sigma- 2  0.5 f  0   16.5  14      82ChHaMe.416
17388.77370000 5.00000000e-03 5.00000000e-03    C_4Sigma- 2  0.5 f  0   15.5  13    X_4Sigma- 2  0.5 f  0   16.5  14      82ChHaMe.417
17389.02280000 1.00000000e-03 1.00000000e-03    C_4Sigma- 3  1.5 e  0   14.5  13    X_4Sigma- 2  0.5 f  0   16.5  14      82ChHaMe.418
17421.46250000 1.00000000e-03 1.00000000e-03    C_4Sigma- 3  1.5 e  0   16.5  14    X_4Sigma- 3  1.5 e  0   15.5  13      82ChHaMe.419
17421.18160000 1.00000000e-03 1.00000000e-03    C_4Sigma- 2  0.5 f  0   17.5  14    X_4Sigma- 3  1.5 e  0   15.5  13      82ChHaMe.420
17388.87550000 1.00000000e-03 1.00000000e-03    C_4Sigma- 3  1.5 e  0   14.5  12    X_4Sigma- 3  1.5 e  0   15.5  13      82ChHaMe.421
17388.63650000 1.00000000e-03 1.00000000e-03    C_4Sigma- 2  0.5 f  0   15.5  12    X_4Sigma- 3  1.5 e  0   15.5  13      82ChHaMe.422
17424.55450000 5.00000000e-03 5.00000000e-03    C_4Sigma- 4  1.5 f  0   15.5  13    X_4Sigma- 4  1.5 f  0   14.5  12      82ChHaMe.423
17391.93260000 1.00000000e-03 1.00000000e-03    C_4Sigma- 4  1.5 f  0   13.5  11    X_4Sigma- 4  1.5 f  0   14.5  12      82ChHaMe.424
17422.29280000 5.00000000e-03 1.36300000e-02    C_4Sigma- 1  0.5 e  0   19.5  17    X_4Sigma- 1  0.5 e  0   18.5  16      82ChHaMe.425
17387.80940000 1.00000000e-03 1.00000000e-03    C_4Sigma- 1  0.5 e  0   17.5  15    X_4Sigma- 1  0.5 e  0   18.5  16      82ChHaMe.426
17420.34190000 1.00000000e-03 1.00000000e-03    C_4Sigma- 2  0.5 f  0   18.5  16    X_4Sigma- 2  0.5 f  0   17.5  15      82ChHaMe.427
17420.65370000 1.00000000e-03 1.00000000e-03    C_4Sigma- 3  1.5 e  0   17.5  16    X_4Sigma- 2  0.5 f  0   17.5  15      82ChHaMe.428
17385.82510000 1.00000000e-03 1.00000000e-03    C_4Sigma- 2  0.5 f  0   16.5  14    X_4Sigma- 2  0.5 f  0   17.5  15      82ChHaMe.429
17386.09540000 1.00000000e-03 1.00000000e-03    C_4Sigma- 3  1.5 e  0   15.5  14    X_4Sigma- 2  0.5 f  0   17.5  15      82ChHaMe.430
17420.67300000 1.00000000e-03 1.00000000e-03    C_4Sigma- 3  1.5 e  0   17.5  15    X_4Sigma- 3  1.5 e  0   16.5  14      82ChHaMe.431
17420.37120000 1.00000000e-03 1.00000000e-03    C_4Sigma- 2  0.5 f  0   18.5  15    X_4Sigma- 3  1.5 e  0   16.5  14      82ChHaMe.432
17386.11450000 1.00000000e-03 1.00000000e-03    C_4Sigma- 3  1.5 e  0   15.5  13    X_4Sigma- 3  1.5 e  0   16.5  14      82ChHaMe.433
17385.85470000 1.00000000e-03 1.00000000e-03    C_4Sigma- 2  0.5 f  0   16.5  13    X_4Sigma- 3  1.5 e  0   16.5  14      82ChHaMe.434
17423.82530000 1.00000000e-03 1.00000000e-03    C_4Sigma- 4  1.5 f  0   16.5  14    X_4Sigma- 4  1.5 f  0   15.5  13      82ChHaMe.435
17389.23260000 1.00000000e-03 1.00000000e-03    C_4Sigma- 4  1.5 f  0   14.5  12    X_4Sigma- 4  1.5 f  0   15.5  13      82ChHaMe.436
17421.31580000 1.00000000e-03 1.00000000e-03    C_4Sigma- 1  0.5 e  0   20.5  18    X_4Sigma- 1  0.5 e  0   19.5  17      82ChHaMe.437
17384.86470000 1.00000000e-03 1.00000000e-03    C_4Sigma- 1  0.5 e  0   18.5  16    X_4Sigma- 1  0.5 e  0   19.5  17      82ChHaMe.438
17419.41760000 1.00000000e-03 1.00000000e-03    C_4Sigma- 2  0.5 f  0   19.5  17    X_4Sigma- 2  0.5 f  0   18.5  16      82ChHaMe.439
17419.75010000 1.00000000e-03 1.00000000e-03    C_4Sigma- 3  1.5 e  0   18.5  17    X_4Sigma- 2  0.5 f  0   18.5  16      82ChHaMe.440
17382.93130000 1.00000000e-03 1.00000000e-03    C_4Sigma- 2  0.5 f  0   17.5  15    X_4Sigma- 2  0.5 f  0   18.5  16      82ChHaMe.441
17383.22300000 1.00000000e-03 1.00000000e-03    C_4Sigma- 3  1.5 e  0   16.5  15    X_4Sigma- 2  0.5 f  0   18.5  16      82ChHaMe.442
17419.89570000 5.00000000e-03 5.00000000e-03    C_4Sigma- 3  1.5 e  0   18.5  16    X_4Sigma- 3  1.5 e  0   17.5  15      82ChHaMe.443
17419.57380000 1.00000000e-03 1.00000000e-03    C_4Sigma- 2  0.5 f  0   19.5  16    X_4Sigma- 3  1.5 e  0   17.5  15      82ChHaMe.444
17383.36950000 1.00000000e-03 6.67520000e-03    C_4Sigma- 3  1.5 e  0   16.5  16    X_4Sigma- 3  1.5 e  0   17.5  15      82ChHaMe.445
17383.08790000 1.00000000e-03 1.00000000e-03    C_4Sigma- 2  0.5 f  0   17.5  14    X_4Sigma- 3  1.5 e  0   17.5  15      82ChHaMe.446
17422.98890000 1.00000000e-03 1.00000000e-03    C_4Sigma- 4  1.5 f  0   17.5  15    X_4Sigma- 4  1.5 f  0   16.5  14      82ChHaMe.447
17386.42740000 1.00000000e-03 1.00000000e-03    C_4Sigma- 4  1.5 f  0   15.5  13    X_4Sigma- 4  1.5 f  0   16.5  14      82ChHaMe.448
17420.23590000 1.00000000e-03 1.00000000e-03    C_4Sigma- 1  0.5 e  0   21.5  19    X_4Sigma- 1  0.5 e  0   20.5  18      82ChHaMe.449
17381.82730000 1.00000000e-03 1.00000000e-03    C_4Sigma- 1  0.5 e  0   19.5  17    X_4Sigma- 1  0.5 e  0   20.5  18      82ChHaMe.450
17418.38450000 1.00000000e-03 1.00000000e-03    C_4Sigma- 2  0.5 f  0   20.5  18    X_4Sigma- 2  0.5 f  0   19.5  17      82ChHaMe.451
17418.73630000 1.00000000e-03 1.00000000e-03    C_4Sigma- 3  1.5 e  0   19.5  18    X_4Sigma- 2  0.5 f  0   19.5  17      82ChHaMe.452
17379.92780000 1.00000000e-03 1.00000000e-03    C_4Sigma- 2  0.5 f  0   18.5  16    X_4Sigma- 2  0.5 f  0   19.5  17      82ChHaMe.453
17380.23970000 1.00000000e-03 1.00000000e-03    C_4Sigma- 3  1.5 e  0   17.5  16    X_4Sigma- 2  0.5 f  0   19.5  17      82ChHaMe.454
17418.89910000 1.00000000e-03 1.00000000e-03    C_4Sigma- 3  1.5 e  0   19.5  17    X_4Sigma- 3  1.5 e  0   18.5  16      82ChHaMe.455
17418.55650000 1.00000000e-03 1.00000000e-03    C_4Sigma- 2  0.5 f  0   20.5  17    X_4Sigma- 3  1.5 e  0   18.5  16      82ChHaMe.456
17380.40220000 1.00000000e-03 1.00000000e-03    C_4Sigma- 3  1.5 e  0   17.5  15    X_4Sigma- 3  1.5 e  0   18.5  16      82ChHaMe.457
17380.10040000 1.00000000e-03 1.00000000e-03    C_4Sigma- 2  0.5 f  0   18.5  15    X_4Sigma- 3  1.5 e  0   18.5  16      82ChHaMe.458
17422.04390000 1.00000000e-03 1.00000000e-03    C_4Sigma- 4  1.5 f  0   18.5  16    X_4Sigma- 4  1.5 f  0   17.5  15      82ChHaMe.459
17383.51730000 5.00000000e-03 5.00000000e-03    C_4Sigma- 4  1.5 f  0   16.5  14    X_4Sigma- 4  1.5 f  0   17.5  15      82ChHaMe.460
17419.05060000 1.00000000e-03 1.00000000e-03    C_4Sigma- 1  0.5 e  0   22.5  20    X_4Sigma- 1  0.5 e  0   21.5  19      82ChHaMe.461
17378.65940000 5.00000000e-03 5.00000000e-03    C_4Sigma- 1  0.5 e  0   20.5  18    X_4Sigma- 1  0.5 e  0   21.5  19      82ChHaMe.462
17417.24330000 1.00000000e-03 1.00000000e-03    C_4Sigma- 2  0.5 f  0   21.5  19    X_4Sigma- 2  0.5 f  0   20.5  18      82ChHaMe.463
17376.81870000 1.00000000e-03 1.00000000e-03    C_4Sigma- 2  0.5 f  0   19.5  17    X_4Sigma- 2  0.5 f  0   20.5  18      82ChHaMe.464
17377.15080000 1.00000000e-03 1.00000000e-03    C_4Sigma- 3  1.5 e  0   18.5  17    X_4Sigma- 2  0.5 f  0   20.5  18      82ChHaMe.465
17417.80010000 1.00000000e-03 1.00000000e-03    C_4Sigma- 3  1.5 e  0   20.5  18    X_4Sigma- 3  1.5 e  0   19.5  17      82ChHaMe.466
17377.33370000 1.00000000e-03 1.00000000e-03    C_4Sigma- 3  1.5 e  0   18.5  16    X_4Sigma- 3  1.5 e  0   19.5  17      82ChHaMe.467
17377.01240000 1.00000000e-03 1.00000000e-03    C_4Sigma- 2  0.5 f  0   19.5  16    X_4Sigma- 3  1.5 e  0   19.5  17      82ChHaMe.468
17420.99200000 1.00000000e-03 1.00000000e-03    C_4Sigma- 4  1.5 f  0   19.5  17    X_4Sigma- 4  1.5 f  0   18.5  16      82ChHaMe.469
17380.49750000 1.00000000e-03 1.00000000e-03    C_4Sigma- 4  1.5 f  0   17.5  15    X_4Sigma- 4  1.5 f  0   18.5  16      82ChHaMe.470
17417.76040000 1.00000000e-03 1.00000000e-03    C_4Sigma- 1  0.5 e  0   23.5  21    X_4Sigma- 1  0.5 e  0   22.5  20      82ChHaMe.471
17375.40050000 1.00000000e-03 1.00000000e-03    C_4Sigma- 1  0.5 e  0   21.5  19    X_4Sigma- 1  0.5 e  0   22.5  20      82ChHaMe.472
17415.99540000 1.00000000e-03 6.93528346e-03    C_4Sigma- 2  0.5 f  0   22.5  20    X_4Sigma- 2  0.5 f  0   21.5  19      82ChHaMe.473
17373.60070000 1.00000000e-03 1.00000000e-03    C_4Sigma- 2  0.5 f  0   20.5  18    X_4Sigma- 2  0.5 f  0   21.5  19      82ChHaMe.474
17373.95470000 5.00000000e-03 5.00000000e-03    C_4Sigma- 3  1.5 e  0   19.5  18    X_4Sigma- 2  0.5 f  0   21.5  19      82ChHaMe.475
17416.59670000 1.00000000e-03 5.85700000e-03    C_4Sigma- 3  1.5 e  0   21.5  19    X_4Sigma- 3  1.5 e  0   20.5  18      82ChHaMe.476
17374.16200000 1.00000000e-03 1.59910000e-03    C_4Sigma- 3  1.5 e  0   19.5  17    X_4Sigma- 3  1.5 e  0   20.5  18      82ChHaMe.477
17419.83150000 1.00000000e-03 2.49200000e-03    C_4Sigma- 4  1.5 f  0   20.5  18    X_4Sigma- 4  1.5 f  0   19.5  17      82ChHaMe.478
17377.37160000 1.00000000e-03 1.00000000e-03    C_4Sigma- 4  1.5 f  0   18.5  16    X_4Sigma- 4  1.5 f  0   19.5  17      82ChHaMe.479
17416.36550000 5.00000000e-03 5.00000000e-03    C_4Sigma- 1  0.5 e  0   24.5  22    X_4Sigma- 1  0.5 e  0   23.5  21      82ChHaMe.480
17372.03900000 1.00000000e-03 1.00000000e-03    C_4Sigma- 1  0.5 e  0   22.5  20    X_4Sigma- 1  0.5 e  0   23.5  21      82ChHaMe.481
17414.64070000 1.00000000e-03 1.00000000e-03    C_4Sigma- 2  0.5 f  0   23.5  21    X_4Sigma- 2  0.5 f  0   22.5  20      82ChHaMe.482
17370.27830000 1.00000000e-03 2.89230000e-03    C_4Sigma- 2  0.5 f  0   21.5  19    X_4Sigma- 2  0.5 f  0   22.5  20      82ChHaMe.483
17415.28840000 1.00000000e-03 1.00000000e-03    C_4Sigma- 3  1.5 e  0   22.5  20    X_4Sigma- 3  1.5 e  0   21.5  19      82ChHaMe.484
17370.89070000 1.00000000e-03 1.00000000e-03    C_4Sigma- 3  1.5 e  0   20.5  18    X_4Sigma- 3  1.5 e  0   21.5  19      82ChHaMe.485
17418.56110000 1.00000000e-03 7.28100000e-03    C_4Sigma- 4  1.5 f  0   21.5  19    X_4Sigma- 4  1.5 f  0   20.5  18      82ChHaMe.486
17374.13760000 1.00000000e-03 1.00000000e-03    C_4Sigma- 4  1.5 f  0   19.5  17    X_4Sigma- 4  1.5 f  0   20.5  18      82ChHaMe.487
17414.86490000 1.00000000e-03 1.00000000e-03    C_4Sigma- 1  0.5 e  0   25.5  23    X_4Sigma- 1  0.5 e  0   24.5  22      82ChHaMe.488
17368.57000000 1.00000000e-03 1.00000000e-03    C_4Sigma- 1  0.5 e  0   23.5  21    X_4Sigma- 1  0.5 e  0   24.5  22      82ChHaMe.489
17413.18150000 1.00000000e-03 1.91500000e-03    C_4Sigma- 2  0.5 f  0   24.5  22    X_4Sigma- 2  0.5 f  0   23.5  21      82ChHaMe.490
17366.84730000 1.00000000e-03 1.00000000e-03    C_4Sigma- 2  0.5 f  0   22.5  20    X_4Sigma- 2  0.5 f  0   23.5  21      82ChHaMe.491
17413.87440000 1.00000000e-03 2.16700000e-03    C_4Sigma- 3  1.5 e  0   23.5  21    X_4Sigma- 3  1.5 e  0   22.5  20      82ChHaMe.492
17367.50180000 1.00000000e-03 1.00000000e-03    C_4Sigma- 3  1.5 e  0   21.5  19    X_4Sigma- 3  1.5 e  0   22.5  20      82ChHaMe.493
17417.17580000 1.00000000e-03 1.00000000e-03    C_4Sigma- 4  1.5 f  0   22.5  20    X_4Sigma- 4  1.5 f  0   21.5  19      82ChHaMe.494
17370.80210000 1.00000000e-03 1.00000000e-03    C_4Sigma- 4  1.5 f  0   20.5  18    X_4Sigma- 4  1.5 f  0   21.5  19      82ChHaMe.495
17413.26120000 1.00000000e-03 1.00000000e-03    C_4Sigma- 1  0.5 e  0   26.5  24    X_4Sigma- 1  0.5 e  0   25.5  23      82ChHaMe.496
17364.99740000 1.00000000e-03 1.00000000e-03    C_4Sigma- 1  0.5 e  0   24.5  22    X_4Sigma- 1  0.5 e  0   25.5  23      82ChHaMe.497
17411.61580000 1.00000000e-03 1.00000000e-03    C_4Sigma- 2  0.5 f  0   25.5  23    X_4Sigma- 2  0.5 f  0   24.5  22      82ChHaMe.498
17363.32110000 1.00000000e-03 1.00000000e-03    C_4Sigma- 2  0.5 f  0   23.5  21    X_4Sigma- 2  0.5 f  0   24.5  22      82ChHaMe.499
17412.35780000 1.00000000e-03 1.00000000e-03    C_4Sigma- 3  1.5 e  0   24.5  22    X_4Sigma- 3  1.5 e  0   23.5  21      82ChHaMe.500
17364.02370000 1.00000000e-03 1.00000000e-03    C_4Sigma- 3  1.5 e  0   22.5  20    X_4Sigma- 3  1.5 e  0   23.5  21      82ChHaMe.501
17415.65680000 1.00000000e-03 1.94230000e-03    C_4Sigma- 4  1.5 f  0   23.5  21    X_4Sigma- 4  1.5 f  0   22.5  20      82ChHaMe.502
17367.34370000 1.00000000e-03 1.00000000e-03    C_4Sigma- 4  1.5 f  0   21.5  19    X_4Sigma- 4  1.5 f  0   22.5  20      82ChHaMe.503
17411.54960000 5.00000000e-03 5.00000000e-03    C_4Sigma- 1  0.5 e  0   27.5  25    X_4Sigma- 1  0.5 e  0   26.5  24      82ChHaMe.504
17361.32030000 1.00000000e-03 1.00000000e-03    C_4Sigma- 1  0.5 e  0   25.5  23    X_4Sigma- 1  0.5 e  0   26.5  24      82ChHaMe.505
17409.94570000 1.00000000e-03 1.00000000e-03    C_4Sigma- 2  0.5 f  0   26.5  24    X_4Sigma- 2  0.5 f  0   25.5  23      82ChHaMe.506
17359.68710000 1.00000000e-03 1.00000000e-03    C_4Sigma- 2  0.5 f  0   24.5  22    X_4Sigma- 2  0.5 f  0   25.5  23      82ChHaMe.507
17410.73500000 1.00000000e-03 1.00000000e-03    C_4Sigma- 3  1.5 e  0   25.5  23    X_4Sigma- 3  1.5 e  0   24.5  22      82ChHaMe.508
17360.43640000 1.00000000e-03 1.00000000e-03    C_4Sigma- 3  1.5 e  0   23.5  21    X_4Sigma- 3  1.5 e  0   24.5  22      82ChHaMe.509
17413.81830000 1.00000000e-03 1.00000000e-03    C_4Sigma- 4  1.5 f  0   24.5  22    X_4Sigma- 4  1.5 f  0   23.5  21      82ChHaMe.510
17363.78640000 1.00000000e-03 1.00000000e-03    C_4Sigma- 4  1.5 f  0   22.5  20    X_4Sigma- 4  1.5 f  0   23.5  21      82ChHaMe.511
17409.73760000 1.00000000e-03 1.00000000e-03    C_4Sigma- 1  0.5 e  0   28.5  26    X_4Sigma- 1  0.5 e  0   27.5  25      82ChHaMe.512
17357.53930000 1.00000000e-03 1.00000000e-03    C_4Sigma- 1  0.5 e  0   26.5  24    X_4Sigma- 1  0.5 e  0   27.5  25      82ChHaMe.513
17408.16780000 1.00000000e-03 3.61400000e-03    C_4Sigma- 2  0.5 f  0   27.5  25    X_4Sigma- 2  0.5 f  0   26.5  24      82ChHaMe.514
17355.94320000 1.00000000e-03 1.00000000e-03    C_4Sigma- 2  0.5 f  0   25.5  23    X_4Sigma- 2  0.5 f  0   26.5  24      82ChHaMe.515
17409.00600000 1.00000000e-03 1.00000000e-03    C_4Sigma- 3  1.5 e  0   26.5  24    X_4Sigma- 3  1.5 e  0   25.5  23      82ChHaMe.516
17356.73970000 1.00000000e-03 1.00000000e-03    C_4Sigma- 3  1.5 e  0   24.5  22    X_4Sigma- 3  1.5 e  0   25.5  23      82ChHaMe.517
17412.61890000 1.00000000e-03 1.00000000e-03    C_4Sigma- 4  1.5 f  0   25.5  23    X_4Sigma- 4  1.5 f  0   24.5  22      82ChHaMe.518
17360.09320000 1.00000000e-03 1.00000000e-03    C_4Sigma- 4  1.5 f  0   23.5  21    X_4Sigma- 4  1.5 f  0   24.5  22      82ChHaMe.519
17407.81780000 1.00000000e-03 1.00000000e-03    C_4Sigma- 1  0.5 e  0   29.5  27    X_4Sigma- 1  0.5 e  0   28.5  26      82ChHaMe.520
17353.65540000 1.00000000e-03 1.00000000e-03    C_4Sigma- 1  0.5 e  0   27.5  25    X_4Sigma- 1  0.5 e  0   28.5  26      82ChHaMe.521
17406.28470000 1.00000000e-03 1.00000000e-03    C_4Sigma- 2  0.5 f  0   28.5  26    X_4Sigma- 2  0.5 f  0   27.5  25      82ChHaMe.522
17352.09550000 1.00000000e-03 1.00000000e-03    C_4Sigma- 2  0.5 f  0   26.5  24    X_4Sigma- 2  0.5 f  0   27.5  25      82ChHaMe.523
17407.16830000 1.00000000e-03 1.00000000e-03    C_4Sigma- 3  1.5 e  0   27.5  25    X_4Sigma- 3  1.5 e  0   26.5  24      82ChHaMe.524
17352.94090000 1.00000000e-03 1.00000000e-03    C_4Sigma- 3  1.5 e  0   25.5  23    X_4Sigma- 3  1.5 e  0   26.5  24      82ChHaMe.525
17410.76130000 1.00000000e-03 1.00000000e-03    C_4Sigma- 4  1.5 f  0   26.5  24    X_4Sigma- 4  1.5 f  0   25.5  23      82ChHaMe.526
17356.07550000 1.00000000e-03 1.00000000e-03    C_4Sigma- 4  1.5 f  0   24.5  22    X_4Sigma- 4  1.5 f  0   25.5  23      82ChHaMe.527
17357.12350000 1.00000000e-03 1.00000000e-03 C_4Sigma-_PE 4  1.5 f  0   24.5  22    X_4Sigma- 4  1.5 f  0   25.5  23      82ChHaMe.528
17405.79250000 1.00000000e-03 1.00000000e-03    C_4Sigma- 1  0.5 e  0   30.5  28    X_4Sigma- 1  0.5 e  0   29.5  27      82ChHaMe.529
17349.66730000 1.00000000e-03 4.22940000e-03    C_4Sigma- 1  0.5 e  0   28.5  26    X_4Sigma- 1  0.5 e  0   29.5  27      82ChHaMe.530
17404.29680000 1.00000000e-03 1.00000000e-03    C_4Sigma- 2  0.5 f  0   29.5  27    X_4Sigma- 2  0.5 f  0   28.5  26      82ChHaMe.531
17348.15110000 1.00000000e-03 1.00000000e-03    C_4Sigma- 2  0.5 f  0   27.5  25    X_4Sigma- 2  0.5 f  0   28.5  26      82ChHaMe.532
17405.22760000 1.00000000e-03 1.00000000e-03    C_4Sigma- 3  1.5 e  0   28.5  26    X_4Sigma- 3  1.5 e  0   27.5  25      82ChHaMe.533
17349.04020000 1.00000000e-03 1.00000000e-03    C_4Sigma- 3  1.5 e  0   26.5  24    X_4Sigma- 3  1.5 e  0   27.5  25      82ChHaMe.534
17408.83880000 5.00000000e-03 5.00000000e-03    C_4Sigma- 4  1.5 f  0   27.5  25    X_4Sigma- 4  1.5 f  0   26.5  24      82ChHaMe.535
17352.70390000 1.00000000e-03 1.00000000e-03    C_4Sigma- 4  1.5 f  0   25.5  23    X_4Sigma- 4  1.5 f  0   26.5  24      82ChHaMe.536
17403.66370000 1.00000000e-03 1.00000000e-03    C_4Sigma- 1  0.5 e  0   31.5  29    X_4Sigma- 1  0.5 e  0   30.5  28      82ChHaMe.537
17345.57540000 1.00000000e-03 1.00000000e-03    C_4Sigma- 1  0.5 e  0   29.5  27    X_4Sigma- 1  0.5 e  0   30.5  28      82ChHaMe.538
17402.20340000 1.00000000e-03 1.00000000e-03    C_4Sigma- 2  0.5 f  0   30.5  28    X_4Sigma- 2  0.5 f  0   29.5  27      82ChHaMe.539
17344.08880000 1.00000000e-03 1.00000000e-03    C_4Sigma- 2  0.5 f  0   28.5  26    X_4Sigma- 2  0.5 f  0   29.5  27      82ChHaMe.540
17403.18060000 1.00000000e-03 1.00000000e-03    C_4Sigma- 3  1.5 e  0   29.5  27    X_4Sigma- 3  1.5 e  0   28.5  26      82ChHaMe.541
17345.02890000 5.00000000e-03 5.00000000e-03    C_4Sigma- 3  1.5 e  0   27.5  25    X_4Sigma- 3  1.5 e  0   28.5  26      82ChHaMe.542
17406.82060000 1.00000000e-03 1.00000000e-03    C_4Sigma- 4  1.5 f  0   28.5  26    X_4Sigma- 4  1.5 f  0   27.5  25      82ChHaMe.543
17348.67070000 1.00000000e-03 1.00000000e-03    C_4Sigma- 4  1.5 f  0   26.5  24    X_4Sigma- 4  1.5 f  0   27.5  25      82ChHaMe.544
17401.42960000 1.00000000e-03 1.00000000e-03    C_4Sigma- 1  0.5 e  0   32.5  30    X_4Sigma- 1  0.5 e  0   31.5  29      82ChHaMe.545
17341.37840000 1.00000000e-03 1.00000000e-03    C_4Sigma- 1  0.5 e  0   30.5  28    X_4Sigma- 1  0.5 e  0   31.5  29      82ChHaMe.546
17400.00480000 1.00000000e-03 1.00000000e-03    C_4Sigma- 2  0.5 f  0   31.5  29    X_4Sigma- 2  0.5 f  0   30.5  28      82ChHaMe.547
17339.93080000 1.00000000e-03 1.00000000e-03    C_4Sigma- 2  0.5 f  0   29.5  27    X_4Sigma- 2  0.5 f  0   30.5  28      82ChHaMe.548
17401.02740000 5.00000000e-03 5.00000000e-03    C_4Sigma- 3  1.5 e  0   30.5  28    X_4Sigma- 3  1.5 e  0   29.5  27      82ChHaMe.549
17340.91530000 1.00000000e-03 1.00000000e-03    C_4Sigma- 3  1.5 e  0   28.5  26    X_4Sigma- 3  1.5 e  0   29.5  27      82ChHaMe.550
17404.70290000 1.00000000e-03 1.00000000e-03    C_4Sigma- 4  1.5 f  0   29.5  27    X_4Sigma- 4  1.5 f  0   28.5  26      82ChHaMe.551
17344.57510000 1.00000000e-03 1.00000000e-03    C_4Sigma- 4  1.5 f  0   27.5  25    X_4Sigma- 4  1.5 f  0   28.5  26      82ChHaMe.552
17399.09220000 1.00000000e-03 1.00000000e-03    C_4Sigma- 1  0.5 e  0   33.5  31    X_4Sigma- 1  0.5 e  0   32.5  30      82ChHaMe.553
17337.07870000 1.00000000e-03 1.00000000e-03    C_4Sigma- 1  0.5 e  0   31.5  29    X_4Sigma- 1  0.5 e  0   32.5  30      82ChHaMe.554
17397.70290000 1.00000000e-03 1.00000000e-03    C_4Sigma- 2  0.5 f  0   32.5  30    X_4Sigma- 2  0.5 f  0   31.5  29      82ChHaMe.555
17335.66550000 1.00000000e-03 1.00000000e-03    C_4Sigma- 2  0.5 f  0   30.5  28    X_4Sigma- 2  0.5 f  0   31.5  29      82ChHaMe.556
17398.77140000 5.00000000e-03 5.00000000e-03    C_4Sigma- 3  1.5 e  0   31.5  29    X_4Sigma- 3  1.5 e  0   30.5  28      82ChHaMe.557
17336.69670000 1.00000000e-03 1.00000000e-03    C_4Sigma- 3  1.5 e  0   29.5  27    X_4Sigma- 3  1.5 e  0   30.5  28      82ChHaMe.558
17402.47910000 1.00000000e-03 1.00000000e-03    C_4Sigma- 4  1.5 f  0   30.5  28    X_4Sigma- 4  1.5 f  0   29.5  27      82ChHaMe.559
17340.38440000 1.00000000e-03 1.00000000e-03    C_4Sigma- 4  1.5 f  0   28.5  26    X_4Sigma- 4  1.5 f  0   29.5  27      82ChHaMe.560
17396.65000000 1.00000000e-03 1.00000000e-03    C_4Sigma- 1  0.5 e  0   34.5  32    X_4Sigma- 1  0.5 e  0   33.5  31      82ChHaMe.561
17395.29150000 1.00000000e-03 1.00000000e-03    C_4Sigma- 2  0.5 f  0   33.5  31    X_4Sigma- 2  0.5 f  0   32.5  30      82ChHaMe.562
17396.40370000 1.00000000e-03 1.00000000e-03    C_4Sigma- 3  1.5 e  0   32.5  30    X_4Sigma- 3  1.5 e  0   31.5  29      82ChHaMe.563
17400.15370000 1.00000000e-03 1.00000000e-03    C_4Sigma- 4  1.5 f  0   31.5  29    X_4Sigma- 4  1.5 f  0   30.5  28      82ChHaMe.564
17336.09440000 1.00000000e-03 1.84930000e-03    C_4Sigma- 4  1.5 f  0   29.5  27    X_4Sigma- 4  1.5 f  0   30.5  28      82ChHaMe.565
17394.10640000 1.00000000e-03 1.00000000e-03    C_4Sigma- 1  0.5 e  0   35.5  33    X_4Sigma- 1  0.5 e  0   34.5  32      82ChHaMe.566
17328.17060000 1.00000000e-03 1.00000000e-03    C_4Sigma- 1  0.5 e  0   33.5  31    X_4Sigma- 1  0.5 e  0   34.5  32      82ChHaMe.567
17392.77860000 1.00000000e-03 1.00000000e-03    C_4Sigma- 2  0.5 f  0   34.5  32    X_4Sigma- 2  0.5 f  0   33.5  31      82ChHaMe.568
17326.82450000 1.00000000e-03 1.00000000e-03    C_4Sigma- 2  0.5 f  0   32.5  30    X_4Sigma- 2  0.5 f  0   33.5  31      82ChHaMe.569
17393.93430000 1.00000000e-03 1.00000000e-03    C_4Sigma- 3  1.5 e  0   33.5  31    X_4Sigma- 3  1.5 e  0   32.5  30      82ChHaMe.570
17327.94610000 1.00000000e-03 1.00000000e-03    C_4Sigma- 3  1.5 e  0   31.5  29    X_4Sigma- 3  1.5 e  0   32.5  30      82ChHaMe.571
17397.72420000 1.00000000e-03 1.00000000e-03    C_4Sigma- 4  1.5 f  0   32.5  30    X_4Sigma- 4  1.5 f  0   31.5  29      82ChHaMe.572
17391.46780000 5.00000000e-03 5.00000000e-03    C_4Sigma- 1  0.5 e  0   36.5  34    X_4Sigma- 1  0.5 e  0   35.5  33      82ChHaMe.573
17323.55980000 1.00000000e-03 1.00000000e-03    C_4Sigma- 1  0.5 e  0   34.5  32    X_4Sigma- 1  0.5 e  0   35.5  33      82ChHaMe.574
17390.15840000 1.00000000e-03 8.11900000e-03    C_4Sigma- 2  0.5 f  0   35.5  33    X_4Sigma- 2  0.5 f  0   34.5  32      82ChHaMe.575
17322.24750000 1.00000000e-03 1.00000000e-03    C_4Sigma- 2  0.5 f  0   33.5  31    X_4Sigma- 2  0.5 f  0   34.5  32      82ChHaMe.576
17391.35740000 1.00000000e-03 1.00000000e-03    C_4Sigma- 3  1.5 e  0   34.5  32    X_4Sigma- 3  1.5 e  0   33.5  31      82ChHaMe.577
17323.41270000 1.00000000e-03 1.00000000e-03    C_4Sigma- 3  1.5 e  0   32.5  30    X_4Sigma- 3  1.5 e  0   33.5  31      82ChHaMe.578
17395.18560000 1.00000000e-03 1.00000000e-03    C_4Sigma- 4  1.5 f  0   33.5  31    X_4Sigma- 4  1.5 f  0   32.5  30      82ChHaMe.579
17327.21060000 1.00000000e-03 1.00000000e-03    C_4Sigma- 4  1.5 f  0   31.5  29    X_4Sigma- 4  1.5 f  0   32.5  30      82ChHaMe.580
17388.64710000 1.00000000e-03 1.00000000e-03    C_4Sigma- 1  0.5 e  0   37.5  35    X_4Sigma- 1  0.5 e  0   36.5  34      82ChHaMe.581
17318.84560000 5.00000000e-03 5.00000000e-03    C_4Sigma- 1  0.5 e  0   35.5  33    X_4Sigma- 1  0.5 e  0   36.5  34      82ChHaMe.582
17387.45180000 1.00000000e-03 1.00000000e-03    C_4Sigma- 2  0.5 f  0   36.5  34    X_4Sigma- 2  0.5 f  0   35.5  33      82ChHaMe.583
17317.56390000 1.00000000e-03 1.00000000e-03    C_4Sigma- 2  0.5 f  0   34.5  32    X_4Sigma- 2  0.5 f  0   35.5  33      82ChHaMe.584
17388.67380000 1.00000000e-03 1.00000000e-03    C_4Sigma- 3  1.5 e  0   35.5  33    X_4Sigma- 3  1.5 e  0   34.5  32      82ChHaMe.585
17318.77310000 1.00000000e-03 1.00000000e-03    C_4Sigma- 3  1.5 e  0   33.5  31    X_4Sigma- 3  1.5 e  0   34.5  32      82ChHaMe.586
17392.54230000 1.00000000e-03 8.44200000e-03    C_4Sigma- 4  1.5 f  0   34.5  32    X_4Sigma- 4  1.5 f  0   33.5  31      82ChHaMe.587
17322.60980000 1.00000000e-03 1.00000000e-03    C_4Sigma- 4  1.5 f  0   32.5  30    X_4Sigma- 4  1.5 f  0   33.5  31      82ChHaMe.588
17385.73390000 1.00000000e-03 1.00000000e-03    C_4Sigma- 1  0.5 e  0   38.5  36    X_4Sigma- 1  0.5 e  0   37.5  35      82ChHaMe.589
17385.87160000 1.00000000e-03 1.00000000e-03 C_4Sigma-_PE 1  0.5 e  0   38.5  36    X_4Sigma- 1  0.5 e  0   37.5  35      82ChHaMe.590
17314.04570000 1.00000000e-03 1.00000000e-03    C_4Sigma- 1  0.5 e  0   36.5  34    X_4Sigma- 1  0.5 e  0   37.5  35      82ChHaMe.591
17384.58800000 1.00000000e-03 1.00000000e-03    C_4Sigma- 2  0.5 f  0   37.5  35    X_4Sigma- 2  0.5 f  0   36.5  34      82ChHaMe.592
17312.78740000 1.00000000e-03 1.00000000e-03    C_4Sigma- 2  0.5 f  0   35.5  33    X_4Sigma- 2  0.5 f  0   36.5  34      82ChHaMe.593
17385.88400000 1.00000000e-03 1.00000000e-03    C_4Sigma- 3  1.5 e  0   36.5  34    X_4Sigma- 3  1.5 e  0   35.5  33      82ChHaMe.594
17314.03760000 1.00000000e-03 1.00000000e-03    C_4Sigma- 3  1.5 e  0   34.5  32    X_4Sigma- 3  1.5 e  0   35.5  33      82ChHaMe.595
17389.79140000 1.00000000e-03 1.00000000e-03    C_4Sigma- 4  1.5 f  0   35.5  33    X_4Sigma- 4  1.5 f  0   34.5  32      82ChHaMe.596
17317.90420000 5.00000000e-03 5.00000000e-03    C_4Sigma- 4  1.5 f  0   33.5  31    X_4Sigma- 4  1.5 f  0   34.5  32      82ChHaMe.597
17382.85230000 5.00000000e-03 5.00000000e-03    C_4Sigma- 1  0.5 e  0   39.5  37    X_4Sigma- 1  0.5 e  0   38.5  36      82ChHaMe.598
17309.06050000 1.00000000e-03 1.00000000e-03    C_4Sigma- 1  0.5 e  0   37.5  35    X_4Sigma- 1  0.5 e  0   38.5  36      82ChHaMe.599
17381.67020000 1.00000000e-03 1.00000000e-03    C_4Sigma- 2  0.5 f  0   38.5  36    X_4Sigma- 2  0.5 f  0   37.5  35      82ChHaMe.600
17307.90890000 1.00000000e-03 1.00000000e-03    C_4Sigma- 2  0.5 f  0   36.5  34    X_4Sigma- 2  0.5 f  0   37.5  35      82ChHaMe.601
17382.98900000 1.00000000e-03 1.00000000e-03    C_4Sigma- 3  1.5 e  0   37.5  35    X_4Sigma- 3  1.5 e  0   36.5  34      82ChHaMe.602
17309.18450000 1.00000000e-03 1.00000000e-03    C_4Sigma- 3  1.5 e  0   35.5  33    X_4Sigma- 3  1.5 e  0   36.5  34      82ChHaMe.603
17386.93660000 1.00000000e-03 1.00000000e-03    C_4Sigma- 4  1.5 f  0   36.5  34    X_4Sigma- 4  1.5 f  0   35.5  33      82ChHaMe.604
17313.10560000 1.00000000e-03 1.00000000e-03    C_4Sigma- 4  1.5 f  0   34.5  32    X_4Sigma- 4  1.5 f  0   35.5  33      82ChHaMe.605
17379.78410000 1.00000000e-03 1.00000000e-03    C_4Sigma- 1  0.5 e  0   40.5  38    X_4Sigma- 1  0.5 e  0   39.5  37      82ChHaMe.606
17303.97870000 1.00000000e-03 1.00000000e-03    C_4Sigma- 1  0.5 e  0   38.5  36    X_4Sigma- 1  0.5 e  0   39.5  37      82ChHaMe.607
17304.11680000 1.00000000e-03 1.00000000e-03 C_4Sigma-_PE 1  0.5 e  0   38.5  36    X_4Sigma- 1  0.5 e  0   39.5  37      82ChHaMe.608
17378.61400000 5.00000000e-03 5.00000000e-03    C_4Sigma- 2  0.5 f  0   39.5  37    X_4Sigma- 2  0.5 f  0   38.5  36      82ChHaMe.609
17302.88350000 1.00000000e-03 1.00000000e-03    C_4Sigma- 2  0.5 f  0   37.5  35    X_4Sigma- 2  0.5 f  0   38.5  36      82ChHaMe.610
17379.98520000 1.00000000e-03 1.00000000e-03    C_4Sigma- 3  1.5 e  0   38.5  36    X_4Sigma- 3  1.5 e  0   37.5  35      82ChHaMe.611
17304.22600000 1.00000000e-03 1.00000000e-03    C_4Sigma- 3  1.5 e  0   36.5  34    X_4Sigma- 3  1.5 e  0   37.5  35      82ChHaMe.612
17383.97780000 1.00000000e-03 3.31300000e-03    C_4Sigma- 4  1.5 f  0   37.5  35    X_4Sigma- 4  1.5 f  0   36.5  34      82ChHaMe.613
17308.18290000 1.00000000e-03 1.00000000e-03    C_4Sigma- 4  1.5 f  0   35.5  33    X_4Sigma- 4  1.5 f  0   36.5  34      82ChHaMe.614
17376.61300000 1.00000000e-03 1.00000000e-03    C_4Sigma- 1  0.5 e  0   41.5  39    X_4Sigma- 1  0.5 e  0   40.5  38      82ChHaMe.615
17298.93400000 1.00000000e-03 1.00000000e-03    C_4Sigma- 1  0.5 e  0   39.5  37    X_4Sigma- 1  0.5 e  0   40.5  38      82ChHaMe.616
17375.46600000 1.00000000e-03 1.00000000e-03    C_4Sigma- 2  0.5 f  0   40.5  38    X_4Sigma- 2  0.5 f  0   39.5  37      82ChHaMe.617
17297.78080000 1.00000000e-03 1.00000000e-03    C_4Sigma- 2  0.5 f  0   38.5  36    X_4Sigma- 2  0.5 f  0   39.5  37      82ChHaMe.618
17376.87490000 1.00000000e-03 1.00000000e-03    C_4Sigma- 3  1.5 e  0   39.5  37    X_4Sigma- 3  1.5 e  0   38.5  36      82ChHaMe.619
17299.16830000 1.00000000e-03 1.00000000e-03    C_4Sigma- 3  1.5 e  0   37.5  35    X_4Sigma- 3  1.5 e  0   38.5  36      82ChHaMe.620
17380.91040000 1.00000000e-03 1.00000000e-03    C_4Sigma- 4  1.5 f  0   38.5  36    X_4Sigma- 4  1.5 f  0   37.5  35      82ChHaMe.621
17303.16530000 5.00000000e-03 5.00000000e-03    C_4Sigma- 4  1.5 f  0   36.5  34    X_4Sigma- 4  1.5 f  0   37.5  35      82ChHaMe.622
17373.33620000 1.00000000e-03 1.00000000e-03    C_4Sigma- 1  0.5 e  0   42.5  40    X_4Sigma- 1  0.5 e  0   41.5  39      82ChHaMe.623
17293.70530000 1.00000000e-03 1.00000000e-03    C_4Sigma- 1  0.5 e  0   40.5  38    X_4Sigma- 1  0.5 e  0   41.5  39      82ChHaMe.624
17372.21320000 1.00000000e-03 1.00000000e-03    C_4Sigma- 2  0.5 f  0   41.5  39    X_4Sigma- 2  0.5 f  0   40.5  38      82ChHaMe.625
17292.57830000 1.00000000e-03 1.00000000e-03    C_4Sigma- 2  0.5 f  0   39.5  37    X_4Sigma- 2  0.5 f  0   40.5  38      82ChHaMe.626
17373.65180000 1.00000000e-03 1.00000000e-03    C_4Sigma- 3  1.5 e  0   40.5  38    X_4Sigma- 3  1.5 e  0   39.5  37      82ChHaMe.627
17294.00260000 1.00000000e-03 1.00000000e-03    C_4Sigma- 3  1.5 e  0   38.5  36    X_4Sigma- 3  1.5 e  0   39.5  37      82ChHaMe.628
17377.73690000 5.00000000e-03 5.00000000e-03    C_4Sigma- 4  1.5 f  0   39.5  37    X_4Sigma- 4  1.5 f  0   38.5  36      82ChHaMe.629
17298.03980000 1.00000000e-03 1.00000000e-03    C_4Sigma- 4  1.5 f  0   37.5  35    X_4Sigma- 4  1.5 f  0   38.5  36      82ChHaMe.630
17369.95610000 1.00000000e-03 1.00000000e-03    C_4Sigma- 1  0.5 e  0   43.5  41    X_4Sigma- 1  0.5 e  0   42.5  40      82ChHaMe.631
17288.37200000 1.00000000e-03 1.00000000e-03    C_4Sigma- 1  0.5 e  0   41.5  39    X_4Sigma- 1  0.5 e  0   42.5  40      82ChHaMe.632
17368.85230000 1.00000000e-03 1.00000000e-03    C_4Sigma- 2  0.5 f  0   42.5  40    X_4Sigma- 2  0.5 f  0   41.5  39      82ChHaMe.633
17370.31620000 1.00000000e-03 1.00000000e-03    C_4Sigma- 3  1.5 e  0   41.5  39    X_4Sigma- 3  1.5 e  0   40.5  38      82ChHaMe.634
17288.73050000 1.00000000e-03 1.00000000e-03    C_4Sigma- 3  1.5 e  0   39.5  37    X_4Sigma- 3  1.5 e  0   40.5  38      82ChHaMe.635
17374.46010000 5.00000000e-03 5.00000000e-03    C_4Sigma- 4  1.5 f  0   40.5  38    X_4Sigma- 4  1.5 f  0   39.5  37      82ChHaMe.636
17292.81270000 1.00000000e-03 1.00000000e-03    C_4Sigma- 4  1.5 f  0   38.5  36    X_4Sigma- 4  1.5 f  0   39.5  37      82ChHaMe.637
17371.07610000 1.00000000e-03 1.00000000e-03    C_4Sigma- 4  1.5 f  0   41.5  39    X_4Sigma- 4  1.5 f  0   40.5  38      82ChHaMe.638
17361.81370000 5.00000000e-03 5.00000000e-03    C_4Sigma- 2  0.5 f  0   44.5  42    X_4Sigma- 2  0.5 f  0   43.5  41      82ChHaMe.639
17363.89880000 5.00000000e-03 5.00000000e-03    C_4Sigma- 4  1.5 f  0   43.5  41    X_4Sigma- 4  1.5 f  0   42.5  40      82ChHaMe.640
17356.29460000 1.00000000e-03 1.00000000e-03    C_4Sigma- 3  1.5 e  0   45.5  43    X_4Sigma- 3  1.5 e  0   44.5  42      82ChHaMe.641
17360.28420000 5.00000000e-03 5.00000000e-03    C_4Sigma- 4  1.5 f  0   44.5  42    X_4Sigma- 4  1.5 f  0   43.5  41      82ChHaMe.642
17352.35540000 5.00000000e-03 5.00000000e-03    C_4Sigma- 3  1.5 e  0   46.5  44    X_4Sigma- 3  1.5 e  0   45.5  43      82ChHaMe.643
17356.37120000 5.00000000e-03 5.00000000e-03    C_4Sigma- 4  1.5 f  0   45.5  43    X_4Sigma- 4  1.5 f  0   44.5  42      82ChHaMe.644
17348.37270000 1.00000000e-03 1.00000000e-03    C_4Sigma- 3  1.5 e  0   47.5  45    X_4Sigma- 3  1.5 e  0   46.5  44      82ChHaMe.645
17352.55450000 5.00000000e-03 5.00000000e-03    C_4Sigma- 4  1.5 f  0   46.5  44    X_4Sigma- 4  1.5 f  0   45.5  43      82ChHaMe.646
17348.53540000 1.00000000e-03 1.00000000e-03    C_4Sigma- 4  1.5 f  0   47.5  45    X_4Sigma- 4  1.5 f  0   46.5  44      82ChHaMe.647
17424.59940000 5.00000000e-03 5.00000000e-03    C_4Sigma- 1  0.5 e  0    4.5   3    X_4Sigma- 1  0.5 e  0    3.5   2      82ChHaMe.648
17419.75690000 1.00000000e-03 1.00000000e-03    C_4Sigma- 1  0.5 e  0    2.5   2    X_4Sigma- 1  0.5 e  0    3.5   2      82ChHaMe.649
17425.11220000 1.00000000e-03 1.00000000e-03    C_4Sigma- 1  0.5 e  0    5.5   4    X_4Sigma- 1  0.5 e  0    4.5   3      82ChHaMe.650
17418.27620000 1.00000000e-03 1.00000000e-03    C_4Sigma- 1  0.5 e  0    3.5   3    X_4Sigma- 1  0.5 e  0    4.5   3      82ChHaMe.651
17421.66150000 1.00000000e-03 1.00000000e-03    C_4Sigma- 3  1.5 e  0    3.5   2    X_4Sigma- 3  1.5 e  0    2.5   1      82ChHaMe.652
17425.54740000 1.00000000e-03 1.00000000e-03    C_4Sigma- 1  0.5 e  0    6.5   5    X_4Sigma- 1  0.5 e  0    5.5   4      82ChHaMe.653
17416.73660000 1.00000000e-03 1.00000000e-03    C_4Sigma- 1  0.5 e  0    4.5   3    X_4Sigma- 1  0.5 e  0    5.5   4      82ChHaMe.654
17416.72450000 1.00000000e-03 1.00000000e-03    C_4Sigma- 1  0.5 e  0    4.5   4    X_4Sigma- 1  0.5 e  0    5.5   4      82ChHaMe.655
17414.64890000 5.00000000e-03 5.00000000e-03    C_4Sigma- 2  0.5 f  0    3.5   2    X_4Sigma- 2  0.5 f  0    4.5   3      82ChHaMe.656
17413.40420000 1.00000000e-03 1.00000000e-03    C_4Sigma- 3  1.5 e  0    2.5   1    X_4Sigma- 3  1.5 e  0    3.5   2      82ChHaMe.657
17413.39950000 1.00000000e-03 1.00000000e-03    C_4Sigma- 3  1.5 e  0    2.5   2    X_4Sigma- 3  1.5 e  0    3.5   2      82ChHaMe.658
17425.89220000 1.00000000e-03 1.00000000e-03    C_4Sigma- 1  0.5 e  0    7.5   6    X_4Sigma- 1  0.5 e  0    6.5   5      82ChHaMe.659
17415.10040000 1.00000000e-03 1.00000000e-03    C_4Sigma- 1  0.5 e  0    5.5   4    X_4Sigma- 1  0.5 e  0    6.5   5      82ChHaMe.660
17412.96890000 1.00000000e-03 1.00000000e-03    C_4Sigma- 2  0.5 f  0    4.5   3    X_4Sigma- 2  0.5 f  0    5.5   4      82ChHaMe.661
17411.98200000 1.00000000e-03 1.00000000e-03    C_4Sigma- 3  1.5 e  0    3.5   2    X_4Sigma- 3  1.5 e  0    4.5   3      82ChHaMe.662
17425.05390000 5.00000000e-03 5.00000000e-03    C_4Sigma- 4  1.5 f  0    4.5   3    X_4Sigma- 4  1.5 f  0    3.5   2      82ChHaMe.663
17426.14270000 1.00000000e-03 2.11130000e-03    C_4Sigma- 1  0.5 e  0    8.5   7    X_4Sigma- 1  0.5 e  0    7.5   6      82ChHaMe.664
17413.37430000 5.00000000e-03 5.00000000e-03    C_4Sigma- 1  0.5 e  0    6.5   5    X_4Sigma- 1  0.5 e  0    7.5   6      82ChHaMe.665
17424.00130000 1.00000000e-03 1.00000000e-03    C_4Sigma- 2  0.5 f  0    7.5   6    X_4Sigma- 2  0.5 f  0    6.5   5      82ChHaMe.666
17411.24020000 5.00000000e-03 5.00000000e-03    C_4Sigma- 2  0.5 f  0    5.5   4    X_4Sigma- 2  0.5 f  0    6.5   5      82ChHaMe.667
17411.17540000 1.00000000e-03 1.00000000e-03    C_4Sigma- 3  1.5 e  0    4.5   4    X_4Sigma- 2  0.5 f  0    6.5   5      82ChHaMe.668
17423.25820000 1.00000000e-03 1.00000000e-03    C_4Sigma- 2  0.5 f  0    7.5   5    X_4Sigma- 3  1.5 e  0    5.5   4      82ChHaMe.669
17410.43290000 1.00000000e-03 1.00000000e-03    C_4Sigma- 3  1.5 e  0    4.5   3    X_4Sigma- 3  1.5 e  0    5.5   4      82ChHaMe.670
17425.68230000 5.00000000e-03 5.00000000e-03    C_4Sigma- 4  1.5 f  0    5.5   4    X_4Sigma- 4  1.5 f  0    4.5   3      82ChHaMe.671
17412.76060000 1.00000000e-03 1.00000000e-03    C_4Sigma- 4  1.5 f  0    3.5   2    X_4Sigma- 4  1.5 f  0    4.5   3      82ChHaMe.672
17426.29910000 1.00000000e-03 1.00000000e-03    C_4Sigma- 1  0.5 e  0    9.5   8    X_4Sigma- 1  0.5 e  0    8.5   7      82ChHaMe.673
17411.55290000 5.00000000e-03 5.00000000e-03    C_4Sigma- 1  0.5 e  0    7.5   6    X_4Sigma- 1  0.5 e  0    8.5   7      82ChHaMe.674
17424.16390000 1.00000000e-03 1.00000000e-03    C_4Sigma- 2  0.5 f  0    8.5   7    X_4Sigma- 2  0.5 f  0    7.5   6      82ChHaMe.675
17409.37350000 1.00000000e-03 1.00000000e-03    C_4Sigma- 2  0.5 f  0    6.5   5    X_4Sigma- 2  0.5 f  0    7.5   6      82ChHaMe.676
17409.43840000 1.00000000e-03 1.00000000e-03    C_4Sigma- 3  1.5 e  0    5.5   5    X_4Sigma- 2  0.5 f  0    7.5   6      82ChHaMe.677
17423.63770000 1.00000000e-03 1.00000000e-03    C_4Sigma- 3  1.5 e  0    7.5   6    X_4Sigma- 3  1.5 e  0    6.5   5      82ChHaMe.678
17408.80850000 1.00000000e-03 1.00000000e-03    C_4Sigma- 3  1.5 e  0    5.5   4    X_4Sigma- 3  1.5 e  0    6.5   5      82ChHaMe.679
17408.75540000 5.00000000e-03 5.00000000e-03    C_4Sigma- 2  0.5 f  0    6.5   4    X_4Sigma- 3  1.5 e  0    6.5   5      82ChHaMe.680
17426.13580000 1.00000000e-03 1.00000000e-03    C_4Sigma- 4  1.5 f  0    6.5   5    X_4Sigma- 4  1.5 f  0    5.5   4      82ChHaMe.681
17411.24970000 1.00000000e-03 1.00000000e-03    C_4Sigma- 4  1.5 f  0    4.5   3    X_4Sigma- 4  1.5 f  0    5.5   4      82ChHaMe.682
17426.35400000 1.00000000e-03 1.00000000e-03    C_4Sigma- 1  0.5 e  0   10.5   9    X_4Sigma- 1  0.5 e  0    9.5   8      82ChHaMe.683
17409.63340000 1.00000000e-03 1.00000000e-03    C_4Sigma- 1  0.5 e  0    8.5   7    X_4Sigma- 1  0.5 e  0    9.5   8      82ChHaMe.684
17424.23890000 1.00000000e-03 3.97500000e-03    C_4Sigma- 2  0.5 f  0    9.5   8    X_4Sigma- 2  0.5 f  0    8.5   7      82ChHaMe.685
17407.47440000 1.00000000e-03 1.00000000e-03    C_4Sigma- 2  0.5 f  0    7.5   6    X_4Sigma- 2  0.5 f  0    8.5   7      82ChHaMe.686
17407.55490000 1.00000000e-03 1.00000000e-03    C_4Sigma- 3  1.5 e  0    6.5   6    X_4Sigma- 2  0.5 f  0    8.5   7      82ChHaMe.687
17407.02610000 5.00000000e-03 5.00000000e-03    C_4Sigma- 3  1.5 e  0    6.5   5    X_4Sigma- 3  1.5 e  0    7.5   6      82ChHaMe.688
17426.44280000 1.00000000e-03 1.00000000e-03    C_4Sigma- 4  1.5 f  0    7.5   6    X_4Sigma- 4  1.5 f  0    6.5   5      82ChHaMe.689
17409.58860000 1.00000000e-03 1.00000000e-03    C_4Sigma- 4  1.5 f  0    5.5   4    X_4Sigma- 4  1.5 f  0    6.5   5      82ChHaMe.690
17426.30910000 1.00000000e-03 1.00000000e-03    C_4Sigma- 1  0.5 e  0   11.5  10    X_4Sigma- 1  0.5 e  0   10.5   9      82ChHaMe.691
17407.61070000 1.00000000e-03 1.00000000e-03    C_4Sigma- 1  0.5 e  0    9.5   8    X_4Sigma- 1  0.5 e  0   10.5   9      82ChHaMe.692
17424.21920000 5.00000000e-03 5.00000000e-03    C_4Sigma- 2  0.5 f  0   10.5   9    X_4Sigma- 2  0.5 f  0    9.5   8      82ChHaMe.693
17405.48090000 1.00000000e-03 1.00000000e-03    C_4Sigma- 2  0.5 f  0    8.5   7    X_4Sigma- 2  0.5 f  0    9.5   8      82ChHaMe.694
17405.58310000 1.00000000e-03 1.00000000e-03    C_4Sigma- 3  1.5 e  0    7.5   7    X_4Sigma- 2  0.5 f  0    9.5   8      82ChHaMe.695
17423.92050000 1.00000000e-03 1.00000000e-03    C_4Sigma- 3  1.5 e  0    9.5   8    X_4Sigma- 3  1.5 e  0    8.5   7      82ChHaMe.696
17405.13660000 1.00000000e-03 1.00000000e-03    C_4Sigma- 3  1.5 e  0    7.5   6    X_4Sigma- 3  1.5 e  0    8.5   7      82ChHaMe.697
17426.61740000 1.00000000e-03 4.19350000e-03    C_4Sigma- 4  1.5 f  0    8.5   7    X_4Sigma- 4  1.5 f  0    7.5   6      82ChHaMe.698
17407.79130000 1.00000000e-03 1.00000000e-03    C_4Sigma- 4  1.5 f  0    6.5   5    X_4Sigma- 4  1.5 f  0    7.5   6      82ChHaMe.699
17426.16270000 1.00000000e-03 1.66900000e-03    C_4Sigma- 1  0.5 e  0   12.5  11    X_4Sigma- 1  0.5 e  0   11.5  10      82ChHaMe.700
17405.48940000 1.00000000e-03 1.00000000e-03    C_4Sigma- 1  0.5 e  0   10.5   9    X_4Sigma- 1  0.5 e  0   11.5  10      82ChHaMe.701
17424.10180000 5.00000000e-03 5.00000000e-03    C_4Sigma- 2  0.5 f  0   11.5  10    X_4Sigma- 2  0.5 f  0   10.5   9      82ChHaMe.702
17403.38940000 1.00000000e-03 1.00000000e-03    C_4Sigma- 2  0.5 f  0    9.5   8    X_4Sigma- 2  0.5 f  0   10.5   9      82ChHaMe.703
17403.51670000 1.00000000e-03 1.00000000e-03    C_4Sigma- 3  1.5 e  0    8.5   8    X_4Sigma- 2  0.5 f  0   10.5   9      82ChHaMe.704
17423.89590000 1.00000000e-03 1.00000000e-03    C_4Sigma- 3  1.5 e  0   10.5   9    X_4Sigma- 3  1.5 e  0    9.5   8      82ChHaMe.705
17403.13860000 1.00000000e-03 1.00000000e-03    C_4Sigma- 3  1.5 e  0    8.5   7    X_4Sigma- 3  1.5 e  0    9.5   8      82ChHaMe.706
17426.66890000 1.00000000e-03 1.00000000e-03    C_4Sigma- 4  1.5 f  0    9.5   8    X_4Sigma- 4  1.5 f  0    8.5   7      82ChHaMe.707
17405.87190000 1.00000000e-03 1.00000000e-03    C_4Sigma- 4  1.5 f  0    7.5   6    X_4Sigma- 4  1.5 f  0    8.5   7      82ChHaMe.708
17425.91360000 1.00000000e-03 1.00000000e-03    C_4Sigma- 1  0.5 e  0   13.5  12    X_4Sigma- 1  0.5 e  0   12.5  11      82ChHaMe.709
17403.26510000 1.00000000e-03 1.00000000e-03    C_4Sigma- 1  0.5 e  0   11.5  10    X_4Sigma- 1  0.5 e  0   12.5  11      82ChHaMe.710
17423.88780000 1.00000000e-03 1.00000000e-03    C_4Sigma- 2  0.5 f  0   12.5  11    X_4Sigma- 2  0.5 f  0   11.5  10      82ChHaMe.711
17401.20170000 1.00000000e-03 1.00000000e-03    C_4Sigma- 2  0.5 f  0   10.5   9    X_4Sigma- 2  0.5 f  0   11.5  10      82ChHaMe.712
17401.35060000 1.00000000e-03 1.00000000e-03    C_4Sigma- 3  1.5 e  0    9.5   9    X_4Sigma- 2  0.5 f  0   11.5  10      82ChHaMe.713
17423.76100000 5.00000000e-03 5.00000000e-03    C_4Sigma- 3  1.5 e  0   11.5  10    X_4Sigma- 3  1.5 e  0   10.5   9      82ChHaMe.714
17401.03130000 5.00000000e-03 5.00000000e-03    C_4Sigma- 3  1.5 e  0    9.5   8    X_4Sigma- 3  1.5 e  0   10.5   9      82ChHaMe.715
17426.60310000 1.00000000e-03 1.00000000e-03    C_4Sigma- 4  1.5 f  0   10.5   9    X_4Sigma- 4  1.5 f  0    9.5   8      82ChHaMe.716
17403.83210000 1.00000000e-03 1.00000000e-03    C_4Sigma- 4  1.5 f  0    8.5   7    X_4Sigma- 4  1.5 f  0    9.5   8      82ChHaMe.717
17425.56180000 1.00000000e-03 1.00000000e-03    C_4Sigma- 1  0.5 e  0   14.5  13    X_4Sigma- 1  0.5 e  0   13.5  12      82ChHaMe.718
17400.93890000 1.00000000e-03 1.00000000e-03    C_4Sigma- 1  0.5 e  0   12.5  11    X_4Sigma- 1  0.5 e  0   13.5  12      82ChHaMe.719
17423.57420000 1.00000000e-03 1.00000000e-03    C_4Sigma- 2  0.5 f  0   13.5  12    X_4Sigma- 2  0.5 f  0   12.5  11      82ChHaMe.720
17398.91630000 1.00000000e-03 1.00000000e-03    C_4Sigma- 2  0.5 f  0   11.5  10    X_4Sigma- 2  0.5 f  0   12.5  11      82ChHaMe.721
17399.08690000 5.00000000e-03 5.00000000e-03    C_4Sigma- 3  1.5 e  0   10.5  10    X_4Sigma- 2  0.5 f  0   12.5  11      82ChHaMe.722
17423.51950000 1.00000000e-03 1.00000000e-03    C_4Sigma- 3  1.5 e  0   12.5  11    X_4Sigma- 3  1.5 e  0   11.5  10      82ChHaMe.723
17398.81740000 5.00000000e-03 5.00000000e-03    C_4Sigma- 3  1.5 e  0   10.5   9    X_4Sigma- 3  1.5 e  0   11.5  10      82ChHaMe.724
17398.65560000 1.00000000e-03 1.00000000e-03    C_4Sigma- 2  0.5 f  0   11.5   9    X_4Sigma- 3  1.5 e  0   11.5  10      82ChHaMe.725
17426.42400000 1.00000000e-03 1.00000000e-03    C_4Sigma- 4  1.5 f  0   11.5  10    X_4Sigma- 4  1.5 f  0   10.5   9      82ChHaMe.726
17401.68400000 1.00000000e-03 1.00000000e-03    C_4Sigma- 4  1.5 f  0    9.5   8    X_4Sigma- 4  1.5 f  0   10.5   9      82ChHaMe.727
17425.10580000 1.00000000e-03 1.00000000e-03    C_4Sigma- 1  0.5 e  0   15.5  14    X_4Sigma- 1  0.5 e  0   14.5  13      82ChHaMe.728
17398.51240000 1.00000000e-03 1.00000000e-03    C_4Sigma- 1  0.5 e  0   13.5  12    X_4Sigma- 1  0.5 e  0   14.5  13      82ChHaMe.729
17423.16120000 5.00000000e-03 5.00000000e-03    C_4Sigma- 2  0.5 f  0   14.5  13    X_4Sigma- 2  0.5 f  0   13.5  12      82ChHaMe.730
17396.53160000 5.00000000e-03 5.00000000e-03    C_4Sigma- 2  0.5 f  0   12.5  11    X_4Sigma- 2  0.5 f  0   13.5  12      82ChHaMe.731
17396.72350000 5.00000000e-03 5.00000000e-03    C_4Sigma- 3  1.5 e  0   11.5  11    X_4Sigma- 2  0.5 f  0   13.5  12      82ChHaMe.732
17396.49220000 5.00000000e-03 5.00000000e-03    C_4Sigma- 3  1.5 e  0   11.5  10    X_4Sigma- 3  1.5 e  0   12.5  11      82ChHaMe.733
17396.30880000 5.00000000e-03 5.00000000e-03    C_4Sigma- 2  0.5 f  0   12.5  10    X_4Sigma- 3  1.5 e  0   12.5  11      82ChHaMe.734
17426.13170000 1.00000000e-03 1.00000000e-03    C_4Sigma- 4  1.5 f  0   12.5  11    X_4Sigma- 4  1.5 f  0   11.5  10      82ChHaMe.735
17399.42170000 1.00000000e-03 1.00000000e-03    C_4Sigma- 4  1.5 f  0   10.5   9    X_4Sigma- 4  1.5 f  0   11.5  10      82ChHaMe.736
17424.54700000 1.00000000e-03 1.00000000e-03    C_4Sigma- 1  0.5 e  0   16.5  15    X_4Sigma- 1  0.5 e  0   15.5  14      82ChHaMe.737
17395.97980000 1.00000000e-03 1.00000000e-03    C_4Sigma- 1  0.5 e  0   14.5  13    X_4Sigma- 1  0.5 e  0   15.5  14      82ChHaMe.738
17422.64730000 1.00000000e-03 1.00000000e-03    C_4Sigma- 2  0.5 f  0   15.5  14    X_4Sigma- 2  0.5 f  0   14.5  13      82ChHaMe.739
17422.90550000 5.00000000e-03 5.00000000e-03    C_4Sigma- 3  1.5 e  0   14.5  14    X_4Sigma- 2  0.5 f  0   14.5  13      82ChHaMe.740
17394.04650000 1.00000000e-03 1.00000000e-03    C_4Sigma- 2  0.5 f  0   13.5  12    X_4Sigma- 2  0.5 f  0   14.5  13      82ChHaMe.741
17394.26130000 5.00000000e-03 5.00000000e-03    C_4Sigma- 3  1.5 e  0   12.5  12    X_4Sigma- 2  0.5 f  0   14.5  13      82ChHaMe.742
17422.70340000 1.00000000e-03 1.00000000e-03    C_4Sigma- 3  1.5 e  0   14.5  13    X_4Sigma- 3  1.5 e  0   13.5  12      82ChHaMe.743
17422.45440000 1.00000000e-03 1.00000000e-03    C_4Sigma- 2  0.5 f  0   15.5  13    X_4Sigma- 3  1.5 e  0   13.5  12      82ChHaMe.744
17394.05900000 5.00000000e-03 5.00000000e-03    C_4Sigma- 3  1.5 e  0   12.5  11    X_4Sigma- 3  1.5 e  0   13.5  12      82ChHaMe.745
17393.85270000 1.00000000e-03 1.00000000e-03    C_4Sigma- 2  0.5 f  0   13.5  11    X_4Sigma- 3  1.5 e  0   13.5  12      82ChHaMe.746
17425.73050000 1.00000000e-03 1.00000000e-03    C_4Sigma- 4  1.5 f  0   13.5  12    X_4Sigma- 4  1.5 f  0   12.5  11      82ChHaMe.747
17397.04960000 1.00000000e-03 1.00000000e-03    C_4Sigma- 4  1.5 f  0   11.5  10    X_4Sigma- 4  1.5 f  0   12.5  11      82ChHaMe.748
17423.88190000 5.00000000e-03 5.00000000e-03    C_4Sigma- 1  0.5 e  0   17.5  16    X_4Sigma- 1  0.5 e  0   16.5  15      82ChHaMe.749
17393.34400000 1.00000000e-03 1.00000000e-03    C_4Sigma- 1  0.5 e  0   15.5  14    X_4Sigma- 1  0.5 e  0   16.5  15      82ChHaMe.750
17422.03460000 1.00000000e-03 1.00000000e-03    C_4Sigma- 2  0.5 f  0   16.5  15    X_4Sigma- 2  0.5 f  0   15.5  14      82ChHaMe.751
17422.31450000 5.00000000e-03 5.00000000e-03    C_4Sigma- 3  1.5 e  0   15.5  15    X_4Sigma- 2  0.5 f  0   15.5  14      82ChHaMe.752
17391.46130000 5.00000000e-03 5.00000000e-03    C_4Sigma- 2  0.5 f  0   14.5  13    X_4Sigma- 2  0.5 f  0   15.5  14      82ChHaMe.753
17391.69790000 5.00000000e-03 5.00000000e-03    C_4Sigma- 3  1.5 e  0   13.5  13    X_4Sigma- 2  0.5 f  0   15.5  14      82ChHaMe.754
17422.13040000 5.00000000e-03 5.00000000e-03    C_4Sigma- 3  1.5 e  0   15.5  14    X_4Sigma- 3  1.5 e  0   14.5  13      82ChHaMe.755
17421.86010000 1.00000000e-03 1.00000000e-03    C_4Sigma- 2  0.5 f  0   16.5  14    X_4Sigma- 3  1.5 e  0   14.5  13      82ChHaMe.756
17391.51440000 1.00000000e-03 1.00000000e-03    C_4Sigma- 3  1.5 e  0   13.5  12    X_4Sigma- 3  1.5 e  0   14.5  13      82ChHaMe.757
17391.28720000 1.00000000e-03 1.00000000e-03    C_4Sigma- 2  0.5 f  0   14.5  12    X_4Sigma- 3  1.5 e  0   14.5  13      82ChHaMe.758
17425.21900000 1.00000000e-03 1.00000000e-03    C_4Sigma- 4  1.5 f  0   14.5  13    X_4Sigma- 4  1.5 f  0   13.5  12      82ChHaMe.759
17394.56720000 1.00000000e-03 1.00000000e-03    C_4Sigma- 4  1.5 f  0   12.5  11    X_4Sigma- 4  1.5 f  0   13.5  12      82ChHaMe.760
17423.11610000 5.00000000e-03 5.00000000e-03    C_4Sigma- 1  0.5 e  0   18.5  17    X_4Sigma- 1  0.5 e  0   17.5  16      82ChHaMe.761
17390.60510000 1.00000000e-03 1.00000000e-03    C_4Sigma- 1  0.5 e  0   16.5  15    X_4Sigma- 1  0.5 e  0   17.5  16      82ChHaMe.762
17421.32250000 1.00000000e-03 1.00000000e-03    C_4Sigma- 2  0.5 f  0   17.5  16    X_4Sigma- 2  0.5 f  0   16.5  15      82ChHaMe.763
17421.62340000 5.00000000e-03 5.00000000e-03    C_4Sigma- 3  1.5 e  0   16.5  16    X_4Sigma- 2  0.5 f  0   16.5  15      82ChHaMe.764
17388.77710000 5.00000000e-03 5.00000000e-03    C_4Sigma- 2  0.5 f  0   15.5  14    X_4Sigma- 2  0.5 f  0   16.5  15      82ChHaMe.765
17389.03590000 5.00000000e-03 5.00000000e-03    C_4Sigma- 3  1.5 e  0   14.5  14    X_4Sigma- 2  0.5 f  0   16.5  15      82ChHaMe.766
17421.44720000 1.00000000e-03 1.00000000e-03    C_4Sigma- 3  1.5 e  0   16.5  15    X_4Sigma- 3  1.5 e  0   15.5  14      82ChHaMe.767
17421.15670000 1.00000000e-03 1.00000000e-03    C_4Sigma- 2  0.5 f  0   17.5  15    X_4Sigma- 3  1.5 e  0   15.5  14      82ChHaMe.768
17388.86010000 1.00000000e-03 1.00000000e-03    C_4Sigma- 3  1.5 e  0   14.5  13    X_4Sigma- 3  1.5 e  0   15.5  14      82ChHaMe.769
17388.61110000 1.00000000e-03 1.00000000e-03    C_4Sigma- 2  0.5 f  0   15.5  13    X_4Sigma- 3  1.5 e  0   15.5  14      82ChHaMe.770
17424.59940000 1.00000000e-03 1.00000000e-03    C_4Sigma- 4  1.5 f  0   15.5  14    X_4Sigma- 4  1.5 f  0   14.5  13      82ChHaMe.771
17391.97790000 1.00000000e-03 1.00000000e-03    C_4Sigma- 4  1.5 f  0   13.5  12    X_4Sigma- 4  1.5 f  0   14.5  13      82ChHaMe.772
17422.24340000 1.00000000e-03 1.36530000e-02    C_4Sigma- 1  0.5 e  0   19.5  18    X_4Sigma- 1  0.5 e  0   18.5  17      82ChHaMe.773
17387.76100000 1.00000000e-03 1.00000000e-03    C_4Sigma- 1  0.5 e  0   17.5  16    X_4Sigma- 1  0.5 e  0   18.5  17      82ChHaMe.774
17420.32030000 1.00000000e-03 1.00000000e-03    C_4Sigma- 2  0.5 f  0   18.5  17    X_4Sigma- 2  0.5 f  0   17.5  16      82ChHaMe.775
17420.64150000 1.00000000e-03 1.00000000e-03    C_4Sigma- 3  1.5 e  0   17.5  17    X_4Sigma- 2  0.5 f  0   17.5  16      82ChHaMe.776
17385.80340000 1.00000000e-03 1.00000000e-03    C_4Sigma- 2  0.5 f  0   16.5  15    X_4Sigma- 2  0.5 f  0   17.5  16      82ChHaMe.777
17386.08330000 5.00000000e-03 5.00000000e-03    C_4Sigma- 3  1.5 e  0   15.5  15    X_4Sigma- 2  0.5 f  0   17.5  16      82ChHaMe.778
17420.81770000 5.00000000e-03 5.00000000e-03    C_4Sigma- 3  1.5 e  0   17.5  16    X_4Sigma- 3  1.5 e  0   16.5  15      82ChHaMe.779
17420.50500000 1.00000000e-03 1.00000000e-03    C_4Sigma- 2  0.5 f  0   18.5  16    X_4Sigma- 3  1.5 e  0   16.5  15      82ChHaMe.780
17386.25840000 1.00000000e-03 1.00000000e-03    C_4Sigma- 3  1.5 e  0   15.5  14    X_4Sigma- 3  1.5 e  0   16.5  15      82ChHaMe.781
17385.98770000 5.00000000e-03 5.00000000e-03    C_4Sigma- 2  0.5 f  0   16.5  14    X_4Sigma- 3  1.5 e  0   16.5  15      82ChHaMe.782
17423.87250000 5.00000000e-03 5.00000000e-03    C_4Sigma- 4  1.5 f  0   16.5  15    X_4Sigma- 4  1.5 f  0   15.5  14      82ChHaMe.783
17389.27880000 1.00000000e-03 1.00000000e-03    C_4Sigma- 4  1.5 f  0   14.5  13    X_4Sigma- 4  1.5 f  0   15.5  14      82ChHaMe.784
17421.26680000 1.00000000e-03 1.00000000e-03    C_4Sigma- 1  0.5 e  0   20.5  19    X_4Sigma- 1  0.5 e  0   19.5  18      82ChHaMe.785
17384.81570000 1.00000000e-03 1.00000000e-03    C_4Sigma- 1  0.5 e  0   18.5  17    X_4Sigma- 1  0.5 e  0   19.5  18      82ChHaMe.786
17419.39410000 1.00000000e-03 1.00000000e-03    C_4Sigma- 2  0.5 f  0   19.5  18    X_4Sigma- 2  0.5 f  0   18.5  17      82ChHaMe.787
17419.73620000 1.00000000e-03 1.00000000e-03    C_4Sigma- 3  1.5 e  0   18.5  18    X_4Sigma- 2  0.5 f  0   18.5  17      82ChHaMe.788
17382.90810000 1.00000000e-03 1.00000000e-03    C_4Sigma- 2  0.5 f  0   17.5  16    X_4Sigma- 2  0.5 f  0   18.5  17      82ChHaMe.789
17383.20890000 1.00000000e-03 1.00000000e-03    C_4Sigma- 3  1.5 e  0   16.5  16    X_4Sigma- 2  0.5 f  0   18.5  17      82ChHaMe.790
17419.92190000 1.00000000e-03 1.00000000e-03    C_4Sigma- 3  1.5 e  0   18.5  17    X_4Sigma- 3  1.5 e  0   17.5  16      82ChHaMe.791
17419.58990000 1.00000000e-03 1.00000000e-03    C_4Sigma- 2  0.5 f  0   19.5  17    X_4Sigma- 3  1.5 e  0   17.5  16      82ChHaMe.792
17383.39520000 1.00000000e-03 1.00000000e-03    C_4Sigma- 3  1.5 e  0   16.5  15    X_4Sigma- 3  1.5 e  0   17.5  16      82ChHaMe.793
17383.10410000 1.00000000e-03 1.00000000e-03    C_4Sigma- 2  0.5 f  0   17.5  15    X_4Sigma- 3  1.5 e  0   17.5  16      82ChHaMe.794
17423.03500000 1.00000000e-03 1.00000000e-03    C_4Sigma- 4  1.5 f  0   17.5  16    X_4Sigma- 4  1.5 f  0   16.5  15      82ChHaMe.795
17386.47390000 1.00000000e-03 1.00000000e-03    C_4Sigma- 4  1.5 f  0   15.5  14    X_4Sigma- 4  1.5 f  0   16.5  15      82ChHaMe.796
17420.18610000 1.00000000e-03 1.00000000e-03    C_4Sigma- 1  0.5 e  0   21.5  20    X_4Sigma- 1  0.5 e  0   20.5  19      82ChHaMe.797
17381.77810000 1.00000000e-03 1.00000000e-03    C_4Sigma- 1  0.5 e  0   19.5  18    X_4Sigma- 1  0.5 e  0   20.5  19      82ChHaMe.798
17418.36030000 1.00000000e-03 1.00000000e-03    C_4Sigma- 2  0.5 f  0   20.5  19    X_4Sigma- 2  0.5 f  0   19.5  18      82ChHaMe.799
17418.72110000 1.00000000e-03 1.00000000e-03    C_4Sigma- 3  1.5 e  0   19.5  19    X_4Sigma- 2  0.5 f  0   19.5  18      82ChHaMe.800
17379.90380000 1.00000000e-03 1.00000000e-03    C_4Sigma- 2  0.5 f  0   18.5  17    X_4Sigma- 2  0.5 f  0   19.5  18      82ChHaMe.801
17380.22550000 1.00000000e-03 1.00000000e-03    C_4Sigma- 3  1.5 e  0   17.5  17    X_4Sigma- 2  0.5 f  0   19.5  18      82ChHaMe.802
17418.92550000 1.00000000e-03 1.00000000e-03    C_4Sigma- 3  1.5 e  0   19.5  18    X_4Sigma- 3  1.5 e  0   18.5  17      82ChHaMe.803
17418.57250000 1.00000000e-03 1.00000000e-03    C_4Sigma- 2  0.5 f  0   20.5  18    X_4Sigma- 3  1.5 e  0   18.5  17      82ChHaMe.804
17380.42870000 1.00000000e-03 1.00000000e-03    C_4Sigma- 3  1.5 e  0   17.5  16    X_4Sigma- 3  1.5 e  0   18.5  17      82ChHaMe.805
17380.11660000 1.00000000e-03 1.00000000e-03    C_4Sigma- 2  0.5 f  0   18.5  16    X_4Sigma- 3  1.5 e  0   18.5  17      82ChHaMe.806
17422.09070000 1.00000000e-03 1.00000000e-03    C_4Sigma- 4  1.5 f  0   18.5  17    X_4Sigma- 4  1.5 f  0   17.5  16      82ChHaMe.807
17383.56370000 5.00000000e-03 5.00000000e-03    C_4Sigma- 4  1.5 f  0   16.5  15    X_4Sigma- 4  1.5 f  0   17.5  16      82ChHaMe.808
17419.00070000 1.00000000e-03 1.00000000e-03    C_4Sigma- 1  0.5 e  0   22.5  21    X_4Sigma- 1  0.5 e  0   21.5  20      82ChHaMe.809
17378.60940000 5.00000000e-03 5.00000000e-03    C_4Sigma- 1  0.5 e  0   20.5  19    X_4Sigma- 1  0.5 e  0   21.5  20      82ChHaMe.810
17417.21900000 1.00000000e-03 1.00000000e-03    C_4Sigma- 2  0.5 f  0   21.5  20    X_4Sigma- 2  0.5 f  0   20.5  19      82ChHaMe.811
17376.79450000 1.00000000e-03 1.00000000e-03    C_4Sigma- 2  0.5 f  0   19.5  18    X_4Sigma- 2  0.5 f  0   20.5  19      82ChHaMe.812
17377.13550000 1.00000000e-03 1.00000000e-03    C_4Sigma- 3  1.5 e  0   18.5  18    X_4Sigma- 2  0.5 f  0   20.5  19      82ChHaMe.813
17417.82650000 1.00000000e-03 1.00000000e-03    C_4Sigma- 3  1.5 e  0   20.5  19    X_4Sigma- 3  1.5 e  0   19.5  18      82ChHaMe.814
17417.45310000 1.00000000e-03 1.00000000e-03    C_4Sigma- 2  0.5 f  0   21.5  19    X_4Sigma- 3  1.5 e  0   19.5  18      82ChHaMe.815
17377.35980000 1.00000000e-03 1.00000000e-03    C_4Sigma- 3  1.5 e  0   18.5  17    X_4Sigma- 3  1.5 e  0   19.5  18      82ChHaMe.816
17377.02860000 1.00000000e-03 1.00000000e-03    C_4Sigma- 2  0.5 f  0   19.5  17    X_4Sigma- 3  1.5 e  0   19.5  18      82ChHaMe.817
17421.03820000 5.00000000e-03 5.00000000e-03    C_4Sigma- 4  1.5 f  0   19.5  18    X_4Sigma- 4  1.5 f  0   18.5  17      82ChHaMe.818
17380.54460000 1.00000000e-03 1.00000000e-03    C_4Sigma- 4  1.5 f  0   17.5  16    X_4Sigma- 4  1.5 f  0   18.5  17      82ChHaMe.819
17417.71080000 1.00000000e-03 1.00000000e-03    C_4Sigma- 1  0.5 e  0   23.5  22    X_4Sigma- 1  0.5 e  0   22.5  21      82ChHaMe.820
17375.35080000 1.00000000e-03 1.00000000e-03    C_4Sigma- 1  0.5 e  0   21.5  20    X_4Sigma- 1  0.5 e  0   22.5  21      82ChHaMe.821
17415.97070000 1.00000000e-03 7.42440000e-03    C_4Sigma- 2  0.5 f  0   22.5  21    X_4Sigma- 2  0.5 f  0   21.5  20      82ChHaMe.822
17373.57650000 1.00000000e-03 1.00000000e-03    C_4Sigma- 2  0.5 f  0   20.5  19    X_4Sigma- 2  0.5 f  0   21.5  20      82ChHaMe.823
17373.93860000 5.00000000e-03 5.00000000e-03    C_4Sigma- 3  1.5 e  0   19.5  19    X_4Sigma- 2  0.5 f  0   21.5  20      82ChHaMe.824
17416.62210000 1.00000000e-03 6.53620000e-03    C_4Sigma- 3  1.5 e  0   21.5  20    X_4Sigma- 3  1.5 e  0   20.5  19      82ChHaMe.825
17374.18640000 5.00000000e-03 5.00000000e-03    C_4Sigma- 3  1.5 e  0   19.5  18    X_4Sigma- 3  1.5 e  0   20.5  19      82ChHaMe.826
17373.83570000 1.00000000e-03 1.00000000e-03    C_4Sigma- 2  0.5 f  0   20.5  18    X_4Sigma- 3  1.5 e  0   20.5  19      82ChHaMe.827
17419.87900000 1.00000000e-03 1.00000000e-03    C_4Sigma- 4  1.5 f  0   20.5  19    X_4Sigma- 4  1.5 f  0   19.5  18      82ChHaMe.828
17377.41880000 1.00000000e-03 1.00000000e-03    C_4Sigma- 4  1.5 f  0   18.5  17    X_4Sigma- 4  1.5 f  0   19.5  18      82ChHaMe.829
17416.31490000 1.00000000e-03 1.00000000e-03    C_4Sigma- 1  0.5 e  0   24.5  23    X_4Sigma- 1  0.5 e  0   23.5  22      82ChHaMe.830
17371.98880000 1.00000000e-03 1.00000000e-03    C_4Sigma- 1  0.5 e  0   22.5  21    X_4Sigma- 1  0.5 e  0   23.5  22      82ChHaMe.831
17414.61670000 1.00000000e-03 1.00000000e-03    C_4Sigma- 2  0.5 f  0   23.5  22    X_4Sigma- 2  0.5 f  0   22.5  21      82ChHaMe.832
17370.25400000 1.00000000e-03 2.69130000e-03    C_4Sigma- 2  0.5 f  0   21.5  20    X_4Sigma- 2  0.5 f  0   22.5  21      82ChHaMe.833
17415.31300000 1.00000000e-03 1.00000000e-03    C_4Sigma- 3  1.5 e  0   22.5  21    X_4Sigma- 3  1.5 e  0   21.5  20      82ChHaMe.834
17370.91580000 1.00000000e-03 1.00000000e-03    C_4Sigma- 3  1.5 e  0   20.5  19    X_4Sigma- 3  1.5 e  0   21.5  20      82ChHaMe.835
17418.60930000 1.00000000e-03 7.61700000e-03    C_4Sigma- 4  1.5 f  0   21.5  20    X_4Sigma- 4  1.5 f  0   20.5  19      82ChHaMe.836
17374.18640000 1.00000000e-03 1.00000000e-03    C_4Sigma- 4  1.5 f  0   19.5  18    X_4Sigma- 4  1.5 f  0   20.5  19      82ChHaMe.837
17414.81480000 1.00000000e-03 1.00000000e-03    C_4Sigma- 1  0.5 e  0   25.5  24    X_4Sigma- 1  0.5 e  0   24.5  23      82ChHaMe.838
17368.51930000 1.00000000e-03 1.00000000e-03    C_4Sigma- 1  0.5 e  0   23.5  22    X_4Sigma- 1  0.5 e  0   24.5  23      82ChHaMe.839
17413.15760000 5.00000000e-03 5.00000000e-03    C_4Sigma- 2  0.5 f  0   24.5  23    X_4Sigma- 2  0.5 f  0   23.5  22      82ChHaMe.840
17366.82270000 1.00000000e-03 1.00000000e-03    C_4Sigma- 2  0.5 f  0   22.5  21    X_4Sigma- 2  0.5 f  0   23.5  22      82ChHaMe.841
17413.89900000 1.00000000e-03 2.56000000e-03    C_4Sigma- 3  1.5 e  0   23.5  22    X_4Sigma- 3  1.5 e  0   22.5  21      82ChHaMe.842
17367.52610000 1.00000000e-03 1.00000000e-03    C_4Sigma- 3  1.5 e  0   21.5  20    X_4Sigma- 3  1.5 e  0   22.5  21      82ChHaMe.843
17417.22390000 1.00000000e-03 1.00000000e-03    C_4Sigma- 4  1.5 f  0   22.5  21    X_4Sigma- 4  1.5 f  0   21.5  20      82ChHaMe.844
17370.85000000 1.00000000e-03 1.00000000e-03    C_4Sigma- 4  1.5 f  0   20.5  19    X_4Sigma- 4  1.5 f  0   21.5  20      82ChHaMe.845
17413.21010000 5.00000000e-03 5.00000000e-03    C_4Sigma- 1  0.5 e  0   26.5  25    X_4Sigma- 1  0.5 e  0   25.5  24      82ChHaMe.846
17364.94730000 1.00000000e-03 1.00000000e-03    C_4Sigma- 1  0.5 e  0   24.5  23    X_4Sigma- 1  0.5 e  0   25.5  24      82ChHaMe.847
17411.59230000 1.00000000e-03 1.00000000e-03    C_4Sigma- 2  0.5 f  0   25.5  24    X_4Sigma- 2  0.5 f  0   24.5  23      82ChHaMe.848
17363.29670000 1.00000000e-03 1.00000000e-03    C_4Sigma- 2  0.5 f  0   23.5  22    X_4Sigma- 2  0.5 f  0   24.5  23      82ChHaMe.849
17412.38110000 1.00000000e-03 1.00000000e-03    C_4Sigma- 3  1.5 e  0   24.5  23    X_4Sigma- 3  1.5 e  0   23.5  22      82ChHaMe.850
17364.04840000 1.00000000e-03 1.00000000e-03    C_4Sigma- 3  1.5 e  0   22.5  21    X_4Sigma- 3  1.5 e  0   23.5  22      82ChHaMe.851
17415.70520000 1.00000000e-03 1.00000000e-03    C_4Sigma- 4  1.5 f  0   23.5  22    X_4Sigma- 4  1.5 f  0   22.5  21      82ChHaMe.852
17367.39150000 1.00000000e-03 1.00000000e-03    C_4Sigma- 4  1.5 f  0   21.5  20    X_4Sigma- 4  1.5 f  0   22.5  21      82ChHaMe.853
17411.50130000 1.00000000e-03 1.00000000e-03    C_4Sigma- 1  0.5 e  0   27.5  26    X_4Sigma- 1  0.5 e  0   26.5  25      82ChHaMe.854
17361.26960000 1.00000000e-03 1.00000000e-03    C_4Sigma- 1  0.5 e  0   25.5  24    X_4Sigma- 1  0.5 e  0   26.5  25      82ChHaMe.855
17409.92160000 1.00000000e-03 1.00000000e-03    C_4Sigma- 2  0.5 f  0   26.5  25    X_4Sigma- 2  0.5 f  0   25.5  24      82ChHaMe.856
17359.66310000 1.00000000e-03 1.00000000e-03    C_4Sigma- 2  0.5 f  0   24.5  23    X_4Sigma- 2  0.5 f  0   25.5  24      82ChHaMe.857
17410.75820000 1.00000000e-03 1.00000000e-03    C_4Sigma- 3  1.5 e  0   25.5  24    X_4Sigma- 3  1.5 e  0   24.5  23      82ChHaMe.858
17360.46010000 1.00000000e-03 1.00000000e-03    C_4Sigma- 3  1.5 e  0   23.5  22    X_4Sigma- 3  1.5 e  0   24.5  23      82ChHaMe.859
17413.86640000 1.00000000e-03 1.00000000e-03    C_4Sigma- 4  1.5 f  0   24.5  23    X_4Sigma- 4  1.5 f  0   23.5  22      82ChHaMe.860
17363.83550000 1.00000000e-03 1.00000000e-03    C_4Sigma- 4  1.5 f  0   22.5  21    X_4Sigma- 4  1.5 f  0   23.5  22      82ChHaMe.861
17409.68700000 1.00000000e-03 1.00000000e-03    C_4Sigma- 1  0.5 e  0   28.5  27    X_4Sigma- 1  0.5 e  0   27.5  26      82ChHaMe.862
17357.48890000 1.00000000e-03 1.00000000e-03    C_4Sigma- 1  0.5 e  0   26.5  25    X_4Sigma- 1  0.5 e  0   27.5  26      82ChHaMe.863
17408.14390000 1.00000000e-03 3.93450000e-03    C_4Sigma- 2  0.5 f  0   27.5  26    X_4Sigma- 2  0.5 f  0   26.5  25      82ChHaMe.864
17355.91920000 1.00000000e-03 1.00000000e-03    C_4Sigma- 2  0.5 f  0   25.5  24    X_4Sigma- 2  0.5 f  0   26.5  25      82ChHaMe.865
17409.02780000 1.00000000e-03 1.00000000e-03    C_4Sigma- 3  1.5 e  0   26.5  25    X_4Sigma- 3  1.5 e  0   25.5  24      82ChHaMe.866
17356.76220000 1.00000000e-03 1.00000000e-03    C_4Sigma- 3  1.5 e  0   24.5  23    X_4Sigma- 3  1.5 e  0   25.5  24      82ChHaMe.867
17412.66790000 1.00000000e-03 1.00000000e-03    C_4Sigma- 4  1.5 f  0   25.5  24    X_4Sigma- 4  1.5 f  0   24.5  23      82ChHaMe.868
17360.14220000 1.00000000e-03 1.00000000e-03    C_4Sigma- 4  1.5 f  0   23.5  22    X_4Sigma- 4  1.5 f  0   24.5  23      82ChHaMe.869
17407.76590000 1.00000000e-03 1.00000000e-03    C_4Sigma- 1  0.5 e  0   29.5  28    X_4Sigma- 1  0.5 e  0   28.5  27      82ChHaMe.870
17353.60440000 1.00000000e-03 1.00000000e-03    C_4Sigma- 1  0.5 e  0   27.5  26    X_4Sigma- 1  0.5 e  0   28.5  27      82ChHaMe.871
17406.26140000 1.00000000e-03 1.00000000e-03    C_4Sigma- 2  0.5 f  0   28.5  27    X_4Sigma- 2  0.5 f  0   27.5  26      82ChHaMe.872
17352.07200000 1.00000000e-03 1.00000000e-03    C_4Sigma- 2  0.5 f  0   26.5  25    X_4Sigma- 2  0.5 f  0   27.5  26      82ChHaMe.873
17407.19040000 1.00000000e-03 1.00000000e-03    C_4Sigma- 3  1.5 e  0   27.5  26    X_4Sigma- 3  1.5 e  0   26.5  25      82ChHaMe.874
17352.96350000 1.00000000e-03 1.00000000e-03    C_4Sigma- 3  1.5 e  0   25.5  24    X_4Sigma- 3  1.5 e  0   26.5  25      82ChHaMe.875
17410.80860000 1.00000000e-03 1.00000000e-03    C_4Sigma- 4  1.5 f  0   26.5  25    X_4Sigma- 4  1.5 f  0   25.5  24      82ChHaMe.876
17356.12440000 1.00000000e-03 1.00000000e-03    C_4Sigma- 4  1.5 f  0   24.5  23    X_4Sigma- 4  1.5 f  0   25.5  24      82ChHaMe.877
17357.17180000 1.00000000e-03 1.00000000e-03 C_4Sigma-_PE 4  1.5 f  0   24.5  23    X_4Sigma- 4  1.5 f  0   25.5  24      82ChHaMe.878
17405.74180000 1.00000000e-03 2.39500000e-03    C_4Sigma- 1  0.5 e  0   30.5  29    X_4Sigma- 1  0.5 e  0   29.5  28      82ChHaMe.879
17349.61840000 1.00000000e-03 1.00000000e-03    C_4Sigma- 1  0.5 e  0   28.5  27    X_4Sigma- 1  0.5 e  0   29.5  28      82ChHaMe.880
17404.27430000 1.00000000e-03 1.00000000e-03    C_4Sigma- 2  0.5 f  0   29.5  28    X_4Sigma- 2  0.5 f  0   28.5  27      82ChHaMe.881
17348.12790000 1.00000000e-03 1.00000000e-03    C_4Sigma- 2  0.5 f  0   27.5  26    X_4Sigma- 2  0.5 f  0   28.5  27      82ChHaMe.882
17405.24970000 1.00000000e-03 1.00000000e-03    C_4Sigma- 3  1.5 e  0   28.5  27    X_4Sigma- 3  1.5 e  0   27.5  26      82ChHaMe.883
17349.06190000 1.00000000e-03 1.00000000e-03    C_4Sigma- 3  1.5 e  0   26.5  25    X_4Sigma- 3  1.5 e  0   27.5  26      82ChHaMe.884
17408.88800000 1.00000000e-03 1.00000000e-03    C_4Sigma- 4  1.5 f  0   27.5  26    X_4Sigma- 4  1.5 f  0   26.5  25      82ChHaMe.885
17352.75230000 1.00000000e-03 1.00000000e-03    C_4Sigma- 4  1.5 f  0   25.5  24    X_4Sigma- 4  1.5 f  0   26.5  25      82ChHaMe.886
17403.61260000 1.00000000e-03 1.00000000e-03    C_4Sigma- 1  0.5 e  0   31.5  30    X_4Sigma- 1  0.5 e  0   30.5  29      82ChHaMe.887
17345.52400000 1.00000000e-03 1.00000000e-03    C_4Sigma- 1  0.5 e  0   29.5  28    X_4Sigma- 1  0.5 e  0   30.5  29      82ChHaMe.888
17402.18020000 1.00000000e-03 1.00000000e-03    C_4Sigma- 2  0.5 f  0   30.5  29    X_4Sigma- 2  0.5 f  0   29.5  28      82ChHaMe.889
17344.06530000 1.00000000e-03 1.00000000e-03    C_4Sigma- 2  0.5 f  0   28.5  27    X_4Sigma- 2  0.5 f  0   29.5  28      82ChHaMe.890
17403.20210000 1.00000000e-03 1.00000000e-03    C_4Sigma- 3  1.5 e  0   29.5  28    X_4Sigma- 3  1.5 e  0   28.5  27      82ChHaMe.891
17345.05100000 5.00000000e-03 5.00000000e-03    C_4Sigma- 3  1.5 e  0   27.5  26    X_4Sigma- 3  1.5 e  0   28.5  27      82ChHaMe.892
17406.86980000 1.00000000e-03 1.00000000e-03    C_4Sigma- 4  1.5 f  0   28.5  27    X_4Sigma- 4  1.5 f  0   27.5  26      82ChHaMe.893
17348.72000000 1.00000000e-03 1.00000000e-03    C_4Sigma- 4  1.5 f  0   26.5  25    X_4Sigma- 4  1.5 f  0   27.5  26      82ChHaMe.894
17401.37770000 1.00000000e-03 1.00000000e-03    C_4Sigma- 1  0.5 e  0   32.5  31    X_4Sigma- 1  0.5 e  0   31.5  30      82ChHaMe.895
17341.32750000 1.00000000e-03 1.00000000e-03    C_4Sigma- 1  0.5 e  0   30.5  29    X_4Sigma- 1  0.5 e  0   31.5  30      82ChHaMe.896
17399.98250000 1.00000000e-03 1.00000000e-03    C_4Sigma- 2  0.5 f  0   31.5  30    X_4Sigma- 2  0.5 f  0   30.5  29      82ChHaMe.897
17339.90740000 1.00000000e-03 1.00000000e-03    C_4Sigma- 2  0.5 f  0   29.5  28    X_4Sigma- 2  0.5 f  0   30.5  29      82ChHaMe.898
17401.04810000 5.00000000e-03 5.00000000e-03    C_4Sigma- 3  1.5 e  0   30.5  29    X_4Sigma- 3  1.5 e  0   29.5  28      82ChHaMe.899
17340.93600000 1.00000000e-03 1.00000000e-03    C_4Sigma- 3  1.5 e  0   28.5  27    X_4Sigma- 3  1.5 e  0   29.5  28      82ChHaMe.900
17404.75230000 1.00000000e-03 1.00000000e-03    C_4Sigma- 4  1.5 f  0   29.5  28    X_4Sigma- 4  1.5 f  0   28.5  27      82ChHaMe.901
17344.62520000 1.00000000e-03 1.00000000e-03    C_4Sigma- 4  1.5 f  0   27.5  26    X_4Sigma- 4  1.5 f  0   28.5  27      82ChHaMe.902
17399.04070000 1.00000000e-03 1.00000000e-03    C_4Sigma- 1  0.5 e  0   33.5  32    X_4Sigma- 1  0.5 e  0   32.5  31      82ChHaMe.903
17337.02720000 1.00000000e-03 1.00000000e-03    C_4Sigma- 1  0.5 e  0   31.5  30    X_4Sigma- 1  0.5 e  0   32.5  31      82ChHaMe.904
17397.68020000 1.00000000e-03 1.00000000e-03    C_4Sigma- 2  0.5 f  0   32.5  31    X_4Sigma- 2  0.5 f  0   31.5  30      82ChHaMe.905
17335.64240000 1.00000000e-03 1.00000000e-03    C_4Sigma- 2  0.5 f  0   30.5  29    X_4Sigma- 2  0.5 f  0   31.5  30      82ChHaMe.906
17398.79050000 1.00000000e-03 1.00000000e-03    C_4Sigma- 3  1.5 e  0   31.5  30    X_4Sigma- 3  1.5 e  0   30.5  29      82ChHaMe.907
17336.71760000 1.00000000e-03 1.00000000e-03    C_4Sigma- 3  1.5 e  0   29.5  28    X_4Sigma- 3  1.5 e  0   30.5  29      82ChHaMe.908
17402.52900000 1.00000000e-03 1.00000000e-03    C_4Sigma- 4  1.5 f  0   30.5  29    X_4Sigma- 4  1.5 f  0   29.5  28      82ChHaMe.909
17340.43460000 1.00000000e-03 1.00000000e-03    C_4Sigma- 4  1.5 f  0   28.5  27    X_4Sigma- 4  1.5 f  0   29.5  28      82ChHaMe.910
17396.59920000 1.00000000e-03 1.00000000e-03    C_4Sigma- 1  0.5 e  0   34.5  33    X_4Sigma- 1  0.5 e  0   33.5  32      82ChHaMe.911
17395.26890000 1.00000000e-03 1.00000000e-03    C_4Sigma- 2  0.5 f  0   33.5  32    X_4Sigma- 2  0.5 f  0   32.5  31      82ChHaMe.912
17396.42460000 1.00000000e-03 1.00000000e-03    C_4Sigma- 3  1.5 e  0   32.5  31    X_4Sigma- 3  1.5 e  0   31.5  30      82ChHaMe.913
17400.20330000 1.00000000e-03 1.00000000e-03    C_4Sigma- 4  1.5 f  0   31.5  30    X_4Sigma- 4  1.5 f  0   30.5  29      82ChHaMe.914
17336.14660000 1.00000000e-03 1.00000000e-03    C_4Sigma- 4  1.5 f  0   29.5  28    X_4Sigma- 4  1.5 f  0   30.5  29      82ChHaMe.915
17394.05700000 1.00000000e-03 1.00000000e-03    C_4Sigma- 1  0.5 e  0   35.5  34    X_4Sigma- 1  0.5 e  0   34.5  33      82ChHaMe.916
17328.11880000 1.00000000e-03 1.00000000e-03    C_4Sigma- 1  0.5 e  0   33.5  32    X_4Sigma- 1  0.5 e  0   34.5  33      82ChHaMe.917
17392.75600000 1.00000000e-03 1.00000000e-03    C_4Sigma- 2  0.5 f  0   34.5  33    X_4Sigma- 2  0.5 f  0   33.5  32      82ChHaMe.918
17326.80190000 1.00000000e-03 1.00000000e-03    C_4Sigma- 2  0.5 f  0   32.5  31    X_4Sigma- 2  0.5 f  0   33.5  32      82ChHaMe.919
17393.95530000 1.00000000e-03 1.00000000e-03    C_4Sigma- 3  1.5 e  0   33.5  32    X_4Sigma- 3  1.5 e  0   32.5  31      82ChHaMe.920
17327.96650000 1.00000000e-03 1.00000000e-03    C_4Sigma- 3  1.5 e  0   31.5  30    X_4Sigma- 3  1.5 e  0   32.5  31      82ChHaMe.921
17397.77390000 1.00000000e-03 1.00000000e-03    C_4Sigma- 4  1.5 f  0   32.5  31    X_4Sigma- 4  1.5 f  0   31.5  30      82ChHaMe.922
17391.41670000 5.00000000e-03 5.00010000e-03    C_4Sigma- 1  0.5 e  0   36.5  35    X_4Sigma- 1  0.5 e  0   35.5  34      82ChHaMe.923
17323.50720000 1.00000000e-03 1.00000000e-03    C_4Sigma- 1  0.5 e  0   34.5  33    X_4Sigma- 1  0.5 e  0   35.5  34      82ChHaMe.924
17390.13580000 1.00000000e-03 7.68900000e-03    C_4Sigma- 2  0.5 f  0   35.5  34    X_4Sigma- 2  0.5 f  0   34.5  33      82ChHaMe.925
17322.22520000 1.00000000e-03 1.00000000e-03    C_4Sigma- 2  0.5 f  0   33.5  32    X_4Sigma- 2  0.5 f  0   34.5  33      82ChHaMe.926
17391.37810000 1.00000000e-03 1.00000000e-03    C_4Sigma- 3  1.5 e  0   34.5  33    X_4Sigma- 3  1.5 e  0   33.5  32      82ChHaMe.927
17323.43180000 1.00000000e-03 1.00000000e-03    C_4Sigma- 3  1.5 e  0   32.5  31    X_4Sigma- 3  1.5 e  0   33.5  32      82ChHaMe.928
17395.23450000 1.00000000e-03 1.00000000e-03    C_4Sigma- 4  1.5 f  0   33.5  32    X_4Sigma- 4  1.5 f  0   32.5  31      82ChHaMe.929
17327.26040000 1.00000000e-03 1.00000000e-03    C_4Sigma- 4  1.5 f  0   31.5  30    X_4Sigma- 4  1.5 f  0   32.5  31      82ChHaMe.930
17388.59700000 1.00000000e-03 1.00000000e-03    C_4Sigma- 1  0.5 e  0   37.5  36    X_4Sigma- 1  0.5 e  0   36.5  35      82ChHaMe.931
17318.79430000 5.00000000e-03 5.00000000e-03    C_4Sigma- 1  0.5 e  0   35.5  34    X_4Sigma- 1  0.5 e  0   36.5  35      82ChHaMe.932
17387.42880000 1.00000000e-03 1.00000000e-03    C_4Sigma- 2  0.5 f  0   36.5  35    X_4Sigma- 2  0.5 f  0   35.5  34      82ChHaMe.933
17317.54100000 1.00000000e-03 1.00000000e-03    C_4Sigma- 2  0.5 f  0   34.5  33    X_4Sigma- 2  0.5 f  0   35.5  34      82ChHaMe.934
17388.69510000 1.00000000e-03 1.00000000e-03    C_4Sigma- 3  1.5 e  0   35.5  34    X_4Sigma- 3  1.5 e  0   34.5  33      82ChHaMe.935
17318.79430000 5.00000000e-03 5.00000000e-03    C_4Sigma- 3  1.5 e  0   33.5  32    X_4Sigma- 3  1.5 e  0   34.5  33      82ChHaMe.936
17392.59240000 1.00000000e-03 7.00142902e-03    C_4Sigma- 4  1.5 f  0   34.5  33    X_4Sigma- 4  1.5 f  0   33.5  32      82ChHaMe.937
17322.66050000 1.00000000e-03 1.00000000e-03    C_4Sigma- 4  1.5 f  0   32.5  31    X_4Sigma- 4  1.5 f  0   33.5  32      82ChHaMe.938
17385.69840000 1.00000000e-03 5.11339355e-03    C_4Sigma- 1  0.5 e  0   38.5  37    X_4Sigma- 1  0.5 e  0   37.5  36      82ChHaMe.939
17385.83600000 1.00000000e-03 1.00000000e-03 C_4Sigma-_PE 1  0.5 e  0   38.5  37    X_4Sigma- 1  0.5 e  0   37.5  36      82ChHaMe.940
17313.99880000 1.00000000e-03 1.00000000e-03    C_4Sigma- 1  0.5 e  0   36.5  35    X_4Sigma- 1  0.5 e  0   37.5  36      82ChHaMe.941
17384.56790000 1.00000000e-03 1.00000000e-03    C_4Sigma- 2  0.5 f  0   37.5  36    X_4Sigma- 2  0.5 f  0   36.5  35      82ChHaMe.942
17312.76470000 1.00000000e-03 1.00000000e-03    C_4Sigma- 2  0.5 f  0   35.5  34    X_4Sigma- 2  0.5 f  0   36.5  35      82ChHaMe.943
17385.90400000 1.00000000e-03 1.00000000e-03    C_4Sigma- 3  1.5 e  0   36.5  35    X_4Sigma- 3  1.5 e  0   35.5  34      82ChHaMe.944
17314.05050000 1.00000000e-03 1.00000000e-03    C_4Sigma- 3  1.5 e  0   34.5  33    X_4Sigma- 3  1.5 e  0   35.5  34      82ChHaMe.945
17389.84190000 1.00000000e-03 1.00000000e-03    C_4Sigma- 4  1.5 f  0   35.5  34    X_4Sigma- 4  1.5 f  0   34.5  33      82ChHaMe.946
17317.95390000 5.00000000e-03 5.00000000e-03    C_4Sigma- 4  1.5 f  0   33.5  32    X_4Sigma- 4  1.5 f  0   34.5  33      82ChHaMe.947
17382.79930000 1.00000000e-03 1.00000000e-03    C_4Sigma- 1  0.5 e  0   39.5  38    X_4Sigma- 1  0.5 e  0   38.5  37      82ChHaMe.948
17309.00950000 1.00000000e-03 1.00000000e-03    C_4Sigma- 1  0.5 e  0   37.5  36    X_4Sigma- 1  0.5 e  0   38.5  37      82ChHaMe.949
17381.64760000 1.00000000e-03 1.00000000e-03    C_4Sigma- 2  0.5 f  0   38.5  37    X_4Sigma- 2  0.5 f  0   37.5  36      82ChHaMe.950
17307.88560000 1.00000000e-03 1.00000000e-03    C_4Sigma- 2  0.5 f  0   36.5  35    X_4Sigma- 2  0.5 f  0   37.5  36      82ChHaMe.951
17383.00930000 1.00000000e-03 1.00000000e-03    C_4Sigma- 3  1.5 e  0   37.5  36    X_4Sigma- 3  1.5 e  0   36.5  35      82ChHaMe.952
17309.20340000 1.00000000e-03 1.00000000e-03    C_4Sigma- 3  1.5 e  0   35.5  34    X_4Sigma- 3  1.5 e  0   36.5  35      82ChHaMe.953
17386.98710000 1.00000000e-03 1.00000000e-03    C_4Sigma- 4  1.5 f  0   36.5  35    X_4Sigma- 4  1.5 f  0   35.5  34      82ChHaMe.954
17313.15520000 1.00000000e-03 1.00000000e-03    C_4Sigma- 4  1.5 f  0   34.5  33    X_4Sigma- 4  1.5 f  0   35.5  34      82ChHaMe.955
17379.73230000 1.00000000e-03 1.00000000e-03    C_4Sigma- 1  0.5 e  0   40.5  39    X_4Sigma- 1  0.5 e  0   39.5  38      82ChHaMe.956
17303.94810000 1.00000000e-03 1.00000000e-03    C_4Sigma- 1  0.5 e  0   38.5  37    X_4Sigma- 1  0.5 e  0   39.5  38      82ChHaMe.957
17304.08000000 1.00000000e-03 1.00000000e-03 C_4Sigma-_PE 1  0.5 e  0   38.5  37    X_4Sigma- 1  0.5 e  0   39.5  38      82ChHaMe.958
17378.59230000 1.00000000e-03 1.00000000e-03    C_4Sigma- 2  0.5 f  0   39.5  38    X_4Sigma- 2  0.5 f  0   38.5  37      82ChHaMe.959
17302.85990000 1.00000000e-03 1.00000000e-03    C_4Sigma- 2  0.5 f  0   37.5  36    X_4Sigma- 2  0.5 f  0   38.5  37      82ChHaMe.960
17380.00540000 1.00000000e-03 1.00000000e-03    C_4Sigma- 3  1.5 e  0   38.5  37    X_4Sigma- 3  1.5 e  0   37.5  36      82ChHaMe.961
17304.24610000 1.00000000e-03 1.00000000e-03    C_4Sigma- 3  1.5 e  0   36.5  35    X_4Sigma- 3  1.5 e  0   37.5  36      82ChHaMe.962
17384.02810000 1.00000000e-03 1.00000000e-03    C_4Sigma- 4  1.5 f  0   37.5  36    X_4Sigma- 4  1.5 f  0   36.5  35      82ChHaMe.963
17308.23440000 1.00000000e-03 1.00000000e-03    C_4Sigma- 4  1.5 f  0   35.5  34    X_4Sigma- 4  1.5 f  0   36.5  35      82ChHaMe.964
17376.56100000 1.00000000e-03 1.00000000e-03    C_4Sigma- 1  0.5 e  0   41.5  40    X_4Sigma- 1  0.5 e  0   40.5  39      82ChHaMe.965
17298.88200000 1.00000000e-03 1.00000000e-03    C_4Sigma- 1  0.5 e  0   39.5  38    X_4Sigma- 1  0.5 e  0   40.5  39      82ChHaMe.966
17375.44390000 1.00000000e-03 1.00000000e-03    C_4Sigma- 2  0.5 f  0   40.5  39    X_4Sigma- 2  0.5 f  0   39.5  38      82ChHaMe.967
17297.75970000 1.00000000e-03 1.00000000e-03    C_4Sigma- 2  0.5 f  0   38.5  37    X_4Sigma- 2  0.5 f  0   39.5  38      82ChHaMe.968
17376.89430000 1.00000000e-03 1.00000000e-03    C_4Sigma- 3  1.5 e  0   39.5  38    X_4Sigma- 3  1.5 e  0   38.5  37      82ChHaMe.969
17299.18870000 1.00000000e-03 1.00000000e-03    C_4Sigma- 3  1.5 e  0   37.5  36    X_4Sigma- 3  1.5 e  0   38.5  37      82ChHaMe.970
17380.96100000 1.00000000e-03 1.00000000e-03    C_4Sigma- 4  1.5 f  0   38.5  37    X_4Sigma- 4  1.5 f  0   37.5  36      82ChHaMe.971
17303.21660000 5.00000000e-03 5.00000000e-03    C_4Sigma- 4  1.5 f  0   36.5  35    X_4Sigma- 4  1.5 f  0   37.5  36      82ChHaMe.972
17373.28380000 1.00000000e-03 1.00000000e-03    C_4Sigma- 1  0.5 e  0   42.5  41    X_4Sigma- 1  0.5 e  0   41.5  40      82ChHaMe.973
17293.65650000 1.00000000e-03 1.00000000e-03    C_4Sigma- 1  0.5 e  0   40.5  39    X_4Sigma- 1  0.5 e  0   41.5  40      82ChHaMe.974
17372.19180000 1.00000000e-03 1.00000000e-03    C_4Sigma- 2  0.5 f  0   41.5  40    X_4Sigma- 2  0.5 f  0   40.5  39      82ChHaMe.975
17292.55720000 1.00000000e-03 1.00000000e-03    C_4Sigma- 2  0.5 f  0   39.5  38    X_4Sigma- 2  0.5 f  0   40.5  39      82ChHaMe.976
17373.67120000 1.00000000e-03 1.00000000e-03    C_4Sigma- 3  1.5 e  0   40.5  39    X_4Sigma- 3  1.5 e  0   39.5  38      82ChHaMe.977
17294.02370000 1.00000000e-03 1.00000000e-03    C_4Sigma- 3  1.5 e  0   38.5  37    X_4Sigma- 3  1.5 e  0   39.5  38      82ChHaMe.978
17377.78690000 5.00000000e-03 5.00000000e-03    C_4Sigma- 4  1.5 f  0   39.5  38    X_4Sigma- 4  1.5 f  0   38.5  37      82ChHaMe.979
17298.09140000 1.00000000e-03 1.00000000e-03    C_4Sigma- 4  1.5 f  0   37.5  36    X_4Sigma- 4  1.5 f  0   38.5  37      82ChHaMe.980
17369.90460000 1.00000000e-03 1.00000000e-03    C_4Sigma- 1  0.5 e  0   43.5  42    X_4Sigma- 1  0.5 e  0   42.5  41      82ChHaMe.981
17288.32070000 1.00000000e-03 1.00000000e-03    C_4Sigma- 1  0.5 e  0   41.5  40    X_4Sigma- 1  0.5 e  0   42.5  41      82ChHaMe.982
17368.82940000 1.00000000e-03 1.00000000e-03    C_4Sigma- 2  0.5 f  0   42.5  41    X_4Sigma- 2  0.5 f  0   41.5  40      82ChHaMe.983
17370.33670000 1.00000000e-03 1.00000000e-03    C_4Sigma- 3  1.5 e  0   41.5  40    X_4Sigma- 3  1.5 e  0   40.5  39      82ChHaMe.984
17288.75040000 1.00000000e-03 1.00000000e-03    C_4Sigma- 3  1.5 e  0   39.5  38    X_4Sigma- 3  1.5 e  0   40.5  39      82ChHaMe.985
17374.50690000 1.00000000e-03 1.00000000e-03    C_4Sigma- 4  1.5 f  0   40.5  39    X_4Sigma- 4  1.5 f  0   39.5  38      82ChHaMe.986
17292.86360000 1.00000000e-03 1.00000000e-03    C_4Sigma- 4  1.5 f  0   38.5  37    X_4Sigma- 4  1.5 f  0   39.5  38      82ChHaMe.987
17365.36370000 1.00000000e-03 1.00000000e-03    C_4Sigma- 2  0.5 f  0   43.5  42    X_4Sigma- 2  0.5 f  0   42.5  41      82ChHaMe.988
17371.12480000 5.00000000e-03 5.00000000e-03    C_4Sigma- 4  1.5 f  0   41.5  40    X_4Sigma- 4  1.5 f  0   40.5  39      82ChHaMe.989
17361.79130000 5.00000000e-03 5.00000000e-03    C_4Sigma- 2  0.5 f  0   44.5  43    X_4Sigma- 2  0.5 f  0   43.5  42      82ChHaMe.990
17367.63000000 5.00000000e-03 5.00000000e-03    C_4Sigma- 4  1.5 f  0   42.5  41    X_4Sigma- 4  1.5 f  0   41.5  40      82ChHaMe.991
17363.95330000 5.00000000e-03 5.00000000e-03    C_4Sigma- 4  1.5 f  0   43.5  42    X_4Sigma- 4  1.5 f  0   42.5  41      82ChHaMe.992
17356.31350000 1.00000000e-03 1.00000000e-03    C_4Sigma- 3  1.5 e  0   45.5  44    X_4Sigma- 3  1.5 e  0   44.5  43      82ChHaMe.993
17360.33650000 5.00000000e-03 5.00000000e-03    C_4Sigma- 4  1.5 f  0   44.5  43    X_4Sigma- 4  1.5 f  0   43.5  42      82ChHaMe.994
17352.37460000 5.00000000e-03 5.00000000e-03    C_4Sigma- 3  1.5 e  0   46.5  45    X_4Sigma- 3  1.5 e  0   45.5  44      82ChHaMe.995
17356.42140000 5.00000000e-03 5.00000000e-03    C_4Sigma- 4  1.5 f  0   45.5  44    X_4Sigma- 4  1.5 f  0   44.5  43      82ChHaMe.996
17348.39060000 5.00000000e-03 5.00000000e-03    C_4Sigma- 3  1.5 e  0   47.5  46    X_4Sigma- 3  1.5 e  0   46.5  45      82ChHaMe.997
17352.60600000 5.00000000e-03 5.00000000e-03    C_4Sigma- 4  1.5 f  0   46.5  45    X_4Sigma- 4  1.5 f  0   45.5  44      82ChHaMe.998
17348.58620000 1.00000000e-03 1.00000000e-03    C_4Sigma- 4  1.5 f  0   47.5  46    X_4Sigma- 4  1.5 f  0   46.5  45      82ChHaMe.999
17424.55450000 5.00000000e-03 5.00000000e-03    C_4Sigma- 1  0.5 e  0    4.5   4    X_4Sigma- 1  0.5 e  0    3.5   3     82ChHaMe.1000
17419.72630000 1.00000000e-03 1.00000000e-03    C_4Sigma- 1  0.5 e  0    2.5   2    X_4Sigma- 1  0.5 e  0    3.5   3     82ChHaMe.1001
17419.71130000 1.00000000e-03 1.00000000e-03    C_4Sigma- 1  0.5 e  0    2.5   3    X_4Sigma- 1  0.5 e  0    3.5   3     82ChHaMe.1002
17425.06790000 1.00000000e-03 1.00000000e-03    C_4Sigma- 1  0.5 e  0    5.5   5    X_4Sigma- 1  0.5 e  0    4.5   4     82ChHaMe.1003
17418.24370000 1.00000000e-03 1.00000000e-03    C_4Sigma- 1  0.5 e  0    3.5   3    X_4Sigma- 1  0.5 e  0    4.5   4     82ChHaMe.1004
17418.22880000 1.00000000e-03 1.00000000e-03    C_4Sigma- 1  0.5 e  0    3.5   4    X_4Sigma- 1  0.5 e  0    4.5   4     82ChHaMe.1005
17416.29740000 1.00000000e-03 1.00000000e-03    C_4Sigma- 2  0.5 f  0    2.5   3    X_4Sigma- 2  0.5 f  0    3.5   3     82ChHaMe.1006
17421.64830000 5.00000000e-03 5.00000000e-03    C_4Sigma- 3  1.5 e  0    3.5   3    X_4Sigma- 3  1.5 e  0    2.5   2     82ChHaMe.1007
17421.65210000 1.00000000e-03 2.06900000e-03    C_4Sigma- 3  1.5 e  0    3.5   2    X_4Sigma- 3  1.5 e  0    2.5   2     82ChHaMe.1008
17425.50010000 1.00000000e-03 1.00000000e-03    C_4Sigma- 1  0.5 e  0    6.5   6    X_4Sigma- 1  0.5 e  0    5.5   5     82ChHaMe.1009
17416.69050000 1.00000000e-03 1.00000000e-03    C_4Sigma- 1  0.5 e  0    4.5   4    X_4Sigma- 1  0.5 e  0    5.5   5     82ChHaMe.1010
17416.67650000 5.00000000e-03 5.00000000e-03    C_4Sigma- 1  0.5 e  0    4.5   5    X_4Sigma- 1  0.5 e  0    5.5   5     82ChHaMe.1011
17423.49340000 5.00000000e-03 5.00000000e-03    C_4Sigma- 2  0.5 f  0    5.5   5    X_4Sigma- 2  0.5 f  0    4.5   4     82ChHaMe.1012
17414.63490000 5.00000000e-03 5.00000000e-03    C_4Sigma- 2  0.5 f  0    3.5   3    X_4Sigma- 2  0.5 f  0    4.5   4     82ChHaMe.1013
17413.39460000 5.00000000e-03 5.00000000e-03    C_4Sigma- 3  1.5 e  0    2.5   2    X_4Sigma- 3  1.5 e  0    3.5   3     82ChHaMe.1014
17413.39200000 1.00000000e-03 1.00000000e-03    C_4Sigma- 3  1.5 e  0    2.5   3    X_4Sigma- 3  1.5 e  0    3.5   3     82ChHaMe.1015
17425.84420000 1.00000000e-03 1.00000000e-03    C_4Sigma- 1  0.5 e  0    7.5   7    X_4Sigma- 1  0.5 e  0    6.5   6     82ChHaMe.1016
17415.05310000 1.00000000e-03 1.00000000e-03    C_4Sigma- 1  0.5 e  0    5.5   5    X_4Sigma- 1  0.5 e  0    6.5   6     82ChHaMe.1017
17412.95770000 1.00000000e-03 1.00000000e-03    C_4Sigma- 2  0.5 f  0    4.5   4    X_4Sigma- 2  0.5 f  0    5.5   5     82ChHaMe.1018
17412.95280000 1.00000000e-03 1.00000000e-03    C_4Sigma- 2  0.5 f  0    4.5   5    X_4Sigma- 2  0.5 f  0    5.5   5     82ChHaMe.1019
17411.97690000 5.00000000e-03 5.00000000e-03    C_4Sigma- 3  1.5 e  0    3.5   3    X_4Sigma- 3  1.5 e  0    4.5   4     82ChHaMe.1020
17425.07940000 1.00000000e-03 1.00000000e-03    C_4Sigma- 4  1.5 f  0    4.5   4    X_4Sigma- 4  1.5 f  0    3.5   3     82ChHaMe.1021
17426.09540000 1.00000000e-03 1.00000000e-03    C_4Sigma- 1  0.5 e  0    8.5   8    X_4Sigma- 1  0.5 e  0    7.5   7     82ChHaMe.1022
17413.32600000 1.00000000e-03 1.00000000e-03    C_4Sigma- 1  0.5 e  0    6.5   6    X_4Sigma- 1  0.5 e  0    7.5   7     82ChHaMe.1023
17423.98260000 1.00000000e-03 1.00000000e-03    C_4Sigma- 2  0.5 f  0    7.5   7    X_4Sigma- 2  0.5 f  0    6.5   6     82ChHaMe.1024
17411.22680000 1.00000000e-03 1.00000000e-03    C_4Sigma- 2  0.5 f  0    5.5   5    X_4Sigma- 2  0.5 f  0    6.5   6     82ChHaMe.1025
17411.15730000 1.00000000e-03 1.00000000e-03    C_4Sigma- 3  1.5 e  0    4.5   5    X_4Sigma- 2  0.5 f  0    6.5   6     82ChHaMe.1026
17410.42540000 5.00000000e-03 5.00000000e-03    C_4Sigma- 3  1.5 e  0    4.5   4    X_4Sigma- 3  1.5 e  0    5.5   5     82ChHaMe.1027
17425.71730000 1.00000000e-03 1.00000000e-03    C_4Sigma- 4  1.5 f  0    5.5   5    X_4Sigma- 4  1.5 f  0    4.5   4     82ChHaMe.1028
17412.79310000 1.00000000e-03 1.00000000e-03    C_4Sigma- 4  1.5 f  0    3.5   3    X_4Sigma- 4  1.5 f  0    4.5   4     82ChHaMe.1029
17412.80400000 1.00000000e-03 1.00000000e-03    C_4Sigma- 4  1.5 f  0    3.5   4    X_4Sigma- 4  1.5 f  0    4.5   4     82ChHaMe.1030
17426.24910000 1.00000000e-03 1.00000000e-03    C_4Sigma- 1  0.5 e  0    9.5   9    X_4Sigma- 1  0.5 e  0    8.5   8     82ChHaMe.1031
17411.50320000 1.00000000e-03 1.00000000e-03    C_4Sigma- 1  0.5 e  0    7.5   7    X_4Sigma- 1  0.5 e  0    8.5   8     82ChHaMe.1032
17424.14710000 5.00000000e-03 5.00000000e-03    C_4Sigma- 2  0.5 f  0    8.5   8    X_4Sigma- 2  0.5 f  0    7.5   7     82ChHaMe.1033
17409.35520000 1.00000000e-03 1.00000000e-03    C_4Sigma- 2  0.5 f  0    6.5   6    X_4Sigma- 2  0.5 f  0    7.5   7     82ChHaMe.1034
17409.42920000 1.00000000e-03 1.00000000e-03    C_4Sigma- 3  1.5 e  0    5.5   6    X_4Sigma- 2  0.5 f  0    7.5   7     82ChHaMe.1035
17423.64220000 1.00000000e-03 1.00000000e-03    C_4Sigma- 3  1.5 e  0    7.5   7    X_4Sigma- 3  1.5 e  0    6.5   6     82ChHaMe.1036
17408.81360000 1.00000000e-03 1.00000000e-03    C_4Sigma- 3  1.5 e  0    5.5   5    X_4Sigma- 3  1.5 e  0    6.5   6     82ChHaMe.1037
17408.74880000 5.00000000e-03 5.00000000e-03    C_4Sigma- 2  0.5 f  0    6.5   5    X_4Sigma- 3  1.5 e  0    6.5   6     82ChHaMe.1038
17426.17400000 1.00000000e-03 1.00000000e-03    C_4Sigma- 4  1.5 f  0    6.5   6    X_4Sigma- 4  1.5 f  0    5.5   5     82ChHaMe.1039
17411.28690000 1.00000000e-03 1.00000000e-03    C_4Sigma- 4  1.5 f  0    4.5   4    X_4Sigma- 4  1.5 f  0    5.5   5     82ChHaMe.1040
17426.30380000 1.00000000e-03 1.00000000e-03    C_4Sigma- 1  0.5 e  0   10.5  10    X_4Sigma- 1  0.5 e  0    9.5   9     82ChHaMe.1041
17409.58270000 1.00000000e-03 1.00000000e-03    C_4Sigma- 1  0.5 e  0    8.5   8    X_4Sigma- 1  0.5 e  0    9.5   9     82ChHaMe.1042
17424.21920000 5.00000000e-03 5.00000000e-03    C_4Sigma- 2  0.5 f  0    9.5   9    X_4Sigma- 2  0.5 f  0    8.5   8     82ChHaMe.1043
17407.45600000 1.00000000e-03 1.00000000e-03    C_4Sigma- 2  0.5 f  0    7.5   7    X_4Sigma- 2  0.5 f  0    8.5   8     82ChHaMe.1044
17407.54760000 1.00000000e-03 1.00000000e-03    C_4Sigma- 3  1.5 e  0    6.5   7    X_4Sigma- 2  0.5 f  0    8.5   8     82ChHaMe.1045
17407.03010000 5.00000000e-03 5.00000000e-03    C_4Sigma- 3  1.5 e  0    6.5   6    X_4Sigma- 3  1.5 e  0    7.5   7     82ChHaMe.1046
17426.48420000 1.00000000e-03 1.00000000e-03    C_4Sigma- 4  1.5 f  0    7.5   7    X_4Sigma- 4  1.5 f  0    6.5   6     82ChHaMe.1047
17409.62900000 5.00000000e-03 5.00000000e-03    C_4Sigma- 4  1.5 f  0    5.5   5    X_4Sigma- 4  1.5 f  0    6.5   6     82ChHaMe.1048
17426.25840000 1.00000000e-03 1.00000000e-03    C_4Sigma- 1  0.5 e  0   11.5  11    X_4Sigma- 1  0.5 e  0   10.5  10     82ChHaMe.1049
17407.56060000 1.00000000e-03 1.00000000e-03    C_4Sigma- 1  0.5 e  0    9.5   9    X_4Sigma- 1  0.5 e  0   10.5  10     82ChHaMe.1050
17424.20100000 1.00000000e-03 1.00000000e-03    C_4Sigma- 2  0.5 f  0   10.5  10    X_4Sigma- 2  0.5 f  0    9.5   9     82ChHaMe.1051
17405.46400000 1.00000000e-03 1.00000000e-03    C_4Sigma- 2  0.5 f  0    8.5   8    X_4Sigma- 2  0.5 f  0    9.5   9     82ChHaMe.1052
17405.57630000 5.00000000e-03 5.00000000e-03    C_4Sigma- 3  1.5 e  0    7.5   8    X_4Sigma- 2  0.5 f  0    9.5   9     82ChHaMe.1053
17423.94000000 1.00000000e-03 1.76830000e-02    C_4Sigma- 3  1.5 e  0    9.5   9    X_4Sigma- 3  1.5 e  0    8.5   8     82ChHaMe.1054
17405.14200000 1.00000000e-03 1.00000000e-03    C_4Sigma- 3  1.5 e  0    7.5   7    X_4Sigma- 3  1.5 e  0    8.5   8     82ChHaMe.1055
17426.66030000 1.00000000e-03 3.84250000e-03    C_4Sigma- 4  1.5 f  0    8.5   8    X_4Sigma- 4  1.5 f  0    7.5   7     82ChHaMe.1056
17407.83340000 1.00000000e-03 1.00000000e-03    C_4Sigma- 4  1.5 f  0    6.5   6    X_4Sigma- 4  1.5 f  0    7.5   7     82ChHaMe.1057
17426.11130000 1.00000000e-03 1.00000000e-03    C_4Sigma- 1  0.5 e  0   12.5  12    X_4Sigma- 1  0.5 e  0   11.5  11     82ChHaMe.1058
17405.43860000 1.00000000e-03 1.00000000e-03    C_4Sigma- 1  0.5 e  0   10.5  10    X_4Sigma- 1  0.5 e  0   11.5  11     82ChHaMe.1059
17424.08690000 5.00000000e-03 5.00000000e-03    C_4Sigma- 2  0.5 f  0   11.5  11    X_4Sigma- 2  0.5 f  0   10.5  10     82ChHaMe.1060
17403.37470000 1.00000000e-03 1.00000000e-03    C_4Sigma- 2  0.5 f  0    9.5   9    X_4Sigma- 2  0.5 f  0   10.5  10     82ChHaMe.1061
17403.50920000 1.00000000e-03 2.84700000e-03    C_4Sigma- 3  1.5 e  0    8.5   9    X_4Sigma- 2  0.5 f  0   10.5  10     82ChHaMe.1062
17423.90020000 1.00000000e-03 1.00000000e-03    C_4Sigma- 3  1.5 e  0   10.5  10    X_4Sigma- 3  1.5 e  0    9.5   9     82ChHaMe.1063
17403.14320000 1.00000000e-03 1.00000000e-03    C_4Sigma- 3  1.5 e  0    8.5   8    X_4Sigma- 3  1.5 e  0    9.5   9     82ChHaMe.1064
17426.71300000 1.00000000e-03 1.00000000e-03    C_4Sigma- 4  1.5 f  0    9.5   9    X_4Sigma- 4  1.5 f  0    8.5   8     82ChHaMe.1065
17405.91610000 1.00000000e-03 1.00000000e-03    C_4Sigma- 4  1.5 f  0    7.5   7    X_4Sigma- 4  1.5 f  0    8.5   8     82ChHaMe.1066
17425.86090000 5.00000000e-03 5.00000000e-03    C_4Sigma- 1  0.5 e  0   13.5  13    X_4Sigma- 1  0.5 e  0   12.5  12     82ChHaMe.1067
17403.21470000 1.00000000e-03 1.00000000e-03    C_4Sigma- 1  0.5 e  0   11.5  11    X_4Sigma- 1  0.5 e  0   12.5  12     82ChHaMe.1068
17423.87250000 1.00000000e-03 1.00000000e-03    C_4Sigma- 2  0.5 f  0   12.5  12    X_4Sigma- 2  0.5 f  0   11.5  11     82ChHaMe.1069
17401.18720000 1.00000000e-03 2.08000000e-03    C_4Sigma- 2  0.5 f  0   10.5  10    X_4Sigma- 2  0.5 f  0   11.5  11     82ChHaMe.1070
17401.34550000 1.00000000e-03 1.00000000e-03    C_4Sigma- 3  1.5 e  0    9.5  10    X_4Sigma- 2  0.5 f  0   11.5  11     82ChHaMe.1071
17423.76460000 5.00000000e-03 5.00000000e-03    C_4Sigma- 3  1.5 e  0   11.5  11    X_4Sigma- 3  1.5 e  0   10.5  10     82ChHaMe.1072
17401.03430000 1.00000000e-03 1.00000000e-03    C_4Sigma- 3  1.5 e  0    9.5   9    X_4Sigma- 3  1.5 e  0   10.5  10     82ChHaMe.1073
17400.88810000 5.00000000e-03 5.00000000e-03    C_4Sigma- 2  0.5 f  0   10.5   9    X_4Sigma- 3  1.5 e  0   10.5  10     82ChHaMe.1074
17426.64880000 1.00000000e-03 1.00000000e-03    C_4Sigma- 4  1.5 f  0   10.5  10    X_4Sigma- 4  1.5 f  0    9.5   9     82ChHaMe.1075
17403.87750000 1.00000000e-03 1.00000000e-03    C_4Sigma- 4  1.5 f  0    8.5   8    X_4Sigma- 4  1.5 f  0    9.5   9     82ChHaMe.1076
17425.51030000 1.00000000e-03 1.00000000e-03    C_4Sigma- 1  0.5 e  0   14.5  14    X_4Sigma- 1  0.5 e  0   13.5  13     82ChHaMe.1077
17400.88800000 5.00000000e-03 5.00000000e-03    C_4Sigma- 1  0.5 e  0   12.5  12    X_4Sigma- 1  0.5 e  0   13.5  13     82ChHaMe.1078
17423.56180000 1.00000000e-03 1.00000000e-03    C_4Sigma- 2  0.5 f  0   13.5  13    X_4Sigma- 2  0.5 f  0   12.5  12     82ChHaMe.1079
17398.90380000 1.00000000e-03 1.00000000e-03    C_4Sigma- 2  0.5 f  0   11.5  11    X_4Sigma- 2  0.5 f  0   12.5  12     82ChHaMe.1080
17399.08390000 5.00000000e-03 5.00000000e-03    C_4Sigma- 3  1.5 e  0   10.5  11    X_4Sigma- 2  0.5 f  0   12.5  12     82ChHaMe.1081
17423.51950000 5.00000000e-03 5.00000000e-03    C_4Sigma- 3  1.5 e  0   12.5  12    X_4Sigma- 3  1.5 e  0   11.5  11     82ChHaMe.1082
17398.81740000 5.00000000e-03 5.00000000e-03    C_4Sigma- 3  1.5 e  0   10.5  10    X_4Sigma- 3  1.5 e  0   11.5  11     82ChHaMe.1083
17398.64810000 5.00000000e-03 5.00000000e-03    C_4Sigma- 2  0.5 f  0   11.5  10    X_4Sigma- 3  1.5 e  0   11.5  11     82ChHaMe.1084
17426.46990000 1.00000000e-03 1.00000000e-03    C_4Sigma- 4  1.5 f  0   11.5  11    X_4Sigma- 4  1.5 f  0   10.5  10     82ChHaMe.1085
17401.72980000 1.00000000e-03 1.00000000e-03    C_4Sigma- 4  1.5 f  0    9.5   9    X_4Sigma- 4  1.5 f  0   10.5  10     82ChHaMe.1086
17425.05390000 1.00000000e-03 1.00000000e-03    C_4Sigma- 1  0.5 e  0   15.5  15    X_4Sigma- 1  0.5 e  0   14.5  14     82ChHaMe.1087
17398.46070000 1.00000000e-03 1.00000000e-03    C_4Sigma- 1  0.5 e  0   13.5  13    X_4Sigma- 1  0.5 e  0   14.5  14     82ChHaMe.1088
17423.15250000 1.00000000e-03 1.00000000e-03    C_4Sigma- 2  0.5 f  0   14.5  14    X_4Sigma- 2  0.5 f  0   13.5  13     82ChHaMe.1089
17423.38800000 1.00000000e-03 1.00000000e-03    C_4Sigma- 3  1.5 e  0   13.5  14    X_4Sigma- 2  0.5 f  0   13.5  13     82ChHaMe.1090
17396.52050000 1.00000000e-03 1.00000000e-03    C_4Sigma- 2  0.5 f  0   12.5  12    X_4Sigma- 2  0.5 f  0   13.5  13     82ChHaMe.1091
17396.72350000 5.00000000e-03 5.00000000e-03    C_4Sigma- 3  1.5 e  0   11.5  12    X_4Sigma- 2  0.5 f  0   13.5  13     82ChHaMe.1092
17396.49220000 5.00000000e-03 5.00000000e-03    C_4Sigma- 3  1.5 e  0   11.5  11    X_4Sigma- 3  1.5 e  0   12.5  12     82ChHaMe.1093
17396.29220000 5.00000000e-03 6.69230000e-03    C_4Sigma- 2  0.5 f  0   12.5  11    X_4Sigma- 3  1.5 e  0   12.5  12     82ChHaMe.1094
17426.17940000 1.00000000e-03 1.00000000e-03    C_4Sigma- 4  1.5 f  0   12.5  12    X_4Sigma- 4  1.5 f  0   11.5  11     82ChHaMe.1095
17399.46870000 1.00000000e-03 1.00000000e-03    C_4Sigma- 4  1.5 f  0   10.5  10    X_4Sigma- 4  1.5 f  0   11.5  11     82ChHaMe.1096
17424.49500000 1.00000000e-03 1.32800000e-03    C_4Sigma- 1  0.5 e  0   16.5  16    X_4Sigma- 1  0.5 e  0   15.5  15     82ChHaMe.1097
17395.92820000 1.00000000e-03 1.00000000e-03    C_4Sigma- 1  0.5 e  0   14.5  14    X_4Sigma- 1  0.5 e  0   15.5  15     82ChHaMe.1098
17422.64010000 1.00000000e-03 1.00000000e-03    C_4Sigma- 2  0.5 f  0   15.5  15    X_4Sigma- 2  0.5 f  0   14.5  14     82ChHaMe.1099
17422.90810000 1.00000000e-03 1.00000000e-03    C_4Sigma- 3  1.5 e  0   14.5  15    X_4Sigma- 2  0.5 f  0   14.5  14     82ChHaMe.1100
17394.03940000 1.00000000e-03 1.00000000e-03    C_4Sigma- 2  0.5 f  0   13.5  13    X_4Sigma- 2  0.5 f  0   14.5  14     82ChHaMe.1101
17394.26370000 5.00000000e-03 5.00000000e-03    C_4Sigma- 3  1.5 e  0   12.5  13    X_4Sigma- 2  0.5 f  0   14.5  14     82ChHaMe.1102
17422.69990000 5.00000000e-03 5.00000000e-03    C_4Sigma- 3  1.5 e  0   14.5  14    X_4Sigma- 3  1.5 e  0   13.5  13     82ChHaMe.1103
17422.44200000 5.00000000e-03 5.00000000e-03    C_4Sigma- 2  0.5 f  0   15.5  14    X_4Sigma- 3  1.5 e  0   13.5  13     82ChHaMe.1104
17394.05580000 5.00000000e-03 5.00000000e-03    C_4Sigma- 3  1.5 e  0   12.5  12    X_4Sigma- 3  1.5 e  0   13.5  13     82ChHaMe.1105
17393.84040000 5.00000000e-03 5.00000000e-03    C_4Sigma- 2  0.5 f  0   13.5  12    X_4Sigma- 3  1.5 e  0   13.5  13     82ChHaMe.1106
17425.77800000 1.00000000e-03 1.00000000e-03    C_4Sigma- 4  1.5 f  0   13.5  13    X_4Sigma- 4  1.5 f  0   12.5  12     82ChHaMe.1107
17397.09640000 1.00000000e-03 1.00000000e-03    C_4Sigma- 4  1.5 f  0   11.5  11    X_4Sigma- 4  1.5 f  0   12.5  12     82ChHaMe.1108
17423.83180000 5.00000000e-03 5.00000000e-03    C_4Sigma- 1  0.5 e  0   17.5  17    X_4Sigma- 1  0.5 e  0   16.5  16     82ChHaMe.1109
17393.29260000 1.00000000e-03 1.00000000e-03    C_4Sigma- 1  0.5 e  0   15.5  15    X_4Sigma- 1  0.5 e  0   16.5  16     82ChHaMe.1110
17422.03070000 5.00000000e-03 5.00000000e-03    C_4Sigma- 2  0.5 f  0   16.5  16    X_4Sigma- 2  0.5 f  0   15.5  15     82ChHaMe.1111
17422.32010000 5.00000000e-03 5.00000000e-03    C_4Sigma- 3  1.5 e  0   15.5  16    X_4Sigma- 2  0.5 f  0   15.5  15     82ChHaMe.1112
17391.45710000 5.00000000e-03 5.00000000e-03    C_4Sigma- 2  0.5 f  0   14.5  14    X_4Sigma- 2  0.5 f  0   15.5  15     82ChHaMe.1113
17391.70420000 5.00000000e-03 8.20400000e-03    C_4Sigma- 3  1.5 e  0   13.5  14    X_4Sigma- 2  0.5 f  0   15.5  15     82ChHaMe.1114
17422.12410000 1.00000000e-03 1.00000000e-03    C_4Sigma- 3  1.5 e  0   15.5  15    X_4Sigma- 3  1.5 e  0   14.5  14     82ChHaMe.1115
17421.84410000 1.00000000e-03 1.00000000e-03    C_4Sigma- 2  0.5 f  0   16.5  15    X_4Sigma- 3  1.5 e  0   14.5  14     82ChHaMe.1116
17391.50790000 1.00000000e-03 1.00000000e-03    C_4Sigma- 3  1.5 e  0   13.5  13    X_4Sigma- 3  1.5 e  0   14.5  14     82ChHaMe.1117
17391.27100000 1.00000000e-03 1.00000000e-03    C_4Sigma- 2  0.5 f  0   14.5  13    X_4Sigma- 3  1.5 e  0   14.5  14     82ChHaMe.1118
17425.26700000 1.00000000e-03 1.00000000e-03    C_4Sigma- 4  1.5 f  0   14.5  14    X_4Sigma- 4  1.5 f  0   13.5  13     82ChHaMe.1119
17394.61500000 1.00000000e-03 1.00000000e-03    C_4Sigma- 4  1.5 f  0   12.5  12    X_4Sigma- 4  1.5 f  0   13.5  13     82ChHaMe.1120
17423.06360000 1.00000000e-03 1.00000000e-03    C_4Sigma- 1  0.5 e  0   18.5  18    X_4Sigma- 1  0.5 e  0   17.5  17     82ChHaMe.1121
17390.55200000 1.00000000e-03 1.00000000e-03    C_4Sigma- 1  0.5 e  0   16.5  16    X_4Sigma- 1  0.5 e  0   17.5  17     82ChHaMe.1122
17421.12130000 1.00000000e-03 1.00000000e-03    C_4Sigma- 2  0.5 f  0   17.5  17    X_4Sigma- 2  0.5 f  0   16.5  16     82ChHaMe.1123
17421.43210000 5.00000000e-03 5.00000000e-03    C_4Sigma- 3  1.5 e  0   16.5  17    X_4Sigma- 2  0.5 f  0   16.5  16     82ChHaMe.1124
17388.57610000 1.00000000e-03 1.00000000e-03    C_4Sigma- 2  0.5 f  0   15.5  15    X_4Sigma- 2  0.5 f  0   16.5  16     82ChHaMe.1125
17388.84510000 5.00000000e-03 5.00000000e-03    C_4Sigma- 3  1.5 e  0   14.5  15    X_4Sigma- 2  0.5 f  0   16.5  16     82ChHaMe.1126
17421.43750000 5.00000000e-03 5.00000000e-03    C_4Sigma- 3  1.5 e  0   16.5  16    X_4Sigma- 3  1.5 e  0   15.5  15     82ChHaMe.1127
17421.13660000 1.00000000e-03 1.00000000e-03    C_4Sigma- 2  0.5 f  0   17.5  16    X_4Sigma- 3  1.5 e  0   15.5  15     82ChHaMe.1128
17388.85060000 5.00000000e-03 5.00000000e-03    C_4Sigma- 3  1.5 e  0   14.5  14    X_4Sigma- 3  1.5 e  0   15.5  15     82ChHaMe.1129
17388.59130000 1.00000000e-03 1.00000000e-03    C_4Sigma- 2  0.5 f  0   15.5  14    X_4Sigma- 3  1.5 e  0   15.5  15     82ChHaMe.1130
17424.64820000 1.00000000e-03 1.00000000e-03    C_4Sigma- 4  1.5 f  0   15.5  15    X_4Sigma- 4  1.5 f  0   14.5  14     82ChHaMe.1131
17392.02580000 1.00000000e-03 1.00000000e-03    C_4Sigma- 4  1.5 f  0   13.5  13    X_4Sigma- 4  1.5 f  0   14.5  14     82ChHaMe.1132
17422.19160000 5.00000000e-03 1.27400000e-02    C_4Sigma- 1  0.5 e  0   19.5  19    X_4Sigma- 1  0.5 e  0   18.5  18     82ChHaMe.1133
17387.70820000 1.00000000e-03 1.00000000e-03    C_4Sigma- 1  0.5 e  0   17.5  17    X_4Sigma- 1  0.5 e  0   18.5  18     82ChHaMe.1134
17420.30350000 1.00000000e-03 1.00000000e-03    C_4Sigma- 2  0.5 f  0   18.5  18    X_4Sigma- 2  0.5 f  0   17.5  17     82ChHaMe.1135
17420.63330000 1.00000000e-03 1.00000000e-03    C_4Sigma- 3  1.5 e  0   17.5  18    X_4Sigma- 2  0.5 f  0   17.5  17     82ChHaMe.1136
17385.78640000 1.00000000e-03 1.00000000e-03    C_4Sigma- 2  0.5 f  0   16.5  16    X_4Sigma- 2  0.5 f  0   17.5  17     82ChHaMe.1137
17386.07560000 5.00000000e-03 5.00000000e-03    C_4Sigma- 3  1.5 e  0   15.5  16    X_4Sigma- 2  0.5 f  0   17.5  17     82ChHaMe.1138
17420.83320000 1.00000000e-03 1.36000000e-03    C_4Sigma- 3  1.5 e  0   17.5  17    X_4Sigma- 3  1.5 e  0   16.5  16     82ChHaMe.1139
17420.51120000 5.00000000e-03 5.00000000e-03    C_4Sigma- 2  0.5 f  0   18.5  17    X_4Sigma- 3  1.5 e  0   16.5  16     82ChHaMe.1140
17386.27420000 1.00000000e-03 1.00000000e-03    C_4Sigma- 3  1.5 e  0   15.5  15    X_4Sigma- 3  1.5 e  0   16.5  16     82ChHaMe.1141
17385.99440000 5.00000000e-03 5.00000000e-03    C_4Sigma- 2  0.5 f  0   16.5  15    X_4Sigma- 3  1.5 e  0   16.5  16     82ChHaMe.1142
17423.92050000 5.00000000e-03 5.00000000e-03    C_4Sigma- 4  1.5 f  0   16.5  16    X_4Sigma- 4  1.5 f  0   15.5  15     82ChHaMe.1143
17389.32740000 1.00000000e-03 1.00000000e-03    C_4Sigma- 4  1.5 f  0   14.5  14    X_4Sigma- 4  1.5 f  0   15.5  15     82ChHaMe.1144
17421.21430000 1.00000000e-03 1.00000000e-03    C_4Sigma- 1  0.5 e  0   20.5  20    X_4Sigma- 1  0.5 e  0   19.5  19     82ChHaMe.1145
17384.76300000 1.00000000e-03 1.00000000e-03    C_4Sigma- 1  0.5 e  0   18.5  18    X_4Sigma- 1  0.5 e  0   19.5  19     82ChHaMe.1146
17419.37610000 1.00000000e-03 1.00000000e-03    C_4Sigma- 2  0.5 f  0   19.5  19    X_4Sigma- 2  0.5 f  0   18.5  18     82ChHaMe.1147
17419.72630000 5.00000000e-03 5.00000000e-03    C_4Sigma- 3  1.5 e  0   18.5  19    X_4Sigma- 2  0.5 f  0   18.5  18     82ChHaMe.1148
17382.89000000 1.00000000e-03 1.00000000e-03    C_4Sigma- 2  0.5 f  0   17.5  17    X_4Sigma- 2  0.5 f  0   18.5  18     82ChHaMe.1149
17383.19980000 1.00000000e-03 1.00000000e-03    C_4Sigma- 3  1.5 e  0   16.5  17    X_4Sigma- 2  0.5 f  0   18.5  18     82ChHaMe.1150
17419.93970000 1.00000000e-03 1.00000000e-03    C_4Sigma- 3  1.5 e  0   18.5  18    X_4Sigma- 3  1.5 e  0   17.5  17     82ChHaMe.1151
17419.59870000 5.00000000e-03 5.00000000e-03    C_4Sigma- 2  0.5 f  0   19.5  18    X_4Sigma- 3  1.5 e  0   17.5  17     82ChHaMe.1152
17383.41330000 1.00000000e-03 1.00000000e-03    C_4Sigma- 3  1.5 e  0   16.5  16    X_4Sigma- 3  1.5 e  0   17.5  17     82ChHaMe.1153
17383.11230000 5.00000000e-03 5.00000000e-03    C_4Sigma- 2  0.5 f  0   17.5  16    X_4Sigma- 3  1.5 e  0   17.5  17     82ChHaMe.1154
17423.08440000 1.00000000e-03 1.00000000e-03    C_4Sigma- 4  1.5 f  0   17.5  17    X_4Sigma- 4  1.5 f  0   16.5  16     82ChHaMe.1155
17386.52310000 1.00000000e-03 1.00000000e-03    C_4Sigma- 4  1.5 f  0   15.5  15    X_4Sigma- 4  1.5 f  0   16.5  16     82ChHaMe.1156
17420.13360000 1.00000000e-03 1.00000000e-03    C_4Sigma- 1  0.5 e  0   21.5  21    X_4Sigma- 1  0.5 e  0   20.5  20     82ChHaMe.1157
17381.72470000 1.00000000e-03 1.00000000e-03    C_4Sigma- 1  0.5 e  0   19.5  19    X_4Sigma- 1  0.5 e  0   20.5  20     82ChHaMe.1158
17418.34120000 1.00000000e-03 1.00000000e-03    C_4Sigma- 2  0.5 f  0   20.5  20    X_4Sigma- 2  0.5 f  0   19.5  19     82ChHaMe.1159
17379.88460000 1.00000000e-03 1.00000000e-03    C_4Sigma- 2  0.5 f  0   18.5  18    X_4Sigma- 2  0.5 f  0   19.5  19     82ChHaMe.1160
17380.21470000 1.00000000e-03 1.00000000e-03    C_4Sigma- 3  1.5 e  0   17.5  18    X_4Sigma- 2  0.5 f  0   19.5  19     82ChHaMe.1161
17418.94420000 1.00000000e-03 1.00000000e-03    C_4Sigma- 3  1.5 e  0   19.5  19    X_4Sigma- 3  1.5 e  0   18.5  18     82ChHaMe.1162
17418.58230000 1.00000000e-03 1.00000000e-03    C_4Sigma- 2  0.5 f  0   20.5  19    X_4Sigma- 3  1.5 e  0   18.5  18     82ChHaMe.1163
17380.44690000 1.00000000e-03 1.00000000e-03    C_4Sigma- 3  1.5 e  0   17.5  17    X_4Sigma- 3  1.5 e  0   18.5  18     82ChHaMe.1164
17380.12600000 5.00000000e-03 5.00000000e-03    C_4Sigma- 2  0.5 f  0   18.5  17    X_4Sigma- 3  1.5 e  0   18.5  18     82ChHaMe.1165
17422.14090000 5.00000000e-03 5.00000000e-03    C_4Sigma- 4  1.5 f  0   18.5  18    X_4Sigma- 4  1.5 f  0   17.5  17     82ChHaMe.1166
17383.61330000 5.00000000e-03 5.00000000e-03    C_4Sigma- 4  1.5 f  0   16.5  16    X_4Sigma- 4  1.5 f  0   17.5  17     82ChHaMe.1167
17418.94770000 1.00000000e-03 1.00000000e-03    C_4Sigma- 1  0.5 e  0   22.5  22    X_4Sigma- 1  0.5 e  0   21.5  21     82ChHaMe.1168
17378.55670000 5.00000000e-03 5.00000000e-03    C_4Sigma- 1  0.5 e  0   20.5  20    X_4Sigma- 1  0.5 e  0   21.5  21     82ChHaMe.1169
17417.19930000 1.00000000e-03 2.09100000e-03    C_4Sigma- 2  0.5 f  0   21.5  21    X_4Sigma- 2  0.5 f  0   20.5  20     82ChHaMe.1170
17376.77470000 1.00000000e-03 1.00000000e-03    C_4Sigma- 2  0.5 f  0   19.5  19    X_4Sigma- 2  0.5 f  0   20.5  20     82ChHaMe.1171
17377.12460000 1.00000000e-03 1.00000000e-03    C_4Sigma- 3  1.5 e  0   18.5  19    X_4Sigma- 2  0.5 f  0   20.5  20     82ChHaMe.1172
17417.84580000 1.00000000e-03 1.00000000e-03    C_4Sigma- 3  1.5 e  0   20.5  20    X_4Sigma- 3  1.5 e  0   19.5  19     82ChHaMe.1173
17417.46260000 1.00000000e-03 1.00000000e-03    C_4Sigma- 2  0.5 f  0   21.5  20    X_4Sigma- 3  1.5 e  0   19.5  19     82ChHaMe.1174
17377.37920000 1.00000000e-03 1.00000000e-03    C_4Sigma- 3  1.5 e  0   18.5  18    X_4Sigma- 3  1.5 e  0   19.5  19     82ChHaMe.1175
17377.03840000 1.00000000e-03 1.00000000e-03    C_4Sigma- 2  0.5 f  0   19.5  18    X_4Sigma- 3  1.5 e  0   19.5  19     82ChHaMe.1176
17421.08910000 1.00000000e-03 1.00000000e-03    C_4Sigma- 4  1.5 f  0   19.5  19    X_4Sigma- 4  1.5 f  0   18.5  18     82ChHaMe.1177
17380.59420000 1.00000000e-03 1.00000000e-03    C_4Sigma- 4  1.5 f  0   17.5  17    X_4Sigma- 4  1.5 f  0   18.5  18     82ChHaMe.1178
17417.65850000 1.00000000e-03 5.91440000e-03    C_4Sigma- 1  0.5 e  0   23.5  23    X_4Sigma- 1  0.5 e  0   22.5  22     82ChHaMe.1179
17375.29800000 1.00000000e-03 1.00000000e-03    C_4Sigma- 1  0.5 e  0   21.5  21    X_4Sigma- 1  0.5 e  0   22.5  22     82ChHaMe.1180
17415.95080000 1.00000000e-03 1.00000000e-03    C_4Sigma- 2  0.5 f  0   22.5  22    X_4Sigma- 2  0.5 f  0   21.5  21     82ChHaMe.1181
17373.55610000 1.00000000e-03 1.00000000e-03    C_4Sigma- 2  0.5 f  0   20.5  20    X_4Sigma- 2  0.5 f  0   21.5  21     82ChHaMe.1182
17416.64140000 1.00000000e-03 1.00000000e-03    C_4Sigma- 3  1.5 e  0   21.5  21    X_4Sigma- 3  1.5 e  0   20.5  20     82ChHaMe.1183
17374.20660000 1.00000000e-03 1.00000000e-03    C_4Sigma- 3  1.5 e  0   19.5  19    X_4Sigma- 3  1.5 e  0   20.5  20     82ChHaMe.1184
17373.84450000 5.00000000e-03 5.00000000e-03    C_4Sigma- 2  0.5 f  0   20.5  19    X_4Sigma- 3  1.5 e  0   20.5  20     82ChHaMe.1185
17419.92880000 1.00000000e-03 1.00000000e-03    C_4Sigma- 4  1.5 f  0   20.5  20    X_4Sigma- 4  1.5 f  0   19.5  19     82ChHaMe.1186
17377.46890000 1.00000000e-03 1.00000000e-03    C_4Sigma- 4  1.5 f  0   18.5  18    X_4Sigma- 4  1.5 f  0   19.5  19     82ChHaMe.1187
17416.26220000 1.00000000e-03 1.00000000e-03    C_4Sigma- 1  0.5 e  0   24.5  24    X_4Sigma- 1  0.5 e  0   23.5  23     82ChHaMe.1188
17371.93630000 1.00000000e-03 1.00000000e-03    C_4Sigma- 1  0.5 e  0   22.5  22    X_4Sigma- 1  0.5 e  0   23.5  23     82ChHaMe.1189
17414.59500000 1.00000000e-03 1.00000000e-03    C_4Sigma- 2  0.5 f  0   23.5  23    X_4Sigma- 2  0.5 f  0   22.5  22     82ChHaMe.1190
17370.23360000 1.00000000e-03 1.00000000e-03    C_4Sigma- 2  0.5 f  0   21.5  21    X_4Sigma- 2  0.5 f  0   22.5  22     82ChHaMe.1191
17415.33230000 1.00000000e-03 1.00000000e-03    C_4Sigma- 3  1.5 e  0   22.5  22    X_4Sigma- 3  1.5 e  0   21.5  21     82ChHaMe.1192
17370.93490000 1.00000000e-03 1.00000000e-03    C_4Sigma- 3  1.5 e  0   20.5  20    X_4Sigma- 3  1.5 e  0   21.5  21     82ChHaMe.1193
17418.65920000 1.00000000e-03 6.91410000e-03    C_4Sigma- 4  1.5 f  0   21.5  21    X_4Sigma- 4  1.5 f  0   20.5  20     82ChHaMe.1194
17374.23560000 1.00000000e-03 1.00000000e-03    C_4Sigma- 4  1.5 f  0   19.5  19    X_4Sigma- 4  1.5 f  0   20.5  20     82ChHaMe.1195
17414.76170000 1.00000000e-03 1.00000000e-03    C_4Sigma- 1  0.5 e  0   25.5  25    X_4Sigma- 1  0.5 e  0   24.5  24     82ChHaMe.1196
17368.46680000 1.00000000e-03 1.00000000e-03    C_4Sigma- 1  0.5 e  0   23.5  23    X_4Sigma- 1  0.5 e  0   24.5  24     82ChHaMe.1197
17413.13640000 5.00000000e-03 5.00000000e-03    C_4Sigma- 2  0.5 f  0   24.5  24    X_4Sigma- 2  0.5 f  0   23.5  23     82ChHaMe.1198
17366.80210000 1.00000000e-03 1.00000000e-03    C_4Sigma- 2  0.5 f  0   22.5  22    X_4Sigma- 2  0.5 f  0   23.5  23     82ChHaMe.1199
17413.91780000 5.00000000e-03 5.00000000e-03    C_4Sigma- 3  1.5 e  0   23.5  23    X_4Sigma- 3  1.5 e  0   22.5  22     82ChHaMe.1200
17367.54530000 1.00000000e-03 1.00000000e-03    C_4Sigma- 3  1.5 e  0   21.5  21    X_4Sigma- 3  1.5 e  0   22.5  22     82ChHaMe.1201
17417.27400000 5.00000000e-03 6.24340000e-03    C_4Sigma- 4  1.5 f  0   22.5  22    X_4Sigma- 4  1.5 f  0   21.5  21     82ChHaMe.1202
17370.90040000 1.00000000e-03 1.00000000e-03    C_4Sigma- 4  1.5 f  0   20.5  20    X_4Sigma- 4  1.5 f  0   21.5  21     82ChHaMe.1203
17413.15760000 5.00000000e-03 5.00000000e-03    C_4Sigma- 1  0.5 e  0   26.5  26    X_4Sigma- 1  0.5 e  0   25.5  25     82ChHaMe.1204
17364.89410000 1.00000000e-03 1.00000000e-03    C_4Sigma- 1  0.5 e  0   24.5  24    X_4Sigma- 1  0.5 e  0   25.5  25     82ChHaMe.1205
17411.57180000 5.00000000e-03 5.00000000e-03    C_4Sigma- 2  0.5 f  0   25.5  25    X_4Sigma- 2  0.5 f  0   24.5  24     82ChHaMe.1206
17363.27630000 1.00000000e-03 1.00000000e-03    C_4Sigma- 2  0.5 f  0   23.5  23    X_4Sigma- 2  0.5 f  0   24.5  24     82ChHaMe.1207
17412.40050000 1.00000000e-03 1.00000000e-03    C_4Sigma- 3  1.5 e  0   24.5  24    X_4Sigma- 3  1.5 e  0   23.5  23     82ChHaMe.1208
17364.06670000 1.00000000e-03 1.00000000e-03    C_4Sigma- 3  1.5 e  0   22.5  22    X_4Sigma- 3  1.5 e  0   23.5  23     82ChHaMe.1209
17415.75570000 1.00000000e-03 1.00000000e-03    C_4Sigma- 4  1.5 f  0   23.5  23    X_4Sigma- 4  1.5 f  0   22.5  22     82ChHaMe.1210
17367.44230000 1.00000000e-03 1.00000000e-03    C_4Sigma- 4  1.5 f  0   21.5  21    X_4Sigma- 4  1.5 f  0   22.5  22     82ChHaMe.1211
17411.44750000 5.00000000e-03 5.00000000e-03    C_4Sigma- 1  0.5 e  0   27.5  27    X_4Sigma- 1  0.5 e  0   26.5  26     82ChHaMe.1212
17361.21690000 1.00000000e-03 1.00000000e-03    C_4Sigma- 1  0.5 e  0   25.5  25    X_4Sigma- 1  0.5 e  0   26.5  26     82ChHaMe.1213
17409.90100000 1.00000000e-03 1.00000000e-03    C_4Sigma- 2  0.5 f  0   26.5  26    X_4Sigma- 2  0.5 f  0   25.5  25     82ChHaMe.1214
17359.64120000 1.00000000e-03 1.00000000e-03    C_4Sigma- 2  0.5 f  0   24.5  24    X_4Sigma- 2  0.5 f  0   25.5  25     82ChHaMe.1215
17410.77700000 1.00000000e-03 1.00000000e-03    C_4Sigma- 3  1.5 e  0   25.5  25    X_4Sigma- 3  1.5 e  0   24.5  24     82ChHaMe.1216
17360.47880000 1.00000000e-03 1.00000000e-03    C_4Sigma- 3  1.5 e  0   23.5  23    X_4Sigma- 3  1.5 e  0   24.5  24     82ChHaMe.1217
17413.91780000 5.00000000e-03 5.00000000e-03    C_4Sigma- 4  1.5 f  0   24.5  24    X_4Sigma- 4  1.5 f  0   23.5  23     82ChHaMe.1218
17363.88550000 1.00000000e-03 1.00000000e-03    C_4Sigma- 4  1.5 f  0   22.5  22    X_4Sigma- 4  1.5 f  0   23.5  23     82ChHaMe.1219
17409.63340000 5.00000000e-03 5.00000000e-03    C_4Sigma- 1  0.5 e  0   28.5  28    X_4Sigma- 1  0.5 e  0   27.5  27     82ChHaMe.1220
17357.43630000 1.00000000e-03 1.00000000e-03    C_4Sigma- 1  0.5 e  0   26.5  26    X_4Sigma- 1  0.5 e  0   27.5  27     82ChHaMe.1221
17408.12220000 1.00000000e-03 4.34600000e-03    C_4Sigma- 2  0.5 f  0   27.5  27    X_4Sigma- 2  0.5 f  0   26.5  26     82ChHaMe.1222
17355.89790000 1.00000000e-03 1.00000000e-03    C_4Sigma- 2  0.5 f  0   25.5  25    X_4Sigma- 2  0.5 f  0   26.5  26     82ChHaMe.1223
17409.04700000 5.00000000e-03 5.00000000e-03    C_4Sigma- 3  1.5 e  0   26.5  26    X_4Sigma- 3  1.5 e  0   25.5  25     82ChHaMe.1224
17356.78180000 1.00000000e-03 1.00000000e-03    C_4Sigma- 3  1.5 e  0   24.5  24    X_4Sigma- 3  1.5 e  0   25.5  25     82ChHaMe.1225
17412.71810000 1.00000000e-03 1.00000000e-03    C_4Sigma- 4  1.5 f  0   25.5  25    X_4Sigma- 4  1.5 f  0   24.5  24     82ChHaMe.1226
17360.19160000 1.00000000e-03 1.00000000e-03    C_4Sigma- 4  1.5 f  0   23.5  23    X_4Sigma- 4  1.5 f  0   24.5  24     82ChHaMe.1227
17407.71290000 1.00000000e-03 1.00000000e-03    C_4Sigma- 1  0.5 e  0   29.5  29    X_4Sigma- 1  0.5 e  0   28.5  28     82ChHaMe.1228
17353.55100000 1.00000000e-03 1.00000000e-03    C_4Sigma- 1  0.5 e  0   27.5  27    X_4Sigma- 1  0.5 e  0   28.5  28     82ChHaMe.1229
17406.24050000 1.00000000e-03 1.00000000e-03    C_4Sigma- 2  0.5 f  0   28.5  28    X_4Sigma- 2  0.5 f  0   27.5  27     82ChHaMe.1230
17352.05210000 1.00000000e-03 1.00000000e-03    C_4Sigma- 2  0.5 f  0   26.5  26    X_4Sigma- 2  0.5 f  0   27.5  27     82ChHaMe.1231
17407.20970000 1.00000000e-03 1.00000000e-03    C_4Sigma- 3  1.5 e  0   27.5  27    X_4Sigma- 3  1.5 e  0   26.5  26     82ChHaMe.1232
17352.98240000 1.00000000e-03 1.00000000e-03    C_4Sigma- 3  1.5 e  0   25.5  25    X_4Sigma- 3  1.5 e  0   26.5  26     82ChHaMe.1233
17410.85980000 1.00000000e-03 1.00000000e-03    C_4Sigma- 4  1.5 f  0   26.5  26    X_4Sigma- 4  1.5 f  0   25.5  25     82ChHaMe.1234
17356.17510000 1.00000000e-03 1.00000000e-03    C_4Sigma- 4  1.5 f  0   24.5  24    X_4Sigma- 4  1.5 f  0   25.5  25     82ChHaMe.1235
17357.22030000 1.00000000e-03 1.00000000e-03 C_4Sigma-_PE 4  1.5 f  0   24.5  24    X_4Sigma- 4  1.5 f  0   25.5  25     82ChHaMe.1236
17405.68870000 1.00000000e-03 1.56900000e-03    C_4Sigma- 1  0.5 e  0   30.5  30    X_4Sigma- 1  0.5 e  0   29.5  29     82ChHaMe.1237
17349.56510000 1.00000000e-03 1.00000000e-03    C_4Sigma- 1  0.5 e  0   28.5  28    X_4Sigma- 1  0.5 e  0   29.5  29     82ChHaMe.1238
17404.25380000 1.00000000e-03 1.00000000e-03    C_4Sigma- 2  0.5 f  0   29.5  29    X_4Sigma- 2  0.5 f  0   28.5  28     82ChHaMe.1239
17348.10690000 1.00000000e-03 1.00000000e-03    C_4Sigma- 2  0.5 f  0   27.5  27    X_4Sigma- 2  0.5 f  0   28.5  28     82ChHaMe.1240
17405.26800000 1.00000000e-03 1.00000000e-03    C_4Sigma- 3  1.5 e  0   28.5  28    X_4Sigma- 3  1.5 e  0   27.5  27     82ChHaMe.1241
17349.08130000 1.00000000e-03 1.00000000e-03    C_4Sigma- 3  1.5 e  0   26.5  26    X_4Sigma- 3  1.5 e  0   27.5  27     82ChHaMe.1242
17408.93920000 1.00000000e-03 1.00000000e-03    C_4Sigma- 4  1.5 f  0   27.5  27    X_4Sigma- 4  1.5 f  0   26.5  26     82ChHaMe.1243
17352.80390000 1.00000000e-03 1.00000000e-03    C_4Sigma- 4  1.5 f  0   25.5  25    X_4Sigma- 4  1.5 f  0   26.5  26     82ChHaMe.1244
17403.55950000 1.00000000e-03 1.00000000e-03    C_4Sigma- 1  0.5 e  0   31.5  31    X_4Sigma- 1  0.5 e  0   30.5  30     82ChHaMe.1245
17345.47170000 1.00000000e-03 1.00000000e-03    C_4Sigma- 1  0.5 e  0   29.5  29    X_4Sigma- 1  0.5 e  0   30.5  30     82ChHaMe.1246
17402.15990000 1.00000000e-03 1.00000000e-03    C_4Sigma- 2  0.5 f  0   30.5  30    X_4Sigma- 2  0.5 f  0   29.5  29     82ChHaMe.1247
17344.04430000 1.00000000e-03 1.00000000e-03    C_4Sigma- 2  0.5 f  0   28.5  28    X_4Sigma- 2  0.5 f  0   29.5  29     82ChHaMe.1248
17403.22080000 1.00000000e-03 1.00000000e-03    C_4Sigma- 3  1.5 e  0   29.5  29    X_4Sigma- 3  1.5 e  0   28.5  28     82ChHaMe.1249
17345.07050000 5.00000000e-03 5.00000000e-03    C_4Sigma- 3  1.5 e  0   27.5  27    X_4Sigma- 3  1.5 e  0   28.5  28     82ChHaMe.1250
17406.92130000 1.00000000e-03 1.00000000e-03    C_4Sigma- 4  1.5 f  0   28.5  28    X_4Sigma- 4  1.5 f  0   27.5  27     82ChHaMe.1251
17348.77150000 1.00000000e-03 1.00000000e-03    C_4Sigma- 4  1.5 f  0   26.5  26    X_4Sigma- 4  1.5 f  0   27.5  27     82ChHaMe.1252
17401.32400000 1.00000000e-03 1.00000000e-03    C_4Sigma- 1  0.5 e  0   32.5  32    X_4Sigma- 1  0.5 e  0   31.5  31     82ChHaMe.1253
17341.27460000 1.00000000e-03 1.00000000e-03    C_4Sigma- 1  0.5 e  0   30.5  30    X_4Sigma- 1  0.5 e  0   31.5  31     82ChHaMe.1254
17399.96140000 1.00000000e-03 1.00000000e-03    C_4Sigma- 2  0.5 f  0   31.5  31    X_4Sigma- 2  0.5 f  0   30.5  30     82ChHaMe.1255
17339.88690000 1.00000000e-03 1.00000000e-03    C_4Sigma- 2  0.5 f  0   29.5  29    X_4Sigma- 2  0.5 f  0   30.5  30     82ChHaMe.1256
17401.06300000 5.00000000e-03 5.00000000e-03    C_4Sigma- 3  1.5 e  0   30.5  30    X_4Sigma- 3  1.5 e  0   29.5  29     82ChHaMe.1257
17340.95550000 1.00000000e-03 1.00000000e-03    C_4Sigma- 3  1.5 e  0   28.5  28    X_4Sigma- 3  1.5 e  0   29.5  29     82ChHaMe.1258
17404.80400000 1.00000000e-03 3.26150000e-03    C_4Sigma- 4  1.5 f  0   29.5  29    X_4Sigma- 4  1.5 f  0   28.5  28     82ChHaMe.1259
17344.67530000 1.00000000e-03 1.00000000e-03    C_4Sigma- 4  1.5 f  0   27.5  27    X_4Sigma- 4  1.5 f  0   28.5  28     82ChHaMe.1260
17398.98760000 1.00000000e-03 1.00000000e-03    C_4Sigma- 1  0.5 e  0   33.5  33    X_4Sigma- 1  0.5 e  0   32.5  32     82ChHaMe.1261
17336.97430000 1.00000000e-03 1.00000000e-03    C_4Sigma- 1  0.5 e  0   31.5  31    X_4Sigma- 1  0.5 e  0   32.5  32     82ChHaMe.1262
17397.65980000 1.00000000e-03 1.00000000e-03    C_4Sigma- 2  0.5 f  0   32.5  32    X_4Sigma- 2  0.5 f  0   31.5  31     82ChHaMe.1263
17335.62140000 1.00000000e-03 1.00000000e-03    C_4Sigma- 2  0.5 f  0   30.5  30    X_4Sigma- 2  0.5 f  0   31.5  31     82ChHaMe.1264
17398.81010000 5.00000000e-03 5.00000000e-03    C_4Sigma- 3  1.5 e  0   31.5  31    X_4Sigma- 3  1.5 e  0   30.5  30     82ChHaMe.1265
17336.73470000 1.00000000e-03 1.00000000e-03    C_4Sigma- 3  1.5 e  0   29.5  29    X_4Sigma- 3  1.5 e  0   30.5  30     82ChHaMe.1266
17402.58010000 1.00000000e-03 1.00000000e-03    C_4Sigma- 4  1.5 f  0   30.5  30    X_4Sigma- 4  1.5 f  0   29.5  29     82ChHaMe.1267
17340.48610000 1.00000000e-03 1.00000000e-03    C_4Sigma- 4  1.5 f  0   28.5  28    X_4Sigma- 4  1.5 f  0   29.5  29     82ChHaMe.1268
17396.54530000 5.00000000e-03 5.00000000e-03    C_4Sigma- 1  0.5 e  0   34.5  34    X_4Sigma- 1  0.5 e  0   33.5  33     82ChHaMe.1269
17395.24880000 1.00000000e-03 1.00000000e-03    C_4Sigma- 2  0.5 f  0   33.5  33    X_4Sigma- 2  0.5 f  0   32.5  32     82ChHaMe.1270
17396.44420000 1.00000000e-03 1.00000000e-03    C_4Sigma- 3  1.5 e  0   32.5  32    X_4Sigma- 3  1.5 e  0   31.5  31     82ChHaMe.1271
17400.25460000 1.00000000e-03 1.00000000e-03    C_4Sigma- 4  1.5 f  0   31.5  31    X_4Sigma- 4  1.5 f  0   30.5  30     82ChHaMe.1272
17336.19550000 1.00000000e-03 1.00000000e-03    C_4Sigma- 4  1.5 f  0   29.5  29    X_4Sigma- 4  1.5 f  0   30.5  30     82ChHaMe.1273
17394.00200000 1.00000000e-03 1.00000000e-03    C_4Sigma- 1  0.5 e  0   35.5  35    X_4Sigma- 1  0.5 e  0   34.5  34     82ChHaMe.1274
17328.06600000 1.00000000e-03 1.00000000e-03    C_4Sigma- 1  0.5 e  0   33.5  33    X_4Sigma- 1  0.5 e  0   34.5  34     82ChHaMe.1275
17392.73520000 1.00000000e-03 1.00000000e-03    C_4Sigma- 2  0.5 f  0   34.5  34    X_4Sigma- 2  0.5 f  0   33.5  33     82ChHaMe.1276
17326.78130000 1.00000000e-03 1.00000000e-03    C_4Sigma- 2  0.5 f  0   32.5  32    X_4Sigma- 2  0.5 f  0   33.5  33     82ChHaMe.1277
17393.97400000 1.00000000e-03 1.00000000e-03    C_4Sigma- 3  1.5 e  0   33.5  33    X_4Sigma- 3  1.5 e  0   32.5  32     82ChHaMe.1278
17327.98570000 1.00000000e-03 1.00000000e-03    C_4Sigma- 3  1.5 e  0   31.5  31    X_4Sigma- 3  1.5 e  0   32.5  32     82ChHaMe.1279
17397.82490000 1.00000000e-03 1.00000000e-03    C_4Sigma- 4  1.5 f  0   32.5  32    X_4Sigma- 4  1.5 f  0   31.5  31     82ChHaMe.1280
17391.36510000 1.00000000e-03 8.56930000e-03    C_4Sigma- 1  0.5 e  0   36.5  36    X_4Sigma- 1  0.5 e  0   35.5  35     82ChHaMe.1281
17323.45220000 5.00000000e-03 5.00000000e-03    C_4Sigma- 1  0.5 e  0   34.5  34    X_4Sigma- 1  0.5 e  0   35.5  35     82ChHaMe.1282
17390.11450000 5.00000000e-03 9.96810000e-03    C_4Sigma- 2  0.5 f  0   35.5  35    X_4Sigma- 2  0.5 f  0   34.5  34     82ChHaMe.1283
17322.20440000 1.00000000e-03 1.00000000e-03    C_4Sigma- 2  0.5 f  0   33.5  33    X_4Sigma- 2  0.5 f  0   34.5  34     82ChHaMe.1284
17391.39670000 1.00000000e-03 1.00000000e-03    C_4Sigma- 3  1.5 e  0   34.5  34    X_4Sigma- 3  1.5 e  0   33.5  33     82ChHaMe.1285
17323.45220000 1.00000000e-03 1.00000000e-03    C_4Sigma- 3  1.5 e  0   32.5  32    X_4Sigma- 3  1.5 e  0   33.5  33     82ChHaMe.1286
17395.28620000 1.00000000e-03 1.00000000e-03    C_4Sigma- 4  1.5 f  0   33.5  33    X_4Sigma- 4  1.5 f  0   32.5  32     82ChHaMe.1287
17327.31190000 1.00000000e-03 1.00000000e-03    C_4Sigma- 4  1.5 f  0   31.5  31    X_4Sigma- 4  1.5 f  0   32.5  32     82ChHaMe.1288
17388.54490000 1.00000000e-03 1.00000000e-03    C_4Sigma- 1  0.5 e  0   37.5  37    X_4Sigma- 1  0.5 e  0   36.5  36     82ChHaMe.1289
17318.74240000 1.00000000e-03 1.00000000e-03    C_4Sigma- 1  0.5 e  0   35.5  35    X_4Sigma- 1  0.5 e  0   36.5  36     82ChHaMe.1290
17387.40740000 1.00000000e-03 1.00000000e-03    C_4Sigma- 2  0.5 f  0   36.5  36    X_4Sigma- 2  0.5 f  0   35.5  35     82ChHaMe.1291
17317.52110000 1.00000000e-03 1.00000000e-03    C_4Sigma- 2  0.5 f  0   34.5  34    X_4Sigma- 2  0.5 f  0   35.5  35     82ChHaMe.1292
17388.71280000 1.00000000e-03 1.00000000e-03    C_4Sigma- 3  1.5 e  0   35.5  35    X_4Sigma- 3  1.5 e  0   34.5  34     82ChHaMe.1293
17318.81210000 1.00000000e-03 1.00000000e-03    C_4Sigma- 3  1.5 e  0   33.5  33    X_4Sigma- 3  1.5 e  0   34.5  34     82ChHaMe.1294
17392.64410000 1.00000000e-03 7.79500000e-03    C_4Sigma- 4  1.5 f  0   34.5  34    X_4Sigma- 4  1.5 f  0   33.5  33     82ChHaMe.1295
17322.71210000 1.00000000e-03 1.00000000e-03    C_4Sigma- 4  1.5 f  0   32.5  32    X_4Sigma- 4  1.5 f  0   33.5  33     82ChHaMe.1296
17385.65870000 1.00000000e-03 1.00000000e-03    C_4Sigma- 1  0.5 e  0   38.5  38    X_4Sigma- 1  0.5 e  0   37.5  37     82ChHaMe.1297
17385.80340000 1.00000000e-03 1.00000000e-03 C_4Sigma-_PE 1  0.5 e  0   38.5  38    X_4Sigma- 1  0.5 e  0   37.5  37     82ChHaMe.1298
17313.94790000 1.00000000e-03 1.00000000e-03    C_4Sigma- 1  0.5 e  0   36.5  36    X_4Sigma- 1  0.5 e  0   37.5  37     82ChHaMe.1299
17384.54760000 1.00000000e-03 1.00000000e-03    C_4Sigma- 2  0.5 f  0   37.5  37    X_4Sigma- 2  0.5 f  0   36.5  36     82ChHaMe.1300
17312.74530000 1.00000000e-03 1.00000000e-03    C_4Sigma- 2  0.5 f  0   35.5  35    X_4Sigma- 2  0.5 f  0   36.5  36     82ChHaMe.1301
17385.92260000 1.00000000e-03 1.00000000e-03    C_4Sigma- 3  1.5 e  0   36.5  36    X_4Sigma- 3  1.5 e  0   35.5  35     82ChHaMe.1302
17314.07780000 1.00000000e-03 1.00000000e-03    C_4Sigma- 3  1.5 e  0   34.5  34    X_4Sigma- 3  1.5 e  0   35.5  35     82ChHaMe.1303
17389.89330000 1.00000000e-03 1.00000000e-03    C_4Sigma- 4  1.5 f  0   35.5  35    X_4Sigma- 4  1.5 f  0   34.5  34     82ChHaMe.1304
17318.00650000 5.00000000e-03 5.00000000e-03    C_4Sigma- 4  1.5 f  0   33.5  33    X_4Sigma- 4  1.5 f  0   34.5  34     82ChHaMe.1305
17382.74610000 1.00000000e-03 1.00000000e-03    C_4Sigma- 1  0.5 e  0   39.5  39    X_4Sigma- 1  0.5 e  0   38.5  38     82ChHaMe.1306
17308.95710000 1.00000000e-03 1.00000000e-03    C_4Sigma- 1  0.5 e  0   37.5  37    X_4Sigma- 1  0.5 e  0   38.5  38     82ChHaMe.1307
17381.62740000 1.00000000e-03 1.00000000e-03    C_4Sigma- 2  0.5 f  0   38.5  38    X_4Sigma- 2  0.5 f  0   37.5  37     82ChHaMe.1308
17307.86460000 1.00000000e-03 1.00000000e-03    C_4Sigma- 2  0.5 f  0   36.5  36    X_4Sigma- 2  0.5 f  0   37.5  37     82ChHaMe.1309
17383.02790000 1.00000000e-03 1.00000000e-03    C_4Sigma- 3  1.5 e  0   37.5  37    X_4Sigma- 3  1.5 e  0   36.5  36     82ChHaMe.1310
17309.22280000 1.00000000e-03 1.00000000e-03    C_4Sigma- 3  1.5 e  0   35.5  35    X_4Sigma- 3  1.5 e  0   36.5  36     82ChHaMe.1311
17387.03870000 1.00000000e-03 1.00000000e-03    C_4Sigma- 4  1.5 f  0   36.5  36    X_4Sigma- 4  1.5 f  0   35.5  35     82ChHaMe.1312
17313.20700000 1.00000000e-03 1.00000000e-03    C_4Sigma- 4  1.5 f  0   34.5  34    X_4Sigma- 4  1.5 f  0   35.5  35     82ChHaMe.1313
17379.67850000 1.00000000e-03 1.00000000e-03    C_4Sigma- 1  0.5 e  0   40.5  40    X_4Sigma- 1  0.5 e  0   39.5  39     82ChHaMe.1314
17303.90300000 1.00000000e-03 1.00000000e-03    C_4Sigma- 1  0.5 e  0   38.5  38    X_4Sigma- 1  0.5 e  0   39.5  39     82ChHaMe.1315
17304.04580000 1.00000000e-03 1.00000000e-03 C_4Sigma-_PE 1  0.5 e  0   38.5  38    X_4Sigma- 1  0.5 e  0   39.5  39     82ChHaMe.1316
17378.57190000 1.00000000e-03 1.00000000e-03    C_4Sigma- 2  0.5 f  0   39.5  39    X_4Sigma- 2  0.5 f  0   38.5  38     82ChHaMe.1317
17302.83970000 1.00000000e-03 1.00000000e-03    C_4Sigma- 2  0.5 f  0   37.5  37    X_4Sigma- 2  0.5 f  0   38.5  38     82ChHaMe.1318
17380.02390000 1.00000000e-03 1.00000000e-03    C_4Sigma- 3  1.5 e  0   38.5  38    X_4Sigma- 3  1.5 e  0   37.5  37     82ChHaMe.1319
17304.26470000 1.00000000e-03 1.00000000e-03    C_4Sigma- 3  1.5 e  0   36.5  36    X_4Sigma- 3  1.5 e  0   37.5  37     82ChHaMe.1320
17384.08060000 1.00000000e-03 2.70800000e-03    C_4Sigma- 4  1.5 f  0   37.5  37    X_4Sigma- 4  1.5 f  0   36.5  36     82ChHaMe.1321
17308.28410000 1.00000000e-03 1.00000000e-03    C_4Sigma- 4  1.5 f  0   35.5  35    X_4Sigma- 4  1.5 f  0   36.5  36     82ChHaMe.1322
17376.50770000 1.00000000e-03 1.00000000e-03    C_4Sigma- 1  0.5 e  0   41.5  41    X_4Sigma- 1  0.5 e  0   40.5  40     82ChHaMe.1323
17298.82890000 1.00000000e-03 1.00000000e-03    C_4Sigma- 1  0.5 e  0   39.5  39    X_4Sigma- 1  0.5 e  0   40.5  40     82ChHaMe.1324
17375.42340000 1.00000000e-03 1.00000000e-03    C_4Sigma- 2  0.5 f  0   40.5  40    X_4Sigma- 2  0.5 f  0   39.5  39     82ChHaMe.1325
17297.73940000 1.00000000e-03 1.00000000e-03    C_4Sigma- 2  0.5 f  0   38.5  38    X_4Sigma- 2  0.5 f  0   39.5  39     82ChHaMe.1326
17376.91360000 1.00000000e-03 1.00000000e-03    C_4Sigma- 3  1.5 e  0   39.5  39    X_4Sigma- 3  1.5 e  0   38.5  38     82ChHaMe.1327
17299.20700000 1.00000000e-03 1.00000000e-03    C_4Sigma- 3  1.5 e  0   37.5  37    X_4Sigma- 3  1.5 e  0   38.5  38     82ChHaMe.1328
17381.01250000 1.00000000e-03 1.00000000e-03    C_4Sigma- 4  1.5 f  0   38.5  38    X_4Sigma- 4  1.5 f  0   37.5  37     82ChHaMe.1329
17303.26800000 5.00000000e-03 5.00000000e-03    C_4Sigma- 4  1.5 f  0   36.5  36    X_4Sigma- 4  1.5 f  0   37.5  37     82ChHaMe.1330
17373.23000000 1.00000000e-03 1.00000000e-03    C_4Sigma- 1  0.5 e  0   42.5  42    X_4Sigma- 1  0.5 e  0   41.5  41     82ChHaMe.1331
17293.59980000 1.00000000e-03 1.00000000e-03    C_4Sigma- 1  0.5 e  0   40.5  40    X_4Sigma- 1  0.5 e  0   41.5  41     82ChHaMe.1332
17372.17060000 1.00000000e-03 1.00000000e-03    C_4Sigma- 2  0.5 f  0   41.5  41    X_4Sigma- 2  0.5 f  0   40.5  40     82ChHaMe.1333
17292.53680000 1.00000000e-03 1.00000000e-03    C_4Sigma- 2  0.5 f  0   39.5  39    X_4Sigma- 2  0.5 f  0   40.5  40     82ChHaMe.1334
17373.69020000 1.00000000e-03 1.00000000e-03    C_4Sigma- 3  1.5 e  0   40.5  40    X_4Sigma- 3  1.5 e  0   39.5  39     82ChHaMe.1335
17294.04120000 1.00000000e-03 1.00000000e-03    C_4Sigma- 3  1.5 e  0   38.5  38    X_4Sigma- 3  1.5 e  0   39.5  39     82ChHaMe.1336
17377.83950000 5.00000000e-03 5.00000000e-03    C_4Sigma- 4  1.5 f  0   39.5  39    X_4Sigma- 4  1.5 f  0   38.5  38     82ChHaMe.1337
17298.14280000 1.00000000e-03 1.00000000e-03    C_4Sigma- 4  1.5 f  0   37.5  37    X_4Sigma- 4  1.5 f  0   38.5  38     82ChHaMe.1338
17369.85080000 1.00000000e-03 1.00000000e-03    C_4Sigma- 1  0.5 e  0   43.5  43    X_4Sigma- 1  0.5 e  0   42.5  42     82ChHaMe.1339
17288.26660000 1.00000000e-03 1.00000000e-03    C_4Sigma- 1  0.5 e  0   41.5  41    X_4Sigma- 1  0.5 e  0   42.5  42     82ChHaMe.1340
17368.80920000 1.00000000e-03 1.00000000e-03    C_4Sigma- 2  0.5 f  0   42.5  42    X_4Sigma- 2  0.5 f  0   41.5  41     82ChHaMe.1341
17370.35480000 1.00000000e-03 1.00000000e-03    C_4Sigma- 3  1.5 e  0   41.5  41    X_4Sigma- 3  1.5 e  0   40.5  40     82ChHaMe.1342
17288.76890000 1.00000000e-03 1.00000000e-03    C_4Sigma- 3  1.5 e  0   39.5  39    X_4Sigma- 3  1.5 e  0   40.5  40     82ChHaMe.1343
17374.55850000 1.00000000e-03 1.00000000e-03    C_4Sigma- 4  1.5 f  0   40.5  40    X_4Sigma- 4  1.5 f  0   39.5  39     82ChHaMe.1344
17292.91530000 1.00000000e-03 1.00000000e-03    C_4Sigma- 4  1.5 f  0   38.5  38    X_4Sigma- 4  1.5 f  0   39.5  39     82ChHaMe.1345
17365.34290000 1.00000000e-03 1.00000000e-03    C_4Sigma- 2  0.5 f  0   43.5  43    X_4Sigma- 2  0.5 f  0   42.5  42     82ChHaMe.1346
17371.17810000 1.00000000e-03 1.00000000e-03    C_4Sigma- 4  1.5 f  0   41.5  41    X_4Sigma- 4  1.5 f  0   40.5  40     82ChHaMe.1347
17361.76990000 5.00000000e-03 5.00000000e-03    C_4Sigma- 2  0.5 f  0   44.5  44    X_4Sigma- 2  0.5 f  0   43.5  43     82ChHaMe.1348
17367.68250000 5.00000000e-03 5.00000000e-03    C_4Sigma- 4  1.5 f  0   42.5  42    X_4Sigma- 4  1.5 f  0   41.5  41     82ChHaMe.1349
17364.01370000 5.00000000e-03 5.00000000e-03    C_4Sigma- 4  1.5 f  0   43.5  43    X_4Sigma- 4  1.5 f  0   42.5  42     82ChHaMe.1350
17356.33680000 5.00000000e-03 5.00000000e-03    C_4Sigma- 3  1.5 e  0   45.5  45    X_4Sigma- 3  1.5 e  0   44.5  44     82ChHaMe.1351
17360.38590000 5.00000000e-03 5.00000000e-03    C_4Sigma- 4  1.5 f  0   44.5  44    X_4Sigma- 4  1.5 f  0   43.5  43     82ChHaMe.1352
17352.39410000 5.00000000e-03 5.00000000e-03    C_4Sigma- 3  1.5 e  0   46.5  46    X_4Sigma- 3  1.5 e  0   45.5  45     82ChHaMe.1353
17356.47120000 5.00000000e-03 5.00000000e-03    C_4Sigma- 4  1.5 f  0   45.5  45    X_4Sigma- 4  1.5 f  0   44.5  44     82ChHaMe.1354
17348.40970000 5.00000000e-03 5.00000000e-03    C_4Sigma- 3  1.5 e  0   47.5  47    X_4Sigma- 3  1.5 e  0   46.5  46     82ChHaMe.1355
17352.65980000 5.00000000e-03 5.00000000e-03    C_4Sigma- 4  1.5 f  0   46.5  46    X_4Sigma- 4  1.5 f  0   45.5  45     82ChHaMe.1356
17348.63830000 1.00000000e-03 1.00000000e-03    C_4Sigma- 4  1.5 f  0   47.5  47    X_4Sigma- 4  1.5 f  0   46.5  46     82ChHaMe.1357
17422.57580000 1.00000000e-03 1.00000000e-03    C_4Sigma- 2  0.5 f  0    2.5   2    X_4Sigma- 2  0.5 f  0    1.5   2     82ChHaMe.1358
17421.09560000 1.00000000e-03 1.00000000e-03    C_4Sigma- 1  0.5 e  0    1.5   2    X_4Sigma- 1  0.5 e  0    2.5   3     82ChHaMe.1359
17424.50200000 1.00000000e-03 1.00000000e-03    C_4Sigma- 1  0.5 e  0    4.5   5    X_4Sigma- 1  0.5 e  0    3.5   4     82ChHaMe.1360
17419.66990000 1.00000000e-03 1.00000000e-03    C_4Sigma- 1  0.5 e  0    2.5   3    X_4Sigma- 1  0.5 e  0    3.5   4     82ChHaMe.1361
17419.65000000 1.00000000e-03 1.00000000e-03    C_4Sigma- 1  0.5 e  0    2.5   4    X_4Sigma- 1  0.5 e  0    3.5   4     82ChHaMe.1362
17425.01270000 1.00000000e-03 1.00000000e-03    C_4Sigma- 1  0.5 e  0    5.5   6    X_4Sigma- 1  0.5 e  0    4.5   5     82ChHaMe.1363
17418.18760000 1.00000000e-03 1.00000000e-03    C_4Sigma- 1  0.5 e  0    3.5   4    X_4Sigma- 1  0.5 e  0    4.5   5     82ChHaMe.1364
17425.44520000 1.00000000e-03 1.00000000e-03    C_4Sigma- 1  0.5 e  0    6.5   7    X_4Sigma- 1  0.5 e  0    5.5   6     82ChHaMe.1365
17416.63460000 1.00000000e-03 1.00000000e-03    C_4Sigma- 1  0.5 e  0    4.5   5    X_4Sigma- 1  0.5 e  0    5.5   6     82ChHaMe.1366
17416.61760000 1.00000000e-03 1.00000000e-03    C_4Sigma- 1  0.5 e  0    4.5   6    X_4Sigma- 1  0.5 e  0    5.5   6     82ChHaMe.1367
17423.47960000 1.00000000e-03 1.00000000e-03    C_4Sigma- 2  0.5 f  0    5.5   6    X_4Sigma- 2  0.5 f  0    4.5   5     82ChHaMe.1368
17414.61670000 5.00000000e-03 5.00000000e-03    C_4Sigma- 2  0.5 f  0    3.5   4    X_4Sigma- 2  0.5 f  0    4.5   5     82ChHaMe.1369
17413.38980000 1.00000000e-03 1.00000000e-03    C_4Sigma- 3  1.5 e  0    2.5   3    X_4Sigma- 3  1.5 e  0    3.5   4     82ChHaMe.1370
17413.38270000 1.00000000e-03 1.00000000e-03    C_4Sigma- 3  1.5 e  0    2.5   4    X_4Sigma- 3  1.5 e  0    3.5   4     82ChHaMe.1371
17425.78870000 1.00000000e-03 1.00000000e-03    C_4Sigma- 1  0.5 e  0    7.5   8    X_4Sigma- 1  0.5 e  0    6.5   7     82ChHaMe.1372
17414.99700000 1.00000000e-03 1.00000000e-03    C_4Sigma- 1  0.5 e  0    5.5   6    X_4Sigma- 1  0.5 e  0    6.5   7     82ChHaMe.1373
17412.93940000 1.00000000e-03 1.00000000e-03    C_4Sigma- 2  0.5 f  0    4.5   5    X_4Sigma- 2  0.5 f  0    5.5   6     82ChHaMe.1374
17412.93250000 5.00000000e-03 5.00000000e-03    C_4Sigma- 2  0.5 f  0    4.5   6    X_4Sigma- 2  0.5 f  0    5.5   6     82ChHaMe.1375
17411.97070000 5.00000000e-03 5.00000000e-03    C_4Sigma- 3  1.5 e  0    3.5   4    X_4Sigma- 3  1.5 e  0    4.5   5     82ChHaMe.1376
17425.11780000 1.00000000e-03 1.00000000e-03    C_4Sigma- 4  1.5 f  0    4.5   5    X_4Sigma- 4  1.5 f  0    3.5   4     82ChHaMe.1377
17414.14410000 1.00000000e-03 1.00000000e-03    C_4Sigma- 4  1.5 f  0    2.5   3    X_4Sigma- 4  1.5 f  0    3.5   4     82ChHaMe.1378
17414.15740000 1.00000000e-03 1.00000000e-03    C_4Sigma- 4  1.5 f  0    2.5   4    X_4Sigma- 4  1.5 f  0    3.5   4     82ChHaMe.1379
17426.03930000 1.00000000e-03 1.00000000e-03    C_4Sigma- 1  0.5 e  0    8.5   9    X_4Sigma- 1  0.5 e  0    7.5   8     82ChHaMe.1380
17413.27020000 1.00000000e-03 1.00000000e-03    C_4Sigma- 1  0.5 e  0    6.5   7    X_4Sigma- 1  0.5 e  0    7.5   8     82ChHaMe.1381
17423.96210000 1.00000000e-03 1.00000000e-03    C_4Sigma- 2  0.5 f  0    7.5   8    X_4Sigma- 2  0.5 f  0    6.5   7     82ChHaMe.1382
17411.21350000 5.00000000e-03 5.00000000e-03    C_4Sigma- 2  0.5 f  0    5.5   6    X_4Sigma- 2  0.5 f  0    6.5   7     82ChHaMe.1383
17411.13770000 1.00000000e-03 1.00000000e-03    C_4Sigma- 3  1.5 e  0    4.5   6    X_4Sigma- 2  0.5 f  0    6.5   7     82ChHaMe.1384
17423.33830000 1.00000000e-03 1.00000000e-03    C_4Sigma- 3  1.5 e  0    6.5   7    X_4Sigma- 3  1.5 e  0    5.5   6     82ChHaMe.1385
17410.42040000 5.00000000e-03 5.00000000e-03    C_4Sigma- 3  1.5 e  0    4.5   5    X_4Sigma- 3  1.5 e  0    5.5   6     82ChHaMe.1386
17425.75990000 1.00000000e-03 1.00000000e-03    C_4Sigma- 4  1.5 f  0    5.5   6    X_4Sigma- 4  1.5 f  0    4.5   5     82ChHaMe.1387
17412.83370000 5.00000000e-03 5.00000000e-03    C_4Sigma- 4  1.5 f  0    3.5   4    X_4Sigma- 4  1.5 f  0    4.5   5     82ChHaMe.1388
17426.19360000 1.00000000e-03 1.00000000e-03    C_4Sigma- 1  0.5 e  0    9.5  10    X_4Sigma- 1  0.5 e  0    8.5   9     82ChHaMe.1389
17411.44750000 5.00000000e-03 5.00000000e-03    C_4Sigma- 1  0.5 e  0    7.5   8    X_4Sigma- 1  0.5 e  0    8.5   9     82ChHaMe.1390
17424.12530000 1.00000000e-03 1.00000000e-03    C_4Sigma- 2  0.5 f  0    8.5   9    X_4Sigma- 2  0.5 f  0    7.5   8     82ChHaMe.1391
17409.33470000 1.00000000e-03 1.00000000e-03    C_4Sigma- 2  0.5 f  0    6.5   7    X_4Sigma- 2  0.5 f  0    7.5   8     82ChHaMe.1392
17409.41520000 1.00000000e-03 1.00000000e-03    C_4Sigma- 3  1.5 e  0    5.5   7    X_4Sigma- 2  0.5 f  0    7.5   8     82ChHaMe.1393
17423.64800000 1.00000000e-03 1.00000000e-03    C_4Sigma- 3  1.5 e  0    7.5   8    X_4Sigma- 3  1.5 e  0    6.5   7     82ChHaMe.1394
17408.81890000 1.00000000e-03 1.00000000e-03    C_4Sigma- 3  1.5 e  0    5.5   6    X_4Sigma- 3  1.5 e  0    6.5   7     82ChHaMe.1395
17408.74490000 5.00000000e-03 5.00000000e-03    C_4Sigma- 2  0.5 f  0    6.5   6    X_4Sigma- 3  1.5 e  0    6.5   7     82ChHaMe.1396
17426.22030000 1.00000000e-03 1.00000000e-03    C_4Sigma- 4  1.5 f  0    6.5   7    X_4Sigma- 4  1.5 f  0    5.5   6     82ChHaMe.1397
17411.33250000 1.00000000e-03 1.00000000e-03    C_4Sigma- 4  1.5 f  0    4.5   5    X_4Sigma- 4  1.5 f  0    5.5   6     82ChHaMe.1398
17426.24890000 1.00000000e-03 1.00000000e-03    C_4Sigma- 1  0.5 e  0   10.5  11    X_4Sigma- 1  0.5 e  0    9.5  10     82ChHaMe.1399
17409.52730000 1.00000000e-03 1.00000000e-03    C_4Sigma- 1  0.5 e  0    8.5   9    X_4Sigma- 1  0.5 e  0    9.5  10     82ChHaMe.1400
17424.20100000 5.00000000e-03 5.00000000e-03    C_4Sigma- 2  0.5 f  0    9.5  10    X_4Sigma- 2  0.5 f  0    8.5   9     82ChHaMe.1401
17424.34280000 1.00000000e-03 1.00000000e-03    C_4Sigma- 3  1.5 e  0    8.5  10    X_4Sigma- 2  0.5 f  0    8.5   9     82ChHaMe.1402
17407.43570000 1.00000000e-03 1.00000000e-03    C_4Sigma- 2  0.5 f  0    7.5   8    X_4Sigma- 2  0.5 f  0    8.5   9     82ChHaMe.1403
17407.53490000 1.00000000e-03 1.00000000e-03    C_4Sigma- 3  1.5 e  0    6.5   8    X_4Sigma- 2  0.5 f  0    8.5   9     82ChHaMe.1404
17423.84650000 1.00000000e-03 1.00000000e-03    C_4Sigma- 3  1.5 e  0    8.5   9    X_4Sigma- 3  1.5 e  0    7.5   8     82ChHaMe.1405
17407.03750000 1.00000000e-03 1.00000000e-03    C_4Sigma- 3  1.5 e  0    6.5   7    X_4Sigma- 3  1.5 e  0    7.5   8     82ChHaMe.1406
17426.53110000 1.00000000e-03 1.00000000e-03    C_4Sigma- 4  1.5 f  0    7.5   8    X_4Sigma- 4  1.5 f  0    6.5   7     82ChHaMe.1407
17409.67640000 5.00000000e-03 5.00000000e-03    C_4Sigma- 4  1.5 f  0    5.5   6    X_4Sigma- 4  1.5 f  0    6.5   7     82ChHaMe.1408
17426.20310000 1.00000000e-03 1.00000000e-03    C_4Sigma- 1  0.5 e  0   11.5  12    X_4Sigma- 1  0.5 e  0   10.5  11     82ChHaMe.1409
17407.50510000 1.00000000e-03 1.00000000e-03    C_4Sigma- 1  0.5 e  0    9.5  10    X_4Sigma- 1  0.5 e  0   10.5  11     82ChHaMe.1410
17424.18130000 1.00000000e-03 1.79153333e-03    C_4Sigma- 2  0.5 f  0   10.5  11    X_4Sigma- 2  0.5 f  0    9.5  10     82ChHaMe.1411
17405.44360000 1.00000000e-03 1.00000000e-03    C_4Sigma- 2  0.5 f  0    8.5   9    X_4Sigma- 2  0.5 f  0    9.5  10     82ChHaMe.1412
17405.56390000 1.00000000e-03 1.00000000e-03    C_4Sigma- 3  1.5 e  0    7.5   9    X_4Sigma- 2  0.5 f  0    9.5  10     82ChHaMe.1413
17423.93140000 5.00000000e-03 5.00000000e-03    C_4Sigma- 3  1.5 e  0    9.5  10    X_4Sigma- 3  1.5 e  0    8.5   9     82ChHaMe.1414
17405.14910000 1.00000000e-03 1.00000000e-03    C_4Sigma- 3  1.5 e  0    7.5   8    X_4Sigma- 3  1.5 e  0    8.5   9     82ChHaMe.1415
17405.03680000 5.00000000e-03 5.00000000e-03    C_4Sigma- 2  0.5 f  0    8.5   8    X_4Sigma- 3  1.5 e  0    8.5   9     82ChHaMe.1416
17426.70980000 5.00000000e-03 5.00000000e-03    C_4Sigma- 4  1.5 f  0    8.5   9    X_4Sigma- 4  1.5 f  0    7.5   8     82ChHaMe.1417
17407.88240000 1.00000000e-03 1.00000000e-03    C_4Sigma- 4  1.5 f  0    6.5   7    X_4Sigma- 4  1.5 f  0    7.5   8     82ChHaMe.1418
17426.05540000 1.00000000e-03 1.00000000e-03    C_4Sigma- 1  0.5 e  0   12.5  13    X_4Sigma- 1  0.5 e  0   11.5  12     82ChHaMe.1419
17405.38280000 1.00000000e-03 1.00000000e-03    C_4Sigma- 1  0.5 e  0   10.5  11    X_4Sigma- 1  0.5 e  0   11.5  12     82ChHaMe.1420
17424.06740000 5.00000000e-03 5.00000000e-03    C_4Sigma- 2  0.5 f  0   11.5  12    X_4Sigma- 2  0.5 f  0   10.5  11     82ChHaMe.1421
17403.35480000 5.00000000e-03 5.00000000e-03    C_4Sigma- 2  0.5 f  0    9.5  10    X_4Sigma- 2  0.5 f  0   10.5  11     82ChHaMe.1422
17403.49940000 1.00000000e-03 1.00000000e-03    C_4Sigma- 3  1.5 e  0    8.5  10    X_4Sigma- 2  0.5 f  0   10.5  11     82ChHaMe.1423
17423.90670000 1.00000000e-03 1.00000000e-03    C_4Sigma- 3  1.5 e  0   10.5  11    X_4Sigma- 3  1.5 e  0    9.5  10     82ChHaMe.1424
17403.15060000 1.00000000e-03 1.00000000e-03    C_4Sigma- 3  1.5 e  0    8.5   9    X_4Sigma- 3  1.5 e  0    9.5  10     82ChHaMe.1425
17403.01180000 1.00000000e-03 1.00000000e-03    C_4Sigma- 2  0.5 f  0    9.5   9    X_4Sigma- 3  1.5 e  0    9.5  10     82ChHaMe.1426
17426.76310000 5.00000000e-03 5.00000000e-03    C_4Sigma- 4  1.5 f  0    9.5  10    X_4Sigma- 4  1.5 f  0    8.5   9     82ChHaMe.1427
17405.96550000 1.00000000e-03 1.00000000e-03    C_4Sigma- 4  1.5 f  0    7.5   8    X_4Sigma- 4  1.5 f  0    8.5   9     82ChHaMe.1428
17425.80650000 1.00000000e-03 1.00000000e-03    C_4Sigma- 1  0.5 e  0   13.5  14    X_4Sigma- 1  0.5 e  0   12.5  13     82ChHaMe.1429
17403.15830000 5.00000000e-03 5.00000000e-03    C_4Sigma- 1  0.5 e  0   11.5  12    X_4Sigma- 1  0.5 e  0   12.5  13     82ChHaMe.1430
17423.85560000 5.00000000e-03 1.98010000e-01    C_4Sigma- 2  0.5 f  0   12.5  13    X_4Sigma- 2  0.5 f  0   11.5  12     82ChHaMe.1431
17401.16950000 1.00000000e-03 1.00000000e-03    C_4Sigma- 2  0.5 f  0   10.5  11    X_4Sigma- 2  0.5 f  0   11.5  12     82ChHaMe.1432
17401.33560000 1.00000000e-03 1.00000000e-03    C_4Sigma- 3  1.5 e  0    9.5  11    X_4Sigma- 2  0.5 f  0   11.5  12     82ChHaMe.1433
17423.77050000 1.00000000e-03 1.00000000e-03    C_4Sigma- 3  1.5 e  0   11.5  12    X_4Sigma- 3  1.5 e  0   10.5  11     82ChHaMe.1434
17401.03980000 1.00000000e-03 1.00000000e-03    C_4Sigma- 3  1.5 e  0    9.5  10    X_4Sigma- 3  1.5 e  0   10.5  11     82ChHaMe.1435
17400.88250000 5.00000000e-03 5.00000000e-03    C_4Sigma- 2  0.5 f  0   10.5  10    X_4Sigma- 3  1.5 e  0   10.5  11     82ChHaMe.1436
17426.69890000 5.00000000e-03 5.00000000e-03    C_4Sigma- 4  1.5 f  0   10.5  11    X_4Sigma- 4  1.5 f  0    9.5  10     82ChHaMe.1437
17403.92790000 1.00000000e-03 1.00000000e-03    C_4Sigma- 4  1.5 f  0    8.5   9    X_4Sigma- 4  1.5 f  0    9.5  10     82ChHaMe.1438
17425.45460000 1.00000000e-03 1.00000000e-03    C_4Sigma- 1  0.5 e  0   14.5  15    X_4Sigma- 1  0.5 e  0   13.5  14     82ChHaMe.1439
17400.83240000 1.00000000e-03 1.00000000e-03    C_4Sigma- 1  0.5 e  0   12.5  13    X_4Sigma- 1  0.5 e  0   13.5  14     82ChHaMe.1440
17423.54590000 1.00000000e-03 1.00000000e-03    C_4Sigma- 2  0.5 f  0   13.5  14    X_4Sigma- 2  0.5 f  0   12.5  13     82ChHaMe.1441
17423.77840000 5.00000000e-03 5.00000000e-03    C_4Sigma- 3  1.5 e  0   12.5  14    X_4Sigma- 2  0.5 f  0   12.5  13     82ChHaMe.1442
17398.88760000 1.00000000e-03 1.00000000e-03    C_4Sigma- 2  0.5 f  0   11.5  12    X_4Sigma- 2  0.5 f  0   12.5  13     82ChHaMe.1443
17399.07670000 1.00000000e-03 1.00000000e-03    C_4Sigma- 3  1.5 e  0   10.5  12    X_4Sigma- 2  0.5 f  0   12.5  13     82ChHaMe.1444
17423.52510000 5.00000000e-03 5.00000000e-03    C_4Sigma- 3  1.5 e  0   12.5  13    X_4Sigma- 3  1.5 e  0   11.5  12     82ChHaMe.1445
17423.30000000 5.00000000e-03 5.00000000e-03    C_4Sigma- 2  0.5 f  0   13.5  13    X_4Sigma- 3  1.5 e  0   11.5  12     82ChHaMe.1446
17398.82250000 5.00000000e-03 5.00000000e-03    C_4Sigma- 3  1.5 e  0   10.5  11    X_4Sigma- 3  1.5 e  0   11.5  12     82ChHaMe.1447
17398.64260000 5.00000000e-03 5.00000000e-03    C_4Sigma- 2  0.5 f  0   11.5  11    X_4Sigma- 3  1.5 e  0   11.5  12     82ChHaMe.1448
17426.52090000 1.00000000e-03 1.00000000e-03    C_4Sigma- 4  1.5 f  0   11.5  12    X_4Sigma- 4  1.5 f  0   10.5  11     82ChHaMe.1449
17401.78090000 1.00000000e-03 1.00000000e-03    C_4Sigma- 4  1.5 f  0    9.5  10    X_4Sigma- 4  1.5 f  0   10.5  11     82ChHaMe.1450
17424.99830000 1.00000000e-03 1.00000000e-03    C_4Sigma- 1  0.5 e  0   15.5  16    X_4Sigma- 1  0.5 e  0   14.5  15     82ChHaMe.1451
17398.40510000 1.00000000e-03 1.00000000e-03    C_4Sigma- 1  0.5 e  0   13.5  14    X_4Sigma- 1  0.5 e  0   14.5  15     82ChHaMe.1452
17423.13730000 5.00000000e-03 1.99900000e-01    C_4Sigma- 2  0.5 f  0   14.5  15    X_4Sigma- 2  0.5 f  0   13.5  14     82ChHaMe.1453
-17423.39150000 5.00000000e-03 5.00000000e-03    C_4Sigma- 3  1.5 e  0   13.5  15    X_4Sigma- 2  0.5 f  0   13.5  14     82ChHaMe.1454
17396.50610000 1.00000000e-03 1.00000000e-03    C_4Sigma- 2  0.5 f  0   12.5  13    X_4Sigma- 2  0.5 f  0   13.5  14     82ChHaMe.1455
17396.71780000 5.00000000e-03 1.99500000e-01    C_4Sigma- 3  1.5 e  0   11.5  13    X_4Sigma- 2  0.5 f  0   13.5  14     82ChHaMe.1456
17396.49410000 5.00000000e-03 5.00000000e-03    C_4Sigma- 3  1.5 e  0   11.5  12    X_4Sigma- 3  1.5 e  0   12.5  13     82ChHaMe.1457
17396.29150000 5.00000000e-03 5.00000000e-03    C_4Sigma- 2  0.5 f  0   12.5  12    X_4Sigma- 3  1.5 e  0   12.5  13     82ChHaMe.1458
17426.23020000 1.00000000e-03 1.00000000e-03    C_4Sigma- 4  1.5 f  0   12.5  13    X_4Sigma- 4  1.5 f  0   11.5  12     82ChHaMe.1459
17399.51990000 1.00000000e-03 1.00000000e-03    C_4Sigma- 4  1.5 f  0   10.5  11    X_4Sigma- 4  1.5 f  0   11.5  12     82ChHaMe.1460
17424.43970000 1.00000000e-03 1.32800000e-03    C_4Sigma- 1  0.5 e  0   16.5  17    X_4Sigma- 1  0.5 e  0   15.5  16     82ChHaMe.1461
17395.87170000 1.00000000e-03 1.00000000e-03    C_4Sigma- 1  0.5 e  0   14.5  15    X_4Sigma- 1  0.5 e  0   15.5  16     82ChHaMe.1462
-17422.62940000 1.00000000e-03 1.00000000e-03    C_4Sigma- 2  0.5 f  0   15.5  16    X_4Sigma- 2  0.5 f  0   14.5  15     82ChHaMe.1463
-17422.80550000 5.00000000e-03 5.00000000e-03    C_4Sigma- 3  1.5 e  0   14.5  16    X_4Sigma- 2  0.5 f  0   14.5  15     82ChHaMe.1464
-17394.02820000 1.00000000e-03 1.00000000e-03    C_4Sigma- 2  0.5 f  0   13.5  14    X_4Sigma- 2  0.5 f  0   14.5  15     82ChHaMe.1465
17394.26130000 5.00000000e-03 1.99000000e-01    C_4Sigma- 3  1.5 e  0   12.5  14    X_4Sigma- 2  0.5 f  0   14.5  15     82ChHaMe.1466
17422.69990000 5.00000000e-03 5.00000000e-03    C_4Sigma- 3  1.5 e  0   14.5  15    X_4Sigma- 3  1.5 e  0   13.5  14     82ChHaMe.1467
17422.43230000 1.00000000e-03 1.00000000e-03    C_4Sigma- 2  0.5 f  0   15.5  15    X_4Sigma- 3  1.5 e  0   13.5  14     82ChHaMe.1468
17394.05580000 5.00000000e-03 5.00000000e-03    C_4Sigma- 3  1.5 e  0   12.5  13    X_4Sigma- 3  1.5 e  0   13.5  14     82ChHaMe.1469
17393.83080000 5.00000000e-03 5.00000000e-03    C_4Sigma- 2  0.5 f  0   13.5  13    X_4Sigma- 3  1.5 e  0   13.5  14     82ChHaMe.1470
17425.83000000 1.00000000e-03 1.00000000e-03    C_4Sigma- 4  1.5 f  0   13.5  14    X_4Sigma- 4  1.5 f  0   12.5  13     82ChHaMe.1471
17397.14820000 1.00000000e-03 1.00000000e-03    C_4Sigma- 4  1.5 f  0   11.5  12    X_4Sigma- 4  1.5 f  0   12.5  13     82ChHaMe.1472
17423.77820000 5.00000000e-03 5.00000000e-03    C_4Sigma- 1  0.5 e  0   17.5  18    X_4Sigma- 1  0.5 e  0   16.5  17     82ChHaMe.1473
17393.23670000 1.00000000e-03 1.00000000e-03    C_4Sigma- 1  0.5 e  0   15.5  16    X_4Sigma- 1  0.5 e  0   16.5  17     82ChHaMe.1474
17421.82540000 5.00000000e-03 5.00000000e-03    C_4Sigma- 2  0.5 f  0   16.5  17    X_4Sigma- 2  0.5 f  0   15.5  16     82ChHaMe.1475
17422.12210000 5.00000000e-03 5.00000000e-03    C_4Sigma- 3  1.5 e  0   15.5  17    X_4Sigma- 2  0.5 f  0   15.5  16     82ChHaMe.1476
17391.25170000 5.00000000e-03 5.00000000e-03    C_4Sigma- 2  0.5 f  0   14.5  15    X_4Sigma- 2  0.5 f  0   15.5  16     82ChHaMe.1477
17391.50820000 5.00000000e-03 5.00000000e-03    C_4Sigma- 3  1.5 e  0   13.5  15    X_4Sigma- 2  0.5 f  0   15.5  16     82ChHaMe.1478
17422.12210000 5.00000000e-03 5.00000000e-03    C_4Sigma- 3  1.5 e  0   15.5  16    X_4Sigma- 3  1.5 e  0   14.5  15     82ChHaMe.1479
17421.83170000 5.00000000e-03 5.00000000e-03    C_4Sigma- 2  0.5 f  0   16.5  16    X_4Sigma- 3  1.5 e  0   14.5  15     82ChHaMe.1480
17391.50620000 5.00000000e-03 8.51500000e-03    C_4Sigma- 3  1.5 e  0   13.5  14    X_4Sigma- 3  1.5 e  0   14.5  15     82ChHaMe.1481
17391.25840000 5.00000000e-03 5.00000000e-03    C_4Sigma- 2  0.5 f  0   14.5  14    X_4Sigma- 3  1.5 e  0   14.5  15     82ChHaMe.1482
17425.31940000 1.00000000e-03 1.00000000e-03    C_4Sigma- 4  1.5 f  0   14.5  15    X_4Sigma- 4  1.5 f  0   13.5  14     82ChHaMe.1483
17394.66620000 1.00000000e-03 1.00000000e-03    C_4Sigma- 4  1.5 f  0   12.5  13    X_4Sigma- 4  1.5 f  0   13.5  14     82ChHaMe.1484
17423.00770000 5.00000000e-03 5.00000000e-03    C_4Sigma- 1  0.5 e  0   18.5  19    X_4Sigma- 1  0.5 e  0   17.5  18     82ChHaMe.1485
17390.49670000 1.00000000e-03 1.00000000e-03    C_4Sigma- 1  0.5 e  0   16.5  17    X_4Sigma- 1  0.5 e  0   17.5  18     82ChHaMe.1486
17421.11240000 1.00000000e-03 1.00000000e-03    C_4Sigma- 2  0.5 f  0   17.5  18    X_4Sigma- 2  0.5 f  0   16.5  17     82ChHaMe.1487
17421.43120000 5.00000000e-03 5.00000000e-03    C_4Sigma- 3  1.5 e  0   16.5  18    X_4Sigma- 2  0.5 f  0   16.5  17     82ChHaMe.1488
17388.56740000 1.00000000e-03 1.00000000e-03    C_4Sigma- 2  0.5 f  0   15.5  16    X_4Sigma- 2  0.5 f  0   16.5  17     82ChHaMe.1489
17388.84510000 5.00000000e-03 1.99300000e-01    C_4Sigma- 3  1.5 e  0   14.5  16    X_4Sigma- 2  0.5 f  0   16.5  17     82ChHaMe.1490
17421.63240000 5.00000000e-03 5.00000000e-03    C_4Sigma- 3  1.5 e  0   16.5  17    X_4Sigma- 3  1.5 e  0   15.5  16     82ChHaMe.1491
17421.32250000 1.00000000e-03 1.00000000e-03    C_4Sigma- 2  0.5 f  0   17.5  17    X_4Sigma- 3  1.5 e  0   15.5  16     82ChHaMe.1492
17389.04510000 5.00000000e-03 5.00000000e-03    C_4Sigma- 3  1.5 e  0   14.5  15    X_4Sigma- 3  1.5 e  0   15.5  16     82ChHaMe.1493
17388.77710000 5.00000000e-03 5.00000000e-03    C_4Sigma- 2  0.5 f  0   15.5  15    X_4Sigma- 3  1.5 e  0   15.5  16     82ChHaMe.1494
17424.70000000 1.00000000e-03 1.00000000e-03    C_4Sigma- 4  1.5 f  0   15.5  16    X_4Sigma- 4  1.5 f  0   14.5  15     82ChHaMe.1495
17392.07760000 1.00000000e-03 1.00000000e-03    C_4Sigma- 4  1.5 f  0   13.5  14    X_4Sigma- 4  1.5 f  0   14.5  15     82ChHaMe.1496
17422.13600000 5.00000000e-03 1.35400000e-02    C_4Sigma- 1  0.5 e  0   19.5  20    X_4Sigma- 1  0.5 e  0   18.5  19     82ChHaMe.1497
17387.65320000 1.00000000e-03 1.00000000e-03    C_4Sigma- 1  0.5 e  0   17.5  18    X_4Sigma- 1  0.5 e  0   18.5  19     82ChHaMe.1498
17420.29140000 1.00000000e-03 1.00000000e-03    C_4Sigma- 2  0.5 f  0   18.5  19    X_4Sigma- 2  0.5 f  0   17.5  18     82ChHaMe.1499
17420.63020000 5.00000000e-03 5.00000000e-03    C_4Sigma- 3  1.5 e  0   17.5  19    X_4Sigma- 2  0.5 f  0   17.5  18     82ChHaMe.1500
17385.77300000 5.00000000e-03 5.00000000e-03    C_4Sigma- 2  0.5 f  0   16.5  17    X_4Sigma- 2  0.5 f  0   17.5  18     82ChHaMe.1501
17386.07170000 5.00000000e-03 5.00000000e-03    C_4Sigma- 3  1.5 e  0   15.5  17    X_4Sigma- 2  0.5 f  0   17.5  18     82ChHaMe.1502
17420.84520000 5.00000000e-03 5.00000000e-03    C_4Sigma- 3  1.5 e  0   17.5  18    X_4Sigma- 3  1.5 e  0   16.5  17     82ChHaMe.1503
17420.51280000 5.00000000e-03 5.00000000e-03    C_4Sigma- 2  0.5 f  0   18.5  18    X_4Sigma- 3  1.5 e  0   16.5  17     82ChHaMe.1504
17386.28600000 5.00000000e-03 5.00000000e-03    C_4Sigma- 3  1.5 e  0   15.5  16    X_4Sigma- 3  1.5 e  0   16.5  17     82ChHaMe.1505
17385.99440000 5.00000000e-03 5.00000000e-03    C_4Sigma- 2  0.5 f  0   16.5  16    X_4Sigma- 3  1.5 e  0   16.5  17     82ChHaMe.1506
17423.97140000 1.00000000e-03 1.00000000e-03    C_4Sigma- 4  1.5 f  0   16.5  17    X_4Sigma- 4  1.5 f  0   15.5  16     82ChHaMe.1507
17389.37940000 1.00000000e-03 1.00000000e-03    C_4Sigma- 4  1.5 f  0   14.5  15    X_4Sigma- 4  1.5 f  0   15.5  16     82ChHaMe.1508
17421.15900000 1.00000000e-03 1.00000000e-03    C_4Sigma- 1  0.5 e  0   20.5  21    X_4Sigma- 1  0.5 e  0   19.5  20     82ChHaMe.1509
17384.70810000 1.00000000e-03 1.00000000e-03    C_4Sigma- 1  0.5 e  0   18.5  19    X_4Sigma- 1  0.5 e  0   19.5  20     82ChHaMe.1510
17419.36230000 1.00000000e-03 1.00000000e-03    C_4Sigma- 2  0.5 f  0   19.5  20    X_4Sigma- 2  0.5 f  0   18.5  19     82ChHaMe.1511
17419.72090000 1.00000000e-03 1.00000000e-03    C_4Sigma- 3  1.5 e  0   18.5  20    X_4Sigma- 2  0.5 f  0   18.5  19     82ChHaMe.1512
17382.87600000 1.00000000e-03 1.00000000e-03    C_4Sigma- 2  0.5 f  0   17.5  18    X_4Sigma- 2  0.5 f  0   18.5  19     82ChHaMe.1513
17383.19370000 5.00000000e-03 5.00000000e-03    C_4Sigma- 3  1.5 e  0   16.5  18    X_4Sigma- 2  0.5 f  0   18.5  19     82ChHaMe.1514
17419.95240000 1.00000000e-03 1.00000000e-03    C_4Sigma- 3  1.5 e  0   18.5  19    X_4Sigma- 3  1.5 e  0   17.5  18     82ChHaMe.1515
17419.60140000 5.00000000e-03 5.00000000e-03    C_4Sigma- 2  0.5 f  0   19.5  19    X_4Sigma- 3  1.5 e  0   17.5  18     82ChHaMe.1516
17383.42460000 1.00000000e-03 1.00000000e-03    C_4Sigma- 3  1.5 e  0   16.5  17    X_4Sigma- 3  1.5 e  0   17.5  18     82ChHaMe.1517
17383.11590000 5.00000000e-03 5.00000000e-03    C_4Sigma- 2  0.5 f  0   17.5  17    X_4Sigma- 3  1.5 e  0   17.5  18     82ChHaMe.1518
17423.13730000 1.00000000e-03 1.00000000e-03    C_4Sigma- 4  1.5 f  0   17.5  18    X_4Sigma- 4  1.5 f  0   16.5  17     82ChHaMe.1519
17386.57500000 1.00000000e-03 1.00000000e-03    C_4Sigma- 4  1.5 f  0   15.5  16    X_4Sigma- 4  1.5 f  0   16.5  17     82ChHaMe.1520
17420.07840000 1.00000000e-03 1.00000000e-03    C_4Sigma- 1  0.5 e  0   21.5  22    X_4Sigma- 1  0.5 e  0   20.5  21     82ChHaMe.1521
17381.67020000 1.00000000e-03 1.00000000e-03    C_4Sigma- 1  0.5 e  0   19.5  20    X_4Sigma- 1  0.5 e  0   20.5  21     82ChHaMe.1522
17418.32500000 1.00000000e-03 1.00000000e-03    C_4Sigma- 2  0.5 f  0   20.5  21    X_4Sigma- 2  0.5 f  0   19.5  20     82ChHaMe.1523
17379.86970000 1.00000000e-03 1.00000000e-03    C_4Sigma- 2  0.5 f  0   18.5  19    X_4Sigma- 2  0.5 f  0   19.5  20     82ChHaMe.1524
17380.20860000 1.00000000e-03 1.00000000e-03    C_4Sigma- 3  1.5 e  0   17.5  19    X_4Sigma- 2  0.5 f  0   19.5  20     82ChHaMe.1525
17418.95790000 1.00000000e-03 1.00000000e-03    C_4Sigma- 3  1.5 e  0   19.5  20    X_4Sigma- 3  1.5 e  0   18.5  19     82ChHaMe.1526
17418.58790000 1.00000000e-03 1.00000000e-03    C_4Sigma- 2  0.5 f  0   20.5  20    X_4Sigma- 3  1.5 e  0   18.5  19     82ChHaMe.1527
17380.46130000 1.00000000e-03 1.00000000e-03    C_4Sigma- 3  1.5 e  0   17.5  18    X_4Sigma- 3  1.5 e  0   18.5  19     82ChHaMe.1528
17380.13120000 5.00000000e-03 5.00000000e-03    C_4Sigma- 2  0.5 f  0   18.5  18    X_4Sigma- 3  1.5 e  0   18.5  19     82ChHaMe.1529
17422.19240000 5.00000000e-03 5.00000000e-03    C_4Sigma- 4  1.5 f  0   18.5  19    X_4Sigma- 4  1.5 f  0   17.5  18     82ChHaMe.1530
17383.66560000 5.00000000e-03 5.00000000e-03    C_4Sigma- 4  1.5 f  0   16.5  17    X_4Sigma- 4  1.5 f  0   17.5  18     82ChHaMe.1531
17418.89300000 1.00000000e-03 1.00000000e-03    C_4Sigma- 1  0.5 e  0   22.5  23    X_4Sigma- 1  0.5 e  0   21.5  22     82ChHaMe.1532
17378.50200000 5.00000000e-03 5.00000000e-03    C_4Sigma- 1  0.5 e  0   20.5  21    X_4Sigma- 1  0.5 e  0   21.5  22     82ChHaMe.1533
17417.18320000 1.00000000e-03 2.29300000e-03    C_4Sigma- 2  0.5 f  0   21.5  22    X_4Sigma- 2  0.5 f  0   20.5  21     82ChHaMe.1534
17376.75850000 1.00000000e-03 1.00000000e-03    C_4Sigma- 2  0.5 f  0   19.5  20    X_4Sigma- 2  0.5 f  0   20.5  21     82ChHaMe.1535
17377.11750000 5.00000000e-03 5.00000000e-03    C_4Sigma- 3  1.5 e  0   18.5  20    X_4Sigma- 2  0.5 f  0   20.5  21     82ChHaMe.1536
17417.86030000 1.00000000e-03 2.09210000e-03    C_4Sigma- 3  1.5 e  0   20.5  21    X_4Sigma- 3  1.5 e  0   19.5  20     82ChHaMe.1537
17377.39400000 1.00000000e-03 1.00000000e-03    C_4Sigma- 3  1.5 e  0   18.5  19    X_4Sigma- 3  1.5 e  0   19.5  20     82ChHaMe.1538
17377.04530000 5.00000000e-03 5.00000000e-03    C_4Sigma- 2  0.5 f  0   19.5  19    X_4Sigma- 3  1.5 e  0   19.5  20     82ChHaMe.1539
17421.14120000 1.00000000e-03 1.00000000e-03    C_4Sigma- 4  1.5 f  0   19.5  20    X_4Sigma- 4  1.5 f  0   18.5  19     82ChHaMe.1540
17380.64650000 1.00000000e-03 1.00000000e-03    C_4Sigma- 4  1.5 f  0   17.5  18    X_4Sigma- 4  1.5 f  0   18.5  19     82ChHaMe.1541
17417.60270000 1.00000000e-03 1.00000000e-03    C_4Sigma- 1  0.5 e  0   23.5  24    X_4Sigma- 1  0.5 e  0   22.5  23     82ChHaMe.1542
17375.24290000 1.00000000e-03 1.00000000e-03    C_4Sigma- 1  0.5 e  0   21.5  22    X_4Sigma- 1  0.5 e  0   22.5  23     82ChHaMe.1543
17415.93320000 1.00000000e-03 5.97800000e-03    C_4Sigma- 2  0.5 f  0   22.5  23    X_4Sigma- 2  0.5 f  0   21.5  22     82ChHaMe.1544
17373.53930000 1.00000000e-03 1.00000000e-03    C_4Sigma- 2  0.5 f  0   20.5  21    X_4Sigma- 2  0.5 f  0   21.5  22     82ChHaMe.1545
17416.65720000 1.00000000e-03 7.00300000e-03    C_4Sigma- 3  1.5 e  0   21.5  22    X_4Sigma- 3  1.5 e  0   20.5  21     82ChHaMe.1546
17374.22170000 1.00000000e-03 1.00000000e-03    C_4Sigma- 3  1.5 e  0   19.5  20    X_4Sigma- 3  1.5 e  0   20.5  21     82ChHaMe.1547
17419.98160000 1.00000000e-03 1.00000000e-03    C_4Sigma- 4  1.5 f  0   20.5  21    X_4Sigma- 4  1.5 f  0   19.5  20     82ChHaMe.1548
17377.52160000 1.00000000e-03 1.00000000e-03    C_4Sigma- 4  1.5 f  0   18.5  19    X_4Sigma- 4  1.5 f  0   19.5  20     82ChHaMe.1549
17416.20710000 1.00000000e-03 1.00000000e-03    C_4Sigma- 1  0.5 e  0   24.5  25    X_4Sigma- 1  0.5 e  0   23.5  24     82ChHaMe.1550
17371.88100000 1.00000000e-03 1.00000000e-03    C_4Sigma- 1  0.5 e  0   22.5  23    X_4Sigma- 1  0.5 e  0   23.5  24     82ChHaMe.1551
17414.57870000 1.00000000e-03 1.00000000e-03    C_4Sigma- 2  0.5 f  0   23.5  24    X_4Sigma- 2  0.5 f  0   22.5  23     82ChHaMe.1552
17370.21640000 1.00000000e-03 1.00000000e-03    C_4Sigma- 2  0.5 f  0   21.5  22    X_4Sigma- 2  0.5 f  0   22.5  23     82ChHaMe.1553
17415.34800000 1.00000000e-03 1.00000000e-03    C_4Sigma- 3  1.5 e  0   22.5  23    X_4Sigma- 3  1.5 e  0   21.5  22     82ChHaMe.1554
17370.95120000 1.00000000e-03 1.00000000e-03    C_4Sigma- 3  1.5 e  0   20.5  21    X_4Sigma- 3  1.5 e  0   21.5  22     82ChHaMe.1555
17418.71140000 5.00000000e-03 6.67400000e-03    C_4Sigma- 4  1.5 f  0   21.5  22    X_4Sigma- 4  1.5 f  0   20.5  21     82ChHaMe.1556
17374.28830000 1.00000000e-03 1.00000000e-03    C_4Sigma- 4  1.5 f  0   19.5  20    X_4Sigma- 4  1.5 f  0   20.5  21     82ChHaMe.1557
17414.70670000 1.00000000e-03 1.00000000e-03    C_4Sigma- 1  0.5 e  0   25.5  26    X_4Sigma- 1  0.5 e  0   24.5  25     82ChHaMe.1558
17368.41120000 1.00000000e-03 1.00000000e-03    C_4Sigma- 1  0.5 e  0   23.5  24    X_4Sigma- 1  0.5 e  0   24.5  25     82ChHaMe.1559
17413.11930000 1.00000000e-03 1.00000000e-03    C_4Sigma- 2  0.5 f  0   24.5  25    X_4Sigma- 2  0.5 f  0   23.5  24     82ChHaMe.1560
17366.78500000 1.00000000e-03 1.00000000e-03    C_4Sigma- 2  0.5 f  0   22.5  23    X_4Sigma- 2  0.5 f  0   23.5  24     82ChHaMe.1561
17413.93430000 1.00000000e-03 1.00000000e-03    C_4Sigma- 3  1.5 e  0   23.5  24    X_4Sigma- 3  1.5 e  0   22.5  23     82ChHaMe.1562
17367.56100000 1.00000000e-03 1.00000000e-03    C_4Sigma- 3  1.5 e  0   21.5  22    X_4Sigma- 3  1.5 e  0   22.5  23     82ChHaMe.1563
17417.32710000 1.00000000e-03 1.00000000e-03    C_4Sigma- 4  1.5 f  0   22.5  23    X_4Sigma- 4  1.5 f  0   21.5  22     82ChHaMe.1564
17370.95280000 1.00000000e-03 1.00000000e-03    C_4Sigma- 4  1.5 f  0   20.5  21    X_4Sigma- 4  1.5 f  0   21.5  22     82ChHaMe.1565
17413.10290000 1.00000000e-03 2.19940000e-03    C_4Sigma- 1  0.5 e  0   26.5  27    X_4Sigma- 1  0.5 e  0   25.5  26     82ChHaMe.1566
17364.83900000 1.00000000e-03 1.00000000e-03    C_4Sigma- 1  0.5 e  0   24.5  25    X_4Sigma- 1  0.5 e  0   25.5  26     82ChHaMe.1567
17411.55290000 5.00000000e-03 5.00000000e-03    C_4Sigma- 2  0.5 f  0   25.5  26    X_4Sigma- 2  0.5 f  0   24.5  25     82ChHaMe.1568
17363.25900000 1.00000000e-03 1.00000000e-03    C_4Sigma- 2  0.5 f  0   23.5  24    X_4Sigma- 2  0.5 f  0   24.5  25     82ChHaMe.1569
17412.41650000 1.00000000e-03 1.00000000e-03    C_4Sigma- 3  1.5 e  0   24.5  25    X_4Sigma- 3  1.5 e  0   23.5  24     82ChHaMe.1570
17364.08290000 1.00000000e-03 1.00000000e-03    C_4Sigma- 3  1.5 e  0   22.5  23    X_4Sigma- 3  1.5 e  0   23.5  24     82ChHaMe.1571
17415.80840000 1.00000000e-03 1.00000000e-03    C_4Sigma- 4  1.5 f  0   23.5  24    X_4Sigma- 4  1.5 f  0   22.5  23     82ChHaMe.1572
17367.49480000 1.00000000e-03 1.00000000e-03    C_4Sigma- 4  1.5 f  0   21.5  22    X_4Sigma- 4  1.5 f  0   22.5  23     82ChHaMe.1573
17411.39300000 1.00000000e-03 1.00000000e-03    C_4Sigma- 1  0.5 e  0   27.5  28    X_4Sigma- 1  0.5 e  0   26.5  27     82ChHaMe.1574
17361.16170000 1.00000000e-03 1.00000000e-03    C_4Sigma- 1  0.5 e  0   25.5  26    X_4Sigma- 1  0.5 e  0   26.5  27     82ChHaMe.1575
17409.88340000 1.00000000e-03 1.00000000e-03    C_4Sigma- 2  0.5 f  0   26.5  27    X_4Sigma- 2  0.5 f  0   25.5  26     82ChHaMe.1576
17359.62410000 1.00000000e-03 1.00000000e-03    C_4Sigma- 2  0.5 f  0   24.5  25    X_4Sigma- 2  0.5 f  0   25.5  26     82ChHaMe.1577
17410.79330000 1.00000000e-03 1.00000000e-03    C_4Sigma- 3  1.5 e  0   25.5  26    X_4Sigma- 3  1.5 e  0   24.5  25     82ChHaMe.1578
17360.49460000 1.00000000e-03 1.00000000e-03    C_4Sigma- 3  1.5 e  0   23.5  24    X_4Sigma- 3  1.5 e  0   24.5  25     82ChHaMe.1579
17413.96750000 1.00000000e-03 1.00000000e-03    C_4Sigma- 4  1.5 f  0   24.5  25    X_4Sigma- 4  1.5 f  0   23.5  24     82ChHaMe.1580
17363.93850000 1.00000000e-03 1.00000000e-03    C_4Sigma- 4  1.5 f  0   22.5  23    X_4Sigma- 4  1.5 f  0   23.5  24     82ChHaMe.1581
17409.57930000 1.00000000e-03 1.00000000e-03    C_4Sigma- 1  0.5 e  0   28.5  29    X_4Sigma- 1  0.5 e  0   27.5  28     82ChHaMe.1582
17357.38080000 1.00000000e-03 1.00000000e-03    C_4Sigma- 1  0.5 e  0   26.5  27    X_4Sigma- 1  0.5 e  0   27.5  28     82ChHaMe.1583
17408.10480000 1.00000000e-03 4.84900000e-03    C_4Sigma- 2  0.5 f  0   27.5  28    X_4Sigma- 2  0.5 f  0   26.5  27     82ChHaMe.1584
17355.88020000 1.00000000e-03 1.00000000e-03    C_4Sigma- 2  0.5 f  0   25.5  26    X_4Sigma- 2  0.5 f  0   26.5  27     82ChHaMe.1585
17409.06330000 1.00000000e-03 1.00000000e-03    C_4Sigma- 3  1.5 e  0   26.5  27    X_4Sigma- 3  1.5 e  0   25.5  26     82ChHaMe.1586
17356.79740000 1.00000000e-03 1.00000000e-03    C_4Sigma- 3  1.5 e  0   24.5  25    X_4Sigma- 3  1.5 e  0   25.5  26     82ChHaMe.1587
17412.77100000 1.00000000e-03 1.00000000e-03    C_4Sigma- 4  1.5 f  0   25.5  26    X_4Sigma- 4  1.5 f  0   24.5  25     82ChHaMe.1588
17360.24550000 1.00000000e-03 1.00000000e-03    C_4Sigma- 4  1.5 f  0   23.5  24    X_4Sigma- 4  1.5 f  0   24.5  25     82ChHaMe.1589
17407.65700000 5.00000000e-03 5.00000000e-03    C_4Sigma- 1  0.5 e  0   29.5  30    X_4Sigma- 1  0.5 e  0   28.5  29     82ChHaMe.1590
17353.49600000 1.00000000e-03 1.00000000e-03    C_4Sigma- 1  0.5 e  0   27.5  28    X_4Sigma- 1  0.5 e  0   28.5  29     82ChHaMe.1591
17406.22210000 1.00000000e-03 1.00000000e-03    C_4Sigma- 2  0.5 f  0   28.5  29    X_4Sigma- 2  0.5 f  0   27.5  28     82ChHaMe.1592
17352.03330000 1.00000000e-03 1.00000000e-03    C_4Sigma- 2  0.5 f  0   26.5  27    X_4Sigma- 2  0.5 f  0   27.5  28     82ChHaMe.1593
17407.22610000 1.00000000e-03 1.00000000e-03    C_4Sigma- 3  1.5 e  0   27.5  28    X_4Sigma- 3  1.5 e  0   26.5  27     82ChHaMe.1594
17352.99850000 1.00000000e-03 1.00000000e-03    C_4Sigma- 3  1.5 e  0   25.5  26    X_4Sigma- 3  1.5 e  0   26.5  27     82ChHaMe.1595
17410.91250000 1.00000000e-03 1.00000000e-03    C_4Sigma- 4  1.5 f  0   26.5  27    X_4Sigma- 4  1.5 f  0   25.5  26     82ChHaMe.1596
17356.22780000 1.00000000e-03 1.00000000e-03    C_4Sigma- 4  1.5 f  0   24.5  25    X_4Sigma- 4  1.5 f  0   25.5  26     82ChHaMe.1597
17357.27220000 1.00000000e-03 1.00000000e-03 C_4Sigma-_PE 4  1.5 f  0   24.5  25    X_4Sigma- 4  1.5 f  0   25.5  26     82ChHaMe.1598
17405.63360000 1.00000000e-03 1.00000000e-03    C_4Sigma- 1  0.5 e  0   30.5  31    X_4Sigma- 1  0.5 e  0   29.5  30     82ChHaMe.1599
17349.51050000 1.00000000e-03 1.00000000e-03    C_4Sigma- 1  0.5 e  0   28.5  29    X_4Sigma- 1  0.5 e  0   29.5  30     82ChHaMe.1600
17404.23450000 1.00000000e-03 1.00000000e-03    C_4Sigma- 2  0.5 f  0   29.5  30    X_4Sigma- 2  0.5 f  0   28.5  29     82ChHaMe.1601
17348.08930000 1.00000000e-03 1.00000000e-03    C_4Sigma- 2  0.5 f  0   27.5  28    X_4Sigma- 2  0.5 f  0   28.5  29     82ChHaMe.1602
17405.28480000 1.00000000e-03 1.00000000e-03    C_4Sigma- 3  1.5 e  0   28.5  29    X_4Sigma- 3  1.5 e  0   27.5  28     82ChHaMe.1603
17349.09740000 1.00000000e-03 1.00000000e-03    C_4Sigma- 3  1.5 e  0   26.5  27    X_4Sigma- 3  1.5 e  0   27.5  28     82ChHaMe.1604
17408.99220000 1.00000000e-03 1.00000000e-03    C_4Sigma- 4  1.5 f  0   27.5  28    X_4Sigma- 4  1.5 f  0   26.5  27     82ChHaMe.1605
17352.85640000 1.00000000e-03 1.00000000e-03    C_4Sigma- 4  1.5 f  0   25.5  26    X_4Sigma- 4  1.5 f  0   26.5  27     82ChHaMe.1606
17403.50500000 1.00000000e-03 1.00000000e-03    C_4Sigma- 1  0.5 e  0   31.5  32    X_4Sigma- 1  0.5 e  0   30.5  31     82ChHaMe.1607
17345.41640000 1.00000000e-03 1.00000000e-03    C_4Sigma- 1  0.5 e  0   29.5  30    X_4Sigma- 1  0.5 e  0   30.5  31     82ChHaMe.1608
17402.14200000 1.00000000e-03 1.00000000e-03    C_4Sigma- 2  0.5 f  0   30.5  31    X_4Sigma- 2  0.5 f  0   29.5  30     82ChHaMe.1609
17344.02650000 1.00000000e-03 1.00000000e-03    C_4Sigma- 2  0.5 f  0   28.5  29    X_4Sigma- 2  0.5 f  0   29.5  30     82ChHaMe.1610
17403.23790000 1.00000000e-03 1.00000000e-03    C_4Sigma- 3  1.5 e  0   29.5  30    X_4Sigma- 3  1.5 e  0   28.5  29     82ChHaMe.1611
17345.08690000 5.00000000e-03 5.00000000e-03    C_4Sigma- 3  1.5 e  0   27.5  28    X_4Sigma- 3  1.5 e  0   28.5  29     82ChHaMe.1612
17406.97430000 1.00000000e-03 1.00000000e-03    C_4Sigma- 4  1.5 f  0   28.5  29    X_4Sigma- 4  1.5 f  0   27.5  28     82ChHaMe.1613
17348.82340000 1.00000000e-03 1.00000000e-03    C_4Sigma- 4  1.5 f  0   26.5  27    X_4Sigma- 4  1.5 f  0   27.5  28     82ChHaMe.1614
17401.26940000 1.00000000e-03 1.00000000e-03    C_4Sigma- 1  0.5 e  0   32.5  33    X_4Sigma- 1  0.5 e  0   31.5  32     82ChHaMe.1615
17341.21980000 5.00000000e-03 5.00000000e-03    C_4Sigma- 1  0.5 e  0   30.5  31    X_4Sigma- 1  0.5 e  0   31.5  32     82ChHaMe.1616
17399.94320000 1.00000000e-03 1.00000000e-03    C_4Sigma- 2  0.5 f  0   31.5  32    X_4Sigma- 2  0.5 f  0   30.5  31     82ChHaMe.1617
17339.86870000 1.00000000e-03 1.00000000e-03    C_4Sigma- 2  0.5 f  0   29.5  30    X_4Sigma- 2  0.5 f  0   30.5  31     82ChHaMe.1618
17401.08250000 5.00000000e-03 5.00000000e-03    C_4Sigma- 3  1.5 e  0   30.5  31    X_4Sigma- 3  1.5 e  0   29.5  30     82ChHaMe.1619
17340.97170000 1.00000000e-03 1.00000000e-03    C_4Sigma- 3  1.5 e  0   28.5  29    X_4Sigma- 3  1.5 e  0   29.5  30     82ChHaMe.1620
17404.85700000 1.00000000e-03 1.00000000e-03    C_4Sigma- 4  1.5 f  0   29.5  30    X_4Sigma- 4  1.5 f  0   28.5  29     82ChHaMe.1621
17344.72910000 1.00000000e-03 1.00000000e-03    C_4Sigma- 4  1.5 f  0   27.5  28    X_4Sigma- 4  1.5 f  0   28.5  29     82ChHaMe.1622
17398.93290000 5.00000000e-03 5.00000000e-03    C_4Sigma- 1  0.5 e  0   33.5  34    X_4Sigma- 1  0.5 e  0   32.5  33     82ChHaMe.1623
17336.91970000 1.00000000e-03 1.00000000e-03    C_4Sigma- 1  0.5 e  0   31.5  32    X_4Sigma- 1  0.5 e  0   32.5  33     82ChHaMe.1624
17397.64160000 1.00000000e-03 1.00000000e-03    C_4Sigma- 2  0.5 f  0   32.5  33    X_4Sigma- 2  0.5 f  0   31.5  32     82ChHaMe.1625
17335.60340000 1.00000000e-03 1.00000000e-03    C_4Sigma- 2  0.5 f  0   30.5  31    X_4Sigma- 2  0.5 f  0   31.5  32     82ChHaMe.1626
17398.82530000 5.00000000e-03 5.00000000e-03    C_4Sigma- 3  1.5 e  0   31.5  32    X_4Sigma- 3  1.5 e  0   30.5  31     82ChHaMe.1627
17336.75190000 1.00000000e-03 1.00000000e-03    C_4Sigma- 3  1.5 e  0   29.5  30    X_4Sigma- 3  1.5 e  0   30.5  31     82ChHaMe.1628
17402.63400000 1.00000000e-03 1.00000000e-03    C_4Sigma- 4  1.5 f  0   30.5  31    X_4Sigma- 4  1.5 f  0   29.5  30     82ChHaMe.1629
17340.53950000 1.00000000e-03 1.00000000e-03    C_4Sigma- 4  1.5 f  0   28.5  29    X_4Sigma- 4  1.5 f  0   29.5  30     82ChHaMe.1630
17396.48790000 5.00000000e-03 5.00000000e-03    C_4Sigma- 1  0.5 e  0   34.5  35    X_4Sigma- 1  0.5 e  0   33.5  34     82ChHaMe.1631
17395.23000000 1.00000000e-03 1.00000000e-03    C_4Sigma- 2  0.5 f  0   33.5  34    X_4Sigma- 2  0.5 f  0   32.5  33     82ChHaMe.1632
17396.46110000 5.00000000e-03 5.00000000e-03    C_4Sigma- 3  1.5 e  0   32.5  33    X_4Sigma- 3  1.5 e  0   31.5  32     82ChHaMe.1633
17400.30800000 1.00000000e-03 1.00000000e-03    C_4Sigma- 4  1.5 f  0   31.5  32    X_4Sigma- 4  1.5 f  0   30.5  31     82ChHaMe.1634
17336.24940000 1.00000000e-03 1.00000000e-03    C_4Sigma- 4  1.5 f  0   29.5  30    X_4Sigma- 4  1.5 f  0   30.5  31     82ChHaMe.1635
17393.94680000 1.00000000e-03 1.00000000e-03    C_4Sigma- 1  0.5 e  0   35.5  36    X_4Sigma- 1  0.5 e  0   34.5  35     82ChHaMe.1636
17328.01010000 1.00000000e-03 1.00000000e-03    C_4Sigma- 1  0.5 e  0   33.5  34    X_4Sigma- 1  0.5 e  0   34.5  35     82ChHaMe.1637
17392.71690000 1.00000000e-03 1.00000000e-03    C_4Sigma- 2  0.5 f  0   34.5  35    X_4Sigma- 2  0.5 f  0   33.5  34     82ChHaMe.1638
17326.76280000 1.00000000e-03 1.00000000e-03    C_4Sigma- 2  0.5 f  0   32.5  33    X_4Sigma- 2  0.5 f  0   33.5  34     82ChHaMe.1639
17393.99070000 1.00000000e-03 1.00000000e-03    C_4Sigma- 3  1.5 e  0   33.5  34    X_4Sigma- 3  1.5 e  0   32.5  33     82ChHaMe.1640
17328.00120000 1.00000000e-03 1.00000000e-03    C_4Sigma- 3  1.5 e  0   31.5  32    X_4Sigma- 3  1.5 e  0   32.5  33     82ChHaMe.1641
17397.87790000 1.00000000e-03 1.00000000e-03    C_4Sigma- 4  1.5 f  0   32.5  33    X_4Sigma- 4  1.5 f  0   31.5  32     82ChHaMe.1642
17391.31070000 1.00000000e-03 1.00000000e-03    C_4Sigma- 1  0.5 e  0   36.5  37    X_4Sigma- 1  0.5 e  0   35.5  36     82ChHaMe.1643
17323.39980000 1.00000000e-03 1.00000000e-03    C_4Sigma- 1  0.5 e  0   34.5  35    X_4Sigma- 1  0.5 e  0   35.5  36     82ChHaMe.1644
17390.09620000 1.00000000e-03 1.03000000e-02    C_4Sigma- 2  0.5 f  0   35.5  36    X_4Sigma- 2  0.5 f  0   34.5  35     82ChHaMe.1645
17322.18660000 1.00000000e-03 1.00000000e-03    C_4Sigma- 2  0.5 f  0   33.5  34    X_4Sigma- 2  0.5 f  0   34.5  35     82ChHaMe.1646
17391.41400000 1.00000000e-03 1.00000000e-03    C_4Sigma- 3  1.5 e  0   34.5  35    X_4Sigma- 3  1.5 e  0   33.5  34     82ChHaMe.1647
17323.46760000 1.00000000e-03 1.00000000e-03    C_4Sigma- 3  1.5 e  0   32.5  33    X_4Sigma- 3  1.5 e  0   33.5  34     82ChHaMe.1648
17395.33970000 1.00000000e-03 1.00000000e-03    C_4Sigma- 4  1.5 f  0   33.5  34    X_4Sigma- 4  1.5 f  0   32.5  33     82ChHaMe.1649
17327.36520000 1.00000000e-03 1.00000000e-03    C_4Sigma- 4  1.5 f  0   31.5  32    X_4Sigma- 4  1.5 f  0   32.5  33     82ChHaMe.1650
17388.49140000 1.00000000e-03 1.00000000e-03    C_4Sigma- 1  0.5 e  0   37.5  38    X_4Sigma- 1  0.5 e  0   36.5  37     82ChHaMe.1651
17318.68660000 1.00000000e-03 1.00000000e-03    C_4Sigma- 1  0.5 e  0   35.5  36    X_4Sigma- 1  0.5 e  0   36.5  37     82ChHaMe.1652
17387.38700000 1.00000000e-03 1.00000000e-03    C_4Sigma- 2  0.5 f  0   36.5  37    X_4Sigma- 2  0.5 f  0   35.5  36     82ChHaMe.1653
17317.50160000 1.00000000e-03 1.00000000e-03    C_4Sigma- 2  0.5 f  0   34.5  35    X_4Sigma- 2  0.5 f  0   35.5  36     82ChHaMe.1654
17388.72970000 1.00000000e-03 1.00000000e-03    C_4Sigma- 3  1.5 e  0   35.5  36    X_4Sigma- 3  1.5 e  0   34.5  35     82ChHaMe.1655
17318.82950000 1.00000000e-03 1.00000000e-03    C_4Sigma- 3  1.5 e  0   33.5  34    X_4Sigma- 3  1.5 e  0   34.5  35     82ChHaMe.1656
17392.69730000 1.00000000e-03 7.22800000e-03    C_4Sigma- 4  1.5 f  0   34.5  35    X_4Sigma- 4  1.5 f  0   33.5  34     82ChHaMe.1657
17322.76450000 1.00000000e-03 1.00000000e-03    C_4Sigma- 4  1.5 f  0   32.5  33    X_4Sigma- 4  1.5 f  0   33.5  34     82ChHaMe.1658
17385.61310000 1.00000000e-03 1.00000000e-03    C_4Sigma- 1  0.5 e  0   38.5  39    X_4Sigma- 1  0.5 e  0   37.5  38     82ChHaMe.1659
17313.89260000 1.00000000e-03 1.00000000e-03    C_4Sigma- 1  0.5 e  0   36.5  37    X_4Sigma- 1  0.5 e  0   37.5  38     82ChHaMe.1660
17384.52860000 1.00000000e-03 1.00000000e-03    C_4Sigma- 2  0.5 f  0   37.5  38    X_4Sigma- 2  0.5 f  0   36.5  37     82ChHaMe.1661
17312.72710000 1.00000000e-03 1.00000000e-03    C_4Sigma- 2  0.5 f  0   35.5  36    X_4Sigma- 2  0.5 f  0   36.5  37     82ChHaMe.1662
17385.93950000 1.00000000e-03 1.00000000e-03    C_4Sigma- 3  1.5 e  0   36.5  37    X_4Sigma- 3  1.5 e  0   35.5  36     82ChHaMe.1663
17314.09410000 1.00000000e-03 1.00000000e-03    C_4Sigma- 3  1.5 e  0   34.5  35    X_4Sigma- 3  1.5 e  0   35.5  36     82ChHaMe.1664
17389.94620000 1.00000000e-03 1.00000000e-03    C_4Sigma- 4  1.5 f  0   35.5  36    X_4Sigma- 4  1.5 f  0   34.5  35     82ChHaMe.1665
17318.05940000 5.00000000e-03 5.00000000e-03    C_4Sigma- 4  1.5 f  0   33.5  34    X_4Sigma- 4  1.5 f  0   34.5  35     82ChHaMe.1666
17382.69140000 1.00000000e-03 1.00000000e-03    C_4Sigma- 1  0.5 e  0   39.5  40    X_4Sigma- 1  0.5 e  0   38.5  39     82ChHaMe.1667
17308.80460000 1.00000000e-03 1.00000000e-03    C_4Sigma- 1  0.5 e  0   37.5  38    X_4Sigma- 1  0.5 e  0   38.5  39     82ChHaMe.1668
17381.60880000 1.00000000e-03 1.00000000e-03    C_4Sigma- 2  0.5 f  0   38.5  39    X_4Sigma- 2  0.5 f  0   37.5  38     82ChHaMe.1669
17307.84500000 1.00000000e-03 1.00000000e-03    C_4Sigma- 2  0.5 f  0   36.5  37    X_4Sigma- 2  0.5 f  0   37.5  38     82ChHaMe.1670
17383.04450000 1.00000000e-03 1.00000000e-03    C_4Sigma- 3  1.5 e  0   37.5  38    X_4Sigma- 3  1.5 e  0   36.5  37     82ChHaMe.1671
17309.23910000 1.00000000e-03 1.00000000e-03    C_4Sigma- 3  1.5 e  0   35.5  36    X_4Sigma- 3  1.5 e  0   36.5  37     82ChHaMe.1672
17387.09220000 1.00000000e-03 1.00000000e-03    C_4Sigma- 4  1.5 f  0   36.5  37    X_4Sigma- 4  1.5 f  0   35.5  36     82ChHaMe.1673
17313.25980000 1.00000000e-03 1.00000000e-03    C_4Sigma- 4  1.5 f  0   34.5  35    X_4Sigma- 4  1.5 f  0   35.5  36     82ChHaMe.1674
17379.62410000 1.00000000e-03 1.00000000e-03    C_4Sigma- 1  0.5 e  0   40.5  41    X_4Sigma- 1  0.5 e  0   39.5  40     82ChHaMe.1675
17303.85860000 1.00000000e-03 1.00000000e-03    C_4Sigma- 1  0.5 e  0   38.5  39    X_4Sigma- 1  0.5 e  0   39.5  40     82ChHaMe.1676
17304.01420000 1.00000000e-03 1.00000000e-03 C_4Sigma-_PE 1  0.5 e  0   38.5  39    X_4Sigma- 1  0.5 e  0   39.5  40     82ChHaMe.1677
17378.55260000 5.00000000e-03 5.00000000e-03    C_4Sigma- 2  0.5 f  0   39.5  40    X_4Sigma- 2  0.5 f  0   38.5  39     82ChHaMe.1678
17302.82160000 1.00000000e-03 1.00000000e-03    C_4Sigma- 2  0.5 f  0   37.5  38    X_4Sigma- 2  0.5 f  0   38.5  39     82ChHaMe.1679
17380.04050000 1.00000000e-03 1.00000000e-03    C_4Sigma- 3  1.5 e  0   38.5  39    X_4Sigma- 3  1.5 e  0   37.5  38     82ChHaMe.1680
17304.28110000 1.00000000e-03 1.00000000e-03    C_4Sigma- 3  1.5 e  0   36.5  37    X_4Sigma- 3  1.5 e  0   37.5  38     82ChHaMe.1681
17384.13330000 1.00000000e-03 2.21013333e-03    C_4Sigma- 4  1.5 f  0   37.5  38    X_4Sigma- 4  1.5 f  0   36.5  37     82ChHaMe.1682
17308.33700000 1.00000000e-03 1.00000000e-03    C_4Sigma- 4  1.5 f  0   35.5  36    X_4Sigma- 4  1.5 f  0   36.5  37     82ChHaMe.1683
17376.45330000 1.00000000e-03 1.00000000e-03    C_4Sigma- 1  0.5 e  0   41.5  42    X_4Sigma- 1  0.5 e  0   40.5  41     82ChHaMe.1684
17298.77350000 1.00000000e-03 1.00000000e-03    C_4Sigma- 1  0.5 e  0   39.5  40    X_4Sigma- 1  0.5 e  0   40.5  41     82ChHaMe.1685
17297.72060000 1.00000000e-03 1.00000000e-03    C_4Sigma- 2  0.5 f  0   38.5  39    X_4Sigma- 2  0.5 f  0   39.5  40     82ChHaMe.1686
17376.93020000 1.00000000e-03 1.00000000e-03    C_4Sigma- 3  1.5 e  0   39.5  40    X_4Sigma- 3  1.5 e  0   38.5  39     82ChHaMe.1687
17299.22410000 1.00000000e-03 1.00000000e-03    C_4Sigma- 3  1.5 e  0   37.5  38    X_4Sigma- 3  1.5 e  0   38.5  39     82ChHaMe.1688
17381.06560000 1.00000000e-03 1.00000000e-03    C_4Sigma- 4  1.5 f  0   38.5  39    X_4Sigma- 4  1.5 f  0   37.5  38     82ChHaMe.1689
17303.32170000 5.00000000e-03 5.00000000e-03    C_4Sigma- 4  1.5 f  0   36.5  37    X_4Sigma- 4  1.5 f  0   37.5  38     82ChHaMe.1690
17373.17540000 1.00000000e-03 1.00000000e-03    C_4Sigma- 1  0.5 e  0   42.5  43    X_4Sigma- 1  0.5 e  0   41.5  42     82ChHaMe.1691
17293.54560000 1.00000000e-03 1.00000000e-03    C_4Sigma- 1  0.5 e  0   40.5  41    X_4Sigma- 1  0.5 e  0   41.5  42     82ChHaMe.1692
17372.15240000 1.00000000e-03 1.00000000e-03    C_4Sigma- 2  0.5 f  0   41.5  42    X_4Sigma- 2  0.5 f  0   40.5  41     82ChHaMe.1693
17292.51760000 1.00000000e-03 1.00000000e-03    C_4Sigma- 2  0.5 f  0   39.5  40    X_4Sigma- 2  0.5 f  0   40.5  41     82ChHaMe.1694
17373.70740000 1.00000000e-03 1.00000000e-03    C_4Sigma- 3  1.5 e  0   40.5  41    X_4Sigma- 3  1.5 e  0   39.5  40     82ChHaMe.1695
17294.05810000 1.00000000e-03 1.00000000e-03    C_4Sigma- 3  1.5 e  0   38.5  39    X_4Sigma- 3  1.5 e  0   39.5  40     82ChHaMe.1696
17377.89320000 5.00000000e-03 5.00000000e-03    C_4Sigma- 4  1.5 f  0   39.5  40    X_4Sigma- 4  1.5 f  0   38.5  39     82ChHaMe.1697
17298.19610000 1.00000000e-03 1.00000000e-03    C_4Sigma- 4  1.5 f  0   37.5  38    X_4Sigma- 4  1.5 f  0   38.5  39     82ChHaMe.1698
17369.79620000 1.00000000e-03 1.00000000e-03    C_4Sigma- 1  0.5 e  0   43.5  44    X_4Sigma- 1  0.5 e  0   42.5  43     82ChHaMe.1699
17288.21200000 1.00000000e-03 1.00000000e-03    C_4Sigma- 1  0.5 e  0   41.5  42    X_4Sigma- 1  0.5 e  0   42.5  43     82ChHaMe.1700
17368.78980000 1.00000000e-03 1.00000000e-03    C_4Sigma- 2  0.5 f  0   42.5  43    X_4Sigma- 2  0.5 f  0   41.5  42     82ChHaMe.1701
17370.37200000 1.00000000e-03 1.00000000e-03    C_4Sigma- 3  1.5 e  0   41.5  42    X_4Sigma- 3  1.5 e  0   40.5  41     82ChHaMe.1702
17288.78620000 1.00000000e-03 1.00000000e-03    C_4Sigma- 3  1.5 e  0   39.5  40    X_4Sigma- 3  1.5 e  0   40.5  41     82ChHaMe.1703
17374.61300000 1.00000000e-03 1.00000000e-03    C_4Sigma- 4  1.5 f  0   40.5  41    X_4Sigma- 4  1.5 f  0   39.5  40     82ChHaMe.1704
17292.96860000 1.00000000e-03 1.00000000e-03    C_4Sigma- 4  1.5 f  0   38.5  39    X_4Sigma- 4  1.5 f  0   39.5  40     82ChHaMe.1705
17365.32430000 1.00000000e-03 1.00000000e-03    C_4Sigma- 2  0.5 f  0   43.5  44    X_4Sigma- 2  0.5 f  0   42.5  43     82ChHaMe.1706
17371.23150000 1.00000000e-03 1.00000000e-03    C_4Sigma- 4  1.5 f  0   41.5  42    X_4Sigma- 4  1.5 f  0   40.5  41     82ChHaMe.1707
17361.75120000 5.00000000e-03 5.00000000e-03    C_4Sigma- 2  0.5 f  0   44.5  45    X_4Sigma- 2  0.5 f  0   43.5  44     82ChHaMe.1708
17367.73600000 5.00000000e-03 5.00000000e-03    C_4Sigma- 4  1.5 f  0   42.5  43    X_4Sigma- 4  1.5 f  0   41.5  42     82ChHaMe.1709
17364.08290000 5.00000000e-03 5.00000000e-03    C_4Sigma- 4  1.5 f  0   43.5  44    X_4Sigma- 4  1.5 f  0   42.5  43     82ChHaMe.1710
17356.35160000 1.00000000e-03 1.00000000e-03    C_4Sigma- 3  1.5 e  0   45.5  46    X_4Sigma- 3  1.5 e  0   44.5  45     82ChHaMe.1711
17360.43690000 5.00000000e-03 5.00000000e-03    C_4Sigma- 4  1.5 f  0   44.5  45    X_4Sigma- 4  1.5 f  0   43.5  44     82ChHaMe.1712
17352.41040000 5.00000000e-03 5.00000000e-03    C_4Sigma- 3  1.5 e  0   46.5  47    X_4Sigma- 3  1.5 e  0   45.5  46     82ChHaMe.1713
17356.52240000 5.00000000e-03 5.00000000e-03    C_4Sigma- 4  1.5 f  0   45.5  46    X_4Sigma- 4  1.5 f  0   44.5  45     82ChHaMe.1714
17348.42570000 5.00000000e-03 5.00000000e-03    C_4Sigma- 3  1.5 e  0   47.5  48    X_4Sigma- 3  1.5 e  0   46.5  47     82ChHaMe.1715
17352.70890000 5.00000000e-03 5.00000000e-03    C_4Sigma- 4  1.5 f  0   46.5  47    X_4Sigma- 4  1.5 f  0   45.5  46     82ChHaMe.1716
17348.69090000 1.00000000e-03 1.00000000e-03    C_4Sigma- 4  1.5 f  0   47.5  48    X_4Sigma- 4  1.5 f  0   46.5  47     82ChHaMe.1717
17423.27600000 1.00000000e-03 1.64600000e-02    C_4Sigma- 1  0.5 e  0    2.5   2    X_4Sigma- 1  0.5 e  0    1.5   3     82ChHaMe.1718
17422.51700000 1.00000000e-03 1.00000000e-03    C_4Sigma- 1  0.5 e  0    0.5   3    X_4Sigma- 1  0.5 e  0    1.5   3     82ChHaMe.1719
17423.85710000 1.00000000e-03 1.00000000e-03    C_4Sigma- 1  0.5 e  0    3.5   5    X_4Sigma- 1  0.5 e  0    2.5   4     82ChHaMe.1720
17421.00960000 1.00000000e-03 1.00000000e-03    C_4Sigma- 1  0.5 e  0    1.5   4    X_4Sigma- 1  0.5 e  0    2.5   4     82ChHaMe.1721
17422.68540000 1.00000000e-03 1.00000000e-03    C_4Sigma- 2  0.5 f  0    2.5   4    X_4Sigma- 2  0.5 f  0    1.5   3     82ChHaMe.1722
17420.38140000 5.00000000e-03 5.00000000e-03    C_4Sigma- 2  0.5 f  0    0.5   3    X_4Sigma- 2  0.5 f  0    1.5   3     82ChHaMe.1723
17424.43360000 1.00000000e-03 1.00000000e-03    C_4Sigma- 1  0.5 e  0    4.5   6    X_4Sigma- 1  0.5 e  0    3.5   5     82ChHaMe.1724
17424.45140000 1.00000000e-03 1.00000000e-03    C_4Sigma- 1  0.5 e  0    4.5   5    X_4Sigma- 1  0.5 e  0    3.5   5     82ChHaMe.1725
17419.59870000 1.00000000e-03 1.00000000e-03    C_4Sigma- 1  0.5 e  0    2.5   4    X_4Sigma- 1  0.5 e  0    3.5   5     82ChHaMe.1726
17419.57570000 5.00000000e-03 5.00000000e-03    C_4Sigma- 1  0.5 e  0    2.5   5    X_4Sigma- 1  0.5 e  0    3.5   5     82ChHaMe.1727
17420.80460000 1.00000000e-03 1.00000000e-03    C_4Sigma- 3  1.5 e  0    2.5   4    X_4Sigma- 3  1.5 e  0    1.5   3     82ChHaMe.1728
17419.19270000 1.00000000e-03 1.00000000e-03    C_4Sigma- 4  1.5 f  0    1.5   2    X_4Sigma- 3  1.5 e  0    1.5   3     82ChHaMe.1729
17424.94610000 1.00000000e-03 1.64800000e-02    C_4Sigma- 1  0.5 e  0    5.5   6    X_4Sigma- 1  0.5 e  0    4.5   6     82ChHaMe.1730
17418.11910000 1.00000000e-03 1.00000000e-03    C_4Sigma- 1  0.5 e  0    3.5   5    X_4Sigma- 1  0.5 e  0    4.5   6     82ChHaMe.1731
17416.26220000 5.00000000e-03 5.00000000e-03    C_4Sigma- 2  0.5 f  0    2.5   4    X_4Sigma- 2  0.5 f  0    3.5   5     82ChHaMe.1732
17416.24410000 1.00000000e-03 1.00000000e-03    C_4Sigma- 2  0.5 f  0    2.5   5    X_4Sigma- 2  0.5 f  0    3.5   5     82ChHaMe.1733
17414.64890000 5.00000000e-03 5.00000000e-03    C_4Sigma- 3  1.5 e  0    1.5   3    X_4Sigma- 3  1.5 e  0    2.5   4     82ChHaMe.1734
17423.01930000 1.00000000e-03 1.00000000e-03    C_4Sigma- 4  1.5 f  0    2.5   4    X_4Sigma- 4  1.5 f  0    1.5   3     82ChHaMe.1735
17425.38020000 1.00000000e-03 1.00000000e-03    C_4Sigma- 1  0.5 e  0    6.5   8    X_4Sigma- 1  0.5 e  0    5.5   7     82ChHaMe.1736
17416.56860000 1.00000000e-03 1.00000000e-03    C_4Sigma- 1  0.5 e  0    4.5   6    X_4Sigma- 1  0.5 e  0    5.5   7     82ChHaMe.1737
17416.54870000 5.00000000e-03 5.00000000e-03    C_4Sigma- 1  0.5 e  0    4.5   7    X_4Sigma- 1  0.5 e  0    5.5   7     82ChHaMe.1738
17423.38720000 1.00000000e-03 1.00000000e-03    C_4Sigma- 2  0.5 f  0    5.5   7    X_4Sigma- 2  0.5 f  0    4.5   6     82ChHaMe.1739
17423.45730000 1.00000000e-03 1.00000000e-03    C_4Sigma- 3  1.5 e  0    4.5   7    X_4Sigma- 2  0.5 f  0    4.5   6     82ChHaMe.1740
17414.58890000 5.00000000e-03 5.00000000e-03    C_4Sigma- 2  0.5 f  0    3.5   5    X_4Sigma- 2  0.5 f  0    4.5   6     82ChHaMe.1741
17413.38070000 5.00000000e-03 5.00000000e-03    C_4Sigma- 3  1.5 e  0    2.5   4    X_4Sigma- 3  1.5 e  0    3.5   5     82ChHaMe.1742
17413.50950000 1.00000000e-03 1.00000000e-03    C_4Sigma- 2  0.5 f  0    3.5   4    X_4Sigma- 3  1.5 e  0    3.5   5     82ChHaMe.1743
17425.72550000 1.00000000e-03 1.00000000e-03    C_4Sigma- 1  0.5 e  0    7.5   9    X_4Sigma- 1  0.5 e  0    6.5   8     82ChHaMe.1744
17414.93230000 1.00000000e-03 1.00000000e-03    C_4Sigma- 1  0.5 e  0    5.5   7    X_4Sigma- 1  0.5 e  0    6.5   8     82ChHaMe.1745
17423.69660000 1.00000000e-03 1.00000000e-03    C_4Sigma- 2  0.5 f  0    6.5   8    X_4Sigma- 2  0.5 f  0    5.5   7     82ChHaMe.1746
17412.91370000 1.00000000e-03 1.00000000e-03    C_4Sigma- 2  0.5 f  0    4.5   6    X_4Sigma- 2  0.5 f  0    5.5   7     82ChHaMe.1747
17412.90020000 5.00000000e-03 5.00000000e-03    C_4Sigma- 2  0.5 f  0    4.5   7    X_4Sigma- 2  0.5 f  0    5.5   7     82ChHaMe.1748
17422.83300000 5.00000000e-03 5.00000000e-03    C_4Sigma- 2  0.5 f  0    6.5   7    X_4Sigma- 3  1.5 e  0    4.5   6     82ChHaMe.1749
17411.96770000 1.00000000e-03 1.00000000e-03    C_4Sigma- 3  1.5 e  0    3.5   5    X_4Sigma- 3  1.5 e  0    4.5   6     82ChHaMe.1750
17425.16230000 1.00000000e-03 1.00000000e-03    C_4Sigma- 4  1.5 f  0    4.5   6    X_4Sigma- 4  1.5 f  0    3.5   5     82ChHaMe.1751
17414.18910000 1.00000000e-03 1.00000000e-03    C_4Sigma- 4  1.5 f  0    2.5   4    X_4Sigma- 4  1.5 f  0    3.5   5     82ChHaMe.1752
17425.97710000 1.00000000e-03 1.00000000e-03    C_4Sigma- 1  0.5 e  0    8.5  10    X_4Sigma- 1  0.5 e  0    7.5   9     82ChHaMe.1753
17413.20720000 1.00000000e-03 1.00000000e-03    C_4Sigma- 1  0.5 e  0    6.5   8    X_4Sigma- 1  0.5 e  0    7.5   9     82ChHaMe.1754
17423.94000000 5.00000000e-03 5.00000000e-03    C_4Sigma- 2  0.5 f  0    7.5   9    X_4Sigma- 2  0.5 f  0    6.5   8     82ChHaMe.1755
17423.34400000 1.00000000e-03 1.00000000e-03    C_4Sigma- 3  1.5 e  0    6.5   8    X_4Sigma- 3  1.5 e  0    5.5   7     82ChHaMe.1756
17410.42040000 5.00000000e-03 5.00000000e-03    C_4Sigma- 3  1.5 e  0    4.5   6    X_4Sigma- 3  1.5 e  0    5.5   7     82ChHaMe.1757
17425.80880000 5.00000000e-03 5.00000000e-03    C_4Sigma- 4  1.5 f  0    5.5   7    X_4Sigma- 4  1.5 f  0    4.5   6     82ChHaMe.1758
17412.88450000 5.00000000e-03 5.00000000e-03    C_4Sigma- 4  1.5 f  0    3.5   5    X_4Sigma- 4  1.5 f  0    4.5   6     82ChHaMe.1759
17412.90020000 5.00000000e-03 5.00000000e-03    C_4Sigma- 4  1.5 f  0    3.5   6    X_4Sigma- 4  1.5 f  0    4.5   6     82ChHaMe.1760
17426.13180000 1.00000000e-03 1.00000000e-03    C_4Sigma- 1  0.5 e  0    9.5  11    X_4Sigma- 1  0.5 e  0    8.5  10     82ChHaMe.1761
17411.38500000 5.00000000e-03 5.00000000e-03    C_4Sigma- 1  0.5 e  0    7.5   9    X_4Sigma- 1  0.5 e  0    8.5  10     82ChHaMe.1762
17424.10180000 1.00000000e-03 1.00000000e-03    C_4Sigma- 2  0.5 f  0    8.5  10    X_4Sigma- 2  0.5 f  0    7.5   9     82ChHaMe.1763
17409.31170000 1.00000000e-03 1.00000000e-03    C_4Sigma- 2  0.5 f  0    6.5   8    X_4Sigma- 2  0.5 f  0    7.5   9     82ChHaMe.1764
17423.65520000 5.00000000e-03 5.00000000e-03    C_4Sigma- 3  1.5 e  0    7.5   9    X_4Sigma- 3  1.5 e  0    6.5   8     82ChHaMe.1765
17408.82490000 1.00000000e-03 1.00000000e-03    C_4Sigma- 3  1.5 e  0    5.5   7    X_4Sigma- 3  1.5 e  0    6.5   8     82ChHaMe.1766
17408.74490000 5.00000000e-03 5.00000000e-03    C_4Sigma- 2  0.5 f  0    6.5   7    X_4Sigma- 3  1.5 e  0    6.5   8     82ChHaMe.1767
17426.27220000 1.00000000e-03 1.00000000e-03    C_4Sigma- 4  1.5 f  0    6.5   8    X_4Sigma- 4  1.5 f  0    5.5   7     82ChHaMe.1768
17411.38500000 5.00000000e-03 5.00000000e-03    C_4Sigma- 4  1.5 f  0    4.5   6    X_4Sigma- 4  1.5 f  0    5.5   7     82ChHaMe.1769
17426.18720000 1.00000000e-03 1.00000000e-03    C_4Sigma- 1  0.5 e  0   10.5  12    X_4Sigma- 1  0.5 e  0    9.5  11     82ChHaMe.1770
17409.46510000 1.00000000e-03 1.00000000e-03    C_4Sigma- 1  0.5 e  0    8.5  10    X_4Sigma- 1  0.5 e  0    9.5  11     82ChHaMe.1771
17424.17560000 1.00000000e-03 1.00000000e-03    C_4Sigma- 2  0.5 f  0    9.5  11    X_4Sigma- 2  0.5 f  0    8.5  10     82ChHaMe.1772
17424.32510000 1.00000000e-03 1.00000000e-03    C_4Sigma- 3  1.5 e  0    8.5  11    X_4Sigma- 2  0.5 f  0    8.5  10     82ChHaMe.1773
17407.41210000 1.00000000e-03 1.00000000e-03    C_4Sigma- 2  0.5 f  0    7.5   9    X_4Sigma- 2  0.5 f  0    8.5  10     82ChHaMe.1774
17407.51510000 1.00000000e-03 1.00000000e-03    C_4Sigma- 3  1.5 e  0    6.5   9    X_4Sigma- 2  0.5 f  0    8.5  10     82ChHaMe.1775
17423.85560000 5.00000000e-03 5.00000000e-03    C_4Sigma- 3  1.5 e  0    8.5  10    X_4Sigma- 3  1.5 e  0    7.5   9     82ChHaMe.1776
17407.04530000 1.00000000e-03 1.00000000e-03    C_4Sigma- 3  1.5 e  0    6.5   8    X_4Sigma- 3  1.5 e  0    7.5   9     82ChHaMe.1777
17406.94320000 5.00000000e-03 5.00000000e-03    C_4Sigma- 2  0.5 f  0    7.5   8    X_4Sigma- 3  1.5 e  0    7.5   9     82ChHaMe.1778
17426.58420000 1.00000000e-03 1.00000000e-03    C_4Sigma- 4  1.5 f  0    7.5   9    X_4Sigma- 4  1.5 f  0    6.5   8     82ChHaMe.1779
17409.72970000 1.00000000e-03 1.00000000e-03    C_4Sigma- 4  1.5 f  0    5.5   7    X_4Sigma- 4  1.5 f  0    6.5   8     82ChHaMe.1780
17426.14270000 1.00000000e-03 1.00000000e-03    C_4Sigma- 1  0.5 e  0   11.5  13    X_4Sigma- 1  0.5 e  0   10.5  12     82ChHaMe.1781
17407.44320000 1.00000000e-03 1.00000000e-03    C_4Sigma- 1  0.5 e  0    9.5  11    X_4Sigma- 1  0.5 e  0   10.5  12     82ChHaMe.1782
17424.15790000 1.00000000e-03 2.26700000e-03    C_4Sigma- 2  0.5 f  0   10.5  12    X_4Sigma- 2  0.5 f  0    9.5  11     82ChHaMe.1783
17405.42030000 1.00000000e-03 1.00000000e-03    C_4Sigma- 2  0.5 f  0    8.5  10    X_4Sigma- 2  0.5 f  0    9.5  11     82ChHaMe.1784
17405.54570000 1.00000000e-03 1.00000000e-03    C_4Sigma- 3  1.5 e  0    7.5  10    X_4Sigma- 2  0.5 f  0    9.5  11     82ChHaMe.1785
17423.94000000 5.00000000e-03 5.00000000e-03    C_4Sigma- 3  1.5 e  0    9.5  11    X_4Sigma- 3  1.5 e  0    8.5  10     82ChHaMe.1786
17405.15730000 1.00000000e-03 1.00000000e-03    C_4Sigma- 3  1.5 e  0    7.5   9    X_4Sigma- 3  1.5 e  0    8.5  10     82ChHaMe.1787
17405.03680000 5.00000000e-03 5.00000000e-03    C_4Sigma- 2  0.5 f  0    8.5   9    X_4Sigma- 3  1.5 e  0    8.5  10     82ChHaMe.1788
17426.76310000 5.00000000e-03 5.00000000e-03    C_4Sigma- 4  1.5 f  0    8.5  10    X_4Sigma- 4  1.5 f  0    7.5   9     82ChHaMe.1789
17407.93680000 1.00000000e-03 1.00000000e-03    C_4Sigma- 4  1.5 f  0    6.5   8    X_4Sigma- 4  1.5 f  0    7.5   9     82ChHaMe.1790
17425.99630000 1.00000000e-03 1.00000000e-03    C_4Sigma- 1  0.5 e  0   12.5  14    X_4Sigma- 1  0.5 e  0   11.5  13     82ChHaMe.1791
17405.32160000 1.00000000e-03 1.00000000e-03    C_4Sigma- 1  0.5 e  0   10.5  12    X_4Sigma- 1  0.5 e  0   11.5  13     82ChHaMe.1792
17424.04370000 1.00000000e-03 1.00000000e-03    C_4Sigma- 2  0.5 f  0   11.5  13    X_4Sigma- 2  0.5 f  0   10.5  12     82ChHaMe.1793
17403.33170000 1.00000000e-03 1.00000000e-03    C_4Sigma- 2  0.5 f  0    9.5  11    X_4Sigma- 2  0.5 f  0   10.5  12     82ChHaMe.1794
17403.48130000 1.00000000e-03 1.00000000e-03    C_4Sigma- 3  1.5 e  0    8.5  11    X_4Sigma- 2  0.5 f  0   10.5  12     82ChHaMe.1795
17423.91490000 5.00000000e-03 5.00000000e-03    C_4Sigma- 3  1.5 e  0   10.5  12    X_4Sigma- 3  1.5 e  0    9.5  11     82ChHaMe.1796
17403.15830000 5.00000000e-03 5.00000000e-03    C_4Sigma- 3  1.5 e  0    8.5  10    X_4Sigma- 3  1.5 e  0    9.5  11     82ChHaMe.1797
17403.01650000 5.00000000e-03 5.00000000e-03    C_4Sigma- 2  0.5 f  0    9.5  10    X_4Sigma- 3  1.5 e  0    9.5  11     82ChHaMe.1798
17426.81680000 1.00000000e-03 1.00000000e-03    C_4Sigma- 4  1.5 f  0    9.5  11    X_4Sigma- 4  1.5 f  0    8.5  10     82ChHaMe.1799
17406.02000000 1.00000000e-03 1.00000000e-03    C_4Sigma- 4  1.5 f  0    7.5   9    X_4Sigma- 4  1.5 f  0    8.5  10     82ChHaMe.1800
17425.74710000 1.00000000e-03 1.00000000e-03    C_4Sigma- 1  0.5 e  0   13.5  15    X_4Sigma- 1  0.5 e  0   12.5  14     82ChHaMe.1801
17403.09930000 1.00000000e-03 1.00000000e-03    C_4Sigma- 1  0.5 e  0   11.5  13    X_4Sigma- 1  0.5 e  0   12.5  14     82ChHaMe.1802
17423.83220000 5.00000000e-03 5.00000000e-03    C_4Sigma- 2  0.5 f  0   12.5  14    X_4Sigma- 2  0.5 f  0   11.5  13     82ChHaMe.1803
17424.05090000 1.00000000e-03 1.00000000e-03    C_4Sigma- 3  1.5 e  0   11.5  14    X_4Sigma- 2  0.5 f  0   11.5  13     82ChHaMe.1804
17401.14670000 1.00000000e-03 1.00000000e-03    C_4Sigma- 2  0.5 f  0   10.5  12    X_4Sigma- 2  0.5 f  0   11.5  13     82ChHaMe.1805
17401.31920000 1.00000000e-03 1.00000000e-03    C_4Sigma- 3  1.5 e  0    9.5  12    X_4Sigma- 2  0.5 f  0   11.5  13     82ChHaMe.1806
17423.77820000 1.00000000e-03 1.00000000e-03    C_4Sigma- 3  1.5 e  0   11.5  13    X_4Sigma- 3  1.5 e  0   10.5  12     82ChHaMe.1807
17401.04830000 5.00000000e-03 5.00000000e-03    C_4Sigma- 3  1.5 e  0    9.5  11    X_4Sigma- 3  1.5 e  0   10.5  12     82ChHaMe.1808
17400.88250000 5.00000000e-03 5.00000000e-03    C_4Sigma- 2  0.5 f  0   10.5  11    X_4Sigma- 3  1.5 e  0   10.5  12     82ChHaMe.1809
17426.75400000 1.00000000e-03 1.00000000e-03    C_4Sigma- 4  1.5 f  0   10.5  12    X_4Sigma- 4  1.5 f  0    9.5  11     82ChHaMe.1810
17403.98270000 1.00000000e-03 1.00000000e-03    C_4Sigma- 4  1.5 f  0    8.5  10    X_4Sigma- 4  1.5 f  0    9.5  11     82ChHaMe.1811
17425.39530000 1.00000000e-03 1.00000000e-03    C_4Sigma- 1  0.5 e  0   14.5  16    X_4Sigma- 1  0.5 e  0   13.5  15     82ChHaMe.1812
17400.77300000 1.00000000e-03 1.00000000e-03    C_4Sigma- 1  0.5 e  0   12.5  14    X_4Sigma- 1  0.5 e  0   13.5  15     82ChHaMe.1813
17423.52510000 1.00000000e-03 1.00000000e-03    C_4Sigma- 2  0.5 f  0   13.5  15    X_4Sigma- 2  0.5 f  0   12.5  14     82ChHaMe.1814
17423.76460000 5.00000000e-03 5.00000000e-03    C_4Sigma- 3  1.5 e  0   12.5  15    X_4Sigma- 2  0.5 f  0   12.5  14     82ChHaMe.1815
17398.86520000 5.00000000e-03 5.00000000e-03    C_4Sigma- 2  0.5 f  0   11.5  13    X_4Sigma- 2  0.5 f  0   12.5  14     82ChHaMe.1816
17399.06110000 1.00000000e-03 1.00000000e-03    C_4Sigma- 3  1.5 e  0   10.5  13    X_4Sigma- 2  0.5 f  0   12.5  14     82ChHaMe.1817
17423.53270000 1.00000000e-03 1.00000000e-03    C_4Sigma- 3  1.5 e  0   12.5  14    X_4Sigma- 3  1.5 e  0   11.5  13     82ChHaMe.1818
17423.30000000 5.00000000e-03 1.07000000e-02    C_4Sigma- 2  0.5 f  0   13.5  12    X_4Sigma- 3  1.5 e  0   11.5  13     82ChHaMe.1819
17398.83040000 5.00000000e-03 5.00000000e-03    C_4Sigma- 3  1.5 e  0   10.5  12    X_4Sigma- 3  1.5 e  0   11.5  13     82ChHaMe.1820
17398.64260000 5.00000000e-03 5.00000000e-03    C_4Sigma- 2  0.5 f  0   11.5  12    X_4Sigma- 3  1.5 e  0   11.5  13     82ChHaMe.1821
17426.57610000 1.00000000e-03 1.00000000e-03    C_4Sigma- 4  1.5 f  0   11.5  13    X_4Sigma- 4  1.5 f  0   10.5  12     82ChHaMe.1822
17401.83580000 1.00000000e-03 1.00000000e-03    C_4Sigma- 4  1.5 f  0    9.5  11    X_4Sigma- 4  1.5 f  0   10.5  12     82ChHaMe.1823
17424.93920000 1.00000000e-03 1.90400000e-03    C_4Sigma- 1  0.5 e  0   15.5  17    X_4Sigma- 1  0.5 e  0   14.5  16     82ChHaMe.1824
17398.34570000 1.00000000e-03 1.00000000e-03    C_4Sigma- 1  0.5 e  0   13.5  15    X_4Sigma- 1  0.5 e  0   14.5  16     82ChHaMe.1825
17423.11690000 5.00000000e-03 5.00000000e-03    C_4Sigma- 2  0.5 f  0   14.5  16    X_4Sigma- 2  0.5 f  0   13.5  15     82ChHaMe.1826
17423.37930000 1.00000000e-03 1.00000000e-03    C_4Sigma- 3  1.5 e  0   13.5  16    X_4Sigma- 2  0.5 f  0   13.5  15     82ChHaMe.1827
17396.48790000 5.00000000e-03 5.00000000e-03    C_4Sigma- 2  0.5 f  0   12.5  14    X_4Sigma- 2  0.5 f  0   13.5  15     82ChHaMe.1828
17396.70390000 1.00000000e-03 1.00000000e-03    C_4Sigma- 3  1.5 e  0   11.5  14    X_4Sigma- 2  0.5 f  0   13.5  15     82ChHaMe.1829
-17423.17170000 5.00000000e-03 5.00000000e-03    C_4Sigma- 3  1.5 e  0   13.5  15    X_4Sigma- 3  1.5 e  0   12.5  14     82ChHaMe.1830
-17422.91870000 1.00000000e-03 1.00000000e-03    C_4Sigma- 2  0.5 f  0   14.5  15    X_4Sigma- 3  1.5 e  0   12.5  14     82ChHaMe.1831
-17396.49950000 1.00000000e-03 1.00000000e-03    C_4Sigma- 3  1.5 e  0   11.5  13    X_4Sigma- 3  1.5 e  0   12.5  14     82ChHaMe.1832
-17396.28900000 5.00000000e-03 5.00000000e-03    C_4Sigma- 2  0.5 f  0   12.5  13    X_4Sigma- 3  1.5 e  0   12.5  14     82ChHaMe.1833
17426.28510000 1.00000000e-03 1.00000000e-03    C_4Sigma- 4  1.5 f  0   12.5  14    X_4Sigma- 4  1.5 f  0   11.5  13     82ChHaMe.1834
17399.57500000 1.00000000e-03 1.00000000e-03    C_4Sigma- 4  1.5 f  0   10.5  12    X_4Sigma- 4  1.5 f  0   11.5  13     82ChHaMe.1835
17424.38090000 1.00000000e-03 1.83240000e-03    C_4Sigma- 1  0.5 e  0   16.5  18    X_4Sigma- 1  0.5 e  0   15.5  17     82ChHaMe.1836
17395.81270000 1.00000000e-03 1.00000000e-03    C_4Sigma- 1  0.5 e  0   14.5  16    X_4Sigma- 1  0.5 e  0   15.5  17     82ChHaMe.1837
17422.61300000 1.00000000e-03 1.00000000e-03    C_4Sigma- 2  0.5 f  0   15.5  17    X_4Sigma- 2  0.5 f  0   14.5  16     82ChHaMe.1838
17422.89610000 1.00000000e-03 1.00000000e-03    C_4Sigma- 3  1.5 e  0   14.5  17    X_4Sigma- 2  0.5 f  0   14.5  16     82ChHaMe.1839
17394.01120000 1.00000000e-03 1.00000000e-03    C_4Sigma- 2  0.5 f  0   13.5  15    X_4Sigma- 2  0.5 f  0   14.5  16     82ChHaMe.1840
17394.25090000 1.00000000e-03 1.00000000e-03    C_4Sigma- 3  1.5 e  0   12.5  15    X_4Sigma- 2  0.5 f  0   14.5  16     82ChHaMe.1841
17422.70340000 1.00000000e-03 1.00000000e-03    C_4Sigma- 3  1.5 e  0   14.5  16    X_4Sigma- 3  1.5 e  0   13.5  15     82ChHaMe.1842
17422.42930000 5.00000000e-03 1.95700000e-01    C_4Sigma- 2  0.5 f  0   15.5  16    X_4Sigma- 3  1.5 e  0   13.5  15     82ChHaMe.1843
17394.05900000 5.00000000e-03 1.98400000e-01    C_4Sigma- 3  1.5 e  0   12.5  14    X_4Sigma- 3  1.5 e  0   13.5  15     82ChHaMe.1844
17393.82680000 5.00000000e-03 1.97320000e-01    C_4Sigma- 2  0.5 f  0   13.5  14    X_4Sigma- 3  1.5 e  0   13.5  15     82ChHaMe.1845
17425.88490000 1.00000000e-03 1.00000000e-03    C_4Sigma- 4  1.5 f  0   13.5  15    X_4Sigma- 4  1.5 f  0   12.5  14     82ChHaMe.1846
17397.20290000 1.00000000e-03 1.00000000e-03    C_4Sigma- 4  1.5 f  0   11.5  13    X_4Sigma- 4  1.5 f  0   12.5  14     82ChHaMe.1847
17423.71780000 1.00000000e-03 2.33200000e-03    C_4Sigma- 1  0.5 e  0   17.5  19    X_4Sigma- 1  0.5 e  0   16.5  18     82ChHaMe.1848
17393.17600000 1.00000000e-03 1.00000000e-03    C_4Sigma- 1  0.5 e  0   15.5  17    X_4Sigma- 1  0.5 e  0   16.5  18     82ChHaMe.1849
-17421.82540000 5.00000000e-03 5.00000000e-03    C_4Sigma- 2  0.5 f  0   16.5  18    X_4Sigma- 2  0.5 f  0   15.5  17     82ChHaMe.1850
-17422.13040000 5.00000000e-03 5.00000000e-03    C_4Sigma- 3  1.5 e  0   15.5  18    X_4Sigma- 2  0.5 f  0   15.5  17     82ChHaMe.1851
17391.25170000 5.00000000e-03 1.82000000e-01    C_4Sigma- 2  0.5 f  0   14.5  16    X_4Sigma- 2  0.5 f  0   15.5  17     82ChHaMe.1852
17391.51200000 5.00000000e-03 1.83430000e-01    C_4Sigma- 3  1.5 e  0   13.5  16    X_4Sigma- 2  0.5 f  0   15.5  17     82ChHaMe.1853
17422.32010000 5.00000000e-03 5.00000000e-03    C_4Sigma- 3  1.5 e  0   15.5  17    X_4Sigma- 3  1.5 e  0   14.5  16     82ChHaMe.1854
17422.02310000 1.00000000e-03 1.00000000e-03    C_4Sigma- 2  0.5 f  0   16.5  17    X_4Sigma- 3  1.5 e  0   14.5  16     82ChHaMe.1855
17391.70420000 5.00000000e-03 5.00000000e-03    C_4Sigma- 3  1.5 e  0   13.5  15    X_4Sigma- 3  1.5 e  0   14.5  16     82ChHaMe.1856
17391.44960000 1.00000000e-03 1.00000000e-03    C_4Sigma- 2  0.5 f  0   14.5  15    X_4Sigma- 3  1.5 e  0   14.5  16     82ChHaMe.1857
17425.37460000 1.00000000e-03 1.00000000e-03    C_4Sigma- 4  1.5 f  0   14.5  16    X_4Sigma- 4  1.5 f  0   13.5  15     82ChHaMe.1858
17394.72140000 1.00000000e-03 1.00000000e-03    C_4Sigma- 4  1.5 f  0   12.5  14    X_4Sigma- 4  1.5 f  0   13.5  15     82ChHaMe.1859
17422.94820000 1.00000000e-03 1.00000000e-03    C_4Sigma- 1  0.5 e  0   18.5  20    X_4Sigma- 1  0.5 e  0   17.5  19     82ChHaMe.1860
17390.43790000 1.00000000e-03 1.00000000e-03    C_4Sigma- 1  0.5 e  0   16.5  18    X_4Sigma- 1  0.5 e  0   17.5  19     82ChHaMe.1861
17421.10890000 1.00000000e-03 1.00000000e-03    C_4Sigma- 2  0.5 f  0   17.5  19    X_4Sigma- 2  0.5 f  0   16.5  18     82ChHaMe.1862
17421.43340000 1.00000000e-03 1.00000000e-03    C_4Sigma- 3  1.5 e  0   16.5  19    X_4Sigma- 2  0.5 f  0   16.5  18     82ChHaMe.1863
-17388.56340000 1.00000000e-03 1.00000000e-03    C_4Sigma- 2  0.5 f  0   15.5  17    X_4Sigma- 2  0.5 f  0   16.5  18     82ChHaMe.1864
17388.84510000 5.00000000e-03 1.84621270e-01    C_4Sigma- 3  1.5 e  0   14.5  17    X_4Sigma- 2  0.5 f  0   16.5  18     82ChHaMe.1865
17421.63390000 5.00000000e-03 5.00000000e-03    C_4Sigma- 3  1.5 e  0   16.5  18    X_4Sigma- 3  1.5 e  0   15.5  17     82ChHaMe.1866
17421.31680000 1.00000000e-03 1.00000000e-03    C_4Sigma- 2  0.5 f  0   17.5  18    X_4Sigma- 3  1.5 e  0   15.5  17     82ChHaMe.1867
-17389.04510000 5.00000000e-03 5.00000000e-03    C_4Sigma- 3  1.5 e  0   14.5  16    X_4Sigma- 3  1.5 e  0   15.5  17     82ChHaMe.1868
17388.77200000 5.00000000e-03 5.00000000e-03    C_4Sigma- 2  0.5 f  0   15.5  16    X_4Sigma- 3  1.5 e  0   15.5  17     82ChHaMe.1869
17424.75480000 1.00000000e-03 1.00000000e-03    C_4Sigma- 4  1.5 f  0   15.5  17    X_4Sigma- 4  1.5 f  0   14.5  16     82ChHaMe.1870
17392.13270000 1.00000000e-03 1.00000000e-03    C_4Sigma- 4  1.5 f  0   13.5  15    X_4Sigma- 4  1.5 f  0   14.5  16     82ChHaMe.1871
17422.07720000 1.00000000e-03 1.43350000e-02    C_4Sigma- 1  0.5 e  0   19.5  21    X_4Sigma- 1  0.5 e  0   18.5  20     82ChHaMe.1872
17387.59440000 1.00000000e-03 1.00000000e-03    C_4Sigma- 1  0.5 e  0   17.5  19    X_4Sigma- 1  0.5 e  0   18.5  20     82ChHaMe.1873
17420.28440000 1.00000000e-03 1.00000000e-03    C_4Sigma- 2  0.5 f  0   18.5  20    X_4Sigma- 2  0.5 f  0   17.5  19     82ChHaMe.1874
17420.63020000 5.00000000e-03 5.00000000e-03    C_4Sigma- 3  1.5 e  0   17.5  20    X_4Sigma- 2  0.5 f  0   17.5  19     82ChHaMe.1875
17385.76720000 5.00000000e-03 1.84420000e-01    C_4Sigma- 2  0.5 f  0   16.5  18    X_4Sigma- 2  0.5 f  0   17.5  19     82ChHaMe.1876
17386.07170000 5.00000000e-03 5.00000000e-03    C_4Sigma- 3  1.5 e  0   15.5  18    X_4Sigma- 2  0.5 f  0   17.5  19     82ChHaMe.1877
17420.84950000 5.00000000e-03 5.00000000e-03    C_4Sigma- 3  1.5 e  0   17.5  19    X_4Sigma- 3  1.5 e  0   16.5  18     82ChHaMe.1878
17420.51120000 5.00000000e-03 5.00000000e-03    C_4Sigma- 2  0.5 f  0   18.5  19    X_4Sigma- 3  1.5 e  0   16.5  18     82ChHaMe.1879
17386.29100000 5.00000000e-03 5.00000000e-03    C_4Sigma- 3  1.5 e  0   15.5  17    X_4Sigma- 3  1.5 e  0   16.5  18     82ChHaMe.1880
17385.99440000 5.00000000e-03 5.00000000e-03    C_4Sigma- 2  0.5 f  0   16.5  17    X_4Sigma- 3  1.5 e  0   16.5  18     82ChHaMe.1881
17424.02780000 1.00000000e-03 1.00000000e-03    C_4Sigma- 4  1.5 f  0   16.5  18    X_4Sigma- 4  1.5 f  0   15.5  17     82ChHaMe.1882
17389.43430000 1.00000000e-03 1.00000000e-03    C_4Sigma- 4  1.5 f  0   14.5  16    X_4Sigma- 4  1.5 f  0   15.5  17     82ChHaMe.1883
17421.10090000 1.00000000e-03 1.00000000e-03    C_4Sigma- 1  0.5 e  0   20.5  22    X_4Sigma- 1  0.5 e  0   19.5  21     82ChHaMe.1884
17384.64950000 1.00000000e-03 1.00000000e-03    C_4Sigma- 1  0.5 e  0   18.5  20    X_4Sigma- 1  0.5 e  0   19.5  21     82ChHaMe.1885
17419.35250000 5.00000000e-03 5.00000000e-03    C_4Sigma- 2  0.5 f  0   19.5  21    X_4Sigma- 2  0.5 f  0   18.5  20     82ChHaMe.1886
17419.71960000 1.00000000e-03 1.00000000e-03    C_4Sigma- 3  1.5 e  0   18.5  21    X_4Sigma- 2  0.5 f  0   18.5  20     82ChHaMe.1887
17382.86640000 5.00000000e-03 1.81700000e-01    C_4Sigma- 2  0.5 f  0   17.5  19    X_4Sigma- 2  0.5 f  0   18.5  20     82ChHaMe.1888
17383.19370000 5.00000000e-03 1.84500000e-01    C_4Sigma- 3  1.5 e  0   16.5  19    X_4Sigma- 2  0.5 f  0   18.5  20     82ChHaMe.1889
17419.96110000 5.00000000e-03 5.00000000e-03    C_4Sigma- 3  1.5 e  0   18.5  20    X_4Sigma- 3  1.5 e  0   17.5  19     82ChHaMe.1890
17419.60140000 5.00000000e-03 5.00000000e-03    C_4Sigma- 2  0.5 f  0   19.5  20    X_4Sigma- 3  1.5 e  0   17.5  19     82ChHaMe.1891
17383.43460000 5.00000000e-03 5.00000000e-03    C_4Sigma- 3  1.5 e  0   16.5  18    X_4Sigma- 3  1.5 e  0   17.5  19     82ChHaMe.1892
17383.11590000 5.00000000e-03 5.00000000e-03    C_4Sigma- 2  0.5 f  0   17.5  18    X_4Sigma- 3  1.5 e  0   17.5  19     82ChHaMe.1893
17423.19200000 1.00000000e-03 1.00000000e-03    C_4Sigma- 4  1.5 f  0   17.5  19    X_4Sigma- 4  1.5 f  0   16.5  18     82ChHaMe.1894
17386.62990000 1.00000000e-03 1.00000000e-03    C_4Sigma- 4  1.5 f  0   15.5  17    X_4Sigma- 4  1.5 f  0   16.5  18     82ChHaMe.1895
17420.02040000 1.00000000e-03 1.00000000e-03    C_4Sigma- 1  0.5 e  0   21.5  23    X_4Sigma- 1  0.5 e  0   20.5  22     82ChHaMe.1896
17381.61210000 1.00000000e-03 1.00000000e-03    C_4Sigma- 1  0.5 e  0   19.5  21    X_4Sigma- 1  0.5 e  0   20.5  22     82ChHaMe.1897
17418.31510000 1.00000000e-03 1.00000000e-03    C_4Sigma- 2  0.5 f  0   20.5  22    X_4Sigma- 2  0.5 f  0   19.5  21     82ChHaMe.1898
17379.85880000 1.00000000e-03 1.00000000e-03    C_4Sigma- 2  0.5 f  0   18.5  20    X_4Sigma- 2  0.5 f  0   19.5  21     82ChHaMe.1899
17380.20410000 5.00000000e-03 5.00000000e-03    C_4Sigma- 3  1.5 e  0   17.5  20    X_4Sigma- 2  0.5 f  0   19.5  21     82ChHaMe.1900
17418.96740000 1.00000000e-03 1.00000000e-03    C_4Sigma- 3  1.5 e  0   19.5  21    X_4Sigma- 3  1.5 e  0   18.5  20     82ChHaMe.1901
17380.47050000 1.00000000e-03 1.00000000e-03    C_4Sigma- 3  1.5 e  0   17.5  19    X_4Sigma- 3  1.5 e  0   18.5  20     82ChHaMe.1902
17380.13120000 5.00000000e-03 5.00000000e-03    C_4Sigma- 2  0.5 f  0   18.5  19    X_4Sigma- 3  1.5 e  0   18.5  20     82ChHaMe.1903
17422.24770000 1.00000000e-03 1.00000000e-03    C_4Sigma- 4  1.5 f  0   18.5  20    X_4Sigma- 4  1.5 f  0   17.5  19     82ChHaMe.1904
17383.72030000 5.00000000e-03 5.00000000e-03    C_4Sigma- 4  1.5 f  0   16.5  18    X_4Sigma- 4  1.5 f  0   17.5  19     82ChHaMe.1905
17418.83500000 1.00000000e-03 2.54700000e-03    C_4Sigma- 1  0.5 e  0   22.5  24    X_4Sigma- 1  0.5 e  0   21.5  23     82ChHaMe.1906
17378.44420000 5.00000000e-03 5.00000000e-03    C_4Sigma- 1  0.5 e  0   20.5  22    X_4Sigma- 1  0.5 e  0   21.5  23     82ChHaMe.1907
17417.17100000 1.00000000e-03 1.00000000e-03    C_4Sigma- 2  0.5 f  0   21.5  23    X_4Sigma- 2  0.5 f  0   20.5  22     82ChHaMe.1908
17376.74670000 1.00000000e-03 1.00000000e-03    C_4Sigma- 2  0.5 f  0   19.5  21    X_4Sigma- 2  0.5 f  0   20.5  22     82ChHaMe.1909
17377.11750000 5.00000000e-03 5.00000000e-03    C_4Sigma- 3  1.5 e  0   18.5  21    X_4Sigma- 2  0.5 f  0   20.5  22     82ChHaMe.1910
17417.87080000 1.00000000e-03 2.44700000e-03    C_4Sigma- 3  1.5 e  0   20.5  22    X_4Sigma- 3  1.5 e  0   19.5  21     82ChHaMe.1911
17377.40470000 1.00000000e-03 1.00000000e-03    C_4Sigma- 3  1.5 e  0   18.5  20    X_4Sigma- 3  1.5 e  0   19.5  21     82ChHaMe.1912
17377.04530000 5.00000000e-03 5.00000000e-03    C_4Sigma- 2  0.5 f  0   19.5  20    X_4Sigma- 3  1.5 e  0   19.5  21     82ChHaMe.1913
17421.19620000 1.00000000e-03 1.00000000e-03    C_4Sigma- 4  1.5 f  0   19.5  21    X_4Sigma- 4  1.5 f  0   18.5  20     82ChHaMe.1914
17380.70180000 1.00000000e-03 1.00000000e-03    C_4Sigma- 4  1.5 f  0   17.5  19    X_4Sigma- 4  1.5 f  0   18.5  20     82ChHaMe.1915
17417.54520000 1.00000000e-03 1.00000000e-03    C_4Sigma- 1  0.5 e  0   23.5  25    X_4Sigma- 1  0.5 e  0   22.5  24     82ChHaMe.1916
17375.18500000 1.00000000e-03 1.00000000e-03    C_4Sigma- 1  0.5 e  0   21.5  23    X_4Sigma- 1  0.5 e  0   22.5  24     82ChHaMe.1917
17415.92090000 5.00000000e-03 6.63800000e-03    C_4Sigma- 2  0.5 f  0   22.5  24    X_4Sigma- 2  0.5 f  0   21.5  23     82ChHaMe.1918
17373.52610000 1.00000000e-03 1.00000000e-03    C_4Sigma- 2  0.5 f  0   20.5  22    X_4Sigma- 2  0.5 f  0   21.5  23     82ChHaMe.1919
17416.66870000 1.00000000e-03 7.81200000e-03    C_4Sigma- 3  1.5 e  0   21.5  23    X_4Sigma- 3  1.5 e  0   20.5  22     82ChHaMe.1920
17374.23330000 1.00000000e-03 1.00000000e-03    C_4Sigma- 3  1.5 e  0   19.5  21    X_4Sigma- 3  1.5 e  0   20.5  22     82ChHaMe.1921
17420.03670000 1.00000000e-03 1.00000000e-03    C_4Sigma- 4  1.5 f  0   20.5  22    X_4Sigma- 4  1.5 f  0   19.5  21     82ChHaMe.1922
17377.57670000 1.00000000e-03 1.00000000e-03    C_4Sigma- 4  1.5 f  0   18.5  20    X_4Sigma- 4  1.5 f  0   19.5  21     82ChHaMe.1923
17416.14930000 1.00000000e-03 1.00000000e-03    C_4Sigma- 1  0.5 e  0   24.5  26    X_4Sigma- 1  0.5 e  0   23.5  25     82ChHaMe.1924
17371.82310000 1.00000000e-03 1.00000000e-03    C_4Sigma- 1  0.5 e  0   22.5  24    X_4Sigma- 1  0.5 e  0   23.5  25     82ChHaMe.1925
17414.56520000 1.00000000e-03 1.00000000e-03    C_4Sigma- 2  0.5 f  0   23.5  25    X_4Sigma- 2  0.5 f  0   22.5  24     82ChHaMe.1926
17370.20290000 1.00000000e-03 1.00000000e-03    C_4Sigma- 2  0.5 f  0   21.5  23    X_4Sigma- 2  0.5 f  0   22.5  24     82ChHaMe.1927
17415.36010000 1.00000000e-03 1.00000000e-03    C_4Sigma- 3  1.5 e  0   22.5  24    X_4Sigma- 3  1.5 e  0   21.5  23     82ChHaMe.1928
17370.96330000 1.00000000e-03 1.00000000e-03    C_4Sigma- 3  1.5 e  0   20.5  22    X_4Sigma- 3  1.5 e  0   21.5  23     82ChHaMe.1929
17418.76690000 1.00000000e-03 6.56600000e-03    C_4Sigma- 4  1.5 f  0   21.5  23    X_4Sigma- 4  1.5 f  0   20.5  22     82ChHaMe.1930
17374.34320000 1.00000000e-03 1.00000000e-03    C_4Sigma- 4  1.5 f  0   19.5  21    X_4Sigma- 4  1.5 f  0   20.5  22     82ChHaMe.1931
17414.64900000 1.00000000e-03 1.00000000e-03    C_4Sigma- 1  0.5 e  0   25.5  27    X_4Sigma- 1  0.5 e  0   24.5  26     82ChHaMe.1932
17368.35360000 1.00000000e-03 1.00000000e-03    C_4Sigma- 1  0.5 e  0   23.5  25    X_4Sigma- 1  0.5 e  0   24.5  26     82ChHaMe.1933
17413.10470000 1.00000000e-03 1.00000000e-03    C_4Sigma- 2  0.5 f  0   24.5  26    X_4Sigma- 2  0.5 f  0   23.5  25     82ChHaMe.1934
17366.77020000 1.00000000e-03 1.00000000e-03    C_4Sigma- 2  0.5 f  0   22.5  24    X_4Sigma- 2  0.5 f  0   23.5  25     82ChHaMe.1935
17413.94710000 1.00000000e-03 1.00000000e-03    C_4Sigma- 3  1.5 e  0   23.5  25    X_4Sigma- 3  1.5 e  0   22.5  24     82ChHaMe.1936
17367.57360000 1.00000000e-03 1.00000000e-03    C_4Sigma- 3  1.5 e  0   21.5  23    X_4Sigma- 3  1.5 e  0   22.5  24     82ChHaMe.1937
17417.38220000 1.00000000e-03 1.00000000e-03    C_4Sigma- 4  1.5 f  0   22.5  24    X_4Sigma- 4  1.5 f  0   21.5  23     82ChHaMe.1938
17371.00780000 1.00000000e-03 1.00000000e-03    C_4Sigma- 4  1.5 f  0   20.5  22    X_4Sigma- 4  1.5 f  0   21.5  23     82ChHaMe.1939
17413.04480000 1.00000000e-03 1.00000000e-03    C_4Sigma- 1  0.5 e  0   26.5  28    X_4Sigma- 1  0.5 e  0   25.5  27     82ChHaMe.1940
17364.78170000 1.00000000e-03 1.00000000e-03    C_4Sigma- 1  0.5 e  0   24.5  26    X_4Sigma- 1  0.5 e  0   25.5  27     82ChHaMe.1941
17411.53950000 1.00000000e-03 1.00000000e-03    C_4Sigma- 2  0.5 f  0   25.5  27    X_4Sigma- 2  0.5 f  0   24.5  26     82ChHaMe.1942
17363.24390000 1.00000000e-03 1.00000000e-03    C_4Sigma- 2  0.5 f  0   23.5  25    X_4Sigma- 2  0.5 f  0   24.5  26     82ChHaMe.1943
17412.43000000 1.00000000e-03 1.00000000e-03    C_4Sigma- 3  1.5 e  0   24.5  26    X_4Sigma- 3  1.5 e  0   23.5  25     82ChHaMe.1944
17364.09520000 1.00000000e-03 1.00000000e-03    C_4Sigma- 3  1.5 e  0   22.5  24    X_4Sigma- 3  1.5 e  0   23.5  25     82ChHaMe.1945
17415.86330000 1.00000000e-03 1.00000000e-03    C_4Sigma- 4  1.5 f  0   23.5  25    X_4Sigma- 4  1.5 f  0   22.5  24     82ChHaMe.1946
17367.54980000 1.00000000e-03 1.00000000e-03    C_4Sigma- 4  1.5 f  0   21.5  23    X_4Sigma- 4  1.5 f  0   22.5  24     82ChHaMe.1947
17411.33420000 5.00000000e-03 5.00000000e-03    C_4Sigma- 1  0.5 e  0   27.5  29    X_4Sigma- 1  0.5 e  0   26.5  28     82ChHaMe.1948
17361.10430000 1.00000000e-03 1.00000000e-03    C_4Sigma- 1  0.5 e  0   25.5  27    X_4Sigma- 1  0.5 e  0   26.5  28     82ChHaMe.1949
17409.86810000 1.00000000e-03 1.00000000e-03    C_4Sigma- 2  0.5 f  0   26.5  28    X_4Sigma- 2  0.5 f  0   25.5  27     82ChHaMe.1950
17359.60890000 1.00000000e-03 1.00000000e-03    C_4Sigma- 2  0.5 f  0   24.5  26    X_4Sigma- 2  0.5 f  0   25.5  27     82ChHaMe.1951
17410.80690000 1.00000000e-03 2.62000000e-03    C_4Sigma- 3  1.5 e  0   25.5  27    X_4Sigma- 3  1.5 e  0   24.5  26     82ChHaMe.1952
17360.50830000 1.00000000e-03 1.00000000e-03    C_4Sigma- 3  1.5 e  0   23.5  25    X_4Sigma- 3  1.5 e  0   24.5  26     82ChHaMe.1953
17414.02310000 1.00000000e-03 1.00000000e-03    C_4Sigma- 4  1.5 f  0   24.5  26    X_4Sigma- 4  1.5 f  0   23.5  25     82ChHaMe.1954
17363.99380000 1.00000000e-03 1.00000000e-03    C_4Sigma- 4  1.5 f  0   22.5  24    X_4Sigma- 4  1.5 f  0   23.5  25     82ChHaMe.1955
17409.52190000 1.00000000e-03 1.00000000e-03    C_4Sigma- 1  0.5 e  0   28.5  30    X_4Sigma- 1  0.5 e  0   27.5  29     82ChHaMe.1956
17357.32470000 1.00000000e-03 1.00000000e-03    C_4Sigma- 1  0.5 e  0   26.5  28    X_4Sigma- 1  0.5 e  0   27.5  29     82ChHaMe.1957
17408.08940000 1.00000000e-03 3.36300000e-03    C_4Sigma- 2  0.5 f  0   27.5  29    X_4Sigma- 2  0.5 f  0   26.5  28     82ChHaMe.1958
17355.86540000 1.00000000e-03 1.00000000e-03    C_4Sigma- 2  0.5 f  0   25.5  27    X_4Sigma- 2  0.5 f  0   26.5  28     82ChHaMe.1959
17409.07730000 1.00000000e-03 1.00000000e-03    C_4Sigma- 3  1.5 e  0   26.5  28    X_4Sigma- 3  1.5 e  0   25.5  27     82ChHaMe.1960
17356.81200000 1.00000000e-03 1.00000000e-03    C_4Sigma- 3  1.5 e  0   24.5  26    X_4Sigma- 3  1.5 e  0   25.5  27     82ChHaMe.1961
17412.82560000 1.00000000e-03 1.00000000e-03    C_4Sigma- 4  1.5 f  0   25.5  27    X_4Sigma- 4  1.5 f  0   24.5  26     82ChHaMe.1962
17360.30090000 1.00000000e-03 1.00000000e-03    C_4Sigma- 4  1.5 f  0   23.5  25    X_4Sigma- 4  1.5 f  0   24.5  26     82ChHaMe.1963
17407.60100000 1.00000000e-03 1.00000000e-03    C_4Sigma- 1  0.5 e  0   29.5  31    X_4Sigma- 1  0.5 e  0   28.5  30     82ChHaMe.1964
17353.43870000 1.00000000e-03 1.00000000e-03    C_4Sigma- 1  0.5 e  0   27.5  29    X_4Sigma- 1  0.5 e  0   28.5  30     82ChHaMe.1965
17406.20680000 1.00000000e-03 1.00000000e-03    C_4Sigma- 2  0.5 f  0   28.5  30    X_4Sigma- 2  0.5 f  0   27.5  29     82ChHaMe.1966
17352.01840000 1.00000000e-03 1.00000000e-03    C_4Sigma- 2  0.5 f  0   26.5  28    X_4Sigma- 2  0.5 f  0   27.5  29     82ChHaMe.1967
17407.23990000 1.00000000e-03 1.00000000e-03    C_4Sigma- 3  1.5 e  0   27.5  29    X_4Sigma- 3  1.5 e  0   26.5  28     82ChHaMe.1968
17353.01220000 1.00000000e-03 1.00000000e-03    C_4Sigma- 3  1.5 e  0   25.5  27    X_4Sigma- 3  1.5 e  0   26.5  28     82ChHaMe.1969
17410.96710000 1.00000000e-03 1.00000000e-03    C_4Sigma- 4  1.5 f  0   26.5  28    X_4Sigma- 4  1.5 f  0   25.5  27     82ChHaMe.1970
17356.28190000 1.00000000e-03 1.00000000e-03    C_4Sigma- 4  1.5 f  0   24.5  26    X_4Sigma- 4  1.5 f  0   25.5  27     82ChHaMe.1971
17357.32510000 5.00000000e-03 5.00000000e-03 C_4Sigma-_PE 4  1.5 f  0   24.5  26    X_4Sigma- 4  1.5 f  0   25.5  27     82ChHaMe.1972
17405.57630000 1.00000000e-03 1.00000000e-03    C_4Sigma- 1  0.5 e  0   30.5  32    X_4Sigma- 1  0.5 e  0   29.5  31     82ChHaMe.1973
17349.45340000 1.00000000e-03 1.00000000e-03    C_4Sigma- 1  0.5 e  0   28.5  30    X_4Sigma- 1  0.5 e  0   29.5  31     82ChHaMe.1974
17404.21930000 1.00000000e-03 1.00000000e-03    C_4Sigma- 2  0.5 f  0   29.5  31    X_4Sigma- 2  0.5 f  0   28.5  30     82ChHaMe.1975
17348.07270000 1.00000000e-03 1.00000000e-03    C_4Sigma- 2  0.5 f  0   27.5  29    X_4Sigma- 2  0.5 f  0   28.5  30     82ChHaMe.1976
17405.29910000 1.00000000e-03 1.00000000e-03    C_4Sigma- 3  1.5 e  0   28.5  30    X_4Sigma- 3  1.5 e  0   27.5  29     82ChHaMe.1977
17349.11170000 1.00000000e-03 1.00000000e-03    C_4Sigma- 3  1.5 e  0   26.5  28    X_4Sigma- 3  1.5 e  0   27.5  29     82ChHaMe.1978
17409.04700000 5.00000000e-03 5.00000000e-03    C_4Sigma- 4  1.5 f  0   27.5  29    X_4Sigma- 4  1.5 f  0   26.5  28     82ChHaMe.1979
17352.91140000 1.00000000e-03 1.00000000e-03    C_4Sigma- 4  1.5 f  0   25.5  27    X_4Sigma- 4  1.5 f  0   26.5  28     82ChHaMe.1980
17403.44710000 1.00000000e-03 1.00000000e-03    C_4Sigma- 1  0.5 e  0   31.5  33    X_4Sigma- 1  0.5 e  0   30.5  32     82ChHaMe.1981
17345.35920000 1.00000000e-03 1.00000000e-03    C_4Sigma- 1  0.5 e  0   29.5  31    X_4Sigma- 1  0.5 e  0   30.5  32     82ChHaMe.1982
17402.12590000 1.00000000e-03 1.00000000e-03    C_4Sigma- 2  0.5 f  0   30.5  32    X_4Sigma- 2  0.5 f  0   29.5  31     82ChHaMe.1983
17344.00880000 1.00000000e-03 1.00000000e-03    C_4Sigma- 2  0.5 f  0   28.5  30    X_4Sigma- 2  0.5 f  0   29.5  31     82ChHaMe.1984
17403.25260000 5.00000000e-03 5.00000000e-03    C_4Sigma- 3  1.5 e  0   29.5  31    X_4Sigma- 3  1.5 e  0   28.5  30     82ChHaMe.1985
17345.10110000 1.00000000e-03 1.00000000e-03    C_4Sigma- 3  1.5 e  0   27.5  29    X_4Sigma- 3  1.5 e  0   28.5  30     82ChHaMe.1986
17407.03010000 1.00000000e-03 1.00000000e-03    C_4Sigma- 4  1.5 f  0   28.5  30    X_4Sigma- 4  1.5 f  0   27.5  29     82ChHaMe.1987
17348.87900000 1.00000000e-03 1.00000000e-03    C_4Sigma- 4  1.5 f  0   26.5  28    X_4Sigma- 4  1.5 f  0   27.5  29     82ChHaMe.1988
17401.21330000 5.00000000e-03 5.00000000e-03    C_4Sigma- 1  0.5 e  0   32.5  34    X_4Sigma- 1  0.5 e  0   31.5  33     82ChHaMe.1989
17341.16300000 1.00000000e-03 1.00000000e-03    C_4Sigma- 1  0.5 e  0   30.5  32    X_4Sigma- 1  0.5 e  0   31.5  33     82ChHaMe.1990
17399.92680000 1.00000000e-03 1.00000000e-03    C_4Sigma- 2  0.5 f  0   31.5  33    X_4Sigma- 2  0.5 f  0   30.5  32     82ChHaMe.1991
17339.85220000 1.00000000e-03 1.00000000e-03    C_4Sigma- 2  0.5 f  0   29.5  31    X_4Sigma- 2  0.5 f  0   30.5  32     82ChHaMe.1992
17401.09760000 1.00000000e-03 1.00000000e-03    C_4Sigma- 3  1.5 e  0   30.5  32    X_4Sigma- 3  1.5 e  0   29.5  31     82ChHaMe.1993
17340.98560000 1.00000000e-03 1.00000000e-03    C_4Sigma- 3  1.5 e  0   28.5  30    X_4Sigma- 3  1.5 e  0   29.5  31     82ChHaMe.1994
17404.91130000 1.00000000e-03 1.00000000e-03    C_4Sigma- 4  1.5 f  0   29.5  31    X_4Sigma- 4  1.5 f  0   28.5  30     82ChHaMe.1995
17344.78390000 1.00000000e-03 1.00000000e-03    C_4Sigma- 4  1.5 f  0   27.5  29    X_4Sigma- 4  1.5 f  0   28.5  30     82ChHaMe.1996
17398.87600000 1.00000000e-03 1.00000000e-03    C_4Sigma- 1  0.5 e  0   33.5  35    X_4Sigma- 1  0.5 e  0   32.5  34     82ChHaMe.1997
17336.86300000 1.00000000e-03 1.00000000e-03    C_4Sigma- 1  0.5 e  0   31.5  33    X_4Sigma- 1  0.5 e  0   32.5  34     82ChHaMe.1998
17397.62490000 1.00000000e-03 1.00000000e-03    C_4Sigma- 2  0.5 f  0   32.5  34    X_4Sigma- 2  0.5 f  0   31.5  33     82ChHaMe.1999
17335.58690000 1.00000000e-03 1.00000000e-03    C_4Sigma- 2  0.5 f  0   30.5  32    X_4Sigma- 2  0.5 f  0   31.5  33     82ChHaMe.2000
17398.84010000 5.00000000e-03 5.00000000e-03    C_4Sigma- 3  1.5 e  0   31.5  33    X_4Sigma- 3  1.5 e  0   30.5  32     82ChHaMe.2001
17336.76680000 1.00000000e-03 1.00000000e-03    C_4Sigma- 3  1.5 e  0   29.5  31    X_4Sigma- 3  1.5 e  0   30.5  32     82ChHaMe.2002
17402.68760000 1.00000000e-03 1.00000000e-03    C_4Sigma- 4  1.5 f  0   30.5  32    X_4Sigma- 4  1.5 f  0   29.5  31     82ChHaMe.2003
17340.59450000 1.00000000e-03 1.00000000e-03    C_4Sigma- 4  1.5 f  0   28.5  30    X_4Sigma- 4  1.5 f  0   29.5  31     82ChHaMe.2004
17396.43340000 1.00000000e-03 1.00000000e-03    C_4Sigma- 1  0.5 e  0   34.5  36    X_4Sigma- 1  0.5 e  0   33.5  35     82ChHaMe.2005
17395.21360000 1.00000000e-03 1.00000000e-03    C_4Sigma- 2  0.5 f  0   33.5  35    X_4Sigma- 2  0.5 f  0   32.5  34     82ChHaMe.2006
17396.47630000 5.00000000e-03 5.00000000e-03    C_4Sigma- 3  1.5 e  0   32.5  34    X_4Sigma- 3  1.5 e  0   31.5  33     82ChHaMe.2007
17400.36300000 1.00000000e-03 1.00000000e-03    C_4Sigma- 4  1.5 f  0   31.5  33    X_4Sigma- 4  1.5 f  0   30.5  32     82ChHaMe.2008
17336.30460000 1.00000000e-03 1.00000000e-03    C_4Sigma- 4  1.5 f  0   29.5  31    X_4Sigma- 4  1.5 f  0   30.5  32     82ChHaMe.2009
17393.88990000 1.00000000e-03 1.00000000e-03    C_4Sigma- 1  0.5 e  0   35.5  37    X_4Sigma- 1  0.5 e  0   34.5  36     82ChHaMe.2010
17327.95330000 1.00000000e-03 1.00000000e-03    C_4Sigma- 1  0.5 e  0   33.5  35    X_4Sigma- 1  0.5 e  0   34.5  36     82ChHaMe.2011
17392.69940000 1.00000000e-03 1.00000000e-03    C_4Sigma- 2  0.5 f  0   34.5  36    X_4Sigma- 2  0.5 f  0   33.5  35     82ChHaMe.2012
17326.74620000 1.00000000e-03 1.00000000e-03    C_4Sigma- 2  0.5 f  0   32.5  34    X_4Sigma- 2  0.5 f  0   33.5  35     82ChHaMe.2013
17394.00560000 1.00000000e-03 1.00000000e-03    C_4Sigma- 3  1.5 e  0   33.5  35    X_4Sigma- 3  1.5 e  0   32.5  34     82ChHaMe.2014
17328.01670000 1.00000000e-03 1.00000000e-03    C_4Sigma- 3  1.5 e  0   31.5  33    X_4Sigma- 3  1.5 e  0   32.5  34     82ChHaMe.2015
17397.93260000 1.00000000e-03 1.00000000e-03    C_4Sigma- 4  1.5 f  0   32.5  34    X_4Sigma- 4  1.5 f  0   31.5  33     82ChHaMe.2016
17391.25440000 1.00000000e-03 1.00000000e-03    C_4Sigma- 1  0.5 e  0   36.5  38    X_4Sigma- 1  0.5 e  0   35.5  37     82ChHaMe.2017
17323.34280000 1.00000000e-03 1.00000000e-03    C_4Sigma- 1  0.5 e  0   34.5  36    X_4Sigma- 1  0.5 e  0   35.5  37     82ChHaMe.2018
17390.07950000 1.00000000e-03 1.06640000e-02    C_4Sigma- 2  0.5 f  0   35.5  37    X_4Sigma- 2  0.5 f  0   34.5  36     82ChHaMe.2019
17322.16940000 1.00000000e-03 1.00000000e-03    C_4Sigma- 2  0.5 f  0   33.5  35    X_4Sigma- 2  0.5 f  0   34.5  36     82ChHaMe.2020
17391.42860000 1.00000000e-03 1.00000000e-03    C_4Sigma- 3  1.5 e  0   34.5  36    X_4Sigma- 3  1.5 e  0   33.5  35     82ChHaMe.2021
17323.48240000 1.00000000e-03 1.00000000e-03    C_4Sigma- 3  1.5 e  0   32.5  34    X_4Sigma- 3  1.5 e  0   33.5  35     82ChHaMe.2022
17395.39410000 1.00000000e-03 1.00000000e-03    C_4Sigma- 4  1.5 f  0   33.5  35    X_4Sigma- 4  1.5 f  0   32.5  34     82ChHaMe.2023
17327.41990000 1.00000000e-03 1.00000000e-03    C_4Sigma- 4  1.5 f  0   31.5  33    X_4Sigma- 4  1.5 f  0   32.5  34     82ChHaMe.2024
17388.43610000 1.00000000e-03 1.00000000e-03    C_4Sigma- 1  0.5 e  0   37.5  39    X_4Sigma- 1  0.5 e  0   36.5  38     82ChHaMe.2025
17318.63140000 1.00000000e-03 1.00000000e-03    C_4Sigma- 1  0.5 e  0   35.5  37    X_4Sigma- 1  0.5 e  0   36.5  38     82ChHaMe.2026
17387.36850000 1.00000000e-03 1.00000000e-03    C_4Sigma- 2  0.5 f  0   36.5  38    X_4Sigma- 2  0.5 f  0   35.5  37     82ChHaMe.2027
17317.48510000 1.00000000e-03 1.00000000e-03    C_4Sigma- 2  0.5 f  0   34.5  36    X_4Sigma- 2  0.5 f  0   35.5  37     82ChHaMe.2028
17388.74590000 1.00000000e-03 1.00000000e-03    C_4Sigma- 3  1.5 e  0   35.5  37    X_4Sigma- 3  1.5 e  0   34.5  36     82ChHaMe.2029
17318.84560000 5.00000000e-03 5.00000000e-03    C_4Sigma- 3  1.5 e  0   33.5  35    X_4Sigma- 3  1.5 e  0   34.5  36     82ChHaMe.2030
17392.75190000 1.00000000e-03 8.28640000e-03    C_4Sigma- 4  1.5 f  0   34.5  36    X_4Sigma- 4  1.5 f  0   33.5  35     82ChHaMe.2031
17322.81930000 1.00000000e-03 1.00000000e-03    C_4Sigma- 4  1.5 f  0   32.5  34    X_4Sigma- 4  1.5 f  0   33.5  35     82ChHaMe.2032
17385.56540000 1.00000000e-03 1.00000000e-03    C_4Sigma- 1  0.5 e  0   38.5  40    X_4Sigma- 1  0.5 e  0   37.5  39     82ChHaMe.2033
17313.83700000 1.00000000e-03 1.00000000e-03    C_4Sigma- 1  0.5 e  0   36.5  38    X_4Sigma- 1  0.5 e  0   37.5  39     82ChHaMe.2034
17384.51160000 1.00000000e-03 1.00000000e-03    C_4Sigma- 2  0.5 f  0   37.5  39    X_4Sigma- 2  0.5 f  0   36.5  38     82ChHaMe.2035
17312.71090000 1.00000000e-03 1.00000000e-03    C_4Sigma- 2  0.5 f  0   35.5  37    X_4Sigma- 2  0.5 f  0   36.5  38     82ChHaMe.2036
17385.95470000 1.00000000e-03 1.00000000e-03    C_4Sigma- 3  1.5 e  0   36.5  38    X_4Sigma- 3  1.5 e  0   35.5  37     82ChHaMe.2037
17314.10880000 1.00000000e-03 1.00000000e-03    C_4Sigma- 3  1.5 e  0   34.5  36    X_4Sigma- 3  1.5 e  0   35.5  37     82ChHaMe.2038
17390.00080000 1.00000000e-03 1.00000000e-03    C_4Sigma- 4  1.5 f  0   35.5  37    X_4Sigma- 4  1.5 f  0   34.5  36     82ChHaMe.2039
17318.11400000 5.00000000e-03 5.00000000e-03    C_4Sigma- 4  1.5 f  0   33.5  35    X_4Sigma- 4  1.5 f  0   34.5  36     82ChHaMe.2040
17382.63490000 1.00000000e-03 1.00000000e-03    C_4Sigma- 1  0.5 e  0   39.5  41    X_4Sigma- 1  0.5 e  0   38.5  40     82ChHaMe.2041
17308.84910000 1.00000000e-03 1.00000000e-03    C_4Sigma- 1  0.5 e  0   37.5  39    X_4Sigma- 1  0.5 e  0   38.5  40     82ChHaMe.2042
17381.59170000 1.00000000e-03 1.00000000e-03    C_4Sigma- 2  0.5 f  0   38.5  40    X_4Sigma- 2  0.5 f  0   37.5  39     82ChHaMe.2043
17307.82640000 1.00000000e-03 1.00000000e-03    C_4Sigma- 2  0.5 f  0   36.5  38    X_4Sigma- 2  0.5 f  0   37.5  39     82ChHaMe.2044
17383.06010000 1.00000000e-03 1.00000000e-03    C_4Sigma- 3  1.5 e  0   37.5  39    X_4Sigma- 3  1.5 e  0   36.5  38     82ChHaMe.2045
17309.25470000 1.00000000e-03 1.00000000e-03    C_4Sigma- 3  1.5 e  0   35.5  37    X_4Sigma- 3  1.5 e  0   36.5  38     82ChHaMe.2046
17387.14660000 1.00000000e-03 1.00000000e-03    C_4Sigma- 4  1.5 f  0   36.5  38    X_4Sigma- 4  1.5 f  0   35.5  37     82ChHaMe.2047
17313.31510000 1.00000000e-03 1.00000000e-03    C_4Sigma- 4  1.5 f  0   34.5  36    X_4Sigma- 4  1.5 f  0   35.5  37     82ChHaMe.2048
17379.56710000 1.00000000e-03 1.00000000e-03    C_4Sigma- 1  0.5 e  0   40.5  42    X_4Sigma- 1  0.5 e  0   39.5  41     82ChHaMe.2049
17303.80980000 1.00000000e-03 1.00000000e-03    C_4Sigma- 1  0.5 e  0   38.5  40    X_4Sigma- 1  0.5 e  0   39.5  41     82ChHaMe.2050
17378.53560000 1.00000000e-03 1.00000000e-03    C_4Sigma- 2  0.5 f  0   39.5  41    X_4Sigma- 2  0.5 f  0   38.5  40     82ChHaMe.2051
17302.80370000 1.00000000e-03 1.00000000e-03    C_4Sigma- 2  0.5 f  0   37.5  39    X_4Sigma- 2  0.5 f  0   38.5  40     82ChHaMe.2052
17380.05610000 1.00000000e-03 1.00000000e-03    C_4Sigma- 3  1.5 e  0   38.5  40    X_4Sigma- 3  1.5 e  0   37.5  39     82ChHaMe.2053
17304.29670000 1.00000000e-03 1.00000000e-03    C_4Sigma- 3  1.5 e  0   36.5  38    X_4Sigma- 3  1.5 e  0   37.5  39     82ChHaMe.2054
17384.18800000 1.00000000e-03 1.98320000e-03    C_4Sigma- 4  1.5 f  0   37.5  39    X_4Sigma- 4  1.5 f  0   36.5  38     82ChHaMe.2055
17308.39200000 1.00000000e-03 1.00000000e-03    C_4Sigma- 4  1.5 f  0   35.5  37    X_4Sigma- 4  1.5 f  0   36.5  38     82ChHaMe.2056
17376.39620000 1.00000000e-03 1.00000000e-03    C_4Sigma- 1  0.5 e  0   41.5  43    X_4Sigma- 1  0.5 e  0   40.5  42     82ChHaMe.2057
17298.71720000 1.00000000e-03 1.00000000e-03    C_4Sigma- 1  0.5 e  0   39.5  41    X_4Sigma- 1  0.5 e  0   40.5  42     82ChHaMe.2058
17375.38800000 5.00000000e-03 5.00000000e-03    C_4Sigma- 2  0.5 f  0   40.5  42    X_4Sigma- 2  0.5 f  0   39.5  41     82ChHaMe.2059
17297.70400000 1.00000000e-03 1.00000000e-03    C_4Sigma- 2  0.5 f  0   38.5  40    X_4Sigma- 2  0.5 f  0   39.5  41     82ChHaMe.2060
17376.94520000 1.00000000e-03 1.00000000e-03    C_4Sigma- 3  1.5 e  0   39.5  41    X_4Sigma- 3  1.5 e  0   38.5  40     82ChHaMe.2061
17299.23980000 1.00000000e-03 1.00000000e-03    C_4Sigma- 3  1.5 e  0   37.5  39    X_4Sigma- 3  1.5 e  0   38.5  40     82ChHaMe.2062
17381.12020000 1.00000000e-03 1.00000000e-03    C_4Sigma- 4  1.5 f  0   38.5  40    X_4Sigma- 4  1.5 f  0   37.5  39     82ChHaMe.2063
17303.37650000 5.00000000e-03 5.00000000e-03    C_4Sigma- 4  1.5 f  0   36.5  38    X_4Sigma- 4  1.5 f  0   37.5  39     82ChHaMe.2064
17373.11960000 1.00000000e-03 1.00000000e-03    C_4Sigma- 1  0.5 e  0   42.5  44    X_4Sigma- 1  0.5 e  0   41.5  43     82ChHaMe.2065
17293.48950000 1.00000000e-03 1.00000000e-03    C_4Sigma- 1  0.5 e  0   40.5  42    X_4Sigma- 1  0.5 e  0   41.5  43     82ChHaMe.2066
17372.13480000 1.00000000e-03 1.00000000e-03    C_4Sigma- 2  0.5 f  0   41.5  43    X_4Sigma- 2  0.5 f  0   40.5  42     82ChHaMe.2067
17292.50000000 1.00000000e-03 1.00000000e-03    C_4Sigma- 2  0.5 f  0   39.5  41    X_4Sigma- 2  0.5 f  0   40.5  42     82ChHaMe.2068
17373.72250000 1.00000000e-03 1.00000000e-03    C_4Sigma- 3  1.5 e  0   40.5  42    X_4Sigma- 3  1.5 e  0   39.5  41     82ChHaMe.2069
17294.07350000 1.00000000e-03 1.00000000e-03    C_4Sigma- 3  1.5 e  0   38.5  40    X_4Sigma- 3  1.5 e  0   39.5  41     82ChHaMe.2070
17377.94830000 5.00000000e-03 5.00000000e-03    C_4Sigma- 4  1.5 f  0   39.5  41    X_4Sigma- 4  1.5 f  0   38.5  40     82ChHaMe.2071
17298.25050000 1.00000000e-03 1.00000000e-03    C_4Sigma- 4  1.5 f  0   37.5  39    X_4Sigma- 4  1.5 f  0   38.5  40     82ChHaMe.2072
17369.74060000 1.00000000e-03 1.00000000e-03    C_4Sigma- 1  0.5 e  0   43.5  45    X_4Sigma- 1  0.5 e  0   42.5  44     82ChHaMe.2073
17288.15530000 1.00000000e-03 1.00000000e-03    C_4Sigma- 1  0.5 e  0   41.5  43    X_4Sigma- 1  0.5 e  0   42.5  44     82ChHaMe.2074
17368.77370000 1.00000000e-03 1.00000000e-03    C_4Sigma- 2  0.5 f  0   42.5  44    X_4Sigma- 2  0.5 f  0   41.5  43     82ChHaMe.2075
17370.38800000 1.00000000e-03 1.00000000e-03    C_4Sigma- 3  1.5 e  0   41.5  43    X_4Sigma- 3  1.5 e  0   40.5  42     82ChHaMe.2076
17288.80170000 1.00000000e-03 1.00000000e-03    C_4Sigma- 3  1.5 e  0   39.5  41    X_4Sigma- 3  1.5 e  0   40.5  42     82ChHaMe.2077
17374.66740000 1.00000000e-03 1.00000000e-03    C_4Sigma- 4  1.5 f  0   40.5  42    X_4Sigma- 4  1.5 f  0   39.5  41     82ChHaMe.2078
17293.02400000 1.00000000e-03 1.00000000e-03    C_4Sigma- 4  1.5 f  0   38.5  40    X_4Sigma- 4  1.5 f  0   39.5  41     82ChHaMe.2079
17365.30670000 1.00000000e-03 1.00000000e-03    C_4Sigma- 2  0.5 f  0   43.5  45    X_4Sigma- 2  0.5 f  0   42.5  44     82ChHaMe.2080
17366.91030000 1.00000000e-03 1.00000000e-03    C_4Sigma- 3  1.5 e  0   42.5  44    X_4Sigma- 3  1.5 e  0   41.5  43     82ChHaMe.2081
17371.28730000 1.00000000e-03 1.00000000e-03    C_4Sigma- 4  1.5 f  0   41.5  43    X_4Sigma- 4  1.5 f  0   40.5  42     82ChHaMe.2082
17361.73410000 5.00000000e-03 5.00000000e-03    C_4Sigma- 2  0.5 f  0   44.5  46    X_4Sigma- 2  0.5 f  0   43.5  45     82ChHaMe.2083
17364.16540000 5.00000000e-03 5.00000000e-03    C_4Sigma- 4  1.5 f  0   43.5  45    X_4Sigma- 4  1.5 f  0   42.5  44     82ChHaMe.2084
17356.36970000 1.00000000e-03 1.00000000e-03    C_4Sigma- 3  1.5 e  0   45.5  47    X_4Sigma- 3  1.5 e  0   44.5  46     82ChHaMe.2085
17360.49450000 5.00000000e-03 5.00000000e-03    C_4Sigma- 4  1.5 f  0   44.5  46    X_4Sigma- 4  1.5 f  0   43.5  45     82ChHaMe.2086
17352.42660000 5.00000000e-03 5.00000000e-03    C_4Sigma- 3  1.5 e  0   46.5  48    X_4Sigma- 3  1.5 e  0   45.5  47     82ChHaMe.2087
17356.57450000 5.00000000e-03 5.00000000e-03    C_4Sigma- 4  1.5 f  0   45.5  47    X_4Sigma- 4  1.5 f  0   44.5  46     82ChHaMe.2088
17348.44260000 5.00000000e-03 5.00000000e-03    C_4Sigma- 3  1.5 e  0   47.5  49    X_4Sigma- 3  1.5 e  0   46.5  48     82ChHaMe.2089
17352.76490000 5.00000000e-03 5.00000000e-03    C_4Sigma- 4  1.5 f  0   46.5  48    X_4Sigma- 4  1.5 f  0   45.5  47     82ChHaMe.2090
17348.74620000 1.00000000e-03 1.00000000e-03    C_4Sigma- 4  1.5 f  0   47.5  49    X_4Sigma- 4  1.5 f  0   46.5  48     82ChHaMe.2091
17422.64350000 5.00000000e-03 5.00000000e-03    C_4Sigma- 1  0.5 e  0    1.5   3    X_4Sigma- 1  0.5 e  0    0.5   3     82ChHaMe.2092
17424.79460000 1.00000000e-03 1.00000000e-03    C_4Sigma- 2  0.5 f  0    0.5   4    X_4Sigma- 1  0.5 e  0    0.5   3     82ChHaMe.2093
17424.76570000 5.00000000e-03 5.00000000e-03    C_4Sigma- 2  0.5 f  0    0.5   3    X_4Sigma- 1  0.5 e  0    0.5   3     82ChHaMe.2094
17422.43570000 5.00000000e-03 5.00000000e-03    C_4Sigma- 1  0.5 e  0    0.5   3    X_4Sigma- 1  0.5 e  0    1.5   4     82ChHaMe.2095
17422.37510000 5.00000000e-03 5.00000000e-03    C_4Sigma- 1  0.5 e  0    0.5   4    X_4Sigma- 1  0.5 e  0    1.5   4     82ChHaMe.2096
17420.43310000 1.00000000e-03 2.17000000e-03    C_4Sigma- 1  0.5 e  0    0.5   4    X_4Sigma- 2  0.5 f  0    0.5   3     82ChHaMe.2097
17420.49520000 5.00000000e-03 5.00000000e-03    C_4Sigma- 1  0.5 e  0    0.5   3    X_4Sigma- 2  0.5 f  0    0.5   3     82ChHaMe.2098
17423.76460000 5.00000000e-03 5.00000000e-03    C_4Sigma- 1  0.5 e  0    3.5   6    X_4Sigma- 1  0.5 e  0    2.5   5     82ChHaMe.2099
17420.94130000 1.00000000e-03 1.00000000e-03    C_4Sigma- 1  0.5 e  0    1.5   4    X_4Sigma- 1  0.5 e  0    2.5   5     82ChHaMe.2100
17420.90150000 5.00000000e-03 5.00000000e-03    C_4Sigma- 1  0.5 e  0    1.5   5    X_4Sigma- 1  0.5 e  0    2.5   5     82ChHaMe.2101
17422.67790000 1.00000000e-03 1.00000000e-03    C_4Sigma- 2  0.5 f  0    2.5   5    X_4Sigma- 2  0.5 f  0    1.5   4     82ChHaMe.2102
17420.39140000 1.00000000e-03 1.00000000e-03    C_4Sigma- 2  0.5 f  0    0.5   3    X_4Sigma- 2  0.5 f  0    1.5   4     82ChHaMe.2103
17420.42460000 5.00000000e-03 5.00000000e-03    C_4Sigma- 2  0.5 f  0    0.5   4    X_4Sigma- 2  0.5 f  0    1.5   4     82ChHaMe.2104
17424.35080000 1.00000000e-03 1.00000000e-03    C_4Sigma- 1  0.5 e  0    4.5   7    X_4Sigma- 1  0.5 e  0    3.5   6     82ChHaMe.2105
17419.51110000 1.00000000e-03 1.00000000e-03    C_4Sigma- 1  0.5 e  0    2.5   5    X_4Sigma- 1  0.5 e  0    3.5   6     82ChHaMe.2106
17419.48150000 5.00000000e-03 5.00000000e-03    C_4Sigma- 1  0.5 e  0    2.5   6    X_4Sigma- 1  0.5 e  0    3.5   6     82ChHaMe.2107
17422.79550000 1.00000000e-03 1.00000000e-03    C_4Sigma- 2  0.5 f  0    3.5   6    X_4Sigma- 2  0.5 f  0    2.5   5     82ChHaMe.2108
17417.97370000 1.00000000e-03 1.00000000e-03    C_4Sigma- 2  0.5 f  0    1.5   4    X_4Sigma- 2  0.5 f  0    2.5   5     82ChHaMe.2109
17420.76080000 1.00000000e-03 1.00000000e-03    C_4Sigma- 3  1.5 e  0    2.5   5    X_4Sigma- 3  1.5 e  0    1.5   4     82ChHaMe.2110
17420.76370000 5.00000000e-03 5.00000000e-03    C_4Sigma- 3  1.5 e  0    2.5   4    X_4Sigma- 3  1.5 e  0    1.5   4     82ChHaMe.2111
17419.22600000 1.00000000e-03 1.00000000e-03    C_4Sigma- 4  1.5 f  0    1.5   3    X_4Sigma- 3  1.5 e  0    1.5   4     82ChHaMe.2112
17424.86820000 1.00000000e-03 1.00000000e-03    C_4Sigma- 1  0.5 e  0    5.5   8    X_4Sigma- 1  0.5 e  0    4.5   7     82ChHaMe.2113
17418.03860000 1.00000000e-03 1.00000000e-03    C_4Sigma- 1  0.5 e  0    3.5   6    X_4Sigma- 1  0.5 e  0    4.5   7     82ChHaMe.2114
17423.08440000 5.00000000e-03 5.00000000e-03    C_4Sigma- 2  0.5 f  0    4.5   7    X_4Sigma- 2  0.5 f  0    3.5   6     82ChHaMe.2115
17416.22550000 1.00000000e-03 1.00000000e-03    C_4Sigma- 2  0.5 f  0    2.5   5    X_4Sigma- 2  0.5 f  0    3.5   6     82ChHaMe.2116
17421.60550000 5.00000000e-03 5.00000000e-03    C_4Sigma- 3  1.5 e  0    3.5   6    X_4Sigma- 3  1.5 e  0    2.5   5     82ChHaMe.2117
17423.02180000 5.00000000e-03 5.00000000e-03    C_4Sigma- 4  1.5 f  0    2.5   5    X_4Sigma- 4  1.5 f  0    1.5   4     82ChHaMe.2118
17425.30570000 1.00000000e-03 1.00000000e-03    C_4Sigma- 1  0.5 e  0    6.5   9    X_4Sigma- 1  0.5 e  0    5.5   8     82ChHaMe.2119
17416.49200000 1.00000000e-03 1.00000000e-03    C_4Sigma- 1  0.5 e  0    4.5   7    X_4Sigma- 1  0.5 e  0    5.5   8     82ChHaMe.2120
17423.36520000 1.00000000e-03 1.00000000e-03    C_4Sigma- 2  0.5 f  0    5.5   8    X_4Sigma- 2  0.5 f  0    4.5   7     82ChHaMe.2121
17423.42610000 1.00000000e-03 1.00000000e-03    C_4Sigma- 3  1.5 e  0    4.5   8    X_4Sigma- 2  0.5 f  0    4.5   7     82ChHaMe.2122
17414.55510000 5.00000000e-03 5.00000000e-03    C_4Sigma- 2  0.5 f  0    3.5   6    X_4Sigma- 2  0.5 f  0    4.5   7     82ChHaMe.2123
17413.37430000 5.00000000e-03 5.00000000e-03    C_4Sigma- 3  1.5 e  0    2.5   5    X_4Sigma- 3  1.5 e  0    3.5   6     82ChHaMe.2124
17413.49890000 1.00000000e-03 1.00000000e-03    C_4Sigma- 2  0.5 f  0    3.5   5    X_4Sigma- 3  1.5 e  0    3.5   6     82ChHaMe.2125
17424.30730000 1.00000000e-03 1.00000000e-03    C_4Sigma- 4  1.5 f  0    3.5   6    X_4Sigma- 4  1.5 f  0    2.5   5     82ChHaMe.2126
17415.25460000 5.00000000e-03 5.00000000e-03    C_4Sigma- 4  1.5 f  0    1.5   4    X_4Sigma- 4  1.5 f  0    2.5   5     82ChHaMe.2127
17425.65290000 5.00000000e-03 5.00000000e-03    C_4Sigma- 1  0.5 e  0    7.5  10    X_4Sigma- 1  0.5 e  0    6.5   9     82ChHaMe.2128
17414.85940000 1.00000000e-03 1.00000000e-03    C_4Sigma- 1  0.5 e  0    5.5   8    X_4Sigma- 1  0.5 e  0    6.5   9     82ChHaMe.2129
17423.67230000 1.00000000e-03 1.00000000e-03    C_4Sigma- 2  0.5 f  0    6.5   9    X_4Sigma- 2  0.5 f  0    5.5   8     82ChHaMe.2130
17423.74880000 5.00000000e-03 5.00000000e-03    C_4Sigma- 3  1.5 e  0    5.5   9    X_4Sigma- 2  0.5 f  0    5.5   8     82ChHaMe.2131
17412.87760000 1.00000000e-03 1.00000000e-03    C_4Sigma- 2  0.5 f  0    4.5   7    X_4Sigma- 2  0.5 f  0    5.5   8     82ChHaMe.2132
17412.81020000 1.00000000e-03 1.00000000e-03    C_4Sigma- 3  1.5 e  0    3.5   7    X_4Sigma- 2  0.5 f  0    5.5   8     82ChHaMe.2133
17422.83300000 5.00000000e-03 5.00000000e-03    C_4Sigma- 2  0.5 f  0    6.5   8    X_4Sigma- 3  1.5 e  0    4.5   7     82ChHaMe.2134
17411.96890000 5.00000000e-03 5.00000000e-03    C_4Sigma- 3  1.5 e  0    3.5   6    X_4Sigma- 3  1.5 e  0    4.5   7     82ChHaMe.2135
17412.05130000 1.00000000e-03 1.00000000e-03    C_4Sigma- 2  0.5 f  0    4.5   6    X_4Sigma- 3  1.5 e  0    4.5   7     82ChHaMe.2136
17425.21460000 1.00000000e-03 1.00000000e-03    C_4Sigma- 4  1.5 f  0    4.5   7    X_4Sigma- 4  1.5 f  0    3.5   6     82ChHaMe.2137
17414.24240000 1.00000000e-03 1.00000000e-03    C_4Sigma- 4  1.5 f  0    2.5   5    X_4Sigma- 4  1.5 f  0    3.5   6     82ChHaMe.2138
17425.90690000 1.00000000e-03 1.00000000e-03    C_4Sigma- 1  0.5 e  0    8.5  11    X_4Sigma- 1  0.5 e  0    7.5  10     82ChHaMe.2139
17413.13640000 5.00000000e-03 5.00000000e-03    C_4Sigma- 1  0.5 e  0    6.5   9    X_4Sigma- 1  0.5 e  0    7.5  10     82ChHaMe.2140
17423.91260000 5.00000000e-03 5.00000000e-03    C_4Sigma- 2  0.5 f  0    7.5  10    X_4Sigma- 2  0.5 f  0    6.5   9     82ChHaMe.2141
17411.09300000 1.00000000e-03 1.00000000e-03    C_4Sigma- 2  0.5 f  0    5.5   8    X_4Sigma- 2  0.5 f  0    6.5   9     82ChHaMe.2142
17411.15360000 1.00000000e-03 1.00000000e-03    C_4Sigma- 3  1.5 e  0    4.5   8    X_4Sigma- 2  0.5 f  0    6.5   9     82ChHaMe.2143
17410.42400000 1.00000000e-03 1.00000000e-03    C_4Sigma- 2  0.5 f  0    5.5   7    X_4Sigma- 3  1.5 e  0    5.5   8     82ChHaMe.2144
17425.86680000 1.00000000e-03 1.00000000e-03    C_4Sigma- 4  1.5 f  0    5.5   8    X_4Sigma- 4  1.5 f  0    4.5   7     82ChHaMe.2145
17412.94270000 5.00000000e-03 5.00000000e-03    C_4Sigma- 4  1.5 f  0    3.5   6    X_4Sigma- 4  1.5 f  0    4.5   7     82ChHaMe.2146
17412.96080000 1.00000000e-03 1.00000000e-03    C_4Sigma- 4  1.5 f  0    3.5   7    X_4Sigma- 4  1.5 f  0    4.5   7     82ChHaMe.2147
17426.06340000 1.00000000e-03 1.00000000e-03    C_4Sigma- 1  0.5 e  0    9.5  12    X_4Sigma- 1  0.5 e  0    8.5  11     82ChHaMe.2148
17411.31600000 1.00000000e-03 1.00000000e-03    C_4Sigma- 1  0.5 e  0    7.5  10    X_4Sigma- 1  0.5 e  0    8.5  11     82ChHaMe.2149
17424.07430000 1.00000000e-03 1.60300000e-03    C_4Sigma- 2  0.5 f  0    8.5  11    X_4Sigma- 2  0.5 f  0    7.5  10     82ChHaMe.2150
17409.28580000 1.00000000e-03 1.00000000e-03    C_4Sigma- 2  0.5 f  0    6.5   9    X_4Sigma- 2  0.5 f  0    7.5  10     82ChHaMe.2151
17409.36360000 1.00000000e-03 1.00000000e-03    C_4Sigma- 3  1.5 e  0    5.5   9    X_4Sigma- 2  0.5 f  0    7.5  10     82ChHaMe.2152
17423.66450000 1.00000000e-03 1.00000000e-03    C_4Sigma- 3  1.5 e  0    7.5  10    X_4Sigma- 3  1.5 e  0    6.5   9     82ChHaMe.2153
17408.83120000 1.00000000e-03 1.00000000e-03    C_4Sigma- 3  1.5 e  0    5.5   8    X_4Sigma- 3  1.5 e  0    6.5   9     82ChHaMe.2154
17408.74880000 5.00000000e-03 5.00000000e-03    C_4Sigma- 2  0.5 f  0    6.5   8    X_4Sigma- 3  1.5 e  0    6.5   9     82ChHaMe.2155
17426.33210000 1.00000000e-03 1.00000000e-03    C_4Sigma- 4  1.5 f  0    6.5   9    X_4Sigma- 4  1.5 f  0    5.5   8     82ChHaMe.2156
17411.44510000 5.00000000e-03 5.00000000e-03    C_4Sigma- 4  1.5 f  0    4.5   7    X_4Sigma- 4  1.5 f  0    5.5   8     82ChHaMe.2157
17426.11980000 1.00000000e-03 1.00000000e-03    C_4Sigma- 1  0.5 e  0   10.5  13    X_4Sigma- 1  0.5 e  0    9.5  12     82ChHaMe.2158
17409.39890000 5.00000000e-03 5.00000000e-03    C_4Sigma- 1  0.5 e  0    8.5  11    X_4Sigma- 1  0.5 e  0    9.5  12     82ChHaMe.2159
17424.14710000 1.00000000e-03 1.66526875e-03    C_4Sigma- 2  0.5 f  0    9.5  12    X_4Sigma- 2  0.5 f  0    8.5  11     82ChHaMe.2160
17424.30050000 1.00000000e-03 2.58135000e-03    C_4Sigma- 3  1.5 e  0    8.5  12    X_4Sigma- 2  0.5 f  0    8.5  11     82ChHaMe.2161
17407.38420000 1.00000000e-03 1.00000000e-03    C_4Sigma- 2  0.5 f  0    7.5  10    X_4Sigma- 2  0.5 f  0    8.5  11     82ChHaMe.2162
17407.48690000 1.00000000e-03 1.00000000e-03    C_4Sigma- 3  1.5 e  0    6.5  10    X_4Sigma- 2  0.5 f  0    8.5  11     82ChHaMe.2163
17423.86600000 5.00000000e-03 5.00000000e-03    C_4Sigma- 3  1.5 e  0    8.5  11    X_4Sigma- 3  1.5 e  0    7.5  10     82ChHaMe.2164
17407.05450000 1.00000000e-03 1.00000000e-03    C_4Sigma- 3  1.5 e  0    6.5   9    X_4Sigma- 3  1.5 e  0    7.5  10     82ChHaMe.2165
17406.94960000 5.00000000e-03 5.00000000e-03    C_4Sigma- 2  0.5 f  0    7.5   9    X_4Sigma- 3  1.5 e  0    7.5  10     82ChHaMe.2166
17426.64450000 1.00000000e-03 1.00000000e-03    C_4Sigma- 4  1.5 f  0    7.5  10    X_4Sigma- 4  1.5 f  0    6.5   9     82ChHaMe.2167
17409.78960000 1.00000000e-03 1.00000000e-03    C_4Sigma- 4  1.5 f  0    5.5   8    X_4Sigma- 4  1.5 f  0    6.5   9     82ChHaMe.2168
17426.07620000 1.00000000e-03 1.00000000e-03    C_4Sigma- 1  0.5 e  0   11.5  14    X_4Sigma- 1  0.5 e  0   10.5  13     82ChHaMe.2169
17407.37680000 1.00000000e-03 1.00000000e-03    C_4Sigma- 1  0.5 e  0    9.5  12    X_4Sigma- 1  0.5 e  0   10.5  13     82ChHaMe.2170
17424.12720000 5.00000000e-03 5.00000000e-03    C_4Sigma- 2  0.5 f  0   10.5  13    X_4Sigma- 2  0.5 f  0    9.5  12     82ChHaMe.2171
17405.39070000 1.00000000e-03 1.00000000e-03    C_4Sigma- 2  0.5 f  0    8.5  11    X_4Sigma- 2  0.5 f  0    9.5  12     82ChHaMe.2172
17405.51800000 5.00000000e-03 5.00000000e-03    C_4Sigma- 3  1.5 e  0    7.5  11    X_4Sigma- 2  0.5 f  0    9.5  12     82ChHaMe.2173
17423.95270000 1.00000000e-03 1.99050000e-03    C_4Sigma- 3  1.5 e  0    9.5  12    X_4Sigma- 3  1.5 e  0    8.5  11     82ChHaMe.2174
17405.16870000 1.00000000e-03 1.00000000e-03    C_4Sigma- 3  1.5 e  0    7.5  10    X_4Sigma- 3  1.5 e  0    8.5  11     82ChHaMe.2175
17405.04240000 1.00000000e-03 1.00000000e-03    C_4Sigma- 2  0.5 f  0    8.5  10    X_4Sigma- 3  1.5 e  0    8.5  11     82ChHaMe.2176
17426.82310000 1.00000000e-03 3.13000000e-03    C_4Sigma- 4  1.5 f  0    8.5  11    X_4Sigma- 4  1.5 f  0    7.5  10     82ChHaMe.2177
17407.99700000 1.00000000e-03 1.00000000e-03    C_4Sigma- 4  1.5 f  0    6.5   9    X_4Sigma- 4  1.5 f  0    7.5  10     82ChHaMe.2178
17425.93130000 1.00000000e-03 1.67500000e-03    C_4Sigma- 1  0.5 e  0   12.5  15    X_4Sigma- 1  0.5 e  0   11.5  14     82ChHaMe.2179
17405.25660000 1.00000000e-03 1.00000000e-03    C_4Sigma- 1  0.5 e  0   10.5  13    X_4Sigma- 1  0.5 e  0   11.5  14     82ChHaMe.2180
17424.01350000 1.00000000e-03 1.28000000e-03    C_4Sigma- 2  0.5 f  0   11.5  14    X_4Sigma- 2  0.5 f  0   10.5  13     82ChHaMe.2181
17424.21320000 1.00000000e-03 1.00000000e-03    C_4Sigma- 3  1.5 e  0   10.5  14    X_4Sigma- 2  0.5 f  0   10.5  13     82ChHaMe.2182
17403.30150000 1.00000000e-03 1.00000000e-03    C_4Sigma- 2  0.5 f  0    9.5  12    X_4Sigma- 2  0.5 f  0   10.5  13     82ChHaMe.2183
17403.45370000 1.00000000e-03 1.00000000e-03    C_4Sigma- 3  1.5 e  0    8.5  12    X_4Sigma- 2  0.5 f  0   10.5  13     82ChHaMe.2184
17423.93140000 5.00000000e-03 5.00000000e-03    C_4Sigma- 3  1.5 e  0   10.5  13    X_4Sigma- 3  1.5 e  0    9.5  12     82ChHaMe.2185
17403.17070000 1.00000000e-03 1.00000000e-03    C_4Sigma- 3  1.5 e  0    8.5  11    X_4Sigma- 3  1.5 e  0    9.5  12     82ChHaMe.2186
17403.02180000 1.00000000e-03 1.00000000e-03    C_4Sigma- 2  0.5 f  0    9.5  11    X_4Sigma- 3  1.5 e  0    9.5  12     82ChHaMe.2187
17426.87760000 5.00000000e-03 5.00000000e-03    C_4Sigma- 4  1.5 f  0    9.5  12    X_4Sigma- 4  1.5 f  0    8.5  11     82ChHaMe.2188
17406.08070000 1.00000000e-03 1.00000000e-03    C_4Sigma- 4  1.5 f  0    7.5  10    X_4Sigma- 4  1.5 f  0    8.5  11     82ChHaMe.2189
17425.68230000 1.00000000e-03 1.00000000e-03    C_4Sigma- 1  0.5 e  0   13.5  16    X_4Sigma- 1  0.5 e  0   12.5  15     82ChHaMe.2190
17403.03440000 1.00000000e-03 1.00000000e-03    C_4Sigma- 1  0.5 e  0   11.5  14    X_4Sigma- 1  0.5 e  0   12.5  15     82ChHaMe.2191
17423.80150000 1.00000000e-03 1.00000000e-03    C_4Sigma- 2  0.5 f  0   12.5  15    X_4Sigma- 2  0.5 f  0   11.5  14     82ChHaMe.2192
17401.11530000 1.00000000e-03 1.00000000e-03    C_4Sigma- 2  0.5 f  0   10.5  13    X_4Sigma- 2  0.5 f  0   11.5  14     82ChHaMe.2193
17401.29190000 1.00000000e-03 1.00000000e-03    C_4Sigma- 3  1.5 e  0    9.5  13    X_4Sigma- 2  0.5 f  0   11.5  14     82ChHaMe.2194
17423.79280000 1.00000000e-03 1.00000000e-03    C_4Sigma- 3  1.5 e  0   11.5  14    X_4Sigma- 3  1.5 e  0   10.5  13     82ChHaMe.2195
17401.06220000 5.00000000e-03 5.00000000e-03    C_4Sigma- 3  1.5 e  0    9.5  12    X_4Sigma- 3  1.5 e  0   10.5  13     82ChHaMe.2196
17400.88790000 5.00000000e-03 5.00000000e-03    C_4Sigma- 2  0.5 f  0   10.5  12    X_4Sigma- 3  1.5 e  0   10.5  13     82ChHaMe.2197
17426.81400000 1.00000000e-03 1.00000000e-03    C_4Sigma- 4  1.5 f  0   10.5  13    X_4Sigma- 4  1.5 f  0    9.5  12     82ChHaMe.2198
17404.04290000 1.00000000e-03 1.00000000e-03    C_4Sigma- 4  1.5 f  0    8.5  11    X_4Sigma- 4  1.5 f  0    9.5  12     82ChHaMe.2199
17425.33120000 1.00000000e-03 1.00000000e-03    C_4Sigma- 1  0.5 e  0   14.5  17    X_4Sigma- 1  0.5 e  0   13.5  16     82ChHaMe.2200
17400.70850000 1.00000000e-03 1.00000000e-03    C_4Sigma- 1  0.5 e  0   12.5  15    X_4Sigma- 1  0.5 e  0   13.5  16     82ChHaMe.2201
17423.49340000 1.00000000e-03 1.00000000e-03    C_4Sigma- 2  0.5 f  0   13.5  16    X_4Sigma- 2  0.5 f  0   12.5  15     82ChHaMe.2202
17423.73860000 1.00000000e-03 1.00000000e-03    C_4Sigma- 3  1.5 e  0   12.5  16    X_4Sigma- 2  0.5 f  0   12.5  15     82ChHaMe.2203
17398.83450000 1.00000000e-03 1.00000000e-03    C_4Sigma- 2  0.5 f  0   11.5  14    X_4Sigma- 2  0.5 f  0   12.5  15     82ChHaMe.2204
17399.03410000 1.00000000e-03 1.93700000e-03    C_4Sigma- 3  1.5 e  0   10.5  14    X_4Sigma- 2  0.5 f  0   12.5  15     82ChHaMe.2205
17423.54590000 5.00000000e-03 5.00000000e-03    C_4Sigma- 3  1.5 e  0   12.5  15    X_4Sigma- 3  1.5 e  0   11.5  14     82ChHaMe.2206
17423.30580000 1.00000000e-03 1.00000000e-03    C_4Sigma- 2  0.5 f  0   13.5  15    X_4Sigma- 3  1.5 e  0   11.5  14     82ChHaMe.2207
17398.84260000 5.00000000e-03 5.00000000e-03    C_4Sigma- 3  1.5 e  0   10.5  13    X_4Sigma- 3  1.5 e  0   11.5  14     82ChHaMe.2208
17398.64810000 1.00000000e-03 1.00000000e-03    C_4Sigma- 2  0.5 f  0   11.5  13    X_4Sigma- 3  1.5 e  0   11.5  14     82ChHaMe.2209
17426.63540000 1.00000000e-03 1.00000000e-03    C_4Sigma- 4  1.5 f  0   11.5  14    X_4Sigma- 4  1.5 f  0   10.5  13     82ChHaMe.2210
17401.89550000 1.00000000e-03 1.00000000e-03    C_4Sigma- 4  1.5 f  0    9.5  12    X_4Sigma- 4  1.5 f  0   10.5  13     82ChHaMe.2211
17424.87570000 5.00000000e-03 5.00000000e-03    C_4Sigma- 1  0.5 e  0   15.5  18    X_4Sigma- 1  0.5 e  0   14.5  17     82ChHaMe.2212
17398.28230000 1.00000000e-03 1.00000000e-03    C_4Sigma- 1  0.5 e  0   13.5  16    X_4Sigma- 1  0.5 e  0   14.5  17     82ChHaMe.2213
-17423.08750000 1.00000000e-03 1.00000000e-03    C_4Sigma- 2  0.5 f  0   14.5  17    X_4Sigma- 2  0.5 f  0   13.5  16     82ChHaMe.2214
17423.35590000 5.00000000e-03 1.47334286e-01    C_4Sigma- 3  1.5 e  0   13.5  17    X_4Sigma- 2  0.5 f  0   13.5  16     82ChHaMe.2215
17396.45760000 5.00000000e-03 1.44500000e-01    C_4Sigma- 2  0.5 f  0   12.5  15    X_4Sigma- 2  0.5 f  0   13.5  16     82ChHaMe.2216
-17396.67980000 1.00000000e-03 1.00000000e-03    C_4Sigma- 3  1.5 e  0   11.5  15    X_4Sigma- 2  0.5 f  0   13.5  16     82ChHaMe.2217
17423.18490000 1.00000000e-03 1.00000000e-03    C_4Sigma- 3  1.5 e  0   13.5  16    X_4Sigma- 3  1.5 e  0   12.5  15     82ChHaMe.2218
17422.92360000 1.00000000e-03 1.00000000e-03    C_4Sigma- 2  0.5 f  0   14.5  16    X_4Sigma- 3  1.5 e  0   12.5  15     82ChHaMe.2219
17396.51080000 1.00000000e-03 1.00000000e-03    C_4Sigma- 3  1.5 e  0   11.5  14    X_4Sigma- 3  1.5 e  0   12.5  15     82ChHaMe.2220
17396.29370000 5.00000000e-03 5.00000000e-03    C_4Sigma- 2  0.5 f  0   12.5  14    X_4Sigma- 3  1.5 e  0   12.5  15     82ChHaMe.2221
17426.34470000 5.00000000e-03 5.00000000e-03    C_4Sigma- 4  1.5 f  0   12.5  15    X_4Sigma- 4  1.5 f  0   11.5  14     82ChHaMe.2222
17399.63450000 1.00000000e-03 1.00000000e-03    C_4Sigma- 4  1.5 f  0   10.5  13    X_4Sigma- 4  1.5 f  0   11.5  14     82ChHaMe.2223
17424.31770000 1.00000000e-03 1.00000000e-03    C_4Sigma- 1  0.5 e  0   16.5  19    X_4Sigma- 1  0.5 e  0   15.5  18     82ChHaMe.2224
17395.74980000 1.00000000e-03 1.00000000e-03    C_4Sigma- 1  0.5 e  0   14.5  17    X_4Sigma- 1  0.5 e  0   15.5  18     82ChHaMe.2225
17422.44200000 1.00000000e-03 1.00000000e-03    C_4Sigma- 2  0.5 f  0   15.5  18    X_4Sigma- 2  0.5 f  0   14.5  17     82ChHaMe.2226
17422.73090000 1.00000000e-03 1.00000000e-03    C_4Sigma- 3  1.5 e  0   14.5  18    X_4Sigma- 2  0.5 f  0   14.5  17     82ChHaMe.2227
17393.84040000 5.00000000e-03 5.00000000e-03    C_4Sigma- 2  0.5 f  0   13.5  16    X_4Sigma- 2  0.5 f  0   14.5  17     82ChHaMe.2228
17394.08570000 1.00000000e-03 1.00000000e-03    C_4Sigma- 3  1.5 e  0   12.5  16    X_4Sigma- 2  0.5 f  0   14.5  17     82ChHaMe.2229
17422.71300000 1.00000000e-03 1.00000000e-03    C_4Sigma- 3  1.5 e  0   14.5  17    X_4Sigma- 3  1.5 e  0   13.5  16     82ChHaMe.2230
17422.43010000 1.00000000e-03 1.00000000e-03    C_4Sigma- 2  0.5 f  0   15.5  17    X_4Sigma- 3  1.5 e  0   13.5  16     82ChHaMe.2231
17394.06830000 1.00000000e-03 1.00000000e-03    C_4Sigma- 3  1.5 e  0   12.5  15    X_4Sigma- 3  1.5 e  0   13.5  16     82ChHaMe.2232
17393.82790000 5.00000000e-03 5.00000000e-03    C_4Sigma- 2  0.5 f  0   13.5  15    X_4Sigma- 3  1.5 e  0   13.5  16     82ChHaMe.2233
17425.94360000 1.00000000e-03 1.00000000e-03    C_4Sigma- 4  1.5 f  0   13.5  16    X_4Sigma- 4  1.5 f  0   12.5  15     82ChHaMe.2234
17397.26220000 1.00000000e-03 1.00000000e-03    C_4Sigma- 4  1.5 f  0   11.5  14    X_4Sigma- 4  1.5 f  0   12.5  15     82ChHaMe.2235
17423.65520000 1.00000000e-03 1.00000000e-03    C_4Sigma- 1  0.5 e  0   17.5  20    X_4Sigma- 1  0.5 e  0   16.5  19     82ChHaMe.2236
17393.11540000 1.00000000e-03 1.00000000e-03    C_4Sigma- 1  0.5 e  0   15.5  18    X_4Sigma- 1  0.5 e  0   16.5  19     82ChHaMe.2237
17421.83170000 5.00000000e-03 5.00000000e-03    C_4Sigma- 2  0.5 f  0   16.5  19    X_4Sigma- 2  0.5 f  0   15.5  18     82ChHaMe.2238
17422.14090000 5.00000000e-03 5.00000000e-03    C_4Sigma- 3  1.5 e  0   15.5  19    X_4Sigma- 2  0.5 f  0   15.5  18     82ChHaMe.2239
17391.25840000 5.00000000e-03 1.45750000e-01    C_4Sigma- 2  0.5 f  0   14.5  17    X_4Sigma- 2  0.5 f  0   15.5  18     82ChHaMe.2240
17391.52480000 5.00000000e-03 5.00000000e-03    C_4Sigma- 3  1.5 e  0   13.5  17    X_4Sigma- 2  0.5 f  0   15.5  18     82ChHaMe.2241
-17422.31450000 5.00000000e-03 5.00000000e-03    C_4Sigma- 3  1.5 e  0   15.5  18    X_4Sigma- 3  1.5 e  0   14.5  17     82ChHaMe.2242
17422.01080000 1.00000000e-03 1.00000000e-03    C_4Sigma- 2  0.5 f  0   16.5  18    X_4Sigma- 3  1.5 e  0   14.5  17     82ChHaMe.2243
17391.69790000 5.00000000e-03 1.81700000e-01    C_4Sigma- 3  1.5 e  0   13.5  16    X_4Sigma- 3  1.5 e  0   14.5  17     82ChHaMe.2244
-17391.43630000 1.00000000e-03 1.00000000e-03    C_4Sigma- 2  0.5 f  0   14.5  16    X_4Sigma- 3  1.5 e  0   14.5  17     82ChHaMe.2245
17425.43330000 1.00000000e-03 1.00000000e-03    C_4Sigma- 4  1.5 f  0   14.5  17    X_4Sigma- 4  1.5 f  0   13.5  16     82ChHaMe.2246
17394.78020000 1.00000000e-03 1.00000000e-03    C_4Sigma- 4  1.5 f  0   12.5  15    X_4Sigma- 4  1.5 f  0   13.5  16     82ChHaMe.2247
17422.88750000 5.00000000e-03 5.00000000e-03    C_4Sigma- 1  0.5 e  0   18.5  21    X_4Sigma- 1  0.5 e  0   17.5  20     82ChHaMe.2248
17390.37600000 1.00000000e-03 1.00000000e-03    C_4Sigma- 1  0.5 e  0   16.5  19    X_4Sigma- 1  0.5 e  0   17.5  20     82ChHaMe.2249
17421.11140000 1.00000000e-03 1.00000000e-03    C_4Sigma- 2  0.5 f  0   17.5  20    X_4Sigma- 2  0.5 f  0   16.5  19     82ChHaMe.2250
17421.44220000 1.00000000e-03 1.00000000e-03    C_4Sigma- 3  1.5 e  0   16.5  20    X_4Sigma- 2  0.5 f  0   16.5  19     82ChHaMe.2251
17388.56680000 5.00000000e-03 5.00000000e-03    C_4Sigma- 2  0.5 f  0   15.5  18    X_4Sigma- 2  0.5 f  0   16.5  19     82ChHaMe.2252
17388.85060000 5.00000000e-03 5.00000000e-03    C_4Sigma- 3  1.5 e  0   14.5  18    X_4Sigma- 2  0.5 f  0   16.5  19     82ChHaMe.2253
-17421.63240000 5.00000000e-03 5.00000000e-03    C_4Sigma- 3  1.5 e  0   16.5  19    X_4Sigma- 3  1.5 e  0   15.5  18     82ChHaMe.2254
-17421.30710000 1.00000000e-03 1.00000000e-03    C_4Sigma- 2  0.5 f  0   17.5  19    X_4Sigma- 3  1.5 e  0   15.5  18     82ChHaMe.2255
17389.04510000 5.00000000e-03 1.81200000e-01    C_4Sigma- 3  1.5 e  0   14.5  17    X_4Sigma- 3  1.5 e  0   15.5  18     82ChHaMe.2256
17388.76300000 5.00000000e-03 1.82100000e-01    C_4Sigma- 2  0.5 f  0   15.5  17    X_4Sigma- 3  1.5 e  0   15.5  18     82ChHaMe.2257
17424.81310000 1.00000000e-03 1.00000000e-03    C_4Sigma- 4  1.5 f  0   15.5  18    X_4Sigma- 4  1.5 f  0   14.5  17     82ChHaMe.2258
17392.19140000 1.00000000e-03 1.00000000e-03    C_4Sigma- 4  1.5 f  0   13.5  16    X_4Sigma- 4  1.5 f  0   14.5  17     82ChHaMe.2259
17422.01580000 1.00000000e-03 1.30700000e-02    C_4Sigma- 1  0.5 e  0   19.5  22    X_4Sigma- 1  0.5 e  0   18.5  21     82ChHaMe.2260
17387.53300000 1.00000000e-03 1.00000000e-03    C_4Sigma- 1  0.5 e  0   17.5  20    X_4Sigma- 1  0.5 e  0   18.5  21     82ChHaMe.2261
17420.28350000 1.00000000e-03 1.00000000e-03    C_4Sigma- 2  0.5 f  0   18.5  21    X_4Sigma- 2  0.5 f  0   17.5  20     82ChHaMe.2262
17420.63470000 5.00000000e-03 5.00000000e-03    C_4Sigma- 3  1.5 e  0   17.5  21    X_4Sigma- 2  0.5 f  0   17.5  20     82ChHaMe.2263
17385.76720000 5.00000000e-03 5.00000000e-03    C_4Sigma- 2  0.5 f  0   16.5  19    X_4Sigma- 2  0.5 f  0   17.5  20     82ChHaMe.2264
17386.07560000 5.00000000e-03 5.00000000e-03    C_4Sigma- 3  1.5 e  0   15.5  19    X_4Sigma- 2  0.5 f  0   17.5  20     82ChHaMe.2265
17420.84950000 5.00000000e-03 5.00000000e-03    C_4Sigma- 3  1.5 e  0   17.5  20    X_4Sigma- 3  1.5 e  0   16.5  19     82ChHaMe.2266
17386.29100000 5.00000000e-03 5.00000000e-03    C_4Sigma- 3  1.5 e  0   15.5  18    X_4Sigma- 3  1.5 e  0   16.5  19     82ChHaMe.2267
17424.08690000 5.00000000e-03 5.00000000e-03    C_4Sigma- 4  1.5 f  0   16.5  19    X_4Sigma- 4  1.5 f  0   15.5  18     82ChHaMe.2268
17389.49260000 1.00000000e-03 1.00000000e-03    C_4Sigma- 4  1.5 f  0   14.5  17    X_4Sigma- 4  1.5 f  0   15.5  18     82ChHaMe.2269
17421.03820000 5.00000000e-03 5.00000000e-03    C_4Sigma- 1  0.5 e  0   20.5  23    X_4Sigma- 1  0.5 e  0   19.5  22     82ChHaMe.2270
17384.58800000 5.00000000e-03 5.00000000e-03    C_4Sigma- 1  0.5 e  0   18.5  21    X_4Sigma- 1  0.5 e  0   19.5  22     82ChHaMe.2271
17419.35080000 5.00000000e-03 5.00000000e-03    C_4Sigma- 2  0.5 f  0   19.5  22    X_4Sigma- 2  0.5 f  0   18.5  21     82ChHaMe.2272
17382.86640000 5.00000000e-03 5.00000000e-03    C_4Sigma- 2  0.5 f  0   17.5  20    X_4Sigma- 2  0.5 f  0   18.5  21     82ChHaMe.2273
17383.19370000 5.00000000e-03 5.00000000e-03    C_4Sigma- 3  1.5 e  0   16.5  20    X_4Sigma- 2  0.5 f  0   18.5  21     82ChHaMe.2274
17419.96110000 5.00000000e-03 5.00000000e-03    C_4Sigma- 3  1.5 e  0   18.5  21    X_4Sigma- 3  1.5 e  0   17.5  20     82ChHaMe.2275
17419.59870000 5.00000000e-03 5.00000000e-03    C_4Sigma- 2  0.5 f  0   19.5  21    X_4Sigma- 3  1.5 e  0   17.5  20     82ChHaMe.2276
-17383.43460000 5.00000000e-03 5.00000000e-03    C_4Sigma- 3  1.5 e  0   16.5  19    X_4Sigma- 3  1.5 e  0   17.5  20     82ChHaMe.2277
17383.11230000 5.00000000e-03 1.84030000e-01    C_4Sigma- 2  0.5 f  0   17.5  19    X_4Sigma- 3  1.5 e  0   17.5  20     82ChHaMe.2278
17423.25020000 5.00000000e-03 5.00000000e-03    C_4Sigma- 4  1.5 f  0   17.5  20    X_4Sigma- 4  1.5 f  0   16.5  19     82ChHaMe.2279
17386.68850000 1.00000000e-03 1.00000000e-03    C_4Sigma- 4  1.5 f  0   15.5  18    X_4Sigma- 4  1.5 f  0   16.5  19     82ChHaMe.2280
17419.96110000 5.00000000e-03 5.00000000e-03    C_4Sigma- 1  0.5 e  0   21.5  24    X_4Sigma- 1  0.5 e  0   20.5  23     82ChHaMe.2281
17381.55090000 1.00000000e-03 1.00000000e-03    C_4Sigma- 1  0.5 e  0   19.5  22    X_4Sigma- 1  0.5 e  0   20.5  23     82ChHaMe.2282
17418.30830000 5.00000000e-03 5.00000000e-03    C_4Sigma- 2  0.5 f  0   20.5  23    X_4Sigma- 2  0.5 f  0   19.5  22     82ChHaMe.2283
17379.85200000 5.00000000e-03 5.00000000e-03    C_4Sigma- 2  0.5 f  0   18.5  21    X_4Sigma- 2  0.5 f  0   19.5  22     82ChHaMe.2284
17380.20410000 5.00000000e-03 5.00000000e-03    C_4Sigma- 3  1.5 e  0   17.5  21    X_4Sigma- 2  0.5 f  0   19.5  22     82ChHaMe.2285
17418.97320000 5.00000000e-03 5.00000000e-03    C_4Sigma- 3  1.5 e  0   19.5  22    X_4Sigma- 3  1.5 e  0   18.5  21     82ChHaMe.2286
17380.47590000 5.00000000e-03 5.00000000e-03    C_4Sigma- 3  1.5 e  0   17.5  20    X_4Sigma- 3  1.5 e  0   18.5  21     82ChHaMe.2287
17380.13120000 5.00000000e-03 5.00000000e-03    C_4Sigma- 2  0.5 f  0   18.5  20    X_4Sigma- 3  1.5 e  0   18.5  21     82ChHaMe.2288
17422.30510000 5.00000000e-03 5.00000000e-03    C_4Sigma- 4  1.5 f  0   18.5  21    X_4Sigma- 4  1.5 f  0   17.5  20     82ChHaMe.2289
17383.77850000 5.00000000e-03 5.00000000e-03    C_4Sigma- 4  1.5 f  0   16.5  19    X_4Sigma- 4  1.5 f  0   17.5  20     82ChHaMe.2290
17418.77450000 1.00000000e-03 1.00000000e-03    C_4Sigma- 1  0.5 e  0   22.5  25    X_4Sigma- 1  0.5 e  0   21.5  24     82ChHaMe.2291
17378.38330000 5.00000000e-03 5.00000000e-03    C_4Sigma- 1  0.5 e  0   20.5  23    X_4Sigma- 1  0.5 e  0   21.5  24     82ChHaMe.2292
17417.16270000 1.00000000e-03 1.00000000e-03    C_4Sigma- 2  0.5 f  0   21.5  24    X_4Sigma- 2  0.5 f  0   20.5  23     82ChHaMe.2293
17376.73820000 1.00000000e-03 1.00000000e-03    C_4Sigma- 2  0.5 f  0   19.5  22    X_4Sigma- 2  0.5 f  0   20.5  23     82ChHaMe.2294
17377.11750000 5.00000000e-03 5.00000000e-03    C_4Sigma- 3  1.5 e  0   18.5  22    X_4Sigma- 2  0.5 f  0   20.5  23     82ChHaMe.2295
17417.87760000 1.00000000e-03 2.38200000e-03    C_4Sigma- 3  1.5 e  0   20.5  23    X_4Sigma- 3  1.5 e  0   19.5  22     82ChHaMe.2296
17377.41190000 1.00000000e-03 1.00000000e-03    C_4Sigma- 3  1.5 e  0   18.5  21    X_4Sigma- 3  1.5 e  0   19.5  22     82ChHaMe.2297
17377.04530000 5.00000000e-03 5.00000000e-03    C_4Sigma- 2  0.5 f  0   19.5  21    X_4Sigma- 3  1.5 e  0   19.5  22     82ChHaMe.2298
17421.25380000 1.00000000e-03 1.00000000e-03    C_4Sigma- 4  1.5 f  0   19.5  22    X_4Sigma- 4  1.5 f  0   18.5  21     82ChHaMe.2299
17380.75960000 1.00000000e-03 1.00000000e-03    C_4Sigma- 4  1.5 f  0   17.5  20    X_4Sigma- 4  1.5 f  0   18.5  21     82ChHaMe.2300
17417.48400000 1.00000000e-03 1.00000000e-03    C_4Sigma- 1  0.5 e  0   23.5  26    X_4Sigma- 1  0.5 e  0   22.5  25     82ChHaMe.2301
17375.12390000 1.00000000e-03 1.00000000e-03    C_4Sigma- 1  0.5 e  0   21.5  24    X_4Sigma- 1  0.5 e  0   22.5  25     82ChHaMe.2302
17415.91170000 1.00000000e-03 6.32220000e-03    C_4Sigma- 2  0.5 f  0   22.5  25    X_4Sigma- 2  0.5 f  0   21.5  24     82ChHaMe.2303
17373.51700000 5.00000000e-03 5.00000000e-03    C_4Sigma- 2  0.5 f  0   20.5  23    X_4Sigma- 2  0.5 f  0   21.5  24     82ChHaMe.2304
17416.67660000 1.00000000e-03 6.20943125e-03    C_4Sigma- 3  1.5 e  0   21.5  24    X_4Sigma- 3  1.5 e  0   20.5  23     82ChHaMe.2305
17374.24070000 1.00000000e-03 1.00000000e-03    C_4Sigma- 3  1.5 e  0   19.5  22    X_4Sigma- 3  1.5 e  0   20.5  23     82ChHaMe.2306
17420.09410000 1.00000000e-03 1.00000000e-03    C_4Sigma- 4  1.5 f  0   20.5  23    X_4Sigma- 4  1.5 f  0   19.5  22     82ChHaMe.2307
17377.63430000 1.00000000e-03 1.00000000e-03    C_4Sigma- 4  1.5 f  0   18.5  21    X_4Sigma- 4  1.5 f  0   19.5  22     82ChHaMe.2308
17416.08900000 1.00000000e-03 1.00000000e-03    C_4Sigma- 1  0.5 e  0   24.5  27    X_4Sigma- 1  0.5 e  0   23.5  26     82ChHaMe.2309
17371.76270000 1.00000000e-03 1.00000000e-03    C_4Sigma- 1  0.5 e  0   22.5  25    X_4Sigma- 1  0.5 e  0   23.5  26     82ChHaMe.2310
17414.55510000 5.00000000e-03 5.00000000e-03    C_4Sigma- 2  0.5 f  0   23.5  26    X_4Sigma- 2  0.5 f  0   22.5  25     82ChHaMe.2311
17370.19210000 1.00000000e-03 1.00000000e-03    C_4Sigma- 2  0.5 f  0   21.5  24    X_4Sigma- 2  0.5 f  0   22.5  25     82ChHaMe.2312
17415.36900000 1.00000000e-03 1.00000000e-03    C_4Sigma- 3  1.5 e  0   22.5  25    X_4Sigma- 3  1.5 e  0   21.5  24     82ChHaMe.2313
17370.97210000 1.00000000e-03 1.00000000e-03    C_4Sigma- 3  1.5 e  0   20.5  23    X_4Sigma- 3  1.5 e  0   21.5  24     82ChHaMe.2314
17418.82400000 1.00000000e-03 6.23740000e-03    C_4Sigma- 4  1.5 f  0   21.5  24    X_4Sigma- 4  1.5 f  0   20.5  23     82ChHaMe.2315
17374.40080000 1.00000000e-03 1.00000000e-03    C_4Sigma- 4  1.5 f  0   19.5  22    X_4Sigma- 4  1.5 f  0   20.5  23     82ChHaMe.2316
17414.58890000 1.00000000e-03 1.00000000e-03    C_4Sigma- 1  0.5 e  0   25.5  28    X_4Sigma- 1  0.5 e  0   24.5  27     82ChHaMe.2317
17368.29360000 1.00000000e-03 1.00000000e-03    C_4Sigma- 1  0.5 e  0   23.5  26    X_4Sigma- 1  0.5 e  0   24.5  27     82ChHaMe.2318
17413.09410000 1.00000000e-03 1.00000000e-03    C_4Sigma- 2  0.5 f  0   24.5  27    X_4Sigma- 2  0.5 f  0   23.5  26     82ChHaMe.2319
17366.75940000 1.00000000e-03 1.00000000e-03    C_4Sigma- 2  0.5 f  0   22.5  25    X_4Sigma- 2  0.5 f  0   23.5  26     82ChHaMe.2320
17413.95700000 1.00000000e-03 1.00000000e-03    C_4Sigma- 3  1.5 e  0   23.5  26    X_4Sigma- 3  1.5 e  0   22.5  25     82ChHaMe.2321
17367.58470000 1.00000000e-03 1.00000000e-03    C_4Sigma- 3  1.5 e  0   21.5  24    X_4Sigma- 3  1.5 e  0   22.5  25     82ChHaMe.2322
17417.43920000 1.00000000e-03 1.00000000e-03    C_4Sigma- 4  1.5 f  0   22.5  25    X_4Sigma- 4  1.5 f  0   21.5  24     82ChHaMe.2323
17371.06520000 1.00000000e-03 1.00000000e-03    C_4Sigma- 4  1.5 f  0   20.5  23    X_4Sigma- 4  1.5 f  0   21.5  24     82ChHaMe.2324
17412.98480000 1.00000000e-03 1.00000000e-03    C_4Sigma- 1  0.5 e  0   26.5  29    X_4Sigma- 1  0.5 e  0   25.5  28     82ChHaMe.2325
17364.72140000 1.00000000e-03 1.00000000e-03    C_4Sigma- 1  0.5 e  0   24.5  27    X_4Sigma- 1  0.5 e  0   25.5  28     82ChHaMe.2326
17411.52720000 1.00000000e-03 1.00000000e-03    C_4Sigma- 2  0.5 f  0   25.5  28    X_4Sigma- 2  0.5 f  0   24.5  27     82ChHaMe.2327
17363.23160000 1.00000000e-03 1.00000000e-03    C_4Sigma- 2  0.5 f  0   23.5  26    X_4Sigma- 2  0.5 f  0   24.5  27     82ChHaMe.2328
17412.44010000 1.00000000e-03 1.00000000e-03    C_4Sigma- 3  1.5 e  0   24.5  27    X_4Sigma- 3  1.5 e  0   23.5  26     82ChHaMe.2329
17364.10640000 1.00000000e-03 1.00000000e-03    C_4Sigma- 3  1.5 e  0   22.5  25    X_4Sigma- 3  1.5 e  0   23.5  26     82ChHaMe.2330
17415.92090000 5.00000000e-03 5.00000000e-03    C_4Sigma- 4  1.5 f  0   23.5  26    X_4Sigma- 4  1.5 f  0   22.5  25     82ChHaMe.2331
17367.60700000 1.00000000e-03 1.00000000e-03    C_4Sigma- 4  1.5 f  0   21.5  24    X_4Sigma- 4  1.5 f  0   22.5  25     82ChHaMe.2332
17411.27440000 1.00000000e-03 1.00000000e-03    C_4Sigma- 1  0.5 e  0   27.5  30    X_4Sigma- 1  0.5 e  0   26.5  29     82ChHaMe.2333
17361.04440000 1.00000000e-03 1.00000000e-03    C_4Sigma- 1  0.5 e  0   25.5  28    X_4Sigma- 1  0.5 e  0   26.5  29     82ChHaMe.2334
17409.85630000 5.00000000e-03 5.00000000e-03    C_4Sigma- 2  0.5 f  0   26.5  29    X_4Sigma- 2  0.5 f  0   25.5  28     82ChHaMe.2335
17359.59620000 1.00000000e-03 1.00000000e-03    C_4Sigma- 2  0.5 f  0   24.5  27    X_4Sigma- 2  0.5 f  0   25.5  28     82ChHaMe.2336
17410.81680000 1.00000000e-03 1.00000000e-03    C_4Sigma- 3  1.5 e  0   25.5  28    X_4Sigma- 3  1.5 e  0   24.5  27     82ChHaMe.2337
17360.51870000 1.00000000e-03 1.00000000e-03    C_4Sigma- 3  1.5 e  0   23.5  26    X_4Sigma- 3  1.5 e  0   24.5  27     82ChHaMe.2338
17414.07900000 1.00000000e-03 1.00000000e-03    C_4Sigma- 4  1.5 f  0   24.5  27    X_4Sigma- 4  1.5 f  0   23.5  26     82ChHaMe.2339
17364.05040000 1.00000000e-03 1.00000000e-03    C_4Sigma- 4  1.5 f  0   22.5  25    X_4Sigma- 4  1.5 f  0   23.5  26     82ChHaMe.2340
17409.46230000 1.00000000e-03 1.00000000e-03    C_4Sigma- 1  0.5 e  0   28.5  31    X_4Sigma- 1  0.5 e  0   27.5  30     82ChHaMe.2341
17357.26320000 1.00000000e-03 1.00000000e-03    C_4Sigma- 1  0.5 e  0   26.5  29    X_4Sigma- 1  0.5 e  0   27.5  30     82ChHaMe.2342
17408.07580000 1.00000000e-03 4.43550000e-03    C_4Sigma- 2  0.5 f  0   27.5  30    X_4Sigma- 2  0.5 f  0   26.5  29     82ChHaMe.2343
17355.85190000 1.00000000e-03 1.00000000e-03    C_4Sigma- 2  0.5 f  0   25.5  28    X_4Sigma- 2  0.5 f  0   26.5  29     82ChHaMe.2344
17409.08870000 1.00000000e-03 1.00000000e-03    C_4Sigma- 3  1.5 e  0   26.5  29    X_4Sigma- 3  1.5 e  0   25.5  28     82ChHaMe.2345
17356.82320000 1.00000000e-03 1.00000000e-03    C_4Sigma- 3  1.5 e  0   24.5  27    X_4Sigma- 3  1.5 e  0   25.5  28     82ChHaMe.2346
17412.88230000 1.00000000e-03 1.00000000e-03    C_4Sigma- 4  1.5 f  0   25.5  28    X_4Sigma- 4  1.5 f  0   24.5  27     82ChHaMe.2347
17360.35670000 1.00000000e-03 1.00000000e-03    C_4Sigma- 4  1.5 f  0   23.5  26    X_4Sigma- 4  1.5 f  0   24.5  27     82ChHaMe.2348
17407.54170000 1.00000000e-03 1.00000000e-03    C_4Sigma- 1  0.5 e  0   29.5  32    X_4Sigma- 1  0.5 e  0   28.5  31     82ChHaMe.2349
17353.37950000 1.00000000e-03 1.00000000e-03    C_4Sigma- 1  0.5 e  0   27.5  30    X_4Sigma- 1  0.5 e  0   28.5  31     82ChHaMe.2350
17406.19340000 1.00000000e-03 1.00000000e-03    C_4Sigma- 2  0.5 f  0   28.5  31    X_4Sigma- 2  0.5 f  0   27.5  30     82ChHaMe.2351
17352.00410000 1.00000000e-03 1.00000000e-03    C_4Sigma- 2  0.5 f  0   26.5  29    X_4Sigma- 2  0.5 f  0   27.5  30     82ChHaMe.2352
17407.25290000 1.00000000e-03 1.00000000e-03    C_4Sigma- 3  1.5 e  0   27.5  30    X_4Sigma- 3  1.5 e  0   26.5  29     82ChHaMe.2353
17353.02460000 1.00000000e-03 1.00000000e-03    C_4Sigma- 3  1.5 e  0   25.5  28    X_4Sigma- 3  1.5 e  0   26.5  29     82ChHaMe.2354
17411.02360000 1.00000000e-03 1.00000000e-03    C_4Sigma- 4  1.5 f  0   26.5  29    X_4Sigma- 4  1.5 f  0   25.5  28     82ChHaMe.2355
17356.33680000 1.00000000e-03 1.00000000e-03    C_4Sigma- 4  1.5 f  0   24.5  27    X_4Sigma- 4  1.5 f  0   25.5  28     82ChHaMe.2356
17357.38080000 5.00000000e-03 5.00000000e-03 C_4Sigma-_PE 4  1.5 f  0   24.5  27    X_4Sigma- 4  1.5 f  0   25.5  28     82ChHaMe.2357
17405.51800000 1.00000000e-03 1.00000000e-03    C_4Sigma- 1  0.5 e  0   30.5  33    X_4Sigma- 1  0.5 e  0   29.5  32     82ChHaMe.2358
17349.39430000 1.00000000e-03 1.00000000e-03    C_4Sigma- 1  0.5 e  0   28.5  31    X_4Sigma- 1  0.5 e  0   29.5  32     82ChHaMe.2359
17404.20500000 1.00000000e-03 1.00000000e-03    C_4Sigma- 2  0.5 f  0   29.5  32    X_4Sigma- 2  0.5 f  0   28.5  31     82ChHaMe.2360
17348.05840000 1.00000000e-03 1.00000000e-03    C_4Sigma- 2  0.5 f  0   27.5  30    X_4Sigma- 2  0.5 f  0   28.5  31     82ChHaMe.2361
17405.31130000 1.00000000e-03 1.00000000e-03    C_4Sigma- 3  1.5 e  0   28.5  31    X_4Sigma- 3  1.5 e  0   27.5  30     82ChHaMe.2362
17349.12350000 1.00000000e-03 1.00000000e-03    C_4Sigma- 3  1.5 e  0   26.5  29    X_4Sigma- 3  1.5 e  0   27.5  30     82ChHaMe.2363
17409.10330000 1.00000000e-03 1.00000000e-03    C_4Sigma- 4  1.5 f  0   27.5  30    X_4Sigma- 4  1.5 f  0   26.5  29     82ChHaMe.2364
17352.96680000 1.00000000e-03 1.00000000e-03    C_4Sigma- 4  1.5 f  0   25.5  28    X_4Sigma- 4  1.5 f  0   26.5  29     82ChHaMe.2365
17403.38880000 5.00000000e-03 5.00000000e-03    C_4Sigma- 1  0.5 e  0   31.5  34    X_4Sigma- 1  0.5 e  0   30.5  33     82ChHaMe.2366
17345.30020000 1.00000000e-03 1.00000000e-03    C_4Sigma- 1  0.5 e  0   29.5  32    X_4Sigma- 1  0.5 e  0   30.5  33     82ChHaMe.2367
17402.11150000 1.00000000e-03 1.00000000e-03    C_4Sigma- 2  0.5 f  0   30.5  33    X_4Sigma- 2  0.5 f  0   29.5  32     82ChHaMe.2368
17343.99580000 1.00000000e-03 1.00000000e-03    C_4Sigma- 2  0.5 f  0   28.5  31    X_4Sigma- 2  0.5 f  0   29.5  32     82ChHaMe.2369
17403.26520000 5.00000000e-03 5.00000000e-03    C_4Sigma- 3  1.5 e  0   29.5  32    X_4Sigma- 3  1.5 e  0   28.5  31     82ChHaMe.2370
17345.11250000 1.00000000e-03 1.00000000e-03    C_4Sigma- 3  1.5 e  0   27.5  30    X_4Sigma- 3  1.5 e  0   28.5  31     82ChHaMe.2371
17407.08500000 1.00000000e-03 1.00000000e-03    C_4Sigma- 4  1.5 f  0   28.5  31    X_4Sigma- 4  1.5 f  0   27.5  30     82ChHaMe.2372
17348.93480000 1.00000000e-03 1.00000000e-03    C_4Sigma- 4  1.5 f  0   26.5  29    X_4Sigma- 4  1.5 f  0   27.5  30     82ChHaMe.2373
17401.15350000 1.00000000e-03 1.00000000e-03    C_4Sigma- 1  0.5 e  0   32.5  35    X_4Sigma- 1  0.5 e  0   31.5  34     82ChHaMe.2374
17341.10430000 1.00000000e-03 1.00000000e-03    C_4Sigma- 1  0.5 e  0   30.5  33    X_4Sigma- 1  0.5 e  0   31.5  34     82ChHaMe.2375
17399.91290000 1.00000000e-03 1.00000000e-03    C_4Sigma- 2  0.5 f  0   31.5  34    X_4Sigma- 2  0.5 f  0   30.5  33     82ChHaMe.2376
17339.83820000 1.00000000e-03 1.00000000e-03    C_4Sigma- 2  0.5 f  0   29.5  32    X_4Sigma- 2  0.5 f  0   30.5  33     82ChHaMe.2377
17401.11080000 1.00000000e-03 1.00000000e-03    C_4Sigma- 3  1.5 e  0   30.5  33    X_4Sigma- 3  1.5 e  0   29.5  32     82ChHaMe.2378
17340.99910000 1.00000000e-03 1.00000000e-03    C_4Sigma- 3  1.5 e  0   28.5  31    X_4Sigma- 3  1.5 e  0   29.5  32     82ChHaMe.2379
17404.96830000 1.00000000e-03 1.00000000e-03    C_4Sigma- 4  1.5 f  0   29.5  32    X_4Sigma- 4  1.5 f  0   28.5  31     82ChHaMe.2380
17344.84010000 1.00000000e-03 1.00000000e-03    C_4Sigma- 4  1.5 f  0   27.5  30    X_4Sigma- 4  1.5 f  0   28.5  31     82ChHaMe.2381
17398.81800000 5.00000000e-03 5.00000000e-03    C_4Sigma- 1  0.5 e  0   33.5  36    X_4Sigma- 1  0.5 e  0   32.5  35     82ChHaMe.2382
17336.80290000 1.00000000e-03 1.00000000e-03    C_4Sigma- 1  0.5 e  0   31.5  34    X_4Sigma- 1  0.5 e  0   32.5  35     82ChHaMe.2383
17397.61060000 1.00000000e-03 1.00000000e-03    C_4Sigma- 2  0.5 f  0   32.5  35    X_4Sigma- 2  0.5 f  0   31.5  34     82ChHaMe.2384
17335.57190000 1.00000000e-03 1.00000000e-03    C_4Sigma- 2  0.5 f  0   30.5  33    X_4Sigma- 2  0.5 f  0   31.5  34     82ChHaMe.2385
17398.85330000 1.00000000e-03 1.00000000e-03    C_4Sigma- 3  1.5 e  0   31.5  34    X_4Sigma- 3  1.5 e  0   30.5  33     82ChHaMe.2386
17336.77960000 1.00000000e-03 1.00000000e-03    C_4Sigma- 3  1.5 e  0   29.5  32    X_4Sigma- 3  1.5 e  0   30.5  33     82ChHaMe.2387
17402.74400000 1.00000000e-03 1.00000000e-03    C_4Sigma- 4  1.5 f  0   30.5  33    X_4Sigma- 4  1.5 f  0   29.5  32     82ChHaMe.2388
17340.64990000 1.00000000e-03 1.00000000e-03    C_4Sigma- 4  1.5 f  0   28.5  31    X_4Sigma- 4  1.5 f  0   29.5  32     82ChHaMe.2389
17396.37650000 5.00000000e-03 5.00000000e-03    C_4Sigma- 1  0.5 e  0   34.5  37    X_4Sigma- 1  0.5 e  0   33.5  36     82ChHaMe.2390
17395.19840000 1.00000000e-03 1.00000000e-03    C_4Sigma- 2  0.5 f  0   33.5  36    X_4Sigma- 2  0.5 f  0   32.5  35     82ChHaMe.2391
17396.48790000 5.00000000e-03 5.00000000e-03    C_4Sigma- 3  1.5 e  0   32.5  35    X_4Sigma- 3  1.5 e  0   31.5  34     82ChHaMe.2392
17400.41920000 1.00000000e-03 1.00000000e-03    C_4Sigma- 4  1.5 f  0   31.5  34    X_4Sigma- 4  1.5 f  0   30.5  33     82ChHaMe.2393
17336.36050000 1.00000000e-03 1.00000000e-03    C_4Sigma- 4  1.5 f  0   29.5  32    X_4Sigma- 4  1.5 f  0   30.5  33     82ChHaMe.2394
17393.82780000 1.00000000e-03 1.00000000e-03    C_4Sigma- 1  0.5 e  0   35.5  38    X_4Sigma- 1  0.5 e  0   34.5  37     82ChHaMe.2395
17327.89470000 1.00000000e-03 1.00000000e-03    C_4Sigma- 1  0.5 e  0   33.5  36    X_4Sigma- 1  0.5 e  0   34.5  37     82ChHaMe.2396
17392.68480000 1.00000000e-03 2.72900000e-03    C_4Sigma- 2  0.5 f  0   34.5  37    X_4Sigma- 2  0.5 f  0   33.5  36     82ChHaMe.2397
17326.73110000 1.00000000e-03 1.00000000e-03    C_4Sigma- 2  0.5 f  0   32.5  35    X_4Sigma- 2  0.5 f  0   33.5  36     82ChHaMe.2398
17394.01900000 1.00000000e-03 1.00000000e-03    C_4Sigma- 3  1.5 e  0   33.5  36    X_4Sigma- 3  1.5 e  0   32.5  35     82ChHaMe.2399
17328.02980000 1.00000000e-03 1.00000000e-03    C_4Sigma- 3  1.5 e  0   31.5  34    X_4Sigma- 3  1.5 e  0   32.5  35     82ChHaMe.2400
17397.98850000 1.00000000e-03 1.00000000e-03    C_4Sigma- 4  1.5 f  0   32.5  35    X_4Sigma- 4  1.5 f  0   31.5  34     82ChHaMe.2401
17391.19700000 1.00000000e-03 1.00000000e-03    C_4Sigma- 1  0.5 e  0   36.5  39    X_4Sigma- 1  0.5 e  0   35.5  38     82ChHaMe.2402
17323.28400000 1.00000000e-03 1.00000000e-03    C_4Sigma- 1  0.5 e  0   34.5  37    X_4Sigma- 1  0.5 e  0   35.5  38     82ChHaMe.2403
17390.06410000 1.00000000e-03 9.09130000e-03    C_4Sigma- 2  0.5 f  0   35.5  38    X_4Sigma- 2  0.5 f  0   34.5  37     82ChHaMe.2404
17322.15470000 1.00000000e-03 1.00000000e-03    C_4Sigma- 2  0.5 f  0   33.5  36    X_4Sigma- 2  0.5 f  0   34.5  37     82ChHaMe.2405
17391.44190000 1.00000000e-03 1.00000000e-03    C_4Sigma- 3  1.5 e  0   34.5  37    X_4Sigma- 3  1.5 e  0   33.5  36     82ChHaMe.2406
17323.49610000 1.00000000e-03 1.00000000e-03    C_4Sigma- 3  1.5 e  0   32.5  35    X_4Sigma- 3  1.5 e  0   33.5  36     82ChHaMe.2407
17395.45030000 1.00000000e-03 1.00000000e-03    C_4Sigma- 4  1.5 f  0   33.5  36    X_4Sigma- 4  1.5 f  0   32.5  35     82ChHaMe.2408
17327.47600000 1.00000000e-03 1.00000000e-03    C_4Sigma- 4  1.5 f  0   31.5  34    X_4Sigma- 4  1.5 f  0   32.5  35     82ChHaMe.2409
17388.37930000 1.00000000e-03 1.00000000e-03    C_4Sigma- 1  0.5 e  0   37.5  40    X_4Sigma- 1  0.5 e  0   36.5  39     82ChHaMe.2410
17318.57230000 1.00000000e-03 1.00000000e-03    C_4Sigma- 1  0.5 e  0   35.5  38    X_4Sigma- 1  0.5 e  0   36.5  39     82ChHaMe.2411
17387.35350000 1.00000000e-03 1.00000000e-03    C_4Sigma- 2  0.5 f  0   36.5  39    X_4Sigma- 2  0.5 f  0   35.5  38     82ChHaMe.2412
17317.46900000 1.00000000e-03 1.00000000e-03    C_4Sigma- 2  0.5 f  0   34.5  37    X_4Sigma- 2  0.5 f  0   35.5  38     82ChHaMe.2413
17388.75830000 1.00000000e-03 1.00000000e-03    C_4Sigma- 3  1.5 e  0   35.5  38    X_4Sigma- 3  1.5 e  0   34.5  37     82ChHaMe.2414
17318.85890000 1.00000000e-03 1.00000000e-03    C_4Sigma- 3  1.5 e  0   33.5  36    X_4Sigma- 3  1.5 e  0   34.5  37     82ChHaMe.2415
17392.80750000 1.00000000e-03 7.24900000e-03    C_4Sigma- 4  1.5 f  0   34.5  37    X_4Sigma- 4  1.5 f  0   33.5  36     82ChHaMe.2416
17322.87590000 1.00000000e-03 1.00000000e-03    C_4Sigma- 4  1.5 f  0   32.5  35    X_4Sigma- 4  1.5 f  0   33.5  36     82ChHaMe.2417
17385.51160000 1.00000000e-03 1.00000000e-03    C_4Sigma- 1  0.5 e  0   38.5  41    X_4Sigma- 1  0.5 e  0   37.5  40     82ChHaMe.2418
17313.78010000 1.00000000e-03 1.00000000e-03    C_4Sigma- 1  0.5 e  0   36.5  39    X_4Sigma- 1  0.5 e  0   37.5  40     82ChHaMe.2419
17384.49660000 1.00000000e-03 1.00000000e-03    C_4Sigma- 2  0.5 f  0   37.5  40    X_4Sigma- 2  0.5 f  0   36.5  39     82ChHaMe.2420
17312.69430000 1.00000000e-03 1.00000000e-03    C_4Sigma- 2  0.5 f  0   35.5  38    X_4Sigma- 2  0.5 f  0   36.5  39     82ChHaMe.2421
17385.96870000 1.00000000e-03 1.00000000e-03    C_4Sigma- 3  1.5 e  0   36.5  39    X_4Sigma- 3  1.5 e  0   35.5  38     82ChHaMe.2422
17314.12250000 1.00000000e-03 1.00000000e-03    C_4Sigma- 3  1.5 e  0   34.5  37    X_4Sigma- 3  1.5 e  0   35.5  38     82ChHaMe.2423
17390.05720000 1.00000000e-03 1.00000000e-03    C_4Sigma- 4  1.5 f  0   35.5  38    X_4Sigma- 4  1.5 f  0   34.5  37     82ChHaMe.2424
17318.17090000 5.00000000e-03 5.00000000e-03    C_4Sigma- 4  1.5 f  0   33.5  36    X_4Sigma- 4  1.5 f  0   34.5  37     82ChHaMe.2425
17382.57660000 1.00000000e-03 1.00000000e-03    C_4Sigma- 1  0.5 e  0   39.5  42    X_4Sigma- 1  0.5 e  0   38.5  41     82ChHaMe.2426
17308.79270000 1.00000000e-03 1.00000000e-03    C_4Sigma- 1  0.5 e  0   37.5  40    X_4Sigma- 1  0.5 e  0   38.5  41     82ChHaMe.2427
17381.57580000 1.00000000e-03 1.00000000e-03    C_4Sigma- 2  0.5 f  0   38.5  41    X_4Sigma- 2  0.5 f  0   37.5  40     82ChHaMe.2428
17307.81000000 1.00000000e-03 1.00000000e-03    C_4Sigma- 2  0.5 f  0   36.5  39    X_4Sigma- 2  0.5 f  0   37.5  40     82ChHaMe.2429
17383.07400000 1.00000000e-03 1.00000000e-03    C_4Sigma- 3  1.5 e  0   37.5  40    X_4Sigma- 3  1.5 e  0   36.5  39     82ChHaMe.2430
17309.26900000 1.00000000e-03 1.00000000e-03    C_4Sigma- 3  1.5 e  0   35.5  38    X_4Sigma- 3  1.5 e  0   36.5  39     82ChHaMe.2431
17387.20240000 1.00000000e-03 1.00000000e-03    C_4Sigma- 4  1.5 f  0   36.5  39    X_4Sigma- 4  1.5 f  0   35.5  38     82ChHaMe.2432
17313.36970000 1.00000000e-03 1.00000000e-03    C_4Sigma- 4  1.5 f  0   34.5  37    X_4Sigma- 4  1.5 f  0   35.5  38     82ChHaMe.2433
17379.50870000 1.00000000e-03 1.00000000e-03    C_4Sigma- 1  0.5 e  0   40.5  43    X_4Sigma- 1  0.5 e  0   39.5  42     82ChHaMe.2434
17303.75750000 1.00000000e-03 1.00000000e-03    C_4Sigma- 1  0.5 e  0   38.5  41    X_4Sigma- 1  0.5 e  0   39.5  42     82ChHaMe.2435
17378.52070000 1.00000000e-03 1.00000000e-03    C_4Sigma- 2  0.5 f  0   39.5  42    X_4Sigma- 2  0.5 f  0   38.5  41     82ChHaMe.2436
17302.78950000 1.00000000e-03 1.00000000e-03    C_4Sigma- 2  0.5 f  0   37.5  40    X_4Sigma- 2  0.5 f  0   38.5  41     82ChHaMe.2437
17380.07010000 1.00000000e-03 1.00000000e-03    C_4Sigma- 3  1.5 e  0   38.5  41    X_4Sigma- 3  1.5 e  0   37.5  40     82ChHaMe.2438
17304.31050000 1.00000000e-03 1.00000000e-03    C_4Sigma- 3  1.5 e  0   36.5  39    X_4Sigma- 3  1.5 e  0   37.5  40     82ChHaMe.2439
17384.24340000 1.00000000e-03 1.00000000e-03    C_4Sigma- 4  1.5 f  0   37.5  40    X_4Sigma- 4  1.5 f  0   36.5  39     82ChHaMe.2440
17308.44800000 1.00000000e-03 1.00000000e-03    C_4Sigma- 4  1.5 f  0   35.5  38    X_4Sigma- 4  1.5 f  0   36.5  39     82ChHaMe.2441
17376.33840000 1.00000000e-03 1.00000000e-03    C_4Sigma- 1  0.5 e  0   41.5  44    X_4Sigma- 1  0.5 e  0   40.5  43     82ChHaMe.2442
17298.65880000 1.00000000e-03 1.00000000e-03    C_4Sigma- 1  0.5 e  0   39.5  42    X_4Sigma- 1  0.5 e  0   40.5  43     82ChHaMe.2443
17375.37250000 1.00000000e-03 1.00000000e-03    C_4Sigma- 2  0.5 f  0   40.5  43    X_4Sigma- 2  0.5 f  0   39.5  42     82ChHaMe.2444
17297.68860000 1.00000000e-03 1.00000000e-03    C_4Sigma- 2  0.5 f  0   38.5  41    X_4Sigma- 2  0.5 f  0   39.5  42     82ChHaMe.2445
17376.95960000 1.00000000e-03 1.00000000e-03    C_4Sigma- 3  1.5 e  0   39.5  42    X_4Sigma- 3  1.5 e  0   38.5  41     82ChHaMe.2446
17299.25400000 1.00000000e-03 1.00000000e-03    C_4Sigma- 3  1.5 e  0   37.5  40    X_4Sigma- 3  1.5 e  0   38.5  41     82ChHaMe.2447
17381.17580000 1.00000000e-03 1.00000000e-03    C_4Sigma- 4  1.5 f  0   38.5  41    X_4Sigma- 4  1.5 f  0   37.5  40     82ChHaMe.2448
17303.43210000 5.00000000e-03 5.00000000e-03    C_4Sigma- 4  1.5 f  0   36.5  39    X_4Sigma- 4  1.5 f  0   37.5  40     82ChHaMe.2449
17373.06100000 1.00000000e-03 1.00000000e-03    C_4Sigma- 1  0.5 e  0   42.5  45    X_4Sigma- 1  0.5 e  0   41.5  44     82ChHaMe.2450
17293.43070000 1.00000000e-03 1.00000000e-03    C_4Sigma- 1  0.5 e  0   40.5  43    X_4Sigma- 1  0.5 e  0   41.5  44     82ChHaMe.2451
17372.11940000 1.00000000e-03 1.00000000e-03    C_4Sigma- 2  0.5 f  0   41.5  44    X_4Sigma- 2  0.5 f  0   40.5  43     82ChHaMe.2452
17292.48460000 1.00000000e-03 1.00000000e-03    C_4Sigma- 2  0.5 f  0   39.5  42    X_4Sigma- 2  0.5 f  0   40.5  43     82ChHaMe.2453
17373.73670000 1.00000000e-03 1.00000000e-03    C_4Sigma- 3  1.5 e  0   40.5  43    X_4Sigma- 3  1.5 e  0   39.5  42     82ChHaMe.2454
17294.08770000 1.00000000e-03 1.00000000e-03    C_4Sigma- 3  1.5 e  0   38.5  41    X_4Sigma- 3  1.5 e  0   39.5  42     82ChHaMe.2455
17378.00390000 5.00000000e-03 5.00000000e-03    C_4Sigma- 4  1.5 f  0   39.5  42    X_4Sigma- 4  1.5 f  0   38.5  41     82ChHaMe.2456
17298.30580000 1.00000000e-03 1.00000000e-03    C_4Sigma- 4  1.5 f  0   37.5  40    X_4Sigma- 4  1.5 f  0   38.5  41     82ChHaMe.2457
17369.68150000 1.00000000e-03 1.00000000e-03    C_4Sigma- 1  0.5 e  0   43.5  46    X_4Sigma- 1  0.5 e  0   42.5  45     82ChHaMe.2458
17288.09740000 1.00000000e-03 1.00000000e-03    C_4Sigma- 1  0.5 e  0   41.5  44    X_4Sigma- 1  0.5 e  0   42.5  45     82ChHaMe.2459
17368.75790000 1.00000000e-03 1.00000000e-03    C_4Sigma- 2  0.5 f  0   42.5  45    X_4Sigma- 2  0.5 f  0   41.5  44     82ChHaMe.2460
17370.40270000 1.00000000e-03 1.00000000e-03    C_4Sigma- 3  1.5 e  0   41.5  44    X_4Sigma- 3  1.5 e  0   40.5  43     82ChHaMe.2461
17288.81560000 1.00000000e-03 1.00000000e-03    C_4Sigma- 3  1.5 e  0   39.5  42    X_4Sigma- 3  1.5 e  0   40.5  43     82ChHaMe.2462
17374.72260000 1.00000000e-03 1.00000000e-03    C_4Sigma- 4  1.5 f  0   40.5  43    X_4Sigma- 4  1.5 f  0   39.5  42     82ChHaMe.2463
17293.07940000 1.00000000e-03 1.00000000e-03    C_4Sigma- 4  1.5 f  0   38.5  41    X_4Sigma- 4  1.5 f  0   39.5  42     82ChHaMe.2464
17365.29150000 1.00000000e-03 1.00000000e-03    C_4Sigma- 2  0.5 f  0   43.5  46    X_4Sigma- 2  0.5 f  0   42.5  45     82ChHaMe.2465
17366.92630000 5.00000000e-03 5.00000000e-03    C_4Sigma- 3  1.5 e  0   42.5  45    X_4Sigma- 3  1.5 e  0   41.5  44     82ChHaMe.2466
17371.34230000 1.00000000e-03 1.00000000e-03    C_4Sigma- 4  1.5 f  0   41.5  44    X_4Sigma- 4  1.5 f  0   40.5  43     82ChHaMe.2467
17361.71730000 5.00000000e-03 5.00000000e-03    C_4Sigma- 2  0.5 f  0   44.5  47    X_4Sigma- 2  0.5 f  0   43.5  46     82ChHaMe.2468
17364.24920000 5.00000000e-03 5.00000000e-03    C_4Sigma- 4  1.5 f  0   43.5  46    X_4Sigma- 4  1.5 f  0   42.5  45     82ChHaMe.2469
17356.38600000 1.00000000e-03 1.00000000e-03    C_4Sigma- 3  1.5 e  0   45.5  48    X_4Sigma- 3  1.5 e  0   44.5  47     82ChHaMe.2470
17360.54970000 5.00000000e-03 5.00000000e-03    C_4Sigma- 4  1.5 f  0   44.5  47    X_4Sigma- 4  1.5 f  0   43.5  46     82ChHaMe.2471
17352.44200000 5.00000000e-03 5.00000000e-03    C_4Sigma- 3  1.5 e  0   46.5  49    X_4Sigma- 3  1.5 e  0   45.5  48     82ChHaMe.2472
17356.62710000 5.00000000e-03 5.00000000e-03    C_4Sigma- 4  1.5 f  0   45.5  48    X_4Sigma- 4  1.5 f  0   44.5  47     82ChHaMe.2473
17348.45670000 5.00000000e-03 5.00000000e-03    C_4Sigma- 3  1.5 e  0   47.5  50    X_4Sigma- 3  1.5 e  0   46.5  49     82ChHaMe.2474
17352.82030000 5.00000000e-03 5.00000000e-03    C_4Sigma- 4  1.5 f  0   46.5  49    X_4Sigma- 4  1.5 f  0   45.5  48     82ChHaMe.2475
17348.80220000 1.00000000e-03 1.00000000e-03    C_4Sigma- 4  1.5 f  0   47.5  50    X_4Sigma- 4  1.5 f  0   46.5  49     82ChHaMe.2476
17422.39600000 1.00000000e-03 1.00000000e-03    C_4Sigma- 1  0.5 e  0    1.5   5    X_4Sigma- 1  0.5 e  0    0.5   4     82ChHaMe.2477
17424.61610000 1.00000000e-03 1.00000000e-03    C_4Sigma- 2  0.5 f  0    0.5   4    X_4Sigma- 1  0.5 e  0    0.5   4     82ChHaMe.2478
17424.58470000 5.00000000e-03 5.00000000e-03    C_4Sigma- 2  0.5 f  0    0.5   3    X_4Sigma- 1  0.5 e  0    0.5   4     82ChHaMe.2479
17422.27350000 1.00000000e-03 1.00000000e-03    C_4Sigma- 1  0.5 e  0    0.5   4    X_4Sigma- 1  0.5 e  0    1.5   5     82ChHaMe.2480
17422.92940000 1.00000000e-03 1.00000000e-03    C_4Sigma- 2  0.5 f  0    1.5   5    X_4Sigma- 2  0.5 f  0    0.5   4     82ChHaMe.2481
17420.55070000 1.00000000e-03 1.00000000e-03    C_4Sigma- 1  0.5 e  0    0.5   4    X_4Sigma- 2  0.5 f  0    0.5   4     82ChHaMe.2482
17420.61160000 1.00000000e-03 1.00000000e-03    C_4Sigma- 1  0.5 e  0    0.5   3    X_4Sigma- 2  0.5 f  0    0.5   4     82ChHaMe.2483
17423.65890000 1.00000000e-03 1.00000000e-03    C_4Sigma- 1  0.5 e  0    3.5   7    X_4Sigma- 1  0.5 e  0    2.5   6     82ChHaMe.2484
17420.81770000 5.00000000e-03 5.00000000e-03    C_4Sigma- 1  0.5 e  0    1.5   5    X_4Sigma- 1  0.5 e  0    2.5   6     82ChHaMe.2485
17422.67180000 1.00000000e-03 1.00000000e-03    C_4Sigma- 2  0.5 f  0    2.5   6    X_4Sigma- 2  0.5 f  0    1.5   5     82ChHaMe.2486
17420.44200000 1.00000000e-03 1.00000000e-03    C_4Sigma- 2  0.5 f  0    0.5   4    X_4Sigma- 2  0.5 f  0    1.5   5     82ChHaMe.2487
17424.25400000 1.00000000e-03 1.00000000e-03    C_4Sigma- 1  0.5 e  0    4.5   8    X_4Sigma- 1  0.5 e  0    3.5   7     82ChHaMe.2488
17419.40760000 1.00000000e-03 1.00000000e-03    C_4Sigma- 1  0.5 e  0    2.5   6    X_4Sigma- 1  0.5 e  0    3.5   7     82ChHaMe.2489
17422.76050000 1.00000000e-03 1.00000000e-03    C_4Sigma- 2  0.5 f  0    3.5   7    X_4Sigma- 2  0.5 f  0    2.5   6     82ChHaMe.2490
17417.93240000 1.00000000e-03 1.00000000e-03    C_4Sigma- 2  0.5 f  0    1.5   5    X_4Sigma- 2  0.5 f  0    2.5   6     82ChHaMe.2491
17420.70840000 1.00000000e-03 1.00000000e-03    C_4Sigma- 3  1.5 e  0    2.5   6    X_4Sigma- 3  1.5 e  0    1.5   5     82ChHaMe.2492
17419.21240000 1.00000000e-03 1.00000000e-03    C_4Sigma- 4  1.5 f  0    1.5   5    X_4Sigma- 3  1.5 e  0    1.5   5     82ChHaMe.2493
17424.77950000 1.00000000e-03 1.00000000e-03    C_4Sigma- 1  0.5 e  0    5.5   9    X_4Sigma- 1  0.5 e  0    4.5   8     82ChHaMe.2494
17417.94510000 1.00000000e-03 1.00000000e-03    C_4Sigma- 1  0.5 e  0    3.5   7    X_4Sigma- 1  0.5 e  0    4.5   8     82ChHaMe.2495
17423.03140000 1.00000000e-03 1.00000000e-03    C_4Sigma- 2  0.5 f  0    4.5   8    X_4Sigma- 2  0.5 f  0    3.5   7     82ChHaMe.2496
17416.17960000 1.00000000e-03 1.00000000e-03    C_4Sigma- 2  0.5 f  0    2.5   6    X_4Sigma- 2  0.5 f  0    3.5   7     82ChHaMe.2497
17421.59350000 5.00000000e-03 5.00000000e-03    C_4Sigma- 3  1.5 e  0    3.5   7    X_4Sigma- 3  1.5 e  0    2.5   6     82ChHaMe.2498
17414.59500000 5.00000000e-03 5.00000000e-03    C_4Sigma- 3  1.5 e  0    1.5   5    X_4Sigma- 3  1.5 e  0    2.5   6     82ChHaMe.2499
17423.02180000 5.00000000e-03 5.00000000e-03    C_4Sigma- 4  1.5 f  0    2.5   6    X_4Sigma- 4  1.5 f  0    1.5   5     82ChHaMe.2500
17417.44420000 1.00000000e-03 1.00000000e-03    C_4Sigma- 3  1.5 e  0    1.5   5    X_4Sigma- 4  1.5 f  0    1.5   5     82ChHaMe.2501
17425.22150000 1.00000000e-03 1.00000000e-03    C_4Sigma- 1  0.5 e  0    6.5  10    X_4Sigma- 1  0.5 e  0    5.5   9     82ChHaMe.2502
17416.40530000 1.00000000e-03 1.00000000e-03    C_4Sigma- 1  0.5 e  0    4.5   8    X_4Sigma- 1  0.5 e  0    5.5   9     82ChHaMe.2503
17423.35040000 5.00000000e-03 5.00000000e-03    C_4Sigma- 2  0.5 f  0    5.5   9    X_4Sigma- 2  0.5 f  0    4.5   8     82ChHaMe.2504
17414.50590000 1.00000000e-03 1.00000000e-03    C_4Sigma- 2  0.5 f  0    3.5   7    X_4Sigma- 2  0.5 f  0    4.5   8     82ChHaMe.2505
17422.35340000 1.00000000e-03 1.00000000e-03    C_4Sigma- 3  1.5 e  0    4.5   8    X_4Sigma- 3  1.5 e  0    3.5   7     82ChHaMe.2506
17413.37130000 1.00000000e-03 1.00000000e-03    C_4Sigma- 3  1.5 e  0    2.5   6    X_4Sigma- 3  1.5 e  0    3.5   7     82ChHaMe.2507
17413.48500000 1.00000000e-03 1.00000000e-03    C_4Sigma- 2  0.5 f  0    3.5   6    X_4Sigma- 3  1.5 e  0    3.5   7     82ChHaMe.2508
17413.46140000 1.00000000e-03 1.00000000e-03    C_4Sigma- 2  0.5 f  0    3.5   7    X_4Sigma- 3  1.5 e  0    3.5   7     82ChHaMe.2509
17424.35270000 1.00000000e-03 1.00000000e-03    C_4Sigma- 4  1.5 f  0    3.5   7    X_4Sigma- 4  1.5 f  0    2.5   6     82ChHaMe.2510
17415.30160000 1.00000000e-03 1.00000000e-03    C_4Sigma- 4  1.5 f  0    1.5   5    X_4Sigma- 4  1.5 f  0    2.5   6     82ChHaMe.2511
17425.57380000 1.00000000e-03 1.00000000e-03    C_4Sigma- 1  0.5 e  0    7.5  11    X_4Sigma- 1  0.5 e  0    6.5  10     82ChHaMe.2512
17414.77810000 1.00000000e-03 1.00000000e-03    C_4Sigma- 1  0.5 e  0    5.5   9    X_4Sigma- 1  0.5 e  0    6.5  10     82ChHaMe.2513
17423.64630000 1.00000000e-03 1.00000000e-03    C_4Sigma- 2  0.5 f  0    6.5  10    X_4Sigma- 2  0.5 f  0    5.5   9     82ChHaMe.2514
17412.81900000 1.00000000e-03 1.00000000e-03    C_4Sigma- 2  0.5 f  0    4.5   8    X_4Sigma- 2  0.5 f  0    5.5   9     82ChHaMe.2515
17422.91530000 1.00000000e-03 1.00000000e-03    C_4Sigma- 3  1.5 e  0    5.5   9    X_4Sigma- 3  1.5 e  0    4.5   8     82ChHaMe.2516
17422.83830000 1.00000000e-03 1.00000000e-03    C_4Sigma- 2  0.5 f  0    6.5   9    X_4Sigma- 3  1.5 e  0    4.5   8     82ChHaMe.2517
17411.97690000 5.00000000e-03 5.00000000e-03    C_4Sigma- 3  1.5 e  0    3.5   7    X_4Sigma- 3  1.5 e  0    4.5   8     82ChHaMe.2518
17412.04530000 1.00000000e-03 1.00000000e-03    C_4Sigma- 2  0.5 f  0    4.5   7    X_4Sigma- 3  1.5 e  0    4.5   8     82ChHaMe.2519
17425.27540000 1.00000000e-03 1.00000000e-03    C_4Sigma- 4  1.5 f  0    4.5   8    X_4Sigma- 4  1.5 f  0    3.5   7     82ChHaMe.2520
17414.30450000 1.00000000e-03 1.00000000e-03    C_4Sigma- 4  1.5 f  0    2.5   6    X_4Sigma- 4  1.5 f  0    3.5   7     82ChHaMe.2521
17425.83000000 1.00000000e-03 1.00000000e-03    C_4Sigma- 1  0.5 e  0    8.5  12    X_4Sigma- 1  0.5 e  0    7.5  11     82ChHaMe.2522
17413.05740000 1.00000000e-03 1.00000000e-03    C_4Sigma- 1  0.5 e  0    6.5  10    X_4Sigma- 1  0.5 e  0    7.5  11     82ChHaMe.2523
17423.88190000 5.00000000e-03 5.00000000e-03    C_4Sigma- 2  0.5 f  0    7.5  11    X_4Sigma- 2  0.5 f  0    6.5  10     82ChHaMe.2524
17411.07560000 1.00000000e-03 1.00000000e-03    C_4Sigma- 2  0.5 f  0    5.5   9    X_4Sigma- 2  0.5 f  0    6.5  10     82ChHaMe.2525
17410.49580000 5.00000000e-03 5.00000000e-03    C_4Sigma- 3  1.5 e  0    4.5   8    X_4Sigma- 3  1.5 e  0    5.5   9     82ChHaMe.2526
17410.43550000 1.00000000e-03 1.00000000e-03    C_4Sigma- 2  0.5 f  0    5.5   8    X_4Sigma- 3  1.5 e  0    5.5   9     82ChHaMe.2527
17425.93130000 5.00000000e-03 5.00000000e-03    C_4Sigma- 4  1.5 f  0    5.5   9    X_4Sigma- 4  1.5 f  0    4.5   8     82ChHaMe.2528
17413.00900000 1.00000000e-03 1.00000000e-03    C_4Sigma- 4  1.5 f  0    3.5   7    X_4Sigma- 4  1.5 f  0    4.5   8     82ChHaMe.2529
17425.98900000 1.00000000e-03 1.00000000e-03    C_4Sigma- 1  0.5 e  0    9.5  13    X_4Sigma- 1  0.5 e  0    8.5  12     82ChHaMe.2530
17411.24020000 1.00000000e-03 1.00000000e-03    C_4Sigma- 1  0.5 e  0    7.5  11    X_4Sigma- 1  0.5 e  0    8.5  12     82ChHaMe.2531
17424.03960000 1.00000000e-03 1.00000000e-03    C_4Sigma- 2  0.5 f  0    8.5  12    X_4Sigma- 2  0.5 f  0    7.5  11     82ChHaMe.2532
17409.25710000 1.00000000e-03 1.00000000e-03    C_4Sigma- 2  0.5 f  0    6.5  10    X_4Sigma- 2  0.5 f  0    7.5  11     82ChHaMe.2533
17423.67740000 1.00000000e-03 1.00000000e-03    C_4Sigma- 3  1.5 e  0    7.5  11    X_4Sigma- 3  1.5 e  0    6.5  10     82ChHaMe.2534
17408.83860000 5.00000000e-03 5.00000000e-03    C_4Sigma- 3  1.5 e  0    5.5   9    X_4Sigma- 3  1.5 e  0    6.5  10     82ChHaMe.2535
17408.76180000 1.00000000e-03 1.00000000e-03    C_4Sigma- 2  0.5 f  0    6.5   9    X_4Sigma- 3  1.5 e  0    6.5  10     82ChHaMe.2536
17426.39860000 5.00000000e-03 5.00000000e-03    C_4Sigma- 4  1.5 f  0    6.5  10    X_4Sigma- 4  1.5 f  0    5.5   9     82ChHaMe.2537
17411.51200000 1.00000000e-03 1.00000000e-03    C_4Sigma- 4  1.5 f  0    4.5   8    X_4Sigma- 4  1.5 f  0    5.5   9     82ChHaMe.2538
17426.04710000 1.00000000e-03 1.00000000e-03    C_4Sigma- 1  0.5 e  0   10.5  14    X_4Sigma- 1  0.5 e  0    9.5  13     82ChHaMe.2539
17409.32400000 1.00000000e-03 1.00000000e-03    C_4Sigma- 1  0.5 e  0    8.5  12    X_4Sigma- 1  0.5 e  0    9.5  13     82ChHaMe.2540
17424.11020000 1.00000000e-03 1.00000000e-03    C_4Sigma- 2  0.5 f  0    9.5  13    X_4Sigma- 2  0.5 f  0    8.5  12     82ChHaMe.2541
17407.34950000 1.00000000e-03 1.00000000e-03    C_4Sigma- 2  0.5 f  0    7.5  11    X_4Sigma- 2  0.5 f  0    8.5  12     82ChHaMe.2542
17423.88190000 1.00000000e-03 2.62545714e-03    C_4Sigma- 3  1.5 e  0    8.5  12    X_4Sigma- 3  1.5 e  0    7.5  11     82ChHaMe.2543
17407.06770000 1.00000000e-03 1.00000000e-03    C_4Sigma- 3  1.5 e  0    6.5  10    X_4Sigma- 3  1.5 e  0    7.5  11     82ChHaMe.2544
17406.96470000 1.00000000e-03 1.00000000e-03    C_4Sigma- 2  0.5 f  0    7.5  10    X_4Sigma- 3  1.5 e  0    7.5  11     82ChHaMe.2545
17426.70980000 5.00000000e-03 5.00000000e-03    C_4Sigma- 4  1.5 f  0    7.5  11    X_4Sigma- 4  1.5 f  0    6.5  10     82ChHaMe.2546
17409.85630000 1.00000000e-03 1.00000000e-03    C_4Sigma- 4  1.5 f  0    5.5   9    X_4Sigma- 4  1.5 f  0    6.5  10     82ChHaMe.2547
17426.00520000 5.00000000e-03 5.00000000e-03    C_4Sigma- 1  0.5 e  0   11.5  15    X_4Sigma- 1  0.5 e  0   10.5  14     82ChHaMe.2548
17407.30410000 1.00000000e-03 1.00000000e-03    C_4Sigma- 1  0.5 e  0    9.5  13    X_4Sigma- 1  0.5 e  0   10.5  14     82ChHaMe.2549
17424.08690000 5.00000000e-03 5.00000000e-03    C_4Sigma- 2  0.5 f  0   10.5  14    X_4Sigma- 2  0.5 f  0    9.5  13     82ChHaMe.2550
17405.35160000 1.00000000e-03 1.00000000e-03    C_4Sigma- 2  0.5 f  0    8.5  12    X_4Sigma- 2  0.5 f  0    9.5  13     82ChHaMe.2551
17423.97140000 1.00000000e-03 2.49900000e-03    C_4Sigma- 3  1.5 e  0    9.5  13    X_4Sigma- 3  1.5 e  0    8.5  12     82ChHaMe.2552
17405.18550000 5.00000000e-03 5.00000000e-03    C_4Sigma- 3  1.5 e  0    7.5  11    X_4Sigma- 3  1.5 e  0    8.5  12     82ChHaMe.2553
17405.05780000 5.00000000e-03 5.00000000e-03    C_4Sigma- 2  0.5 f  0    8.5  11    X_4Sigma- 3  1.5 e  0    8.5  12     82ChHaMe.2554
17426.88860000 1.00000000e-03 3.15400000e-03    C_4Sigma- 4  1.5 f  0    8.5  12    X_4Sigma- 4  1.5 f  0    7.5  11     82ChHaMe.2555
17408.06360000 1.00000000e-03 1.00000000e-03    C_4Sigma- 4  1.5 f  0    6.5  10    X_4Sigma- 4  1.5 f  0    7.5  11     82ChHaMe.2556
17425.86090000 1.00000000e-03 1.00000000e-03    C_4Sigma- 1  0.5 e  0   12.5  16    X_4Sigma- 1  0.5 e  0   11.5  15     82ChHaMe.2557
17405.18550000 1.00000000e-03 1.00000000e-03    C_4Sigma- 1  0.5 e  0   10.5  14    X_4Sigma- 1  0.5 e  0   11.5  15     82ChHaMe.2558
17423.96780000 1.00000000e-03 1.00000000e-03    C_4Sigma- 2  0.5 f  0   11.5  15    X_4Sigma- 2  0.5 f  0   10.5  14     82ChHaMe.2559
17403.25700000 1.00000000e-03 1.00000000e-03    C_4Sigma- 2  0.5 f  0    9.5  13    X_4Sigma- 2  0.5 f  0   10.5  14     82ChHaMe.2560
17423.94930000 1.00000000e-03 1.00000000e-03    C_4Sigma- 3  1.5 e  0   10.5  14    X_4Sigma- 3  1.5 e  0    9.5  13     82ChHaMe.2561
17403.18990000 1.00000000e-03 1.00000000e-03    C_4Sigma- 3  1.5 e  0    8.5  12    X_4Sigma- 3  1.5 e  0    9.5  13     82ChHaMe.2562
17403.03730000 1.00000000e-03 1.00000000e-03    C_4Sigma- 2  0.5 f  0    9.5  12    X_4Sigma- 3  1.5 e  0    9.5  13     82ChHaMe.2563
17426.94190000 1.00000000e-03 1.00000000e-03    C_4Sigma- 4  1.5 f  0    9.5  13    X_4Sigma- 4  1.5 f  0    8.5  12     82ChHaMe.2564
17406.14570000 1.00000000e-03 1.00000000e-03    C_4Sigma- 4  1.5 f  0    7.5  11    X_4Sigma- 4  1.5 f  0    8.5  12     82ChHaMe.2565
17425.61310000 1.00000000e-03 1.00000000e-03    C_4Sigma- 1  0.5 e  0   13.5  17    X_4Sigma- 1  0.5 e  0   12.5  16     82ChHaMe.2566
17402.96470000 1.00000000e-03 1.00000000e-03    C_4Sigma- 1  0.5 e  0   11.5  15    X_4Sigma- 1  0.5 e  0   12.5  16     82ChHaMe.2567
17423.74880000 1.00000000e-03 1.00000000e-03    C_4Sigma- 2  0.5 f  0   12.5  16    X_4Sigma- 2  0.5 f  0   11.5  15     82ChHaMe.2568
17401.06280000 5.00000000e-03 5.00000000e-03    C_4Sigma- 2  0.5 f  0   10.5  14    X_4Sigma- 2  0.5 f  0   11.5  15     82ChHaMe.2569
17423.81460000 1.00000000e-03 1.00000000e-03    C_4Sigma- 3  1.5 e  0   11.5  15    X_4Sigma- 3  1.5 e  0   10.5  14     82ChHaMe.2570
17401.08250000 5.00000000e-03 5.00000000e-03    C_4Sigma- 3  1.5 e  0    9.5  13    X_4Sigma- 3  1.5 e  0   10.5  14     82ChHaMe.2571
17400.90620000 1.00000000e-03 1.00000000e-03    C_4Sigma- 2  0.5 f  0   10.5  13    X_4Sigma- 3  1.5 e  0   10.5  14     82ChHaMe.2572
17426.87760000 5.00000000e-03 5.00000000e-03    C_4Sigma- 4  1.5 f  0   10.5  14    X_4Sigma- 4  1.5 f  0    9.5  13     82ChHaMe.2573
17404.10760000 1.00000000e-03 1.00000000e-03    C_4Sigma- 4  1.5 f  0    8.5  12    X_4Sigma- 4  1.5 f  0    9.5  13     82ChHaMe.2574
17425.26300000 1.00000000e-03 1.00000000e-03    C_4Sigma- 1  0.5 e  0   14.5  18    X_4Sigma- 1  0.5 e  0   13.5  17     82ChHaMe.2575
17400.64000000 1.00000000e-03 1.00000000e-03    C_4Sigma- 1  0.5 e  0   12.5  16    X_4Sigma- 1  0.5 e  0   13.5  17     82ChHaMe.2576
17423.42970000 1.00000000e-03 1.00000000e-03    C_4Sigma- 2  0.5 f  0   13.5  17    X_4Sigma- 2  0.5 f  0   12.5  16     82ChHaMe.2577
17398.77140000 1.00000000e-03 1.00000000e-03    C_4Sigma- 2  0.5 f  0   11.5  15    X_4Sigma- 2  0.5 f  0   12.5  16     82ChHaMe.2578
17423.56840000 1.00000000e-03 1.00000000e-03    C_4Sigma- 3  1.5 e  0   12.5  16    X_4Sigma- 3  1.5 e  0   11.5  15     82ChHaMe.2579
17423.32290000 1.00000000e-03 1.00000000e-03    C_4Sigma- 2  0.5 f  0   13.5  16    X_4Sigma- 3  1.5 e  0   11.5  15     82ChHaMe.2580
17398.86520000 5.00000000e-03 5.00000000e-03    C_4Sigma- 3  1.5 e  0   10.5  14    X_4Sigma- 3  1.5 e  0   11.5  15     82ChHaMe.2581
17398.66550000 5.00000000e-03 5.00000000e-03    C_4Sigma- 2  0.5 f  0   11.5  14    X_4Sigma- 3  1.5 e  0   11.5  15     82ChHaMe.2582
17426.69890000 5.00000000e-03 5.00000000e-03    C_4Sigma- 4  1.5 f  0   11.5  15    X_4Sigma- 4  1.5 f  0   10.5  14     82ChHaMe.2583
17401.95940000 1.00000000e-03 1.00000000e-03    C_4Sigma- 4  1.5 f  0    9.5  13    X_4Sigma- 4  1.5 f  0   10.5  14     82ChHaMe.2584
17424.80900000 1.00000000e-03 1.00000000e-03    C_4Sigma- 1  0.5 e  0   15.5  19    X_4Sigma- 1  0.5 e  0   14.5  18     82ChHaMe.2585
17398.21450000 1.00000000e-03 1.00000000e-03    C_4Sigma- 1  0.5 e  0   13.5  17    X_4Sigma- 1  0.5 e  0   14.5  18     82ChHaMe.2586
17423.00770000 1.00000000e-03 1.00000000e-03    C_4Sigma- 2  0.5 f  0   14.5  18    X_4Sigma- 2  0.5 f  0   13.5  17     82ChHaMe.2587
17396.37710000 5.00000000e-03 5.00000000e-03    C_4Sigma- 2  0.5 f  0   12.5  16    X_4Sigma- 2  0.5 f  0   13.5  17     82ChHaMe.2588
-17423.20750000 1.00000000e-03 1.00000000e-03    C_4Sigma- 3  1.5 e  0   13.5  17    X_4Sigma- 3  1.5 e  0   12.5  16     82ChHaMe.2589
17422.93900000 1.00000000e-03 1.00000000e-03    C_4Sigma- 2  0.5 f  0   14.5  17    X_4Sigma- 3  1.5 e  0   12.5  16     82ChHaMe.2590
17396.53130000 5.00000000e-03 1.46900000e-01    C_4Sigma- 3  1.5 e  0   11.5  15    X_4Sigma- 3  1.5 e  0   12.5  16     82ChHaMe.2591
17396.30880000 5.00000000e-03 1.47009333e-01    C_4Sigma- 2  0.5 f  0   12.5  15    X_4Sigma- 3  1.5 e  0   12.5  16     82ChHaMe.2592
17426.40790000 5.00000000e-03 5.00000000e-03    C_4Sigma- 4  1.5 f  0   12.5  16    X_4Sigma- 4  1.5 f  0   11.5  15     82ChHaMe.2593
17399.69820000 1.00000000e-03 1.00000000e-03    C_4Sigma- 4  1.5 f  0   10.5  14    X_4Sigma- 4  1.5 f  0   11.5  15     82ChHaMe.2594
17424.25170000 1.00000000e-03 1.35500000e-03    C_4Sigma- 1  0.5 e  0   16.5  20    X_4Sigma- 1  0.5 e  0   15.5  19     82ChHaMe.2595
17395.68320000 1.00000000e-03 1.00000000e-03    C_4Sigma- 1  0.5 e  0   14.5  18    X_4Sigma- 1  0.5 e  0   15.5  19     82ChHaMe.2596
17422.48310000 1.00000000e-03 1.00000000e-03    C_4Sigma- 2  0.5 f  0   15.5  19    X_4Sigma- 2  0.5 f  0   14.5  18     82ChHaMe.2597
17393.88150000 1.00000000e-03 1.00000000e-03    C_4Sigma- 2  0.5 f  0   13.5  17    X_4Sigma- 2  0.5 f  0   14.5  18     82ChHaMe.2598
17422.87650000 1.00000000e-03 1.00000000e-03    C_4Sigma- 3  1.5 e  0   14.5  18    X_4Sigma- 3  1.5 e  0   13.5  17     82ChHaMe.2599
17422.58750000 1.00000000e-03 1.00000000e-03    C_4Sigma- 2  0.5 f  0   15.5  18    X_4Sigma- 3  1.5 e  0   13.5  17     82ChHaMe.2600
17394.23110000 1.00000000e-03 1.00000000e-03    C_4Sigma- 3  1.5 e  0   12.5  16    X_4Sigma- 3  1.5 e  0   13.5  17     82ChHaMe.2601
17393.98590000 1.00000000e-03 1.00000000e-03    C_4Sigma- 2  0.5 f  0   13.5  16    X_4Sigma- 3  1.5 e  0   13.5  17     82ChHaMe.2602
17426.00520000 1.00000000e-03 1.00000000e-03    C_4Sigma- 4  1.5 f  0   13.5  17    X_4Sigma- 4  1.5 f  0   12.5  16     82ChHaMe.2603
17397.32520000 1.00000000e-03 1.00000000e-03    C_4Sigma- 4  1.5 f  0   11.5  15    X_4Sigma- 4  1.5 f  0   12.5  16     82ChHaMe.2604
17423.59000000 1.00000000e-03 2.21600000e-03    C_4Sigma- 1  0.5 e  0   17.5  21    X_4Sigma- 1  0.5 e  0   16.5  20     82ChHaMe.2605
17393.04910000 1.00000000e-03 1.00000000e-03    C_4Sigma- 1  0.5 e  0   15.5  19    X_4Sigma- 1  0.5 e  0   16.5  20     82ChHaMe.2606
17421.85530000 1.00000000e-03 1.00000000e-03    C_4Sigma- 2  0.5 f  0   16.5  20    X_4Sigma- 2  0.5 f  0   15.5  19     82ChHaMe.2607
17391.28190000 1.00000000e-03 1.00000000e-03    C_4Sigma- 2  0.5 f  0   14.5  18    X_4Sigma- 2  0.5 f  0   15.5  19     82ChHaMe.2608
17422.30080000 1.00000000e-03 1.00000000e-03    C_4Sigma- 3  1.5 e  0   15.5  19    X_4Sigma- 3  1.5 e  0   14.5  18     82ChHaMe.2609
17421.98990000 1.00000000e-03 1.00000000e-03    C_4Sigma- 2  0.5 f  0   16.5  19    X_4Sigma- 3  1.5 e  0   14.5  18     82ChHaMe.2610
17391.68350000 1.00000000e-03 1.00000000e-03    C_4Sigma- 3  1.5 e  0   13.5  17    X_4Sigma- 3  1.5 e  0   14.5  18     82ChHaMe.2611
17391.41400000 5.00000000e-03 1.42800000e-01    C_4Sigma- 2  0.5 f  0   14.5  17    X_4Sigma- 3  1.5 e  0   14.5  18     82ChHaMe.2612
17425.49550000 1.00000000e-03 1.00000000e-03    C_4Sigma- 4  1.5 f  0   14.5  18    X_4Sigma- 4  1.5 f  0   13.5  17     82ChHaMe.2613
17394.84230000 1.00000000e-03 1.00000000e-03    C_4Sigma- 4  1.5 f  0   12.5  16    X_4Sigma- 4  1.5 f  0   13.5  17     82ChHaMe.2614
17422.82220000 1.00000000e-03 1.00000000e-03    C_4Sigma- 1  0.5 e  0   18.5  22    X_4Sigma- 1  0.5 e  0   17.5  21     82ChHaMe.2615
17390.31050000 1.00000000e-03 1.00000000e-03    C_4Sigma- 1  0.5 e  0   16.5  20    X_4Sigma- 1  0.5 e  0   17.5  21     82ChHaMe.2616
17421.12390000 1.00000000e-03 1.00000000e-03    C_4Sigma- 2  0.5 f  0   17.5  21    X_4Sigma- 2  0.5 f  0   16.5  20     82ChHaMe.2617
17388.57860000 5.00000000e-03 5.00000000e-03    C_4Sigma- 2  0.5 f  0   15.5  19    X_4Sigma- 2  0.5 f  0   16.5  20     82ChHaMe.2618
17421.62340000 5.00000000e-03 5.00000000e-03    C_4Sigma- 3  1.5 e  0   16.5  20    X_4Sigma- 3  1.5 e  0   15.5  19     82ChHaMe.2619
17421.28290000 1.00000000e-03 1.03100000e-02    C_4Sigma- 2  0.5 f  0   17.5  20    X_4Sigma- 3  1.5 e  0   15.5  19     82ChHaMe.2620
17389.03610000 5.00000000e-03 5.00000000e-03    C_4Sigma- 3  1.5 e  0   14.5  18    X_4Sigma- 3  1.5 e  0   15.5  19     82ChHaMe.2621
17388.74780000 5.00000000e-03 5.00000000e-03    C_4Sigma- 2  0.5 f  0   15.5  18    X_4Sigma- 3  1.5 e  0   15.5  19     82ChHaMe.2622
17424.87570000 5.00000000e-03 5.00000000e-03    C_4Sigma- 4  1.5 f  0   15.5  19    X_4Sigma- 4  1.5 f  0   14.5  18     82ChHaMe.2623
17392.25280000 5.00000000e-03 5.00000000e-03    C_4Sigma- 4  1.5 f  0   13.5  17    X_4Sigma- 4  1.5 f  0   14.5  18     82ChHaMe.2624
17421.95090000 1.00000000e-03 1.34500000e-02    C_4Sigma- 1  0.5 e  0   19.5  23    X_4Sigma- 1  0.5 e  0   18.5  22     82ChHaMe.2625
17387.46770000 1.00000000e-03 1.00000000e-03    C_4Sigma- 1  0.5 e  0   17.5  21    X_4Sigma- 1  0.5 e  0   18.5  22     82ChHaMe.2626
17420.29000000 1.00000000e-03 1.00000000e-03    C_4Sigma- 2  0.5 f  0   18.5  22    X_4Sigma- 2  0.5 f  0   17.5  21     82ChHaMe.2627
17385.77300000 5.00000000e-03 5.00000000e-03    C_4Sigma- 2  0.5 f  0   16.5  20    X_4Sigma- 2  0.5 f  0   17.5  21     82ChHaMe.2628
17420.84520000 5.00000000e-03 5.00000000e-03    C_4Sigma- 3  1.5 e  0   17.5  21    X_4Sigma- 3  1.5 e  0   16.5  20     82ChHaMe.2629
17386.28600000 5.00000000e-03 5.00000000e-03    C_4Sigma- 3  1.5 e  0   15.5  19    X_4Sigma- 3  1.5 e  0   16.5  20     82ChHaMe.2630
17424.14710000 1.00000000e-03 1.00000000e-03    C_4Sigma- 4  1.5 f  0   16.5  20    X_4Sigma- 4  1.5 f  0   15.5  19     82ChHaMe.2631
17389.55390000 1.00000000e-03 1.00000000e-03    C_4Sigma- 4  1.5 f  0   14.5  18    X_4Sigma- 4  1.5 f  0   15.5  19     82ChHaMe.2632
17420.97570000 1.00000000e-03 1.00000000e-03    C_4Sigma- 1  0.5 e  0   20.5  24    X_4Sigma- 1  0.5 e  0   19.5  23     82ChHaMe.2633
17384.52350000 1.00000000e-03 1.00000000e-03    C_4Sigma- 1  0.5 e  0   18.5  22    X_4Sigma- 1  0.5 e  0   19.5  23     82ChHaMe.2634
17419.35080000 5.00000000e-03 5.00000000e-03    C_4Sigma- 2  0.5 f  0   19.5  23    X_4Sigma- 2  0.5 f  0   18.5  22     82ChHaMe.2635
17382.86640000 5.00000000e-03 5.00000000e-03    C_4Sigma- 2  0.5 f  0   17.5  21    X_4Sigma- 2  0.5 f  0   18.5  22     82ChHaMe.2636
17419.96110000 5.00000000e-03 5.00000000e-03    C_4Sigma- 3  1.5 e  0   18.5  22    X_4Sigma- 3  1.5 e  0   17.5  21     82ChHaMe.2637
17419.58990000 5.00000000e-03 5.00000000e-03    C_4Sigma- 2  0.5 f  0   19.5  22    X_4Sigma- 3  1.5 e  0   17.5  21     82ChHaMe.2638
17383.43460000 5.00000000e-03 5.00000000e-03    C_4Sigma- 3  1.5 e  0   16.5  20    X_4Sigma- 3  1.5 e  0   17.5  21     82ChHaMe.2639
17383.10410000 5.00000000e-03 5.00000000e-03    C_4Sigma- 2  0.5 f  0   17.5  20    X_4Sigma- 3  1.5 e  0   17.5  21     82ChHaMe.2640
17423.31160000 5.00000000e-03 5.00000000e-03    C_4Sigma- 4  1.5 f  0   17.5  21    X_4Sigma- 4  1.5 f  0   16.5  20     82ChHaMe.2641
17386.74940000 1.00000000e-03 1.00000000e-03    C_4Sigma- 4  1.5 f  0   15.5  19    X_4Sigma- 4  1.5 f  0   16.5  20     82ChHaMe.2642
17419.89570000 5.00000000e-03 5.00000000e-03    C_4Sigma- 1  0.5 e  0   21.5  25    X_4Sigma- 1  0.5 e  0   20.5  24     82ChHaMe.2643
17381.48690000 1.00000000e-03 1.00000000e-03    C_4Sigma- 1  0.5 e  0   19.5  23    X_4Sigma- 1  0.5 e  0   20.5  24     82ChHaMe.2644
17418.30830000 5.00000000e-03 5.00000000e-03    C_4Sigma- 2  0.5 f  0   20.5  24    X_4Sigma- 2  0.5 f  0   19.5  23     82ChHaMe.2645
17379.85200000 5.00000000e-03 5.00000000e-03    C_4Sigma- 2  0.5 f  0   18.5  22    X_4Sigma- 2  0.5 f  0   19.5  23     82ChHaMe.2646
17418.97320000 5.00000000e-03 5.00000000e-03    C_4Sigma- 3  1.5 e  0   19.5  23    X_4Sigma- 3  1.5 e  0   18.5  22     82ChHaMe.2647
17380.47590000 5.00000000e-03 5.00000000e-03    C_4Sigma- 3  1.5 e  0   17.5  21    X_4Sigma- 3  1.5 e  0   18.5  22     82ChHaMe.2648
17380.13120000 5.00000000e-03 5.00000000e-03    C_4Sigma- 2  0.5 f  0   18.5  21    X_4Sigma- 3  1.5 e  0   18.5  22     82ChHaMe.2649
17422.36630000 1.00000000e-03 1.00000000e-03    C_4Sigma- 4  1.5 f  0   18.5  22    X_4Sigma- 4  1.5 f  0   17.5  21     82ChHaMe.2650
17383.83900000 5.00000000e-03 5.00000000e-03    C_4Sigma- 4  1.5 f  0   16.5  20    X_4Sigma- 4  1.5 f  0   17.5  21     82ChHaMe.2651
17418.71140000 5.00000000e-03 5.00000000e-03    C_4Sigma- 1  0.5 e  0   22.5  26    X_4Sigma- 1  0.5 e  0   21.5  25     82ChHaMe.2652
17378.31950000 5.00000000e-03 5.00000000e-03    C_4Sigma- 1  0.5 e  0   20.5  24    X_4Sigma- 1  0.5 e  0   21.5  25     82ChHaMe.2653
17417.15970000 1.00000000e-03 1.00000000e-03    C_4Sigma- 2  0.5 f  0   21.5  25    X_4Sigma- 2  0.5 f  0   20.5  24     82ChHaMe.2654
17376.73490000 1.00000000e-03 1.00000000e-03    C_4Sigma- 2  0.5 f  0   19.5  23    X_4Sigma- 2  0.5 f  0   20.5  24     82ChHaMe.2655
17417.88040000 1.00000000e-03 1.00000000e-03    C_4Sigma- 3  1.5 e  0   20.5  24    X_4Sigma- 3  1.5 e  0   19.5  23     82ChHaMe.2656
17377.41390000 1.00000000e-03 1.00000000e-03    C_4Sigma- 3  1.5 e  0   18.5  22    X_4Sigma- 3  1.5 e  0   19.5  23     82ChHaMe.2657
17377.04530000 5.00000000e-03 5.63500000e-03    C_4Sigma- 2  0.5 f  0   19.5  22    X_4Sigma- 3  1.5 e  0   19.5  23     82ChHaMe.2658
17421.31400000 1.00000000e-03 1.00000000e-03    C_4Sigma- 4  1.5 f  0   19.5  23    X_4Sigma- 4  1.5 f  0   18.5  22     82ChHaMe.2659
17380.81990000 1.00000000e-03 1.00000000e-03    C_4Sigma- 4  1.5 f  0   17.5  21    X_4Sigma- 4  1.5 f  0   18.5  22     82ChHaMe.2660
17417.42140000 1.00000000e-03 1.00000000e-03    C_4Sigma- 1  0.5 e  0   23.5  27    X_4Sigma- 1  0.5 e  0   22.5  26     82ChHaMe.2661
17375.06090000 1.00000000e-03 1.00000000e-03    C_4Sigma- 1  0.5 e  0   21.5  25    X_4Sigma- 1  0.5 e  0   22.5  26     82ChHaMe.2662
17415.90600000 1.00000000e-03 6.44628571e-03    C_4Sigma- 2  0.5 f  0   22.5  26    X_4Sigma- 2  0.5 f  0   21.5  25     82ChHaMe.2663
17373.51170000 5.00000000e-03 5.00000000e-03    C_4Sigma- 2  0.5 f  0   20.5  24    X_4Sigma- 2  0.5 f  0   21.5  25     82ChHaMe.2664
17416.68080000 1.00000000e-03 7.03426667e-03    C_4Sigma- 3  1.5 e  0   21.5  25    X_4Sigma- 3  1.5 e  0   20.5  24     82ChHaMe.2665
17374.24490000 1.00000000e-03 1.00000000e-03    C_4Sigma- 3  1.5 e  0   19.5  23    X_4Sigma- 3  1.5 e  0   20.5  24     82ChHaMe.2666
17420.15380000 1.00000000e-03 1.00000000e-03    C_4Sigma- 4  1.5 f  0   20.5  24    X_4Sigma- 4  1.5 f  0   19.5  23     82ChHaMe.2667
17377.69390000 1.00000000e-03 1.00000000e-03    C_4Sigma- 4  1.5 f  0   18.5  22    X_4Sigma- 4  1.5 f  0   19.5  23     82ChHaMe.2668
17416.02610000 5.00000000e-03 5.00000000e-03    C_4Sigma- 1  0.5 e  0   24.5  28    X_4Sigma- 1  0.5 e  0   23.5  27     82ChHaMe.2669
17371.70010000 1.00000000e-03 1.00000000e-03    C_4Sigma- 1  0.5 e  0   22.5  26    X_4Sigma- 1  0.5 e  0   23.5  27     82ChHaMe.2670
17414.54780000 1.00000000e-03 1.00000000e-03    C_4Sigma- 2  0.5 f  0   23.5  27    X_4Sigma- 2  0.5 f  0   22.5  26     82ChHaMe.2671
17370.18520000 1.00000000e-03 1.00000000e-03    C_4Sigma- 2  0.5 f  0   21.5  25    X_4Sigma- 2  0.5 f  0   22.5  26     82ChHaMe.2672
17415.37470000 1.00000000e-03 1.00000000e-03    C_4Sigma- 3  1.5 e  0   22.5  26    X_4Sigma- 3  1.5 e  0   21.5  25     82ChHaMe.2673
17370.97600000 1.00000000e-03 1.00000000e-03    C_4Sigma- 3  1.5 e  0   20.5  24    X_4Sigma- 3  1.5 e  0   21.5  25     82ChHaMe.2674
17418.88340000 1.00000000e-03 3.58911429e-03    C_4Sigma- 4  1.5 f  0   21.5  25    X_4Sigma- 4  1.5 f  0   20.5  24     82ChHaMe.2675
17374.46010000 1.00000000e-03 1.00000000e-03    C_4Sigma- 4  1.5 f  0   19.5  23    X_4Sigma- 4  1.5 f  0   20.5  24     82ChHaMe.2676
17414.52610000 1.00000000e-03 1.00000000e-03    C_4Sigma- 1  0.5 e  0   25.5  29    X_4Sigma- 1  0.5 e  0   24.5  28     82ChHaMe.2677
17368.23070000 1.00000000e-03 1.00000000e-03    C_4Sigma- 1  0.5 e  0   23.5  27    X_4Sigma- 1  0.5 e  0   24.5  28     82ChHaMe.2678
17413.08580000 1.00000000e-03 1.00000000e-03    C_4Sigma- 2  0.5 f  0   24.5  28    X_4Sigma- 2  0.5 f  0   23.5  27     82ChHaMe.2679
17366.75130000 1.00000000e-03 1.00000000e-03    C_4Sigma- 2  0.5 f  0   22.5  26    X_4Sigma- 2  0.5 f  0   23.5  27     82ChHaMe.2680
17413.96320000 1.00000000e-03 1.00000000e-03    C_4Sigma- 3  1.5 e  0   23.5  27    X_4Sigma- 3  1.5 e  0   22.5  26     82ChHaMe.2681
17367.59000000 1.00000000e-03 1.00000000e-03    C_4Sigma- 3  1.5 e  0   21.5  25    X_4Sigma- 3  1.5 e  0   22.5  26     82ChHaMe.2682
17417.49860000 1.00000000e-03 1.00000000e-03    C_4Sigma- 4  1.5 f  0   22.5  26    X_4Sigma- 4  1.5 f  0   21.5  25     82ChHaMe.2683
17371.12480000 1.00000000e-03 1.00000000e-03    C_4Sigma- 4  1.5 f  0   20.5  24    X_4Sigma- 4  1.5 f  0   21.5  25     82ChHaMe.2684
17412.92250000 1.00000000e-03 1.00000000e-03    C_4Sigma- 1  0.5 e  0   26.5  30    X_4Sigma- 1  0.5 e  0   25.5  29     82ChHaMe.2685
17364.65970000 1.00000000e-03 1.00000000e-03    C_4Sigma- 1  0.5 e  0   24.5  28    X_4Sigma- 1  0.5 e  0   25.5  29     82ChHaMe.2686
17411.51810000 1.00000000e-03 1.00000000e-03    C_4Sigma- 2  0.5 f  0   25.5  29    X_4Sigma- 2  0.5 f  0   24.5  28     82ChHaMe.2687
17363.22330000 1.00000000e-03 1.00000000e-03    C_4Sigma- 2  0.5 f  0   23.5  27    X_4Sigma- 2  0.5 f  0   24.5  28     82ChHaMe.2688
17412.44860000 1.00000000e-03 2.95509333e-03    C_4Sigma- 3  1.5 e  0   24.5  28    X_4Sigma- 3  1.5 e  0   23.5  27     82ChHaMe.2689
17364.11310000 1.00000000e-03 1.00000000e-03    C_4Sigma- 3  1.5 e  0   22.5  26    X_4Sigma- 3  1.5 e  0   23.5  27     82ChHaMe.2690
17415.97930000 1.00000000e-03 1.00000000e-03    C_4Sigma- 4  1.5 f  0   23.5  27    X_4Sigma- 4  1.5 f  0   22.5  26     82ChHaMe.2691
17367.66650000 1.00000000e-03 1.00000000e-03    C_4Sigma- 4  1.5 f  0   21.5  25    X_4Sigma- 4  1.5 f  0   22.5  26     82ChHaMe.2692
17411.21350000 5.00000000e-03 5.00000000e-03    C_4Sigma- 1  0.5 e  0   27.5  31    X_4Sigma- 1  0.5 e  0   26.5  30     82ChHaMe.2693
17360.98320000 1.00000000e-03 1.00000000e-03    C_4Sigma- 1  0.5 e  0   25.5  29    X_4Sigma- 1  0.5 e  0   26.5  30     82ChHaMe.2694
17409.84620000 1.00000000e-03 1.00000000e-03    C_4Sigma- 2  0.5 f  0   26.5  30    X_4Sigma- 2  0.5 f  0   25.5  29     82ChHaMe.2695
17359.58680000 1.00000000e-03 1.00000000e-03    C_4Sigma- 2  0.5 f  0   24.5  28    X_4Sigma- 2  0.5 f  0   25.5  29     82ChHaMe.2696
17410.82550000 1.00000000e-03 1.00000000e-03    C_4Sigma- 3  1.5 e  0   25.5  29    X_4Sigma- 3  1.5 e  0   24.5  28     82ChHaMe.2697
17360.52600000 1.00000000e-03 1.00000000e-03    C_4Sigma- 3  1.5 e  0   23.5  27    X_4Sigma- 3  1.5 e  0   24.5  28     82ChHaMe.2698
17414.13770000 1.00000000e-03 1.00000000e-03    C_4Sigma- 4  1.5 f  0   24.5  28    X_4Sigma- 4  1.5 f  0   23.5  27     82ChHaMe.2699
17364.10970000 1.00000000e-03 1.00000000e-03    C_4Sigma- 4  1.5 f  0   22.5  26    X_4Sigma- 4  1.5 f  0   23.5  27     82ChHaMe.2700
17409.39890000 5.00000000e-03 5.00000000e-03    C_4Sigma- 1  0.5 e  0   28.5  32    X_4Sigma- 1  0.5 e  0   27.5  31     82ChHaMe.2701
17357.20250000 1.00000000e-03 1.00000000e-03    C_4Sigma- 1  0.5 e  0   26.5  30    X_4Sigma- 1  0.5 e  0   27.5  31     82ChHaMe.2702
17408.06580000 1.00000000e-03 4.34400000e-03    C_4Sigma- 2  0.5 f  0   27.5  31    X_4Sigma- 2  0.5 f  0   26.5  30     82ChHaMe.2703
17355.84140000 1.00000000e-03 1.00000000e-03    C_4Sigma- 2  0.5 f  0   25.5  29    X_4Sigma- 2  0.5 f  0   26.5  30     82ChHaMe.2704
17409.09750000 1.00000000e-03 1.00000000e-03    C_4Sigma- 3  1.5 e  0   26.5  30    X_4Sigma- 3  1.5 e  0   25.5  29     82ChHaMe.2705
17356.83100000 1.00000000e-03 1.00000000e-03    C_4Sigma- 3  1.5 e  0   24.5  28    X_4Sigma- 3  1.5 e  0   25.5  29     82ChHaMe.2706
17412.94070000 1.00000000e-03 1.00000000e-03    C_4Sigma- 4  1.5 f  0   25.5  29    X_4Sigma- 4  1.5 f  0   24.5  28     82ChHaMe.2707
17360.41590000 1.00000000e-03 1.00000000e-03    C_4Sigma- 4  1.5 f  0   23.5  27    X_4Sigma- 4  1.5 f  0   24.5  28     82ChHaMe.2708
17407.47960000 1.00000000e-03 1.00000000e-03    C_4Sigma- 1  0.5 e  0   29.5  33    X_4Sigma- 1  0.5 e  0   28.5  32     82ChHaMe.2709
17353.31810000 1.00000000e-03 1.00000000e-03    C_4Sigma- 1  0.5 e  0   27.5  31    X_4Sigma- 1  0.5 e  0   28.5  32     82ChHaMe.2710
17406.18260000 1.00000000e-03 1.00000000e-03    C_4Sigma- 2  0.5 f  0   28.5  32    X_4Sigma- 2  0.5 f  0   27.5  31     82ChHaMe.2711
17351.99340000 1.00000000e-03 1.00000000e-03    C_4Sigma- 2  0.5 f  0   26.5  30    X_4Sigma- 2  0.5 f  0   27.5  31     82ChHaMe.2712
17407.26110000 1.00000000e-03 1.00000000e-03    C_4Sigma- 3  1.5 e  0   27.5  31    X_4Sigma- 3  1.5 e  0   26.5  30     82ChHaMe.2713
17353.03250000 1.00000000e-03 1.00000000e-03    C_4Sigma- 3  1.5 e  0   25.5  29    X_4Sigma- 3  1.5 e  0   26.5  30     82ChHaMe.2714
17411.08220000 5.00000000e-03 5.00000000e-03    C_4Sigma- 4  1.5 f  0   26.5  30    X_4Sigma- 4  1.5 f  0   25.5  29     82ChHaMe.2715
17356.39750000 1.00000000e-03 1.00000000e-03    C_4Sigma- 4  1.5 f  0   24.5  28    X_4Sigma- 4  1.5 f  0   25.5  29     82ChHaMe.2716
17357.43650000 5.00000000e-03 5.00000000e-03 C_4Sigma-_PE 4  1.5 f  0   24.5  28    X_4Sigma- 4  1.5 f  0   25.5  29     82ChHaMe.2717
17405.45600000 1.00000000e-03 1.00000000e-03    C_4Sigma- 1  0.5 e  0   30.5  34    X_4Sigma- 1  0.5 e  0   29.5  33     82ChHaMe.2718
17349.33260000 1.00000000e-03 1.00000000e-03    C_4Sigma- 1  0.5 e  0   28.5  32    X_4Sigma- 1  0.5 e  0   29.5  33     82ChHaMe.2719
17404.19400000 1.00000000e-03 1.00000000e-03    C_4Sigma- 2  0.5 f  0   29.5  33    X_4Sigma- 2  0.5 f  0   28.5  32     82ChHaMe.2720
17348.04780000 1.00000000e-03 1.00000000e-03    C_4Sigma- 2  0.5 f  0   27.5  31    X_4Sigma- 2  0.5 f  0   28.5  32     82ChHaMe.2721
17405.32160000 5.00000000e-03 5.00000000e-03    C_4Sigma- 3  1.5 e  0   28.5  32    X_4Sigma- 3  1.5 e  0   27.5  31     82ChHaMe.2722
17349.13320000 1.00000000e-03 1.00000000e-03    C_4Sigma- 3  1.5 e  0   26.5  30    X_4Sigma- 3  1.5 e  0   27.5  31     82ChHaMe.2723
17409.16190000 1.00000000e-03 1.00000000e-03    C_4Sigma- 4  1.5 f  0   27.5  31    X_4Sigma- 4  1.5 f  0   26.5  30     82ChHaMe.2724
17353.02460000 1.00000000e-03 1.00000000e-03    C_4Sigma- 4  1.5 f  0   25.5  29    X_4Sigma- 4  1.5 f  0   26.5  30     82ChHaMe.2725
17403.32700000 1.00000000e-03 1.00000000e-03    C_4Sigma- 1  0.5 e  0   31.5  35    X_4Sigma- 1  0.5 e  0   30.5  34     82ChHaMe.2726
17345.23970000 1.00000000e-03 1.00000000e-03    C_4Sigma- 1  0.5 e  0   29.5  33    X_4Sigma- 1  0.5 e  0   30.5  34     82ChHaMe.2727
17402.10010000 1.00000000e-03 1.00000000e-03    C_4Sigma- 2  0.5 f  0   30.5  34    X_4Sigma- 2  0.5 f  0   29.5  33     82ChHaMe.2728
17343.98470000 1.00000000e-03 1.00000000e-03    C_4Sigma- 2  0.5 f  0   28.5  32    X_4Sigma- 2  0.5 f  0   29.5  33     82ChHaMe.2729
17403.27450000 1.00000000e-03 1.00000000e-03    C_4Sigma- 3  1.5 e  0   29.5  33    X_4Sigma- 3  1.5 e  0   28.5  32     82ChHaMe.2730
17345.12330000 1.00000000e-03 1.00000000e-03    C_4Sigma- 3  1.5 e  0   27.5  31    X_4Sigma- 3  1.5 e  0   28.5  32     82ChHaMe.2731
17407.14290000 5.00000000e-03 5.00000000e-03    C_4Sigma- 4  1.5 f  0   28.5  32    X_4Sigma- 4  1.5 f  0   27.5  31     82ChHaMe.2732
17348.99290000 1.00000000e-03 1.00000000e-03    C_4Sigma- 4  1.5 f  0   26.5  30    X_4Sigma- 4  1.5 f  0   27.5  31     82ChHaMe.2733
17401.09260000 1.00000000e-03 1.00000000e-03    C_4Sigma- 1  0.5 e  0   32.5  36    X_4Sigma- 1  0.5 e  0   31.5  35     82ChHaMe.2734
17341.04300000 5.00000000e-03 5.00000000e-03    C_4Sigma- 1  0.5 e  0   30.5  34    X_4Sigma- 1  0.5 e  0   31.5  35     82ChHaMe.2735
17399.90110000 1.00000000e-03 1.00000000e-03    C_4Sigma- 2  0.5 f  0   31.5  35    X_4Sigma- 2  0.5 f  0   30.5  34     82ChHaMe.2736
17339.82630000 1.00000000e-03 1.00000000e-03    C_4Sigma- 2  0.5 f  0   29.5  33    X_4Sigma- 2  0.5 f  0   30.5  34     82ChHaMe.2737
17401.12130000 1.00000000e-03 1.00000000e-03    C_4Sigma- 3  1.5 e  0   30.5  34    X_4Sigma- 3  1.5 e  0   29.5  33     82ChHaMe.2738
17341.00870000 1.00000000e-03 1.00000000e-03    C_4Sigma- 3  1.5 e  0   28.5  32    X_4Sigma- 3  1.5 e  0   29.5  33     82ChHaMe.2739
17405.02590000 1.00000000e-03 1.00000000e-03    C_4Sigma- 4  1.5 f  0   29.5  33    X_4Sigma- 4  1.5 f  0   28.5  32     82ChHaMe.2740
17344.89880000 1.00000000e-03 1.00000000e-03    C_4Sigma- 4  1.5 f  0   27.5  31    X_4Sigma- 4  1.5 f  0   28.5  32     82ChHaMe.2741
17398.75640000 1.00000000e-03 1.00000000e-03    C_4Sigma- 1  0.5 e  0   33.5  37    X_4Sigma- 1  0.5 e  0   32.5  36     82ChHaMe.2742
17336.74240000 1.00000000e-03 1.00000000e-03    C_4Sigma- 1  0.5 e  0   31.5  35    X_4Sigma- 1  0.5 e  0   32.5  36     82ChHaMe.2743
17397.59850000 1.00000000e-03 1.00000000e-03    C_4Sigma- 2  0.5 f  0   32.5  36    X_4Sigma- 2  0.5 f  0   31.5  35     82ChHaMe.2744
17335.55950000 1.00000000e-03 1.00000000e-03    C_4Sigma- 2  0.5 f  0   30.5  34    X_4Sigma- 2  0.5 f  0   31.5  35     82ChHaMe.2745
17398.86520000 5.00000000e-03 5.00000000e-03    C_4Sigma- 3  1.5 e  0   31.5  35    X_4Sigma- 3  1.5 e  0   30.5  34     82ChHaMe.2746
17336.78990000 1.00000000e-03 1.00000000e-03    C_4Sigma- 3  1.5 e  0   29.5  33    X_4Sigma- 3  1.5 e  0   30.5  34     82ChHaMe.2747
17402.80170000 1.00000000e-03 1.00000000e-03    C_4Sigma- 4  1.5 f  0   30.5  34    X_4Sigma- 4  1.5 f  0   29.5  33     82ChHaMe.2748
17340.70870000 1.00000000e-03 1.00000000e-03    C_4Sigma- 4  1.5 f  0   28.5  32    X_4Sigma- 4  1.5 f  0   29.5  33     82ChHaMe.2749
17396.31400000 5.00000000e-03 5.00000000e-03    C_4Sigma- 1  0.5 e  0   34.5  38    X_4Sigma- 1  0.5 e  0   33.5  37     82ChHaMe.2750
17395.18560000 1.00000000e-03 1.00000000e-03    C_4Sigma- 2  0.5 f  0   33.5  37    X_4Sigma- 2  0.5 f  0   32.5  36     82ChHaMe.2751
17396.49950000 1.00000000e-03 1.00000000e-03    C_4Sigma- 3  1.5 e  0   32.5  36    X_4Sigma- 3  1.5 e  0   31.5  35     82ChHaMe.2752
17400.47710000 1.00000000e-03 1.00000000e-03    C_4Sigma- 4  1.5 f  0   31.5  35    X_4Sigma- 4  1.5 f  0   30.5  34     82ChHaMe.2753
17336.41860000 1.00000000e-03 1.00000000e-03    C_4Sigma- 4  1.5 f  0   29.5  33    X_4Sigma- 4  1.5 f  0   30.5  34     82ChHaMe.2754
17393.77120000 1.00000000e-03 1.00000000e-03    C_4Sigma- 1  0.5 e  0   35.5  39    X_4Sigma- 1  0.5 e  0   34.5  38     82ChHaMe.2755
17327.83380000 1.00000000e-03 1.00000000e-03    C_4Sigma- 1  0.5 e  0   33.5  37    X_4Sigma- 1  0.5 e  0   34.5  38     82ChHaMe.2756
17392.67200000 1.00000000e-03 1.00000000e-03    C_4Sigma- 2  0.5 f  0   34.5  38    X_4Sigma- 2  0.5 f  0   33.5  37     82ChHaMe.2757
17326.71930000 1.00000000e-03 1.00000000e-03    C_4Sigma- 2  0.5 f  0   32.5  36    X_4Sigma- 2  0.5 f  0   33.5  37     82ChHaMe.2758
17394.03030000 5.00000000e-03 5.00000000e-03    C_4Sigma- 3  1.5 e  0   33.5  37    X_4Sigma- 3  1.5 e  0   32.5  36     82ChHaMe.2759
17328.04140000 1.00000000e-03 1.00000000e-03    C_4Sigma- 3  1.5 e  0   31.5  35    X_4Sigma- 3  1.5 e  0   32.5  36     82ChHaMe.2760
17398.04660000 1.00000000e-03 1.00000000e-03    C_4Sigma- 4  1.5 f  0   32.5  36    X_4Sigma- 4  1.5 f  0   31.5  35     82ChHaMe.2761
17391.13730000 1.00000000e-03 6.41830000e-03    C_4Sigma- 1  0.5 e  0   36.5  40    X_4Sigma- 1  0.5 e  0   35.5  39     82ChHaMe.2762
17323.22350000 1.00000000e-03 1.00000000e-03    C_4Sigma- 1  0.5 e  0   34.5  38    X_4Sigma- 1  0.5 e  0   35.5  39     82ChHaMe.2763
17390.05110000 1.00000000e-03 1.00000000e-03    C_4Sigma- 2  0.5 f  0   35.5  39    X_4Sigma- 2  0.5 f  0   34.5  38     82ChHaMe.2764
17322.14120000 1.00000000e-03 1.00000000e-03    C_4Sigma- 2  0.5 f  0   33.5  37    X_4Sigma- 2  0.5 f  0   34.5  38     82ChHaMe.2765
17391.45370000 1.00000000e-03 1.00000000e-03    C_4Sigma- 3  1.5 e  0   34.5  38    X_4Sigma- 3  1.5 e  0   33.5  37     82ChHaMe.2766
17323.50720000 1.00000000e-03 1.00000000e-03    C_4Sigma- 3  1.5 e  0   32.5  36    X_4Sigma- 3  1.5 e  0   33.5  37     82ChHaMe.2767
17395.50810000 1.00000000e-03 1.00000000e-03    C_4Sigma- 4  1.5 f  0   33.5  37    X_4Sigma- 4  1.5 f  0   32.5  36     82ChHaMe.2768
17327.53360000 1.00000000e-03 1.00000000e-03    C_4Sigma- 4  1.5 f  0   31.5  35    X_4Sigma- 4  1.5 f  0   32.5  36     82ChHaMe.2769
17388.32020000 1.00000000e-03 1.00000000e-03    C_4Sigma- 1  0.5 e  0   37.5  41    X_4Sigma- 1  0.5 e  0   36.5  40     82ChHaMe.2770
17318.51200000 1.00000000e-03 1.00000000e-03    C_4Sigma- 1  0.5 e  0   35.5  39    X_4Sigma- 1  0.5 e  0   36.5  40     82ChHaMe.2771
17387.33880000 1.00000000e-03 1.00000000e-03    C_4Sigma- 2  0.5 f  0   36.5  40    X_4Sigma- 2  0.5 f  0   35.5  39     82ChHaMe.2772
17317.45710000 1.00000000e-03 1.00000000e-03    C_4Sigma- 2  0.5 f  0   34.5  38    X_4Sigma- 2  0.5 f  0   35.5  39     82ChHaMe.2773
17388.76430000 5.00000000e-03 1.82010000e-02    C_4Sigma- 3  1.5 e  0   35.5  39    X_4Sigma- 3  1.5 e  0   34.5  38     82ChHaMe.2774
17318.86940000 1.00000000e-03 1.00000000e-03    C_4Sigma- 3  1.5 e  0   33.5  37    X_4Sigma- 3  1.5 e  0   34.5  38     82ChHaMe.2775
17392.86550000 1.00000000e-03 1.00000000e-03    C_4Sigma- 4  1.5 f  0   34.5  38    X_4Sigma- 4  1.5 f  0   33.5  37     82ChHaMe.2776
17322.93250000 1.00000000e-03 1.00000000e-03    C_4Sigma- 4  1.5 f  0   32.5  36    X_4Sigma- 4  1.5 f  0   33.5  37     82ChHaMe.2777
17385.45680000 1.00000000e-03 1.00000000e-03    C_4Sigma- 1  0.5 e  0   38.5  42    X_4Sigma- 1  0.5 e  0   37.5  41     82ChHaMe.2778
17313.72070000 1.00000000e-03 1.00000000e-03    C_4Sigma- 1  0.5 e  0   36.5  40    X_4Sigma- 1  0.5 e  0   37.5  41     82ChHaMe.2779
17384.48250000 1.00000000e-03 1.00000000e-03    C_4Sigma- 2  0.5 f  0   37.5  41    X_4Sigma- 2  0.5 f  0   36.5  40     82ChHaMe.2780
17312.68080000 1.00000000e-03 1.00000000e-03    C_4Sigma- 2  0.5 f  0   35.5  39    X_4Sigma- 2  0.5 f  0   36.5  40     82ChHaMe.2781
17385.98030000 1.00000000e-03 1.00000000e-03    C_4Sigma- 3  1.5 e  0   36.5  40    X_4Sigma- 3  1.5 e  0   35.5  39     82ChHaMe.2782
17314.13500000 1.00000000e-03 1.00000000e-03    C_4Sigma- 3  1.5 e  0   34.5  38    X_4Sigma- 3  1.5 e  0   35.5  39     82ChHaMe.2783
17390.11450000 1.00000000e-03 1.00000000e-03    C_4Sigma- 4  1.5 f  0   35.5  39    X_4Sigma- 4  1.5 f  0   34.5  38     82ChHaMe.2784
17318.22750000 5.00000000e-03 5.00000000e-03    C_4Sigma- 4  1.5 f  0   33.5  37    X_4Sigma- 4  1.5 f  0   34.5  38     82ChHaMe.2785
17382.51670000 1.00000000e-03 1.00000000e-03    C_4Sigma- 1  0.5 e  0   39.5  43    X_4Sigma- 1  0.5 e  0   38.5  42     82ChHaMe.2786
17308.73420000 1.00000000e-03 1.00000000e-03    C_4Sigma- 1  0.5 e  0   37.5  41    X_4Sigma- 1  0.5 e  0   38.5  42     82ChHaMe.2787
17381.56230000 1.00000000e-03 1.00000000e-03    C_4Sigma- 2  0.5 f  0   38.5  42    X_4Sigma- 2  0.5 f  0   37.5  41     82ChHaMe.2788
17307.79720000 1.00000000e-03 1.00000000e-03    C_4Sigma- 2  0.5 f  0   36.5  40    X_4Sigma- 2  0.5 f  0   37.5  41     82ChHaMe.2789
17383.08790000 1.00000000e-03 1.00000000e-03    C_4Sigma- 3  1.5 e  0   37.5  41    X_4Sigma- 3  1.5 e  0   36.5  40     82ChHaMe.2790
17309.28100000 1.00000000e-03 1.00000000e-03    C_4Sigma- 3  1.5 e  0   35.5  39    X_4Sigma- 3  1.5 e  0   36.5  40     82ChHaMe.2791
17387.25980000 1.00000000e-03 1.00000000e-03    C_4Sigma- 4  1.5 f  0   36.5  40    X_4Sigma- 4  1.5 f  0   35.5  39     82ChHaMe.2792
17313.42880000 5.00000000e-03 7.99600000e-03    C_4Sigma- 4  1.5 f  0   34.5  38    X_4Sigma- 4  1.5 f  0   35.5  39     82ChHaMe.2793
17379.44910000 1.00000000e-03 1.00000000e-03    C_4Sigma- 1  0.5 e  0   40.5  44    X_4Sigma- 1  0.5 e  0   39.5  43     82ChHaMe.2794
17303.70200000 1.00000000e-03 1.00000000e-03    C_4Sigma- 1  0.5 e  0   38.5  42    X_4Sigma- 1  0.5 e  0   39.5  43     82ChHaMe.2795
17378.50590000 5.00000000e-03 5.00000000e-03    C_4Sigma- 2  0.5 f  0   39.5  43    X_4Sigma- 2  0.5 f  0   38.5  42     82ChHaMe.2796
17302.77410000 1.00000000e-03 1.00000000e-03    C_4Sigma- 2  0.5 f  0   37.5  41    X_4Sigma- 2  0.5 f  0   38.5  42     82ChHaMe.2797
17380.08260000 1.00000000e-03 1.00000000e-03    C_4Sigma- 3  1.5 e  0   38.5  42    X_4Sigma- 3  1.5 e  0   37.5  41     82ChHaMe.2798
17304.32330000 1.00000000e-03 1.00000000e-03    C_4Sigma- 3  1.5 e  0   36.5  40    X_4Sigma- 3  1.5 e  0   37.5  41     82ChHaMe.2799
17384.30110000 1.00000000e-03 1.00000000e-03    C_4Sigma- 4  1.5 f  0   37.5  41    X_4Sigma- 4  1.5 f  0   36.5  40     82ChHaMe.2800
17308.50540000 1.00000000e-03 1.00000000e-03    C_4Sigma- 4  1.5 f  0   35.5  39    X_4Sigma- 4  1.5 f  0   36.5  40     82ChHaMe.2801
17376.27830000 1.00000000e-03 1.00000000e-03    C_4Sigma- 1  0.5 e  0   41.5  45    X_4Sigma- 1  0.5 e  0   40.5  44     82ChHaMe.2802
17298.59960000 1.00000000e-03 1.00000000e-03    C_4Sigma- 1  0.5 e  0   39.5  43    X_4Sigma- 1  0.5 e  0   40.5  44     82ChHaMe.2803
17375.35770000 5.00000000e-03 5.00000000e-03    C_4Sigma- 2  0.5 f  0   40.5  44    X_4Sigma- 2  0.5 f  0   39.5  43     82ChHaMe.2804
17297.67390000 1.00000000e-03 1.00000000e-03    C_4Sigma- 2  0.5 f  0   38.5  42    X_4Sigma- 2  0.5 f  0   39.5  43     82ChHaMe.2805
17376.97240000 1.00000000e-03 1.00000000e-03    C_4Sigma- 3  1.5 e  0   39.5  43    X_4Sigma- 3  1.5 e  0   38.5  42     82ChHaMe.2806
17299.26600000 1.00000000e-03 1.00000000e-03    C_4Sigma- 3  1.5 e  0   37.5  41    X_4Sigma- 3  1.5 e  0   38.5  42     82ChHaMe.2807
17381.23340000 1.00000000e-03 1.00000000e-03    C_4Sigma- 4  1.5 f  0   38.5  42    X_4Sigma- 4  1.5 f  0   37.5  41     82ChHaMe.2808
17303.48940000 5.00000000e-03 5.00000000e-03    C_4Sigma- 4  1.5 f  0   36.5  40    X_4Sigma- 4  1.5 f  0   37.5  41     82ChHaMe.2809
17373.00140000 1.00000000e-03 1.00000000e-03    C_4Sigma- 1  0.5 e  0   42.5  46    X_4Sigma- 1  0.5 e  0   41.5  45     82ChHaMe.2810
17293.37130000 1.00000000e-03 1.00000000e-03    C_4Sigma- 1  0.5 e  0   40.5  44    X_4Sigma- 1  0.5 e  0   41.5  45     82ChHaMe.2811
17372.10540000 1.00000000e-03 1.00000000e-03    C_4Sigma- 2  0.5 f  0   41.5  45    X_4Sigma- 2  0.5 f  0   40.5  44     82ChHaMe.2812
17292.47160000 1.00000000e-03 1.00000000e-03    C_4Sigma- 2  0.5 f  0   39.5  43    X_4Sigma- 2  0.5 f  0   40.5  44     82ChHaMe.2813
17373.74960000 1.00000000e-03 1.00000000e-03    C_4Sigma- 3  1.5 e  0   40.5  44    X_4Sigma- 3  1.5 e  0   39.5  43     82ChHaMe.2814
17294.09980000 1.00000000e-03 1.00000000e-03    C_4Sigma- 3  1.5 e  0   38.5  42    X_4Sigma- 3  1.5 e  0   39.5  43     82ChHaMe.2815
17298.36380000 1.00000000e-03 1.00000000e-03    C_4Sigma- 4  1.5 f  0   37.5  41    X_4Sigma- 4  1.5 f  0   38.5  42     82ChHaMe.2816
17369.62250000 1.00000000e-03 1.00000000e-03    C_4Sigma- 1  0.5 e  0   43.5  47    X_4Sigma- 1  0.5 e  0   42.5  46     82ChHaMe.2817
17288.03620000 1.00000000e-03 1.00000000e-03    C_4Sigma- 1  0.5 e  0   41.5  45    X_4Sigma- 1  0.5 e  0   42.5  46     82ChHaMe.2818
17368.74350000 1.00000000e-03 1.00000000e-03    C_4Sigma- 2  0.5 f  0   42.5  46    X_4Sigma- 2  0.5 f  0   41.5  45     82ChHaMe.2819
17370.41500000 1.00000000e-03 1.00000000e-03    C_4Sigma- 3  1.5 e  0   41.5  45    X_4Sigma- 3  1.5 e  0   40.5  44     82ChHaMe.2820
17288.82830000 1.00000000e-03 1.00000000e-03    C_4Sigma- 3  1.5 e  0   39.5  43    X_4Sigma- 3  1.5 e  0   40.5  44     82ChHaMe.2821
17374.78000000 1.00000000e-03 1.00000000e-03    C_4Sigma- 4  1.5 f  0   40.5  44    X_4Sigma- 4  1.5 f  0   39.5  43     82ChHaMe.2822
17293.13740000 1.00000000e-03 1.00000000e-03    C_4Sigma- 4  1.5 f  0   38.5  42    X_4Sigma- 4  1.5 f  0   39.5  43     82ChHaMe.2823
17365.27720000 1.00000000e-03 1.00000000e-03    C_4Sigma- 2  0.5 f  0   43.5  47    X_4Sigma- 2  0.5 f  0   42.5  46     82ChHaMe.2824
17366.94050000 5.00000000e-03 5.00000000e-03    C_4Sigma- 3  1.5 e  0   42.5  46    X_4Sigma- 3  1.5 e  0   41.5  45     82ChHaMe.2825
17371.39950000 1.00000000e-03 1.00000000e-03    C_4Sigma- 4  1.5 f  0   41.5  45    X_4Sigma- 4  1.5 f  0   40.5  44     82ChHaMe.2826
17361.70200000 5.00000000e-03 5.00000000e-03    C_4Sigma- 2  0.5 f  0   44.5  48    X_4Sigma- 2  0.5 f  0   43.5  47     82ChHaMe.2827
17356.40050000 5.00000000e-03 5.00000000e-03    C_4Sigma- 3  1.5 e  0   45.5  49    X_4Sigma- 3  1.5 e  0   44.5  48     82ChHaMe.2828
17360.60470000 5.00000000e-03 5.00000000e-03    C_4Sigma- 4  1.5 f  0   44.5  48    X_4Sigma- 4  1.5 f  0   43.5  47     82ChHaMe.2829
17352.45660000 5.00000000e-03 5.00000000e-03    C_4Sigma- 3  1.5 e  0   46.5  50    X_4Sigma- 3  1.5 e  0   45.5  49     82ChHaMe.2830
17356.68180000 5.00000000e-03 5.00000000e-03    C_4Sigma- 4  1.5 f  0   45.5  49    X_4Sigma- 4  1.5 f  0   44.5  48     82ChHaMe.2831
17348.47120000 5.00000000e-03 5.00000000e-03    C_4Sigma- 3  1.5 e  0   47.5  51    X_4Sigma- 3  1.5 e  0   46.5  50     82ChHaMe.2832
17352.87640000 5.00000000e-03 5.00000000e-03    C_4Sigma- 4  1.5 f  0   46.5  50    X_4Sigma- 4  1.5 f  0   45.5  49     82ChHaMe.2833
17348.85850000 1.00000000e-03 1.00000000e-03    C_4Sigma- 4  1.5 f  0   47.5  51    X_4Sigma- 4  1.5 f  0   46.5  50     82ChHaMe.2834
    0.28634590 2.00100000e-07 2.00100000e-07    X_4Sigma- 1  0.5 e  0    1.5   3    X_4Sigma- 1  0.5 e  0    0.5   3      91SuFrLoGi.1
    0.36636375 2.00100000e-07 2.00100000e-07    X_4Sigma- 1  0.5 e  0    1.5   4    X_4Sigma- 1  0.5 e  0    0.5   3      91SuFrLoGi.2
    0.29161544 2.00100000e-07 2.00100000e-07    X_4Sigma- 1  0.5 e  0    1.5   5    X_4Sigma- 1  0.5 e  0    0.5   4      91SuFrLoGi.3
12642.84610000 5.00000000e-04 5.00000000e-04        B_4Pi 3  1.5 e  0    1.5   2    X_4Sigma- 1  0.5 e  0    0.5   3 95AdBaBeBo_A.0001
12642.85080000 5.00000000e-04 5.00000000e-04        B_4Pi 3  1.5 e  0    1.5   3    X_4Sigma- 1  0.5 e  0    0.5   3 95AdBaBeBo_A.0002
12642.67760000 5.00000000e-04 5.00000000e-04        B_4Pi 3  1.5 e  0    1.5   4    X_4Sigma- 1  0.5 e  0    0.5   4 95AdBaBeBo_A.0003
12642.85430000 5.00000000e-04 5.00000000e-04        B_4Pi 3  1.5 e  0    1.5   4    X_4Sigma- 1  0.5 e  0    0.5   3 95AdBaBeBo_A.0004
12642.68480000 5.00000000e-04 5.00000000e-04        B_4Pi 3  1.5 e  0    1.5   5    X_4Sigma- 1  0.5 e  0    0.5   4 95AdBaBeBo_A.0005
12578.86790000 5.00000000e-04 5.00000000e-04        B_4Pi 2  0.5 e  0    1.5   4    X_4Sigma- 1  0.5 e  0    0.5   3 95AdBaBeBo_A.0006
12578.69420000 5.00000000e-04 5.00000000e-04        B_4Pi 2  0.5 e  0    1.5   5    X_4Sigma- 1  0.5 e  0    0.5   4 95AdBaBeBo_A.0007
12577.05080000 5.00000000e-04 5.00000000e-04        B_4Pi 2  0.5 f  0    0.5   3    X_4Sigma- 1  0.5 e  0    0.5   3 95AdBaBeBo_A.0008
12576.93600000 5.00000000e-04 5.00000000e-04        B_4Pi 2  0.5 f  0    0.5   4    X_4Sigma- 1  0.5 e  0    0.5   4 95AdBaBeBo_A.0009
12576.87390000 5.00000000e-04 5.00000000e-04        B_4Pi 2  0.5 f  0    0.5   3    X_4Sigma- 1  0.5 e  0    0.5   4 95AdBaBeBo_A.0010
12576.79670000 5.00000000e-04 5.00000000e-04        B_4Pi 2  0.5 e  0    0.5   4    X_4Sigma- 1  0.5 e  0    1.5   5 95AdBaBeBo_A.0011
12581.28170000 5.00000000e-04 5.00000000e-04        B_4Pi 2  0.5 e  0    2.5   3    X_4Sigma- 1  0.5 e  0    1.5   2 95AdBaBeBo_A.0012
12581.22250000 5.00000000e-04 8.41800000e-04        B_4Pi 2  0.5 e  0    2.5   4    X_4Sigma- 1  0.5 e  0    1.5   3 95AdBaBeBo_A.0013
12581.14140000 5.00000000e-04 5.00000000e-04        B_4Pi 2  0.5 e  0    2.5   5    X_4Sigma- 1  0.5 e  0    1.5   4 95AdBaBeBo_A.0014
12581.03830000 5.00000000e-04 5.00000000e-04        B_4Pi 2  0.5 e  0    2.5   6    X_4Sigma- 1  0.5 e  0    1.5   5 95AdBaBeBo_A.0015
12645.15380000 5.00000000e-04 5.00000000e-04        B_4Pi 3  1.5 e  0    2.5   4    X_4Sigma- 1  0.5 e  0    1.5   3 95AdBaBeBo_A.0016
12645.07720000 5.00000000e-04 5.00000000e-04        B_4Pi 3  1.5 e  0    2.5   5    X_4Sigma- 1  0.5 e  0    1.5   4 95AdBaBeBo_A.0017
12644.97940000 5.00000000e-04 5.00000000e-04        B_4Pi 3  1.5 e  0    2.5   6    X_4Sigma- 1  0.5 e  0    1.5   5 95AdBaBeBo_A.0018
12575.04430000 5.00000000e-04 5.00000000e-04        B_4Pi 2  0.5 e  0    0.5   3    X_4Sigma- 2  0.5 f  0    0.5   4 95AdBaBeBo_A.0019
12575.07390000 5.00000000e-04 5.00000000e-04        B_4Pi 2  0.5 e  0    0.5   4    X_4Sigma- 2  0.5 f  0    0.5   4 95AdBaBeBo_A.0020
12574.95870000 5.00000000e-04 5.00000000e-04        B_4Pi 2  0.5 e  0    0.5   4    X_4Sigma- 2  0.5 f  0    0.5   3 95AdBaBeBo_A.0021
12642.55640000 5.00000000e-04 1.97300000e-03        B_4Pi 3  1.5 f  0    1.5   2    X_4Sigma- 1  0.5 e  0    1.5   3 95AdBaBeBo_A.0022
12642.48180000 5.00000000e-04 5.00000000e-04        B_4Pi 3  1.5 f  0    1.5   3    X_4Sigma- 1  0.5 e  0    1.5   4 95AdBaBeBo_A.0023
12642.61790000 5.00000000e-04 5.00000000e-04        B_4Pi 3  1.5 f  0    1.5   2    X_4Sigma- 1  0.5 e  0    1.5   2 95AdBaBeBo_A.0024
12642.48870000 5.00000000e-04 5.00000000e-04        B_4Pi 3  1.5 f  0    1.5   4    X_4Sigma- 1  0.5 e  0    1.5   4 95AdBaBeBo_A.0025
12642.39270000 5.00000000e-04 5.00000000e-04        B_4Pi 3  1.5 f  0    1.5   5    X_4Sigma- 1  0.5 e  0    1.5   5 95AdBaBeBo_A.0026
12642.62070000 5.00000000e-04 5.00000000e-04        B_4Pi 3  1.5 f  0    1.5   3    X_4Sigma- 1  0.5 e  0    1.5   2 95AdBaBeBo_A.0027
12642.56790000 5.00000000e-04 5.00000000e-04        B_4Pi 3  1.5 f  0    1.5   4    X_4Sigma- 1  0.5 e  0    1.5   3 95AdBaBeBo_A.0028
12642.49510000 5.00000000e-04 5.00000000e-04        B_4Pi 3  1.5 f  0    1.5   5    X_4Sigma- 1  0.5 e  0    1.5   4 95AdBaBeBo_A.0029
12577.19880000 2.00000000e-03 2.00000000e-03        B_4Pi 2  0.5 e  0    1.5   4    X_4Sigma- 1  0.5 e  0    2.5   5 95AdBaBeBo_A.0030
12577.11870000 2.00000000e-03 2.00000000e-03        B_4Pi 2  0.5 e  0    1.5   5    X_4Sigma- 1  0.5 e  0    2.5   6 95AdBaBeBo_A.0031
12583.66040000 5.00000000e-04 5.00000000e-04        B_4Pi 2  0.5 e  0    3.5   3    X_4Sigma- 1  0.5 e  0    2.5   2 95AdBaBeBo_A.0032
12583.61930000 5.00000000e-04 5.00000000e-04        B_4Pi 2  0.5 e  0    3.5   4    X_4Sigma- 1  0.5 e  0    2.5   3 95AdBaBeBo_A.0033
12583.56390000 5.00000000e-04 5.00000000e-04        B_4Pi 2  0.5 e  0    3.5   5    X_4Sigma- 1  0.5 e  0    2.5   4 95AdBaBeBo_A.0034
12583.49360000 5.00000000e-04 5.00000000e-04        B_4Pi 2  0.5 e  0    3.5   6    X_4Sigma- 1  0.5 e  0    2.5   5 95AdBaBeBo_A.0035
12583.40880000 5.00000000e-04 5.00000000e-04        B_4Pi 2  0.5 e  0    3.5   7    X_4Sigma- 1  0.5 e  0    2.5   6 95AdBaBeBo_A.0036
-12579.49960000 5.00000000e-04 5.00000000e-04        B_4Pi 2  0.5 f  0    2.5   0    X_4Sigma- 1  0.5 e  0    2.5   1 95AdBaBeBo_A.0037
12579.47710000 5.00000000e-04 5.00000000e-04        B_4Pi 2  0.5 f  0    2.5   1    X_4Sigma- 1  0.5 e  0    2.5   2 95AdBaBeBo_A.0038
12579.44110000 5.00000000e-04 5.00000000e-04        B_4Pi 2  0.5 f  0    2.5   2    X_4Sigma- 1  0.5 e  0    2.5   3 95AdBaBeBo_A.0039
12579.39310000 5.00000000e-04 5.00000000e-04        B_4Pi 2  0.5 f  0    2.5   3    X_4Sigma- 1  0.5 e  0    2.5   4 95AdBaBeBo_A.0040
12579.33340000 5.00000000e-04 5.00000000e-04        B_4Pi 2  0.5 f  0    2.5   4    X_4Sigma- 1  0.5 e  0    2.5   5 95AdBaBeBo_A.0041
12579.40170000 5.00000000e-04 5.00000000e-04        B_4Pi 2  0.5 f  0    2.5   4    X_4Sigma- 1  0.5 e  0    2.5   4 95AdBaBeBo_A.0042
12579.34310000 5.00000000e-04 5.00000000e-04        B_4Pi 2  0.5 f  0    2.5   5    X_4Sigma- 1  0.5 e  0    2.5   5 95AdBaBeBo_A.0043
12579.27180000 5.00000000e-04 5.00000000e-04        B_4Pi 2  0.5 f  0    2.5   6    X_4Sigma- 1  0.5 e  0    2.5   6 95AdBaBeBo_A.0044
12579.50580000 2.00000000e-03 2.00000000e-03        B_4Pi 2  0.5 f  0    2.5   2    X_4Sigma- 1  0.5 e  0    2.5   1 95AdBaBeBo_A.0045
12579.48760000 5.00000000e-04 5.00000000e-04        B_4Pi 2  0.5 f  0    2.5   3    X_4Sigma- 1  0.5 e  0    2.5   2 95AdBaBeBo_A.0046
12579.45520000 5.00000000e-04 5.00000000e-04        B_4Pi 2  0.5 f  0    2.5   4    X_4Sigma- 1  0.5 e  0    2.5   3 95AdBaBeBo_A.0047
12579.41120000 5.00000000e-04 5.00000000e-04        B_4Pi 2  0.5 f  0    2.5   5    X_4Sigma- 1  0.5 e  0    2.5   4 95AdBaBeBo_A.0048
12579.35440000 5.00000000e-04 5.00000000e-04        B_4Pi 2  0.5 f  0    2.5   6    X_4Sigma- 1  0.5 e  0    2.5   5 95AdBaBeBo_A.0049
12643.95140000 5.00000000e-04 5.00000000e-04        B_4Pi 3  1.5 f  0    2.5   1    X_4Sigma- 1  0.5 e  0    2.5   1 95AdBaBeBo_A.0050
12643.93580000 5.00000000e-04 5.00000000e-04        B_4Pi 3  1.5 f  0    2.5   2    X_4Sigma- 1  0.5 e  0    2.5   2 95AdBaBeBo_A.0051
12643.88710000 2.00000000e-03 2.00000000e-03        B_4Pi 3  1.5 f  0    2.5   3    X_4Sigma- 1  0.5 e  0    2.5   3 95AdBaBeBo_A.0052
12643.83530000 2.00000000e-03 2.00000000e-03        B_4Pi 3  1.5 f  0    2.5   4    X_4Sigma- 1  0.5 e  0    2.5   4 95AdBaBeBo_A.0053
12643.77060000 5.00000000e-04 5.00000000e-04        B_4Pi 3  1.5 f  0    2.5   5    X_4Sigma- 1  0.5 e  0    2.5   5 95AdBaBeBo_A.0054
12643.69230000 5.00000000e-04 5.00000000e-04        B_4Pi 3  1.5 f  0    2.5   6    X_4Sigma- 1  0.5 e  0    2.5   6 95AdBaBeBo_A.0055
12712.72050000 5.00000000e-04 5.00000000e-04        B_4Pi 4  2.5 f  0    2.5   3    X_4Sigma- 2  0.5 f  0    1.5   2 95AdBaBeBo_A.0056
12712.71230000 2.00000000e-03 2.00000000e-03        B_4Pi 4  2.5 f  0    2.5   5    X_4Sigma- 2  0.5 f  0    1.5   4 95AdBaBeBo_A.0057
12712.71230000 2.00000000e-03 2.00000000e-03        B_4Pi 4  2.5 f  0    2.5   6    X_4Sigma- 2  0.5 f  0    1.5   5 95AdBaBeBo_A.0058
12577.68670000 5.00000000e-04 5.00000000e-04        B_4Pi 2  0.5 e  0    2.5   1    X_4Sigma- 1  0.5 e  0    3.5   2 95AdBaBeBo_A.0059
12577.65620000 5.00000000e-04 5.00000000e-04        B_4Pi 2  0.5 e  0    2.5   2    X_4Sigma- 1  0.5 e  0    3.5   3 95AdBaBeBo_A.0060
12577.61510000 5.00000000e-04 5.00000000e-04        B_4Pi 2  0.5 e  0    2.5   3    X_4Sigma- 1  0.5 e  0    3.5   4 95AdBaBeBo_A.0061
12577.56300000 5.00000000e-04 5.00000000e-04        B_4Pi 2  0.5 e  0    2.5   4    X_4Sigma- 1  0.5 e  0    3.5   5 95AdBaBeBo_A.0062
12577.49990000 2.00000000e-03 2.00000000e-03        B_4Pi 2  0.5 e  0    2.5   5    X_4Sigma- 1  0.5 e  0    3.5   6 95AdBaBeBo_A.0063
12577.42630000 5.00000000e-04 5.00000000e-04        B_4Pi 2  0.5 e  0    2.5   6    X_4Sigma- 1  0.5 e  0    3.5   7 95AdBaBeBo_A.0064
12586.04960000 2.00000000e-03 2.00000000e-03        B_4Pi 2  0.5 e  0    4.5   2    X_4Sigma- 1  0.5 e  0    3.5   1 95AdBaBeBo_A.0065
12586.02790000 5.00000000e-04 5.00000000e-04        B_4Pi 2  0.5 e  0    4.5   3    X_4Sigma- 1  0.5 e  0    3.5   2 95AdBaBeBo_A.0066
12585.99660000 5.00000000e-04 5.00000000e-04        B_4Pi 2  0.5 e  0    4.5   4    X_4Sigma- 1  0.5 e  0    3.5   3 95AdBaBeBo_A.0067
12585.95420000 2.00000000e-03 2.00000000e-03        B_4Pi 2  0.5 e  0    4.5   5    X_4Sigma- 1  0.5 e  0    3.5   4 95AdBaBeBo_A.0068
12585.90070000 5.00000000e-04 5.00000000e-04        B_4Pi 2  0.5 e  0    4.5   6    X_4Sigma- 1  0.5 e  0    3.5   5 95AdBaBeBo_A.0069
12585.83610000 5.00000000e-04 5.00000000e-04        B_4Pi 2  0.5 e  0    4.5   7    X_4Sigma- 1  0.5 e  0    3.5   6 95AdBaBeBo_A.0070
12585.76000000 2.00000000e-03 2.00000000e-03        B_4Pi 2  0.5 e  0    4.5   8    X_4Sigma- 1  0.5 e  0    3.5   7 95AdBaBeBo_A.0071
12574.35460000 5.00000000e-04 5.00000000e-04        B_4Pi 2  0.5 e  0    2.5   2    X_4Sigma- 2  0.5 f  0    2.5   2 95AdBaBeBo_A.0072
12574.33900000 5.00000000e-04 5.00000000e-04        B_4Pi 2  0.5 e  0    2.5   4    X_4Sigma- 2  0.5 f  0    2.5   4 95AdBaBeBo_A.0073
12574.32890000 5.00000000e-04 5.00000000e-04        B_4Pi 2  0.5 e  0    2.5   5    X_4Sigma- 2  0.5 f  0    2.5   5 95AdBaBeBo_A.0074
12574.31700000 5.00000000e-04 5.00000000e-04        B_4Pi 2  0.5 e  0    2.5   6    X_4Sigma- 2  0.5 f  0    2.5   6 95AdBaBeBo_A.0075
12708.08680000 5.00000000e-04 5.00000000e-04        B_4Pi 4  2.5 e  0    2.5   1    X_4Sigma- 3  1.5 e  0    1.5   2 95AdBaBeBo_A.0076
12708.05010000 5.00000000e-04 5.00000000e-04        B_4Pi 4  2.5 e  0    2.5   2    X_4Sigma- 3  1.5 e  0    1.5   3 95AdBaBeBo_A.0077
[truncated: 691,217 more chars]
