# Supplementary material for: A hyperfine-resolved spectroscopic model for vanadium monoxide (51V16O)
Source: Mol Phys. 2023 Sep 6;122(7-8):e2255299. doi: 10.1080/00268976.2023.2255299 (PMC11575654; doi:10.1080/00268976.2023.2255299)
Supplement: Supplemental Material [file TMPH_A_2255299_SM2619.zip › VO_transitions-2.2.txt]

15430.93000000 1.00000000e-01 2.29900000e-01    C_4Sigma- 3  1.5 -  0   15.5    X_4Sigma- 3  1.5 +  2   14.5       57LaSe.0001
15430.42000000 1.00000000e-01 1.00000000e-01    C_4Sigma- 3  1.5 +  0   16.5    X_4Sigma- 3  1.5 -  2   15.5       57LaSe.0002
15429.97000000 1.00000000e-01 1.10530000e-01    C_4Sigma- 3  1.5 -  0   17.5    X_4Sigma- 3  1.5 +  2   16.5       57LaSe.0003
15429.33000000 1.00000000e-01 1.16400000e-01    C_4Sigma- 3  1.5 +  0   18.5    X_4Sigma- 3  1.5 -  2   17.5       57LaSe.0004
15428.63000000 1.00000000e-01 1.00000000e-01    C_4Sigma- 3  1.5 -  0   19.5    X_4Sigma- 3  1.5 +  2   18.5       57LaSe.0005
15427.73000000 5.00000000e-02 5.00000000e-02    C_4Sigma- 3  1.5 +  0   20.5    X_4Sigma- 3  1.5 -  2   19.5       57LaSe.0006
15426.78000000 5.00000000e-02 5.00000000e-02    C_4Sigma- 3  1.5 -  0   21.5    X_4Sigma- 3  1.5 +  2   20.5       57LaSe.0007
15425.72000000 5.00000000e-02 5.00000000e-02    C_4Sigma- 3  1.5 +  0   22.5    X_4Sigma- 3  1.5 -  2   21.5       57LaSe.0008
15424.71000000 5.00000000e-02 5.00000000e-02    C_4Sigma- 3  1.5 -  0   23.5    X_4Sigma- 3  1.5 +  2   22.5       57LaSe.0009
15423.55000000 5.00000000e-02 5.00000000e-02    C_4Sigma- 3  1.5 +  0   24.5    X_4Sigma- 3  1.5 -  2   23.5       57LaSe.0010
15422.25000000 5.00000000e-02 5.00000000e-02    C_4Sigma- 3  1.5 -  0   25.5    X_4Sigma- 3  1.5 +  2   24.5       57LaSe.0011
15420.88000000 5.00000000e-02 5.00000000e-02    C_4Sigma- 3  1.5 +  0   26.5    X_4Sigma- 3  1.5 -  2   25.5       57LaSe.0012
15419.43000000 5.00000000e-02 5.00000000e-02    C_4Sigma- 3  1.5 -  0   27.5    X_4Sigma- 3  1.5 +  2   26.5       57LaSe.0013
15417.86000000 5.00000000e-02 5.00000000e-02    C_4Sigma- 3  1.5 +  0   28.5    X_4Sigma- 3  1.5 -  2   27.5       57LaSe.0014
15416.35000000 5.00000000e-02 1.07594141e-01    C_4Sigma- 3  1.5 -  0   29.5    X_4Sigma- 3  1.5 +  2   28.5       57LaSe.0015
15414.57000000 5.00000000e-02 8.10300000e-02    C_4Sigma- 3  1.5 +  0   30.5    X_4Sigma- 3  1.5 -  2   29.5       57LaSe.0016
15412.71000000 5.00000000e-02 5.00000000e-02    C_4Sigma- 3  1.5 -  0   31.5    X_4Sigma- 3  1.5 +  2   30.5       57LaSe.0017
15410.78000000 5.00000000e-02 5.00000000e-02    C_4Sigma- 3  1.5 +  0   32.5    X_4Sigma- 3  1.5 -  2   31.5       57LaSe.0018
15406.71000000 5.00000000e-02 5.00000000e-02    C_4Sigma- 3  1.5 +  0   34.5    X_4Sigma- 3  1.5 -  2   33.5       57LaSe.0019
15404.47000000 5.00000000e-02 5.00000000e-02    C_4Sigma- 3  1.5 -  0   35.5    X_4Sigma- 3  1.5 +  2   34.5       57LaSe.0020
15402.29000000 1.00000000e-01 1.29300000e-01    C_4Sigma- 3  1.5 +  0   36.5    X_4Sigma- 3  1.5 -  2   35.5       57LaSe.0021
15399.84000000 1.00000000e-01 1.00000000e-01    C_4Sigma- 3  1.5 -  0   37.5    X_4Sigma- 3  1.5 +  2   36.5       57LaSe.0022
15397.45000000 1.00000000e-01 1.00000000e-01    C_4Sigma- 3  1.5 +  0   38.5    X_4Sigma- 3  1.5 -  2   37.5       57LaSe.0023
15394.84000000 1.00000000e-01 1.00000000e-01    C_4Sigma- 3  1.5 -  0   39.5    X_4Sigma- 3  1.5 +  2   38.5       57LaSe.0024
15392.18000000 1.00000000e-01 1.00000000e-01    C_4Sigma- 3  1.5 +  0   40.5    X_4Sigma- 3  1.5 -  2   39.5       57LaSe.0025
15389.44000000 1.00000000e-01 1.00000000e-01    C_4Sigma- 3  1.5 -  0   41.5    X_4Sigma- 3  1.5 +  2   40.5       57LaSe.0026
15386.54000000 1.00000000e-01 1.00000000e-01    C_4Sigma- 3  1.5 +  0   42.5    X_4Sigma- 3  1.5 -  2   41.5       57LaSe.0027
15383.54000000 1.00000000e-01 1.00000000e-01    C_4Sigma- 3  1.5 -  0   43.5    X_4Sigma- 3  1.5 +  2   42.5       57LaSe.0028
15377.82000000 1.00000000e-01 1.00000000e-01    C_4Sigma- 3  1.5 -  0   45.5    X_4Sigma- 3  1.5 +  2   44.5       57LaSe.0029
15374.48000000 1.00000000e-01 1.00000000e-01    C_4Sigma- 3  1.5 +  0   46.5    X_4Sigma- 3  1.5 -  2   45.5       57LaSe.0030
15371.18000000 1.00000000e-01 1.00000000e-01    C_4Sigma- 3  1.5 -  0   47.5    X_4Sigma- 3  1.5 +  2   46.5       57LaSe.0031
15367.78000000 1.00000000e-01 1.00000000e-01    C_4Sigma- 3  1.5 +  0   48.5    X_4Sigma- 3  1.5 -  2   47.5       57LaSe.0032
15364.33000000 1.00000000e-01 1.00000000e-01    C_4Sigma- 3  1.5 -  0   49.5    X_4Sigma- 3  1.5 +  2   48.5       57LaSe.0033
15360.76000000 1.00000000e-01 1.00000000e-01    C_4Sigma- 3  1.5 +  0   50.5    X_4Sigma- 3  1.5 -  2   49.5       57LaSe.0034
15357.07000000 1.00000000e-01 1.00000000e-01    C_4Sigma- 3  1.5 -  0   51.5    X_4Sigma- 3  1.5 +  2   50.5       57LaSe.0035
15353.31000000 1.00000000e-01 1.00000000e-01    C_4Sigma- 3  1.5 +  0   52.5    X_4Sigma- 3  1.5 -  2   51.5       57LaSe.0036
15349.43000000 1.00000000e-01 1.00000000e-01    C_4Sigma- 3  1.5 -  0   53.5    X_4Sigma- 3  1.5 +  2   52.5       57LaSe.0037
15345.61000000 1.00000000e-01 1.00000000e-01    C_4Sigma- 3  1.5 +  0   54.5    X_4Sigma- 3  1.5 -  2   53.5       57LaSe.0038
15341.62000000 1.00000000e-01 1.00000000e-01    C_4Sigma- 3  1.5 -  0   55.5    X_4Sigma- 3  1.5 +  2   54.5       57LaSe.0039
15337.48000000 1.00000000e-01 1.00000000e-01    C_4Sigma- 3  1.5 +  0   56.5    X_4Sigma- 3  1.5 -  2   55.5       57LaSe.0040
15333.29000000 1.00000000e-01 1.00000000e-01    C_4Sigma- 3  1.5 -  0   57.5    X_4Sigma- 3  1.5 +  2   56.5       57LaSe.0041
15328.99000000 1.00000000e-01 1.00000000e-01    C_4Sigma- 3  1.5 +  0   58.5    X_4Sigma- 3  1.5 -  2   57.5       57LaSe.0042
15324.63000000 1.00000000e-01 1.00000000e-01    C_4Sigma- 3  1.5 -  0   59.5    X_4Sigma- 3  1.5 +  2   58.5       57LaSe.0043
15320.19000000 1.00000000e-01 1.00000000e-01    C_4Sigma- 3  1.5 +  0   60.5    X_4Sigma- 3  1.5 -  2   59.5       57LaSe.0044
15315.65000000 1.00000000e-01 1.00000000e-01    C_4Sigma- 3  1.5 -  0   61.5    X_4Sigma- 3  1.5 +  2   60.5       57LaSe.0045
15311.01000000 1.00000000e-01 1.00000000e-01    C_4Sigma- 3  1.5 +  0   62.5    X_4Sigma- 3  1.5 -  2   61.5       57LaSe.0046
15301.48000000 1.00000000e-01 1.00000000e-01    C_4Sigma- 3  1.5 +  0   64.5    X_4Sigma- 3  1.5 -  2   63.5       57LaSe.0047
15296.51000000 1.00000000e-01 1.00000000e-01    C_4Sigma- 3  1.5 -  0   65.5    X_4Sigma- 3  1.5 +  2   64.5       57LaSe.0048
15291.62000000 1.00000000e-01 1.00000000e-01    C_4Sigma- 3  1.5 +  0   66.5    X_4Sigma- 3  1.5 -  2   65.5       57LaSe.0049
15286.42000000 1.00000000e-01 1.00000000e-01    C_4Sigma- 3  1.5 -  0   67.5    X_4Sigma- 3  1.5 +  2   66.5       57LaSe.0050
15404.72000000 5.00000000e-02 5.00000000e-02    C_4Sigma- 3  1.5 -  0   11.5    X_4Sigma- 3  1.5 +  2   12.5       57LaSe.0051
15402.52000000 5.00000000e-02 7.26900000e-02    C_4Sigma- 3  1.5 +  0   12.5    X_4Sigma- 3  1.5 -  2   13.5       57LaSe.0052
15400.28000000 5.00000000e-02 5.00000000e-02    C_4Sigma- 3  1.5 -  0   13.5    X_4Sigma- 3  1.5 +  2   14.5       57LaSe.0053
15397.82000000 5.00000000e-02 5.00000000e-02    C_4Sigma- 3  1.5 +  0   14.5    X_4Sigma- 3  1.5 -  2   15.5       57LaSe.0054
15395.25000000 5.00000000e-02 5.00000000e-02    C_4Sigma- 3  1.5 -  0   15.5    X_4Sigma- 3  1.5 +  2   16.5       57LaSe.0055
15392.71000000 5.00000000e-02 5.00000000e-02    C_4Sigma- 3  1.5 +  0   16.5    X_4Sigma- 3  1.5 -  2   17.5       57LaSe.0056
15390.10000000 5.00000000e-02 5.00000000e-02    C_4Sigma- 3  1.5 -  0   17.5    X_4Sigma- 3  1.5 +  2   18.5       57LaSe.0057
15387.22000000 5.00000000e-02 5.00000000e-02    C_4Sigma- 3  1.5 +  0   18.5    X_4Sigma- 3  1.5 -  2   19.5       57LaSe.0058
15384.29000000 5.00000000e-02 5.00000000e-02    C_4Sigma- 3  1.5 -  0   19.5    X_4Sigma- 3  1.5 +  2   20.5       57LaSe.0059
15381.33000000 5.00000000e-02 5.00000000e-02    C_4Sigma- 3  1.5 +  0   20.5    X_4Sigma- 3  1.5 -  2   21.5       57LaSe.0060
15378.36000000 5.00000000e-02 5.00000000e-02    C_4Sigma- 3  1.5 -  0   21.5    X_4Sigma- 3  1.5 +  2   22.5       57LaSe.0061
15375.15000000 5.00000000e-02 5.00000000e-02    C_4Sigma- 3  1.5 +  0   22.5    X_4Sigma- 3  1.5 -  2   23.5       57LaSe.0062
15371.96000000 5.00000000e-02 5.00000000e-02    C_4Sigma- 3  1.5 -  0   23.5    X_4Sigma- 3  1.5 +  2   24.5       57LaSe.0063
15368.56000000 5.00000000e-02 5.00000000e-02    C_4Sigma- 3  1.5 +  0   24.5    X_4Sigma- 3  1.5 -  2   25.5       57LaSe.0064
15365.15000000 5.00000000e-02 6.03043526e-02    C_4Sigma- 3  1.5 -  0   25.5    X_4Sigma- 3  1.5 +  2   26.5       57LaSe.0065
15361.75000000 5.00000000e-02 5.00000000e-02    C_4Sigma- 3  1.5 +  0   26.5    X_4Sigma- 3  1.5 -  2   27.5       57LaSe.0066
15358.07000000 5.00000000e-02 5.00000000e-02    C_4Sigma- 3  1.5 -  0   27.5    X_4Sigma- 3  1.5 +  2   28.5       57LaSe.0067
15354.35000000 5.00000000e-02 5.00000000e-02    C_4Sigma- 3  1.5 +  0   28.5    X_4Sigma- 3  1.5 -  2   29.5       57LaSe.0068
15350.60000000 5.00000000e-02 5.00000000e-02    C_4Sigma- 3  1.5 -  0   29.5    X_4Sigma- 3  1.5 +  2   30.5       57LaSe.0069
15346.68000000 5.00000000e-02 8.75400000e-02    C_4Sigma- 3  1.5 +  0   30.5    X_4Sigma- 3  1.5 -  2   31.5       57LaSe.0070
15342.73000000 5.00000000e-02 5.00000000e-02    C_4Sigma- 3  1.5 -  0   31.5    X_4Sigma- 3  1.5 +  2   32.5       57LaSe.0071
15338.70000000 5.00000000e-02 5.00000000e-02    C_4Sigma- 3  1.5 +  0   32.5    X_4Sigma- 3  1.5 -  2   33.5       57LaSe.0072
15334.56000000 5.00000000e-02 5.00000000e-02    C_4Sigma- 3  1.5 -  0   33.5    X_4Sigma- 3  1.5 +  2   34.5       57LaSe.0073
15330.29000000 5.00000000e-02 5.00000000e-02    C_4Sigma- 3  1.5 +  0   34.5    X_4Sigma- 3  1.5 -  2   35.5       57LaSe.0074
15326.05000000 5.00000000e-02 5.00000000e-02    C_4Sigma- 3  1.5 -  0   35.5    X_4Sigma- 3  1.5 +  2   36.5       57LaSe.0075
15321.64000000 5.00000000e-02 5.00000000e-02    C_4Sigma- 3  1.5 +  0   36.5    X_4Sigma- 3  1.5 -  2   37.5       57LaSe.0076
15317.12000000 5.00000000e-02 5.00000000e-02    C_4Sigma- 3  1.5 -  0   37.5    X_4Sigma- 3  1.5 +  2   38.5       57LaSe.0077
15312.52000000 5.00000000e-02 5.00000000e-02    C_4Sigma- 3  1.5 +  0   38.5    X_4Sigma- 3  1.5 -  2   39.5       57LaSe.0078
15307.85000000 5.00000000e-02 5.00000000e-02    C_4Sigma- 3  1.5 -  0   39.5    X_4Sigma- 3  1.5 +  2   40.5       57LaSe.0079
15303.05000000 5.00000000e-02 5.00000000e-02    C_4Sigma- 3  1.5 +  0   40.5    X_4Sigma- 3  1.5 -  2   41.5       57LaSe.0080
15298.14000000 5.00000000e-02 5.00000000e-02    C_4Sigma- 3  1.5 -  0   41.5    X_4Sigma- 3  1.5 +  2   42.5       57LaSe.0081
15293.14000000 5.00000000e-02 5.00000000e-02    C_4Sigma- 3  1.5 +  0   42.5    X_4Sigma- 3  1.5 -  2   43.5       57LaSe.0082
15288.07000000 5.00000000e-02 5.00000000e-02    C_4Sigma- 3  1.5 -  0   43.5    X_4Sigma- 3  1.5 +  2   44.5       57LaSe.0083
15430.93000000 1.00000000e-01 1.00000000e-01    C_4Sigma- 2  0.5 +  0   15.5    X_4Sigma- 2  0.5 -  2   14.5       57LaSe.0084
15430.42000000 1.00000000e-01 1.00000000e-01    C_4Sigma- 2  0.5 -  0   16.5    X_4Sigma- 2  0.5 +  2   15.5       57LaSe.0085
15429.27000000 1.00000000e-01 6.90700000e-01    C_4Sigma- 2  0.5 +  0   17.5    X_4Sigma- 2  0.5 -  2   16.5       57LaSe.0086
15429.33000000 1.00000000e-01 1.00000000e-01    C_4Sigma- 2  0.5 -  0   18.5    X_4Sigma- 2  0.5 +  2   17.5       57LaSe.0087
15428.63000000 1.00000000e-01 1.00000000e-01    C_4Sigma- 2  0.5 +  0   19.5    X_4Sigma- 2  0.5 -  2   18.5       57LaSe.0088
15427.89000000 5.00000000e-02 5.00000000e-02    C_4Sigma- 2  0.5 -  0   20.5    X_4Sigma- 2  0.5 +  2   19.5       57LaSe.0089
15427.01000000 5.00000000e-02 5.00000000e-02    C_4Sigma- 2  0.5 +  0   21.5    X_4Sigma- 2  0.5 -  2   20.5       57LaSe.0090
15426.10000000 5.00000000e-02 5.00000000e-02    C_4Sigma- 2  0.5 -  0   22.5    X_4Sigma- 2  0.5 +  2   21.5       57LaSe.0091
15425.03000000 5.00000000e-02 5.00000000e-02    C_4Sigma- 2  0.5 +  0   23.5    X_4Sigma- 2  0.5 -  2   22.5       57LaSe.0092
15423.92000000 5.00000000e-02 5.00000000e-02    C_4Sigma- 2  0.5 -  0   24.5    X_4Sigma- 2  0.5 +  2   23.5       57LaSe.0093
15422.74000000 5.00000000e-02 5.00000000e-02    C_4Sigma- 2  0.5 +  0   25.5    X_4Sigma- 2  0.5 -  2   24.5       57LaSe.0094
15421.40000000 5.00000000e-02 5.00000000e-02    C_4Sigma- 2  0.5 -  0   26.5    X_4Sigma- 2  0.5 +  2   25.5       57LaSe.0095
15419.96000000 5.00000000e-02 5.00000000e-02    C_4Sigma- 2  0.5 +  0   27.5    X_4Sigma- 2  0.5 -  2   26.5       57LaSe.0096
15418.45000000 5.00000000e-02 5.00000000e-02    C_4Sigma- 2  0.5 -  0   28.5    X_4Sigma- 2  0.5 +  2   27.5       57LaSe.0097
15416.84000000 5.00000000e-02 5.00000000e-02    C_4Sigma- 2  0.5 +  0   29.5    X_4Sigma- 2  0.5 -  2   28.5       57LaSe.0098
15415.18000000 5.00000000e-02 5.00000000e-02    C_4Sigma- 2  0.5 -  0   30.5    X_4Sigma- 2  0.5 +  2   29.5       57LaSe.0099
15413.42000000 5.00000000e-02 5.00000000e-02    C_4Sigma- 2  0.5 +  0   31.5    X_4Sigma- 2  0.5 -  2   30.5       57LaSe.0100
15411.51000000 5.00000000e-02 5.00000000e-02    C_4Sigma- 2  0.5 -  0   32.5    X_4Sigma- 2  0.5 +  2   31.5       57LaSe.0101
15409.57000000 5.00000000e-02 5.00000000e-02    C_4Sigma- 2  0.5 +  0   33.5    X_4Sigma- 2  0.5 -  2   32.5       57LaSe.0102
15407.52000000 5.00000000e-02 5.00000000e-02    C_4Sigma- 2  0.5 -  0   34.5    X_4Sigma- 2  0.5 +  2   33.5       57LaSe.0103
15405.37000000 5.00000000e-02 5.00000000e-02    C_4Sigma- 2  0.5 +  0   35.5    X_4Sigma- 2  0.5 -  2   34.5       57LaSe.0104
15403.11000000 5.00000000e-02 5.00000000e-02    C_4Sigma- 2  0.5 -  0   36.5    X_4Sigma- 2  0.5 +  2   35.5       57LaSe.0105
15400.86000000 5.00000000e-02 5.00000000e-02    C_4Sigma- 2  0.5 +  0   37.5    X_4Sigma- 2  0.5 -  2   36.5       57LaSe.0106
15398.42000000 5.00000000e-02 5.00000000e-02    C_4Sigma- 2  0.5 -  0   38.5    X_4Sigma- 2  0.5 +  2   37.5       57LaSe.0107
15395.87000000 5.00000000e-02 5.00000000e-02    C_4Sigma- 2  0.5 +  0   39.5    X_4Sigma- 2  0.5 -  2   38.5       57LaSe.0108
15393.31000000 5.00000000e-02 5.00000000e-02    C_4Sigma- 2  0.5 -  0   40.5    X_4Sigma- 2  0.5 +  2   39.5       57LaSe.0109
15390.59000000 5.00000000e-02 5.00000000e-02    C_4Sigma- 2  0.5 +  0   41.5    X_4Sigma- 2  0.5 -  2   40.5       57LaSe.0110
15387.79000000 5.00000000e-02 5.00000000e-02    C_4Sigma- 2  0.5 -  0   42.5    X_4Sigma- 2  0.5 +  2   41.5       57LaSe.0111
15384.95000000 5.00000000e-02 5.00000000e-02    C_4Sigma- 2  0.5 +  0   43.5    X_4Sigma- 2  0.5 -  2   42.5       57LaSe.0112
15381.95000000 5.00000000e-02 5.00000000e-02    C_4Sigma- 2  0.5 -  0   44.5    X_4Sigma- 2  0.5 +  2   43.5       57LaSe.0113
15378.91000000 5.00000000e-02 5.00000000e-02    C_4Sigma- 2  0.5 +  0   45.5    X_4Sigma- 2  0.5 -  2   44.5       57LaSe.0114
15375.77000000 5.00000000e-02 5.00000000e-02    C_4Sigma- 2  0.5 -  0   46.5    X_4Sigma- 2  0.5 +  2   45.5       57LaSe.0115
15372.55000000 5.00000000e-02 5.00000000e-02    C_4Sigma- 2  0.5 +  0   47.5    X_4Sigma- 2  0.5 -  2   46.5       57LaSe.0116
15369.20000000 5.00000000e-02 5.00000000e-02    C_4Sigma- 2  0.5 -  0   48.5    X_4Sigma- 2  0.5 +  2   47.5       57LaSe.0117
15365.79000000 5.00000000e-02 5.00000000e-02    C_4Sigma- 2  0.5 +  0   49.5    X_4Sigma- 2  0.5 -  2   48.5       57LaSe.0118
15362.25000000 5.00000000e-02 5.00000000e-02    C_4Sigma- 2  0.5 -  0   50.5    X_4Sigma- 2  0.5 +  2   49.5       57LaSe.0119
15358.68000000 5.00000000e-02 5.00000000e-02    C_4Sigma- 2  0.5 +  0   51.5    X_4Sigma- 2  0.5 -  2   50.5       57LaSe.0120
15355.00000000 5.00000000e-02 5.00000000e-02    C_4Sigma- 2  0.5 -  0   52.5    X_4Sigma- 2  0.5 +  2   51.5       57LaSe.0121
15351.19000000 5.00000000e-02 5.00000000e-02    C_4Sigma- 2  0.5 +  0   53.5    X_4Sigma- 2  0.5 -  2   52.5       57LaSe.0122
15347.32000000 5.00000000e-02 5.00000000e-02    C_4Sigma- 2  0.5 -  0   54.5    X_4Sigma- 2  0.5 +  2   53.5       57LaSe.0123
15343.34000000 5.00000000e-02 5.00000000e-02    C_4Sigma- 2  0.5 +  0   55.5    X_4Sigma- 2  0.5 -  2   54.5       57LaSe.0124
15339.31000000 5.00000000e-02 5.00000000e-02    C_4Sigma- 2  0.5 -  0   56.5    X_4Sigma- 2  0.5 +  2   55.5       57LaSe.0125
15335.10000000 5.00000000e-02 5.00000000e-02    C_4Sigma- 2  0.5 +  0   57.5    X_4Sigma- 2  0.5 -  2   56.5       57LaSe.0126
15330.91000000 5.00000000e-02 5.00000000e-02    C_4Sigma- 2  0.5 -  0   58.5    X_4Sigma- 2  0.5 +  2   57.5       57LaSe.0127
15326.62000000 5.00000000e-02 5.00000000e-02    C_4Sigma- 2  0.5 +  0   59.5    X_4Sigma- 2  0.5 -  2   58.5       57LaSe.0128
15322.15000000 5.00000000e-02 5.00000000e-02    C_4Sigma- 2  0.5 -  0   60.5    X_4Sigma- 2  0.5 +  2   59.5       57LaSe.0129
15317.66000000 5.00000000e-02 5.00000000e-02    C_4Sigma- 2  0.5 +  0   61.5    X_4Sigma- 2  0.5 -  2   60.5       57LaSe.0130
15313.04000000 5.00000000e-02 5.00000000e-02    C_4Sigma- 2  0.5 -  0   62.5    X_4Sigma- 2  0.5 +  2   61.5       57LaSe.0131
15308.37000000 5.00000000e-02 5.00000000e-02    C_4Sigma- 2  0.5 +  0   63.5    X_4Sigma- 2  0.5 -  2   62.5       57LaSe.0132
15303.53000000 5.00000000e-02 5.00000000e-02    C_4Sigma- 2  0.5 -  0   64.5    X_4Sigma- 2  0.5 +  2   63.5       57LaSe.0133
15298.72000000 5.00000000e-02 5.00000000e-02    C_4Sigma- 2  0.5 +  0   65.5    X_4Sigma- 2  0.5 -  2   64.5       57LaSe.0134
15293.81000000 5.00000000e-02 5.00000000e-02    C_4Sigma- 2  0.5 -  0   66.5    X_4Sigma- 2  0.5 +  2   65.5       57LaSe.0135
15288.71000000 5.00000000e-02 5.00000000e-02    C_4Sigma- 2  0.5 +  0   67.5    X_4Sigma- 2  0.5 -  2   66.5       57LaSe.0136
15283.65000000 5.00000000e-02 5.00000000e-02    C_4Sigma- 2  0.5 -  0   68.5    X_4Sigma- 2  0.5 +  2   67.5       57LaSe.0137
15402.29000000 1.00000000e-01 1.00000000e-01    C_4Sigma- 2  0.5 +  0   13.5    X_4Sigma- 2  0.5 -  2   14.5       57LaSe.0138
15399.85000000 1.00000000e-01 1.00000000e-01    C_4Sigma- 2  0.5 -  0   14.5    X_4Sigma- 2  0.5 +  2   15.5       57LaSe.0139
15397.40000000 1.00000000e-01 1.00000000e-01    C_4Sigma- 2  0.5 +  0   15.5    X_4Sigma- 2  0.5 -  2   16.5       57LaSe.0140
15394.84000000 1.00000000e-01 1.00000000e-01    C_4Sigma- 2  0.5 -  0   16.5    X_4Sigma- 2  0.5 +  2   17.5       57LaSe.0141
15392.18000000 1.00000000e-01 1.00000000e-01    C_4Sigma- 2  0.5 +  0   17.5    X_4Sigma- 2  0.5 -  2   18.5       57LaSe.0142
15389.44000000 1.00000000e-01 1.00000000e-01    C_4Sigma- 2  0.5 -  0   18.5    X_4Sigma- 2  0.5 +  2   19.5       57LaSe.0143
15386.54000000 1.00000000e-01 1.00000000e-01    C_4Sigma- 2  0.5 +  0   19.5    X_4Sigma- 2  0.5 -  2   20.5       57LaSe.0144
15383.54000000 1.00000000e-01 1.52515557e-01    C_4Sigma- 2  0.5 -  0   20.5    X_4Sigma- 2  0.5 +  2   21.5       57LaSe.0145
15380.62000000 1.00000000e-01 1.00000000e-01    C_4Sigma- 2  0.5 +  0   21.5    X_4Sigma- 2  0.5 -  2   22.5       57LaSe.0146
15377.51000000 1.00000000e-01 1.00000000e-01    C_4Sigma- 2  0.5 -  0   22.5    X_4Sigma- 2  0.5 +  2   23.5       57LaSe.0147
15374.48000000 1.00000000e-01 1.00000000e-01    C_4Sigma- 2  0.5 +  0   23.5    X_4Sigma- 2  0.5 -  2   24.5       57LaSe.0148
15371.18000000 1.00000000e-01 1.00000000e-01    C_4Sigma- 2  0.5 -  0   24.5    X_4Sigma- 2  0.5 +  2   25.5       57LaSe.0149
15367.78000000 1.00000000e-01 1.00000000e-01    C_4Sigma- 2  0.5 +  0   25.5    X_4Sigma- 2  0.5 -  2   26.5       57LaSe.0150
15364.33000000 1.00000000e-01 1.00000000e-01    C_4Sigma- 2  0.5 -  0   26.5    X_4Sigma- 2  0.5 +  2   27.5       57LaSe.0151
15360.76000000 1.00000000e-01 1.00000000e-01    C_4Sigma- 2  0.5 +  0   27.5    X_4Sigma- 2  0.5 -  2   28.5       57LaSe.0152
15357.07000000 1.00000000e-01 1.00000000e-01    C_4Sigma- 2  0.5 -  0   28.5    X_4Sigma- 2  0.5 +  2   29.5       57LaSe.0153
15353.31000000 1.00000000e-01 1.00000000e-01    C_4Sigma- 2  0.5 +  0   29.5    X_4Sigma- 2  0.5 -  2   30.5       57LaSe.0154
15349.43000000 1.00000000e-01 1.00000000e-01    C_4Sigma- 2  0.5 -  0   30.5    X_4Sigma- 2  0.5 +  2   31.5       57LaSe.0155
15345.61000000 1.00000000e-01 1.00000000e-01    C_4Sigma- 2  0.5 +  0   31.5    X_4Sigma- 2  0.5 -  2   32.5       57LaSe.0156
15341.62000000 1.00000000e-01 1.00000000e-01    C_4Sigma- 2  0.5 -  0   32.5    X_4Sigma- 2  0.5 +  2   33.5       57LaSe.0157
15337.48000000 1.00000000e-01 1.00000000e-01    C_4Sigma- 2  0.5 +  0   33.5    X_4Sigma- 2  0.5 -  2   34.5       57LaSe.0158
15333.29000000 1.00000000e-01 1.00000000e-01    C_4Sigma- 2  0.5 -  0   34.5    X_4Sigma- 2  0.5 +  2   35.5       57LaSe.0159
15328.99000000 1.00000000e-01 1.00000000e-01    C_4Sigma- 2  0.5 +  0   35.5    X_4Sigma- 2  0.5 -  2   36.5       57LaSe.0160
15324.63000000 1.00000000e-01 1.00000000e-01    C_4Sigma- 2  0.5 -  0   36.5    X_4Sigma- 2  0.5 +  2   37.5       57LaSe.0161
15320.19000000 1.00000000e-01 1.00000000e-01    C_4Sigma- 2  0.5 +  0   37.5    X_4Sigma- 2  0.5 -  2   38.5       57LaSe.0162
15315.65000000 1.00000000e-01 1.00000000e-01    C_4Sigma- 2  0.5 -  0   38.5    X_4Sigma- 2  0.5 +  2   39.5       57LaSe.0163
15311.01000000 1.00000000e-01 1.00000000e-01    C_4Sigma- 2  0.5 +  0   39.5    X_4Sigma- 2  0.5 -  2   40.5       57LaSe.0164
15301.48000000 1.00000000e-01 1.00000000e-01    C_4Sigma- 2  0.5 +  0   41.5    X_4Sigma- 2  0.5 -  2   42.5       57LaSe.0165
15296.51000000 1.00000000e-01 1.00000000e-01    C_4Sigma- 2  0.5 -  0   42.5    X_4Sigma- 2  0.5 +  2   43.5       57LaSe.0166
15291.62000000 1.00000000e-01 1.01900000e-01    C_4Sigma- 2  0.5 +  0   43.5    X_4Sigma- 2  0.5 -  2   44.5       57LaSe.0167
15286.42000000 1.00000000e-01 1.00000000e-01    C_4Sigma- 2  0.5 -  0   44.5    X_4Sigma- 2  0.5 +  2   45.5       57LaSe.0168
16421.67000000 5.00000000e-02 5.00000000e-02    C_4Sigma- 3  1.5 +  0   14.5    X_4Sigma- 3  1.5 -  1   13.5       57LaSe.0169
16421.26000000 5.00000000e-02 1.01720000e-01    C_4Sigma- 3  1.5 -  0   15.5    X_4Sigma- 3  1.5 +  1   14.5       57LaSe.0170
16420.86000000 5.00000000e-02 5.00000000e-02    C_4Sigma- 3  1.5 +  0   16.5    X_4Sigma- 3  1.5 -  1   15.5       57LaSe.0171
16420.14000000 5.00000000e-02 5.00000000e-02    C_4Sigma- 3  1.5 -  0   17.5    X_4Sigma- 3  1.5 +  1   16.5       57LaSe.0172
16419.33000000 5.00000000e-02 5.00000000e-02    C_4Sigma- 3  1.5 +  0   18.5    X_4Sigma- 3  1.5 -  1   17.5       57LaSe.0173
16418.53000000 5.00000000e-02 6.31530000e-02    C_4Sigma- 3  1.5 -  0   19.5    X_4Sigma- 3  1.5 +  1   18.5       57LaSe.0174
16417.54000000 5.00000000e-02 5.00000000e-02    C_4Sigma- 3  1.5 +  0   20.5    X_4Sigma- 3  1.5 -  1   19.5       57LaSe.0175
16416.50000000 5.00000000e-02 5.00000000e-02    C_4Sigma- 3  1.5 -  0   21.5    X_4Sigma- 3  1.5 +  1   20.5       57LaSe.0176
16414.11000000 5.00000000e-02 5.69410000e-02    C_4Sigma- 3  1.5 -  0   23.5    X_4Sigma- 3  1.5 +  1   22.5       57LaSe.0177
16412.77000000 5.00000000e-02 6.97455540e-02    C_4Sigma- 3  1.5 +  0   24.5    X_4Sigma- 3  1.5 -  1   23.5       57LaSe.0178
16411.29000000 5.00000000e-02 5.00000000e-02    C_4Sigma- 3  1.5 -  0   25.5    X_4Sigma- 3  1.5 +  1   24.5       57LaSe.0179
16409.77000000 5.00000000e-02 5.34788281e-02    C_4Sigma- 3  1.5 +  0   26.5    X_4Sigma- 3  1.5 -  1   25.5       57LaSe.0180
16408.12000000 5.00000000e-02 5.00000000e-02    C_4Sigma- 3  1.5 -  0   27.5    X_4Sigma- 3  1.5 +  1   26.5       57LaSe.0181
16406.36000000 5.00000000e-02 5.00000000e-02    C_4Sigma- 3  1.5 +  0   28.5    X_4Sigma- 3  1.5 -  1   27.5       57LaSe.0182
16404.52000000 5.00000000e-02 5.00000000e-02    C_4Sigma- 3  1.5 -  0   29.5    X_4Sigma- 3  1.5 +  1   28.5       57LaSe.0183
16402.59000000 5.00000000e-02 5.00000000e-02    C_4Sigma- 3  1.5 +  0   30.5    X_4Sigma- 3  1.5 -  1   29.5       57LaSe.0184
16400.55000000 5.00000000e-02 5.00000000e-02    C_4Sigma- 3  1.5 -  0   31.5    X_4Sigma- 3  1.5 +  1   30.5       57LaSe.0185
16398.39000000 5.00000000e-02 5.00000000e-02    C_4Sigma- 3  1.5 +  0   32.5    X_4Sigma- 3  1.5 -  1   31.5       57LaSe.0186
16396.17000000 5.00000000e-02 5.00000000e-02    C_4Sigma- 3  1.5 -  0   33.5    X_4Sigma- 3  1.5 +  1   32.5       57LaSe.0187
16393.79000000 5.00000000e-02 5.00000000e-02    C_4Sigma- 3  1.5 +  0   34.5    X_4Sigma- 3  1.5 -  1   33.5       57LaSe.0188
16391.34000000 5.00000000e-02 5.00000000e-02    C_4Sigma- 3  1.5 -  0   35.5    X_4Sigma- 3  1.5 +  1   34.5       57LaSe.0189
16388.81000000 5.00000000e-02 5.00000000e-02    C_4Sigma- 3  1.5 +  0   36.5    X_4Sigma- 3  1.5 -  1   35.5       57LaSe.0190
16386.14000000 5.00000000e-02 5.00000000e-02    C_4Sigma- 3  1.5 -  0   37.5    X_4Sigma- 3  1.5 +  1   36.5       57LaSe.0191
16383.46000000 5.00000000e-02 5.00000000e-02    C_4Sigma- 3  1.5 +  0   38.5    X_4Sigma- 3  1.5 -  1   37.5       57LaSe.0192
16380.59000000 5.00000000e-02 5.00000000e-02    C_4Sigma- 3  1.5 -  0   39.5    X_4Sigma- 3  1.5 +  1   38.5       57LaSe.0193
16377.69000000 5.00000000e-02 5.00000000e-02    C_4Sigma- 3  1.5 +  0   40.5    X_4Sigma- 3  1.5 -  1   39.5       57LaSe.0194
16374.63000000 5.00000000e-02 5.00000000e-02    C_4Sigma- 3  1.5 -  0   41.5    X_4Sigma- 3  1.5 +  1   40.5       57LaSe.0195
16371.49000000 5.00000000e-02 5.00000000e-02    C_4Sigma- 3  1.5 +  0   42.5    X_4Sigma- 3  1.5 -  1   41.5       57LaSe.0196
16368.19000000 5.00000000e-02 5.00000000e-02    C_4Sigma- 3  1.5 -  0   43.5    X_4Sigma- 3  1.5 +  1   42.5       57LaSe.0197
16361.88000000 5.00000000e-02 5.00000000e-02    C_4Sigma- 3  1.5 -  0   45.5    X_4Sigma- 3  1.5 +  1   44.5       57LaSe.0198
16354.58000000 5.00000000e-02 5.00000000e-02    C_4Sigma- 3  1.5 -  0   47.5    X_4Sigma- 3  1.5 +  1   46.5       57LaSe.0199
16350.87000000 5.00000000e-02 5.00000000e-02    C_4Sigma- 3  1.5 +  0   48.5    X_4Sigma- 3  1.5 -  1   47.5       57LaSe.0200
16347.07000000 5.00000000e-02 5.56500000e-02    C_4Sigma- 3  1.5 -  0   49.5    X_4Sigma- 3  1.5 +  1   48.5       57LaSe.0201
16343.15000000 5.00000000e-02 5.00000000e-02    C_4Sigma- 3  1.5 +  0   50.5    X_4Sigma- 3  1.5 -  1   49.5       57LaSe.0202
16339.13000000 5.00000000e-02 5.00000000e-02    C_4Sigma- 3  1.5 -  0   51.5    X_4Sigma- 3  1.5 +  1   50.5       57LaSe.0203
16335.02000000 5.00000000e-02 5.00000000e-02    C_4Sigma- 3  1.5 +  0   52.5    X_4Sigma- 3  1.5 -  1   51.5       57LaSe.0204
16330.80000000 5.00000000e-02 5.00000000e-02    C_4Sigma- 3  1.5 -  0   53.5    X_4Sigma- 3  1.5 +  1   52.5       57LaSe.0205
16326.53000000 5.00000000e-02 5.00000000e-02    C_4Sigma- 3  1.5 +  0   54.5    X_4Sigma- 3  1.5 -  1   53.5       57LaSe.0206
16322.09000000 5.00000000e-02 5.00000000e-02    C_4Sigma- 3  1.5 -  0   55.5    X_4Sigma- 3  1.5 +  1   54.5       57LaSe.0207
16317.58000000 5.00000000e-02 5.00000000e-02    C_4Sigma- 3  1.5 +  0   56.5    X_4Sigma- 3  1.5 -  1   55.5       57LaSe.0208
16313.21000000 5.00000000e-02 2.44307070e-01    C_4Sigma- 3  1.5 -  0   57.5    X_4Sigma- 3  1.5 +  1   56.5       57LaSe.0209
16308.25000000 5.00000000e-02 5.00000000e-02    C_4Sigma- 3  1.5 +  0   58.5    X_4Sigma- 3  1.5 -  1   57.5       57LaSe.0210
16303.48000000 5.00000000e-02 5.00000000e-02    C_4Sigma- 3  1.5 -  0   59.5    X_4Sigma- 3  1.5 +  1   58.5       57LaSe.0211
16298.54000000 5.00000000e-02 5.00000000e-02    C_4Sigma- 3  1.5 +  0   60.5    X_4Sigma- 3  1.5 -  1   59.5       57LaSe.0212
16293.55000000 5.00000000e-02 5.00000000e-02    C_4Sigma- 3  1.5 -  0   61.5    X_4Sigma- 3  1.5 +  1   60.5       57LaSe.0213
16288.51000000 5.00000000e-02 5.00000000e-02    C_4Sigma- 3  1.5 +  0   62.5    X_4Sigma- 3  1.5 -  1   61.5       57LaSe.0214
16283.32000000 5.00000000e-02 5.00000000e-02    C_4Sigma- 3  1.5 -  0   63.5    X_4Sigma- 3  1.5 +  1   62.5       57LaSe.0215
16278.08000000 5.00000000e-02 1.83040000e-01    C_4Sigma- 3  1.5 +  0   64.5    X_4Sigma- 3  1.5 -  1   63.5       57LaSe.0216
16272.64000000 5.00000000e-02 5.00000000e-02    C_4Sigma- 3  1.5 -  0   65.5    X_4Sigma- 3  1.5 +  1   64.5       57LaSe.0217
16267.24000000 5.00000000e-02 5.00000000e-02    C_4Sigma- 3  1.5 +  0   66.5    X_4Sigma- 3  1.5 -  1   65.5       57LaSe.0218
16261.66000000 5.00000000e-02 5.00000000e-02    C_4Sigma- 3  1.5 -  0   67.5    X_4Sigma- 3  1.5 +  1   66.5       57LaSe.0219
16250.26000000 5.00000000e-02 5.00000000e-02    C_4Sigma- 3  1.5 -  0   69.5    X_4Sigma- 3  1.5 +  1   68.5       57LaSe.0220
16244.41000000 5.00000000e-02 5.00000000e-02    C_4Sigma- 3  1.5 +  0   70.5    X_4Sigma- 3  1.5 -  1   69.5       57LaSe.0221
16238.47000000 5.00000000e-02 5.00000000e-02    C_4Sigma- 3  1.5 -  0   71.5    X_4Sigma- 3  1.5 +  1   70.5       57LaSe.0222
16232.45000000 5.00000000e-02 5.00000000e-02    C_4Sigma- 3  1.5 +  0   72.5    X_4Sigma- 3  1.5 -  1   71.5       57LaSe.0223
16226.34000000 5.00000000e-02 5.00000000e-02    C_4Sigma- 3  1.5 -  0   73.5    X_4Sigma- 3  1.5 +  1   72.5       57LaSe.0224
16220.17000000 5.00000000e-02 5.00000000e-02    C_4Sigma- 3  1.5 +  0   74.5    X_4Sigma- 3  1.5 -  1   73.5       57LaSe.0225
16213.92000000 5.00000000e-02 5.00000000e-02    C_4Sigma- 3  1.5 -  0   75.5    X_4Sigma- 3  1.5 +  1   74.5       57LaSe.0226
16207.62000000 5.00000000e-02 5.00000000e-02    C_4Sigma- 3  1.5 +  0   76.5    X_4Sigma- 3  1.5 -  1   75.5       57LaSe.0227
16201.22000000 5.00000000e-02 5.00000000e-02    C_4Sigma- 3  1.5 -  0   77.5    X_4Sigma- 3  1.5 +  1   76.5       57LaSe.0228
16194.87000000 5.00000000e-02 5.00000000e-02    C_4Sigma- 3  1.5 +  0   78.5    X_4Sigma- 3  1.5 -  1   77.5       57LaSe.0229
16188.41000000 5.00000000e-02 5.00000000e-02    C_4Sigma- 3  1.5 -  0   79.5    X_4Sigma- 3  1.5 +  1   78.5       57LaSe.0230
16182.05000000 5.00000000e-02 5.00000000e-02    C_4Sigma- 3  1.5 +  0   80.5    X_4Sigma- 3  1.5 -  1   79.5       57LaSe.0231
16175.76000000 5.00000000e-02 5.00000000e-02    C_4Sigma- 3  1.5 -  0   81.5    X_4Sigma- 3  1.5 +  1   80.5       57LaSe.0232
16169.74000000 5.00000000e-02 5.00000000e-02    C_4Sigma- 3  1.5 +  0   82.5    X_4Sigma- 3  1.5 -  1   81.5       57LaSe.0233
16163.97000000 5.00000000e-02 5.00000000e-02    C_4Sigma- 3  1.5 -  0   83.5    X_4Sigma- 3  1.5 +  1   82.5       57LaSe.0234
16158.61000000 5.00000000e-02 5.00000000e-02    C_4Sigma- 3  1.5 +  0   84.5    X_4Sigma- 3  1.5 -  1   83.5       57LaSe.0235
16153.52000000 5.00000000e-02 5.00000000e-02    C_4Sigma- 3  1.5 -  0   85.5    X_4Sigma- 3  1.5 +  1   84.5       57LaSe.0236
16393.16000000 5.00000000e-02 1.62700000e-01    C_4Sigma- 3  1.5 +  0   12.5    X_4Sigma- 3  1.5 -  1   13.5       57LaSe.0237
16390.74000000 5.00000000e-02 5.00000000e-02    C_4Sigma- 3  1.5 -  0   13.5    X_4Sigma- 3  1.5 +  1   14.5       57LaSe.0238
16388.14000000 5.00000000e-02 8.30400000e-02    C_4Sigma- 3  1.5 +  0   14.5    X_4Sigma- 3  1.5 -  1   15.5       57LaSe.0239
16385.55000000 5.00000000e-02 5.00000000e-02    C_4Sigma- 3  1.5 -  0   15.5    X_4Sigma- 3  1.5 +  1   16.5       57LaSe.0240
16382.83000000 5.00000000e-02 5.00000000e-02    C_4Sigma- 3  1.5 +  0   16.5    X_4Sigma- 3  1.5 -  1   17.5       57LaSe.0241
16380.01000000 5.00000000e-02 5.00000000e-02    C_4Sigma- 3  1.5 -  0   17.5    X_4Sigma- 3  1.5 +  1   18.5       57LaSe.0242
16377.12000000 5.00000000e-02 7.76610000e-02    C_4Sigma- 3  1.5 +  0   18.5    X_4Sigma- 3  1.5 -  1   19.5       57LaSe.0243
16374.07000000 5.00000000e-02 5.00000000e-02    C_4Sigma- 3  1.5 -  0   19.5    X_4Sigma- 3  1.5 +  1   20.5       57LaSe.0244
16370.92000000 5.00000000e-02 5.00000000e-02    C_4Sigma- 3  1.5 +  0   20.5    X_4Sigma- 3  1.5 -  1   21.5       57LaSe.0245
16367.71000000 5.00000000e-02 5.00000000e-02    C_4Sigma- 3  1.5 -  0   21.5    X_4Sigma- 3  1.5 +  1   22.5       57LaSe.0246
16364.44000000 5.00000000e-02 7.59000000e-02    C_4Sigma- 3  1.5 +  0   22.5    X_4Sigma- 3  1.5 -  1   23.5       57LaSe.0247
16361.02000000 5.00000000e-02 7.37716094e-02    C_4Sigma- 3  1.5 -  0   23.5    X_4Sigma- 3  1.5 +  1   24.5       57LaSe.0248
16353.97000000 5.00000000e-02 1.28210000e-01    C_4Sigma- 3  1.5 -  0   25.5    X_4Sigma- 3  1.5 +  1   26.5       57LaSe.0249
16350.21000000 5.00000000e-02 6.96725000e-02    C_4Sigma- 3  1.5 +  0   26.5    X_4Sigma- 3  1.5 -  1   27.5       57LaSe.0250
16346.39000000 5.00000000e-02 6.12800000e-02    C_4Sigma- 3  1.5 -  0   27.5    X_4Sigma- 3  1.5 +  1   28.5       57LaSe.0251
16342.49000000 5.00000000e-02 5.53604289e-02    C_4Sigma- 3  1.5 +  0   28.5    X_4Sigma- 3  1.5 -  1   29.5       57LaSe.0252
16338.49000000 5.00000000e-02 6.06750000e-02    C_4Sigma- 3  1.5 -  0   29.5    X_4Sigma- 3  1.5 +  1   30.5       57LaSe.0253
16334.43000000 5.00000000e-02 7.29800000e-02    C_4Sigma- 3  1.5 +  0   30.5    X_4Sigma- 3  1.5 -  1   31.5       57LaSe.0254
16330.26000000 5.00000000e-02 1.30920000e-01    C_4Sigma- 3  1.5 -  0   31.5    X_4Sigma- 3  1.5 +  1   32.5       57LaSe.0255
16325.90000000 5.00000000e-02 5.76120000e-02    C_4Sigma- 3  1.5 +  0   32.5    X_4Sigma- 3  1.5 -  1   33.5       57LaSe.0256
16321.48000000 5.00000000e-02 5.00000000e-02    C_4Sigma- 3  1.5 -  0   33.5    X_4Sigma- 3  1.5 +  1   34.5       57LaSe.0257
16316.97000000 5.00000000e-02 5.00000000e-02    C_4Sigma- 3  1.5 +  0   34.5    X_4Sigma- 3  1.5 -  1   35.5       57LaSe.0258
16312.44000000 5.00000000e-02 7.38300000e-02    C_4Sigma- 3  1.5 -  0   35.5    X_4Sigma- 3  1.5 +  1   36.5       57LaSe.0259
16307.75000000 5.00000000e-02 8.00900000e-02    C_4Sigma- 3  1.5 +  0   36.5    X_4Sigma- 3  1.5 -  1   37.5       57LaSe.0260
16302.93000000 5.00000000e-02 5.00000000e-02    C_4Sigma- 3  1.5 -  0   37.5    X_4Sigma- 3  1.5 +  1   38.5       57LaSe.0261
16298.06000000 5.00000000e-02 5.00000000e-02    C_4Sigma- 3  1.5 +  0   38.5    X_4Sigma- 3  1.5 -  1   39.5       57LaSe.0262
16293.08000000 5.00000000e-02 5.00000000e-02    C_4Sigma- 3  1.5 -  0   39.5    X_4Sigma- 3  1.5 +  1   40.5       57LaSe.0263
16287.99000000 5.00000000e-02 5.00000000e-02    C_4Sigma- 3  1.5 +  0   40.5    X_4Sigma- 3  1.5 -  1   41.5       57LaSe.0264
16282.81000000 5.00000000e-02 5.00000000e-02    C_4Sigma- 3  1.5 -  0   41.5    X_4Sigma- 3  1.5 +  1   42.5       57LaSe.0265
16277.52000000 5.00000000e-02 8.11830000e-02    C_4Sigma- 3  1.5 +  0   42.5    X_4Sigma- 3  1.5 -  1   43.5       57LaSe.0266
16272.04000000 5.00000000e-02 5.00000000e-02    C_4Sigma- 3  1.5 -  0   43.5    X_4Sigma- 3  1.5 +  1   44.5       57LaSe.0267
16261.45000000 5.00000000e-02 6.27500000e-02    C_4Sigma- 3  1.5 -  0   45.5    X_4Sigma- 3  1.5 +  1   46.5       57LaSe.0268
16249.95000000 5.00000000e-02 6.15239995e-02    C_4Sigma- 3  1.5 -  0   47.5    X_4Sigma- 3  1.5 +  1   48.5       57LaSe.0269
16244.04000000 5.00000000e-02 5.00000000e-02    C_4Sigma- 3  1.5 +  0   48.5    X_4Sigma- 3  1.5 -  1   49.5       57LaSe.0270
16238.07000000 5.00000000e-02 5.00000000e-02    C_4Sigma- 3  1.5 -  0   49.5    X_4Sigma- 3  1.5 +  1   50.5       57LaSe.0271
16232.02000000 5.00000000e-02 5.00000000e-02    C_4Sigma- 3  1.5 +  0   50.5    X_4Sigma- 3  1.5 -  1   51.5       57LaSe.0272
16225.90000000 5.00000000e-02 5.00000000e-02    C_4Sigma- 3  1.5 -  0   51.5    X_4Sigma- 3  1.5 +  1   52.5       57LaSe.0273
16219.62000000 5.00000000e-02 5.00000000e-02    C_4Sigma- 3  1.5 +  0   52.5    X_4Sigma- 3  1.5 -  1   53.5       57LaSe.0274
16213.29000000 5.00000000e-02 5.00000000e-02    C_4Sigma- 3  1.5 -  0   53.5    X_4Sigma- 3  1.5 +  1   54.5       57LaSe.0275
16206.88000000 5.00000000e-02 5.00000000e-02    C_4Sigma- 3  1.5 +  0   54.5    X_4Sigma- 3  1.5 -  1   55.5       57LaSe.0276
16200.31000000 5.00000000e-02 5.00000000e-02    C_4Sigma- 3  1.5 -  0   55.5    X_4Sigma- 3  1.5 +  1   56.5       57LaSe.0277
16193.71000000 5.00000000e-02 5.00000000e-02    C_4Sigma- 3  1.5 +  0   56.5    X_4Sigma- 3  1.5 -  1   57.5       57LaSe.0278
16186.98000000 5.00000000e-02 5.00000000e-02    C_4Sigma- 3  1.5 -  0   57.5    X_4Sigma- 3  1.5 +  1   58.5       57LaSe.0279
16180.21000000 5.00000000e-02 5.00000000e-02    C_4Sigma- 3  1.5 +  0   58.5    X_4Sigma- 3  1.5 -  1   59.5       57LaSe.0280
16173.25000000 5.00000000e-02 5.00000000e-02    C_4Sigma- 3  1.5 -  0   59.5    X_4Sigma- 3  1.5 +  1   60.5       57LaSe.0281
16166.25000000 5.00000000e-02 5.00000000e-02    C_4Sigma- 3  1.5 +  0   60.5    X_4Sigma- 3  1.5 -  1   61.5       57LaSe.0282
16159.17000000 5.00000000e-02 5.00000000e-02    C_4Sigma- 3  1.5 -  0   61.5    X_4Sigma- 3  1.5 +  1   62.5       57LaSe.0283
16151.94000000 5.00000000e-02 5.00000000e-02    C_4Sigma- 3  1.5 +  0   62.5    X_4Sigma- 3  1.5 -  1   63.5       57LaSe.0284
16144.66000000 5.00000000e-02 5.00000000e-02    C_4Sigma- 3  1.5 -  0   63.5    X_4Sigma- 3  1.5 +  1   64.5       57LaSe.0285
16137.27000000 5.00000000e-02 5.00000000e-02    C_4Sigma- 3  1.5 +  0   64.5    X_4Sigma- 3  1.5 -  1   65.5       57LaSe.0286
16129.81000000 5.00000000e-02 5.00000000e-02    C_4Sigma- 3  1.5 -  0   65.5    X_4Sigma- 3  1.5 +  1   66.5       57LaSe.0287
16122.25000000 5.00000000e-02 5.00000000e-02    C_4Sigma- 3  1.5 +  0   66.5    X_4Sigma- 3  1.5 -  1   67.5       57LaSe.0288
16114.60000000 5.00000000e-02 5.00000000e-02    C_4Sigma- 3  1.5 -  0   67.5    X_4Sigma- 3  1.5 +  1   68.5       57LaSe.0289
16106.71000000 5.00000000e-02 5.00000000e-02    C_4Sigma- 3  1.5 +  0   68.5    X_4Sigma- 3  1.5 -  1   69.5       57LaSe.0290
16098.98000000 5.00000000e-02 5.00000000e-02    C_4Sigma- 3  1.5 -  0   69.5    X_4Sigma- 3  1.5 +  1   70.5       57LaSe.0291
16091.04000000 5.00000000e-02 5.00000000e-02    C_4Sigma- 3  1.5 +  0   70.5    X_4Sigma- 3  1.5 -  1   71.5       57LaSe.0292
16083.05000000 5.00000000e-02 5.00000000e-02    C_4Sigma- 3  1.5 -  0   71.5    X_4Sigma- 3  1.5 +  1   72.5       57LaSe.0293
16074.94000000 5.00000000e-02 5.00000000e-02    C_4Sigma- 3  1.5 +  0   72.5    X_4Sigma- 3  1.5 -  1   73.5       57LaSe.0294
16066.77000000 5.00000000e-02 5.00000000e-02    C_4Sigma- 3  1.5 -  0   73.5    X_4Sigma- 3  1.5 +  1   74.5       57LaSe.0295
16058.50000000 5.00000000e-02 5.00000000e-02    C_4Sigma- 3  1.5 +  0   74.5    X_4Sigma- 3  1.5 -  1   75.5       57LaSe.0296
16050.18000000 5.00000000e-02 5.00000000e-02    C_4Sigma- 3  1.5 -  0   75.5    X_4Sigma- 3  1.5 +  1   76.5       57LaSe.0297
16041.77000000 5.00000000e-02 5.00000000e-02    C_4Sigma- 3  1.5 +  0   76.5    X_4Sigma- 3  1.5 -  1   77.5       57LaSe.0298
16033.32000000 5.00000000e-02 5.00000000e-02    C_4Sigma- 3  1.5 -  0   77.5    X_4Sigma- 3  1.5 +  1   78.5       57LaSe.0299
16422.32000000 5.00000000e-02 5.83740000e-02    C_4Sigma- 2  0.5 +  0   13.5    X_4Sigma- 2  0.5 -  1   12.5       57LaSe.0300
16421.91000000 5.00000000e-02 5.00000000e-02    C_4Sigma- 2  0.5 -  0   14.5    X_4Sigma- 2  0.5 +  1   13.5       57LaSe.0301
16421.42000000 5.00000000e-02 5.00000000e-02    C_4Sigma- 2  0.5 +  0   15.5    X_4Sigma- 2  0.5 -  1   14.5       57LaSe.0302
16420.93000000 5.00000000e-02 5.00000000e-02    C_4Sigma- 2  0.5 -  0   16.5    X_4Sigma- 2  0.5 +  1   15.5       57LaSe.0303
16420.32000000 5.00000000e-02 5.00000000e-02    C_4Sigma- 2  0.5 +  0   17.5    X_4Sigma- 2  0.5 -  1   16.5       57LaSe.0304
16419.62000000 5.00000000e-02 1.17800000e-01    C_4Sigma- 2  0.5 -  0   18.5    X_4Sigma- 2  0.5 +  1   17.5       57LaSe.0305
16418.75000000 5.00000000e-02 5.00000000e-02    C_4Sigma- 2  0.5 +  0   19.5    X_4Sigma- 2  0.5 -  1   18.5       57LaSe.0306
16417.90000000 5.00000000e-02 5.00000000e-02    C_4Sigma- 2  0.5 -  0   20.5    X_4Sigma- 2  0.5 +  1   19.5       57LaSe.0307
16416.89000000 5.00000000e-02 5.00000000e-02    C_4Sigma- 2  0.5 +  0   21.5    X_4Sigma- 2  0.5 -  1   20.5       57LaSe.0308
16414.59000000 5.00000000e-02 5.00000000e-02    C_4Sigma- 2  0.5 +  0   23.5    X_4Sigma- 2  0.5 -  1   22.5       57LaSe.0309
16413.28000000 5.00000000e-02 5.00000000e-02    C_4Sigma- 2  0.5 -  0   24.5    X_4Sigma- 2  0.5 +  1   23.5       57LaSe.0310
16411.91000000 5.00000000e-02 5.41534971e-02    C_4Sigma- 2  0.5 +  0   25.5    X_4Sigma- 2  0.5 -  1   24.5       57LaSe.0311
16410.39000000 5.00000000e-02 5.00000000e-02    C_4Sigma- 2  0.5 -  0   26.5    X_4Sigma- 2  0.5 +  1   25.5       57LaSe.0312
16408.81000000 5.00000000e-02 5.00000000e-02    C_4Sigma- 2  0.5 +  0   27.5    X_4Sigma- 2  0.5 -  1   26.5       57LaSe.0313
16407.12000000 5.00000000e-02 5.00000000e-02    C_4Sigma- 2  0.5 -  0   28.5    X_4Sigma- 2  0.5 +  1   27.5       57LaSe.0314
16405.34000000 5.00000000e-02 5.06700000e-02    C_4Sigma- 2  0.5 +  0   29.5    X_4Sigma- 2  0.5 -  1   28.5       57LaSe.0315
16403.43000000 5.00000000e-02 5.00000000e-02    C_4Sigma- 2  0.5 -  0   30.5    X_4Sigma- 2  0.5 +  1   29.5       57LaSe.0316
16401.43000000 5.00000000e-02 5.00000000e-02    C_4Sigma- 2  0.5 +  0   31.5    X_4Sigma- 2  0.5 -  1   30.5       57LaSe.0317
16399.37000000 5.00000000e-02 5.00000000e-02    C_4Sigma- 2  0.5 -  0   32.5    X_4Sigma- 2  0.5 +  1   31.5       57LaSe.0318
16397.18000000 5.00000000e-02 5.00000000e-02    C_4Sigma- 2  0.5 +  0   33.5    X_4Sigma- 2  0.5 -  1   32.5       57LaSe.0319
16394.88000000 5.00000000e-02 5.00000000e-02    C_4Sigma- 2  0.5 -  0   34.5    X_4Sigma- 2  0.5 +  1   33.5       57LaSe.0320
16392.48000000 5.00000000e-02 5.00000000e-02    C_4Sigma- 2  0.5 +  0   35.5    X_4Sigma- 2  0.5 -  1   34.5       57LaSe.0321
16390.04000000 5.00000000e-02 5.00000000e-02    C_4Sigma- 2  0.5 -  0   36.5    X_4Sigma- 2  0.5 +  1   35.5       57LaSe.0322
16387.40000000 5.00000000e-02 5.00000000e-02    C_4Sigma- 2  0.5 +  0   37.5    X_4Sigma- 2  0.5 -  1   36.5       57LaSe.0323
16384.73000000 5.00000000e-02 5.00000000e-02    C_4Sigma- 2  0.5 -  0   38.5    X_4Sigma- 2  0.5 +  1   37.5       57LaSe.0324
16381.97000000 5.00000000e-02 5.00000000e-02    C_4Sigma- 2  0.5 +  0   39.5    X_4Sigma- 2  0.5 -  1   38.5       57LaSe.0325
16379.11000000 5.00000000e-02 6.81500000e-02    C_4Sigma- 2  0.5 -  0   40.5    X_4Sigma- 2  0.5 +  1   39.5       57LaSe.0326
16376.24000000 5.00000000e-02 1.02230000e-01    C_4Sigma- 2  0.5 +  0   41.5    X_4Sigma- 2  0.5 -  1   40.5       57LaSe.0327
16373.06000000 5.00000000e-02 5.00000000e-02    C_4Sigma- 2  0.5 -  0   42.5    X_4Sigma- 2  0.5 +  1   41.5       57LaSe.0328
16366.63000000 5.00000000e-02 5.00000000e-02    C_4Sigma- 2  0.5 -  0   44.5    X_4Sigma- 2  0.5 +  1   43.5       57LaSe.0329
16363.28000000 5.00000000e-02 5.00000000e-02    C_4Sigma- 2  0.5 +  0   45.5    X_4Sigma- 2  0.5 -  1   44.5       57LaSe.0330
16359.81000000 5.00000000e-02 5.00000000e-02    C_4Sigma- 2  0.5 -  0   46.5    X_4Sigma- 2  0.5 +  1   45.5       57LaSe.0331
16356.25000000 5.00000000e-02 6.30800000e-02    C_4Sigma- 2  0.5 +  0   47.5    X_4Sigma- 2  0.5 -  1   46.5       57LaSe.0332
16352.67000000 5.00000000e-02 7.15500000e-02    C_4Sigma- 2  0.5 -  0   48.5    X_4Sigma- 2  0.5 +  1   47.5       57LaSe.0333
16348.86000000 5.00000000e-02 5.00000000e-02    C_4Sigma- 2  0.5 +  0   49.5    X_4Sigma- 2  0.5 -  1   48.5       57LaSe.0334
16344.99000000 5.00000000e-02 5.00000000e-02    C_4Sigma- 2  0.5 -  0   50.5    X_4Sigma- 2  0.5 +  1   49.5       57LaSe.0335
16341.03000000 5.00000000e-02 5.00000000e-02    C_4Sigma- 2  0.5 +  0   51.5    X_4Sigma- 2  0.5 -  1   50.5       57LaSe.0336
16332.83000000 5.00000000e-02 6.07300000e-02    C_4Sigma- 2  0.5 +  0   53.5    X_4Sigma- 2  0.5 -  1   52.5       57LaSe.0337
16328.59000000 5.00000000e-02 5.10600000e-02    C_4Sigma- 2  0.5 -  0   54.5    X_4Sigma- 2  0.5 +  1   53.5       57LaSe.0338
16324.21000000 5.00000000e-02 5.00000000e-02    C_4Sigma- 2  0.5 +  0   55.5    X_4Sigma- 2  0.5 -  1   54.5       57LaSe.0339
16319.77000000 5.00000000e-02 5.00000000e-02    C_4Sigma- 2  0.5 -  0   56.5    X_4Sigma- 2  0.5 +  1   55.5       57LaSe.0340
16315.22000000 5.00000000e-02 5.00000000e-02    C_4Sigma- 2  0.5 +  0   57.5    X_4Sigma- 2  0.5 -  1   56.5       57LaSe.0341
16310.56000000 5.00000000e-02 5.00000000e-02    C_4Sigma- 2  0.5 -  0   58.5    X_4Sigma- 2  0.5 +  1   57.5       57LaSe.0342
16305.84000000 5.00000000e-02 5.01300000e-02    C_4Sigma- 2  0.5 +  0   59.5    X_4Sigma- 2  0.5 -  1   58.5       57LaSe.0343
16300.97000000 5.00000000e-02 5.00000000e-02    C_4Sigma- 2  0.5 -  0   60.5    X_4Sigma- 2  0.5 +  1   59.5       57LaSe.0344
16296.03000000 5.00000000e-02 5.00000000e-02    C_4Sigma- 2  0.5 +  0   61.5    X_4Sigma- 2  0.5 -  1   60.5       57LaSe.0345
16291.05000000 5.00000000e-02 5.00000000e-02    C_4Sigma- 2  0.5 -  0   62.5    X_4Sigma- 2  0.5 +  1   61.5       57LaSe.0346
16285.88000000 5.00000000e-02 5.00000000e-02    C_4Sigma- 2  0.5 +  0   63.5    X_4Sigma- 2  0.5 -  1   62.5       57LaSe.0347
16280.65000000 5.00000000e-02 5.00000000e-02    C_4Sigma- 2  0.5 -  0   64.5    X_4Sigma- 2  0.5 +  1   63.5       57LaSe.0348
16275.34000000 5.00000000e-02 5.00000000e-02    C_4Sigma- 2  0.5 +  0   65.5    X_4Sigma- 2  0.5 -  1   64.5       57LaSe.0349
16269.93000000 5.00000000e-02 8.58710000e-02    C_4Sigma- 2  0.5 -  0   66.5    X_4Sigma- 2  0.5 +  1   65.5       57LaSe.0350
16264.40000000 5.00000000e-02 5.00000000e-02    C_4Sigma- 2  0.5 +  0   67.5    X_4Sigma- 2  0.5 -  1   66.5       57LaSe.0351
16258.76000000 5.00000000e-02 5.00000000e-02    C_4Sigma- 2  0.5 -  0   68.5    X_4Sigma- 2  0.5 +  1   67.5       57LaSe.0352
16253.05000000 5.00000000e-02 5.00000000e-02    C_4Sigma- 2  0.5 +  0   69.5    X_4Sigma- 2  0.5 -  1   68.5       57LaSe.0353
16247.24000000 5.00000000e-02 5.00000000e-02    C_4Sigma- 2  0.5 -  0   70.5    X_4Sigma- 2  0.5 +  1   69.5       57LaSe.0354
16241.41000000 5.00000000e-02 5.00000000e-02    C_4Sigma- 2  0.5 +  0   71.5    X_4Sigma- 2  0.5 -  1   70.5       57LaSe.0355
16235.43000000 5.00000000e-02 5.00000000e-02    C_4Sigma- 2  0.5 -  0   72.5    X_4Sigma- 2  0.5 +  1   71.5       57LaSe.0356
16229.50000000 5.00000000e-02 5.00000000e-02    C_4Sigma- 2  0.5 +  0   73.5    X_4Sigma- 2  0.5 -  1   72.5       57LaSe.0357
16226.82000000 5.00000000e-02 5.00000000e-02 C_4Sigma-_PE 2  0.5 +  0   73.5    X_4Sigma- 2  0.5 -  1   72.5       57LaSe.0358
16223.65000000 5.00000000e-02 5.00000000e-02    C_4Sigma- 2  0.5 -  0   74.5    X_4Sigma- 2  0.5 +  1   73.5       57LaSe.0359
16221.66000000 5.00000000e-02 5.00000000e-02 C_4Sigma-_PE 2  0.5 -  0   74.5    X_4Sigma- 2  0.5 +  1   73.5       57LaSe.0360
16218.15000000 5.00000000e-02 5.00000000e-02    C_4Sigma- 2  0.5 +  0   75.5    X_4Sigma- 2  0.5 -  1   74.5       57LaSe.0361
16215.79000000 5.00000000e-02 5.00000000e-02 C_4Sigma-_PE 2  0.5 +  0   75.5    X_4Sigma- 2  0.5 -  1   74.5       57LaSe.0362
16212.76000000 5.00000000e-02 5.00000000e-02 C_4Sigma-_PE 2  0.5 -  0   76.5    X_4Sigma- 2  0.5 +  1   75.5       57LaSe.0363
16209.66000000 5.00000000e-02 5.00000000e-02    C_4Sigma- 2  0.5 -  0   76.5    X_4Sigma- 2  0.5 +  1   75.5       57LaSe.0364
16203.23000000 5.00000000e-02 5.00000000e-02    C_4Sigma- 2  0.5 +  0   77.5    X_4Sigma- 2  0.5 -  1   76.5       57LaSe.0365
16196.64000000 5.00000000e-02 5.00000000e-02    C_4Sigma- 2  0.5 -  0   78.5    X_4Sigma- 2  0.5 +  1   77.5       57LaSe.0366
16189.94000000 5.00000000e-02 5.00000000e-02    C_4Sigma- 2  0.5 +  0   79.5    X_4Sigma- 2  0.5 -  1   78.5       57LaSe.0367
16183.06000000 5.00000000e-02 5.00000000e-02    C_4Sigma- 2  0.5 -  0   80.5    X_4Sigma- 2  0.5 +  1   79.5       57LaSe.0368
16176.04000000 5.00000000e-02 5.00000000e-02    C_4Sigma- 2  0.5 +  0   81.5    X_4Sigma- 2  0.5 -  1   80.5       57LaSe.0369
16168.87000000 5.00000000e-02 5.00000000e-02    C_4Sigma- 2  0.5 -  0   82.5    X_4Sigma- 2  0.5 +  1   81.5       57LaSe.0370
16161.52000000 5.00000000e-02 5.00000000e-02    C_4Sigma- 2  0.5 +  0   83.5    X_4Sigma- 2  0.5 -  1   82.5       57LaSe.0371
16153.96000000 5.00000000e-02 5.00000000e-02    C_4Sigma- 2  0.5 -  0   84.5    X_4Sigma- 2  0.5 +  1   83.5       57LaSe.0372
16397.62000000 5.00000000e-02 5.00000000e-02    C_4Sigma- 2  0.5 +  0   11.5    X_4Sigma- 2  0.5 -  1   12.5       57LaSe.0373
16395.33000000 5.00000000e-02 5.00000000e-02    C_4Sigma- 2  0.5 -  0   12.5    X_4Sigma- 2  0.5 +  1   13.5       57LaSe.0374
16392.78000000 5.00000000e-02 1.35910000e-01    C_4Sigma- 2  0.5 +  0   13.5    X_4Sigma- 2  0.5 -  1   14.5       57LaSe.0375
16390.34000000 5.00000000e-02 5.00000000e-02    C_4Sigma- 2  0.5 -  0   14.5    X_4Sigma- 2  0.5 +  1   15.5       57LaSe.0376
16387.72000000 5.00000000e-02 9.55720000e-02    C_4Sigma- 2  0.5 +  0   15.5    X_4Sigma- 2  0.5 -  1   16.5       57LaSe.0377
16385.05000000 5.00000000e-02 6.40300000e-02    C_4Sigma- 2  0.5 -  0   16.5    X_4Sigma- 2  0.5 +  1   17.5       57LaSe.0378
16382.29000000 5.00000000e-02 1.39600000e-01    C_4Sigma- 2  0.5 +  0   17.5    X_4Sigma- 2  0.5 -  1   18.5       57LaSe.0379
16379.41000000 5.00000000e-02 5.00000000e-02    C_4Sigma- 2  0.5 -  0   18.5    X_4Sigma- 2  0.5 +  1   19.5       57LaSe.0380
16376.47000000 5.00000000e-02 5.00000000e-02    C_4Sigma- 2  0.5 +  0   19.5    X_4Sigma- 2  0.5 -  1   20.5       57LaSe.0381
16373.40000000 5.00000000e-02 5.00000000e-02    C_4Sigma- 2  0.5 -  0   20.5    X_4Sigma- 2  0.5 +  1   21.5       57LaSe.0382
16370.21000000 5.00000000e-02 5.00000000e-02    C_4Sigma- 2  0.5 +  0   21.5    X_4Sigma- 2  0.5 -  1   22.5       57LaSe.0383
16366.96000000 5.00000000e-02 5.00000000e-02    C_4Sigma- 2  0.5 -  0   22.5    X_4Sigma- 2  0.5 +  1   23.5       57LaSe.0384
16363.61000000 5.00000000e-02 5.00000000e-02    C_4Sigma- 2  0.5 +  0   23.5    X_4Sigma- 2  0.5 -  1   24.5       57LaSe.0385
16360.15000000 5.00000000e-02 5.00000000e-02    C_4Sigma- 2  0.5 -  0   24.5    X_4Sigma- 2  0.5 +  1   25.5       57LaSe.0386
16356.61000000 5.00000000e-02 6.96644160e-02    C_4Sigma- 2  0.5 +  0   25.5    X_4Sigma- 2  0.5 -  1   26.5       57LaSe.0387
16352.99000000 5.00000000e-02 9.63700000e-02    C_4Sigma- 2  0.5 -  0   26.5    X_4Sigma- 2  0.5 +  1   27.5       57LaSe.0388
16349.18000000 5.00000000e-02 5.00000000e-02    C_4Sigma- 2  0.5 +  0   27.5    X_4Sigma- 2  0.5 -  1   28.5       57LaSe.0389
16345.53000000 5.00000000e-02 2.56817143e-01    C_4Sigma- 2  0.5 -  0   28.5    X_4Sigma- 2  0.5 +  1   29.5       57LaSe.0390
16341.39000000 5.00000000e-02 6.49931783e-02    C_4Sigma- 2  0.5 +  0   29.5    X_4Sigma- 2  0.5 -  1   30.5       57LaSe.0391
16333.21000000 5.00000000e-02 6.45140000e-02    C_4Sigma- 2  0.5 +  0   31.5    X_4Sigma- 2  0.5 -  1   32.5       57LaSe.0392
16328.96000000 5.00000000e-02 5.00000000e-02    C_4Sigma- 2  0.5 -  0   32.5    X_4Sigma- 2  0.5 +  1   33.5       57LaSe.0393
16324.64000000 5.00000000e-02 8.72818571e-02    C_4Sigma- 2  0.5 +  0   33.5    X_4Sigma- 2  0.5 -  1   34.5       57LaSe.0394
16320.18000000 5.00000000e-02 5.00000000e-02    C_4Sigma- 2  0.5 -  0   34.5    X_4Sigma- 2  0.5 +  1   35.5       57LaSe.0395
16315.65000000 5.00000000e-02 5.00000000e-02    C_4Sigma- 2  0.5 +  0   35.5    X_4Sigma- 2  0.5 -  1   36.5       57LaSe.0396
16311.02000000 5.00000000e-02 5.00000000e-02    C_4Sigma- 2  0.5 -  0   36.5    X_4Sigma- 2  0.5 +  1   37.5       57LaSe.0397
16306.29000000 5.00000000e-02 5.00000000e-02    C_4Sigma- 2  0.5 +  0   37.5    X_4Sigma- 2  0.5 -  1   38.5       57LaSe.0398
16301.44000000 5.00000000e-02 8.55020000e-02    C_4Sigma- 2  0.5 -  0   38.5    X_4Sigma- 2  0.5 +  1   39.5       57LaSe.0399
16296.55000000 5.00000000e-02 5.00000000e-02    C_4Sigma- 2  0.5 +  0   39.5    X_4Sigma- 2  0.5 -  1   40.5       57LaSe.0400
16291.51000000 5.00000000e-02 5.00000000e-02    C_4Sigma- 2  0.5 -  0   40.5    X_4Sigma- 2  0.5 +  1   41.5       57LaSe.0401
16286.38000000 5.00000000e-02 5.00000000e-02    C_4Sigma- 2  0.5 +  0   41.5    X_4Sigma- 2  0.5 -  1   42.5       57LaSe.0402
16281.19000000 5.00000000e-02 5.00000000e-02    C_4Sigma- 2  0.5 -  0   42.5    X_4Sigma- 2  0.5 +  1   43.5       57LaSe.0403
16275.89000000 5.00000000e-02 5.00000000e-02    C_4Sigma- 2  0.5 +  0   43.5    X_4Sigma- 2  0.5 -  1   44.5       57LaSe.0404
16270.48000000 5.00000000e-02 5.34530674e-02    C_4Sigma- 2  0.5 -  0   44.5    X_4Sigma- 2  0.5 +  1   45.5       57LaSe.0405
16264.95000000 5.00000000e-02 5.00000000e-02    C_4Sigma- 2  0.5 +  0   45.5    X_4Sigma- 2  0.5 -  1   46.5       57LaSe.0406
16259.36000000 5.00000000e-02 5.00000000e-02    C_4Sigma- 2  0.5 -  0   46.5    X_4Sigma- 2  0.5 +  1   47.5       57LaSe.0407
16253.64000000 5.00000000e-02 5.00000000e-02    C_4Sigma- 2  0.5 +  0   47.5    X_4Sigma- 2  0.5 -  1   48.5       57LaSe.0408
16247.83000000 5.00000000e-02 5.00000000e-02    C_4Sigma- 2  0.5 -  0   48.5    X_4Sigma- 2  0.5 +  1   49.5       57LaSe.0409
16241.95000000 5.00000000e-02 5.00000000e-02    C_4Sigma- 2  0.5 +  0   49.5    X_4Sigma- 2  0.5 -  1   50.5       57LaSe.0410
16235.95000000 5.00000000e-02 5.00000000e-02    C_4Sigma- 2  0.5 -  0   50.5    X_4Sigma- 2  0.5 +  1   51.5       57LaSe.0411
16229.87000000 5.00000000e-02 5.00000000e-02    C_4Sigma- 2  0.5 +  0   51.5    X_4Sigma- 2  0.5 -  1   52.5       57LaSe.0412
16223.65000000 5.00000000e-02 5.00000000e-02    C_4Sigma- 2  0.5 -  0   52.5    X_4Sigma- 2  0.5 +  1   53.5       57LaSe.0413
16217.39000000 5.00000000e-02 5.00000000e-02    C_4Sigma- 2  0.5 +  0   53.5    X_4Sigma- 2  0.5 -  1   54.5       57LaSe.0414
16211.00000000 5.00000000e-02 5.00000000e-02    C_4Sigma- 2  0.5 -  0   54.5    X_4Sigma- 2  0.5 +  1   55.5       57LaSe.0415
16204.53000000 5.00000000e-02 5.00000000e-02    C_4Sigma- 2  0.5 +  0   55.5    X_4Sigma- 2  0.5 -  1   56.5       57LaSe.0416
16197.95000000 5.00000000e-02 5.00000000e-02    C_4Sigma- 2  0.5 -  0   56.5    X_4Sigma- 2  0.5 +  1   57.5       57LaSe.0417
16191.29000000 5.00000000e-02 5.00000000e-02    C_4Sigma- 2  0.5 +  0   57.5    X_4Sigma- 2  0.5 -  1   58.5       57LaSe.0418
16184.52000000 5.00000000e-02 5.00000000e-02    C_4Sigma- 2  0.5 -  0   58.5    X_4Sigma- 2  0.5 +  1   59.5       57LaSe.0419
16177.64000000 5.00000000e-02 5.00000000e-02    C_4Sigma- 2  0.5 +  0   59.5    X_4Sigma- 2  0.5 -  1   60.5       57LaSe.0420
16170.89000000 5.00000000e-02 1.55300000e-01    C_4Sigma- 2  0.5 -  0   60.5    X_4Sigma- 2  0.5 +  1   61.5       57LaSe.0421
16163.66000000 5.00000000e-02 5.00000000e-02    C_4Sigma- 2  0.5 +  0   61.5    X_4Sigma- 2  0.5 -  1   62.5       57LaSe.0422
16156.56000000 5.00000000e-02 6.81500000e-02    C_4Sigma- 2  0.5 -  0   62.5    X_4Sigma- 2  0.5 +  1   63.5       57LaSe.0423
16149.32000000 5.00000000e-02 5.00000000e-02    C_4Sigma- 2  0.5 +  0   63.5    X_4Sigma- 2  0.5 -  1   64.5       57LaSe.0424
16141.95000000 5.00000000e-02 5.00000000e-02    C_4Sigma- 2  0.5 -  0   64.5    X_4Sigma- 2  0.5 +  1   65.5       57LaSe.0425
16134.50000000 5.00000000e-02 6.42430000e-02    C_4Sigma- 2  0.5 +  0   65.5    X_4Sigma- 2  0.5 -  1   66.5       57LaSe.0426
16127.00000000 5.00000000e-02 5.00000000e-02    C_4Sigma- 2  0.5 -  0   66.5    X_4Sigma- 2  0.5 +  1   67.5       57LaSe.0427
16119.39000000 5.00000000e-02 5.00000000e-02    C_4Sigma- 2  0.5 +  0   67.5    X_4Sigma- 2  0.5 -  1   68.5       57LaSe.0428
16111.66000000 5.00000000e-02 5.00000000e-02    C_4Sigma- 2  0.5 -  0   68.5    X_4Sigma- 2  0.5 +  1   69.5       57LaSe.0429
16103.84000000 5.00000000e-02 5.00000000e-02    C_4Sigma- 2  0.5 +  0   69.5    X_4Sigma- 2  0.5 -  1   70.5       57LaSe.0430
16095.88000000 5.00000000e-02 5.00000000e-02    C_4Sigma- 2  0.5 -  0   70.5    X_4Sigma- 2  0.5 +  1   71.5       57LaSe.0431
16087.96000000 5.00000000e-02 5.00000000e-02    C_4Sigma- 2  0.5 +  0   71.5    X_4Sigma- 2  0.5 -  1   72.5       57LaSe.0432
16079.90000000 5.00000000e-02 5.00000000e-02    C_4Sigma- 2  0.5 -  0   72.5    X_4Sigma- 2  0.5 +  1   73.5       57LaSe.0433
16071.87000000 5.00000000e-02 5.00000000e-02    C_4Sigma- 2  0.5 +  0   73.5    X_4Sigma- 2  0.5 -  1   74.5       57LaSe.0434
16069.14000000 5.00000000e-02 5.00000000e-02 C_4Sigma-_PE 2  0.5 +  0   73.5    X_4Sigma- 2  0.5 -  1   74.5       57LaSe.0435
16063.76000000 5.00000000e-02 5.00000000e-02    C_4Sigma- 2  0.5 -  0   74.5    X_4Sigma- 2  0.5 +  1   75.5       57LaSe.0436
16062.10000000 5.00000000e-02 3.82817584e-01 C_4Sigma-_PE 2  0.5 -  0   74.5    X_4Sigma- 2  0.5 +  1   75.5       57LaSe.0437
16056.43000000 5.00000000e-02 5.00000000e-02    C_4Sigma- 2  0.5 +  0   75.5    X_4Sigma- 2  0.5 -  1   76.5       57LaSe.0438
16054.08000000 5.00000000e-02 5.00000000e-02 C_4Sigma-_PE 2  0.5 +  0   75.5    X_4Sigma- 2  0.5 -  1   76.5       57LaSe.0439
16048.95000000 5.00000000e-02 5.00000000e-02 C_4Sigma-_PE 2  0.5 -  0   76.5    X_4Sigma- 2  0.5 +  1   77.5       57LaSe.0440
16045.75000000 5.00000000e-02 5.00000000e-02    C_4Sigma- 2  0.5 -  0   76.5    X_4Sigma- 2  0.5 +  1   77.5       57LaSe.0441
16037.08000000 5.00000000e-02 5.00000000e-02    C_4Sigma- 2  0.5 +  0   77.5    X_4Sigma- 2  0.5 -  1   78.5       57LaSe.0442
16028.02000000 5.00000000e-02 5.00000000e-02    C_4Sigma- 2  0.5 -  0   78.5    X_4Sigma- 2  0.5 +  1   79.5       57LaSe.0443
17422.92000000 5.00000000e-02 1.88430000e-01    C_4Sigma- 3  1.5 +  0   14.5    X_4Sigma- 3  1.5 -  0   13.5       57LaSe.0444
17422.23000000 5.00000000e-02 1.04350000e-01    C_4Sigma- 3  1.5 -  0   15.5    X_4Sigma- 3  1.5 +  0   14.5       57LaSe.0445
17421.61000000 5.00000000e-02 1.20700000e-01    C_4Sigma- 3  1.5 +  0   16.5    X_4Sigma- 3  1.5 -  0   15.5       57LaSe.0446
17420.81000000 5.00000000e-02 5.00000000e-02    C_4Sigma- 3  1.5 -  0   17.5    X_4Sigma- 3  1.5 +  0   16.5       57LaSe.0447
17420.00000000 5.00000000e-02 6.19606526e-02    C_4Sigma- 3  1.5 +  0   18.5    X_4Sigma- 3  1.5 -  0   17.5       57LaSe.0448
17418.95000000 5.00000000e-02 5.00000000e-02    C_4Sigma- 3  1.5 -  0   19.5    X_4Sigma- 3  1.5 +  0   18.5       57LaSe.0449
17417.81000000 5.00000000e-02 5.00000000e-02    C_4Sigma- 3  1.5 +  0   20.5    X_4Sigma- 3  1.5 -  0   19.5       57LaSe.0450
17416.67000000 5.00000000e-02 5.00000000e-02    C_4Sigma- 3  1.5 -  0   21.5    X_4Sigma- 3  1.5 +  0   20.5       57LaSe.0451
17415.35000000 5.00000000e-02 5.00000000e-02    C_4Sigma- 3  1.5 +  0   22.5    X_4Sigma- 3  1.5 -  0   21.5       57LaSe.0452
17413.96000000 5.00000000e-02 5.00000000e-02    C_4Sigma- 3  1.5 -  0   23.5    X_4Sigma- 3  1.5 +  0   22.5       57LaSe.0453
17412.44000000 5.00000000e-02 5.00000000e-02    C_4Sigma- 3  1.5 +  0   24.5    X_4Sigma- 3  1.5 -  0   23.5       57LaSe.0454
17410.87000000 5.00000000e-02 8.49817142e-02    C_4Sigma- 3  1.5 -  0   25.5    X_4Sigma- 3  1.5 +  0   24.5       57LaSe.0455
17409.08000000 5.00000000e-02 5.00000000e-02    C_4Sigma- 3  1.5 +  0   26.5    X_4Sigma- 3  1.5 -  0   25.5       57LaSe.0456
17407.20000000 5.00000000e-02 5.00000000e-02    C_4Sigma- 3  1.5 -  0   27.5    X_4Sigma- 3  1.5 +  0   26.5       57LaSe.0457
17405.34000000 5.00000000e-02 6.77440000e-02    C_4Sigma- 3  1.5 +  0   28.5    X_4Sigma- 3  1.5 -  0   27.5       57LaSe.0458
17403.23000000 5.00000000e-02 5.00000000e-02    C_4Sigma- 3  1.5 -  0   29.5    X_4Sigma- 3  1.5 +  0   28.5       57LaSe.0459
17401.10000000 5.00000000e-02 5.00000000e-02    C_4Sigma- 3  1.5 +  0   30.5    X_4Sigma- 3  1.5 -  0   29.5       57LaSe.0460
17398.85000000 5.00000000e-02 5.00000000e-02    C_4Sigma- 3  1.5 -  0   31.5    X_4Sigma- 3  1.5 +  0   30.5       57LaSe.0461
17396.49000000 5.00000000e-02 5.00000000e-02    C_4Sigma- 3  1.5 +  0   32.5    X_4Sigma- 3  1.5 -  0   31.5       57LaSe.0462
17393.99000000 1.00000000e-01 1.00000000e-01    C_4Sigma- 3  1.5 -  0   33.5    X_4Sigma- 3  1.5 +  0   32.5       57LaSe.0463
17391.38000000 1.00000000e-01 1.00000000e-01    C_4Sigma- 3  1.5 +  0   34.5    X_4Sigma- 3  1.5 -  0   33.5       57LaSe.0464
17388.65000000 1.00000000e-01 1.00000000e-01    C_4Sigma- 3  1.5 -  0   35.5    X_4Sigma- 3  1.5 +  0   34.5       57LaSe.0465
17385.87000000 1.00000000e-01 1.00000000e-01    C_4Sigma- 3  1.5 +  0   36.5    X_4Sigma- 3  1.5 -  0   35.5       57LaSe.0466
17382.96000000 1.00000000e-01 1.00000000e-01    C_4Sigma- 3  1.5 -  0   37.5    X_4Sigma- 3  1.5 +  0   36.5       57LaSe.0467
17380.02000000 1.00000000e-01 1.00000000e-01    C_4Sigma- 3  1.5 +  0   38.5    X_4Sigma- 3  1.5 -  0   37.5       57LaSe.0468
17376.92000000 1.00000000e-01 1.00000000e-01    C_4Sigma- 3  1.5 -  0   39.5    X_4Sigma- 3  1.5 +  0   38.5       57LaSe.0469
17373.72000000 1.00000000e-01 1.00000000e-01    C_4Sigma- 3  1.5 +  0   40.5    X_4Sigma- 3  1.5 -  0   39.5       57LaSe.0470
17370.31000000 1.00000000e-01 1.00000000e-01    C_4Sigma- 3  1.5 -  0   41.5    X_4Sigma- 3  1.5 +  0   40.5       57LaSe.0471
17366.86000000 1.00000000e-01 1.00000000e-01    C_4Sigma- 3  1.5 +  0   42.5    X_4Sigma- 3  1.5 -  0   41.5       57LaSe.0472
17363.28000000 1.00000000e-01 1.00000000e-01    C_4Sigma- 3  1.5 -  0   43.5    X_4Sigma- 3  1.5 +  0   42.5       57LaSe.0473
17356.36000000 5.00000000e-02 5.00000000e-02    C_4Sigma- 3  1.5 -  0   45.5    X_4Sigma- 3  1.5 +  0   44.5       57LaSe.0474
17352.43000000 5.00000000e-02 5.00000000e-02    C_4Sigma- 3  1.5 +  0   46.5    X_4Sigma- 3  1.5 -  0   45.5       57LaSe.0475
17348.43000000 5.00000000e-02 5.00000000e-02    C_4Sigma- 3  1.5 -  0   47.5    X_4Sigma- 3  1.5 +  0   46.5       57LaSe.0476
17344.34000000 5.00000000e-02 5.00000000e-02    C_4Sigma- 3  1.5 +  0   48.5    X_4Sigma- 3  1.5 -  0   47.5       57LaSe.0477
17340.16000000 5.00000000e-02 5.00000000e-02    C_4Sigma- 3  1.5 -  0   49.5    X_4Sigma- 3  1.5 +  0   48.5       57LaSe.0478
17335.94000000 5.00000000e-02 5.00000000e-02    C_4Sigma- 3  1.5 +  0   50.5    X_4Sigma- 3  1.5 -  0   49.5       57LaSe.0479
17331.61000000 5.00000000e-02 5.25600000e-02    C_4Sigma- 3  1.5 -  0   51.5    X_4Sigma- 3  1.5 +  0   50.5       57LaSe.0480
17327.10000000 5.00000000e-02 5.00000000e-02    C_4Sigma- 3  1.5 +  0   52.5    X_4Sigma- 3  1.5 -  0   51.5       57LaSe.0481
17322.45000000 5.00000000e-02 5.00000000e-02    C_4Sigma- 3  1.5 -  0   53.5    X_4Sigma- 3  1.5 +  0   52.5       57LaSe.0482
17317.82000000 5.00000000e-02 5.00000000e-02    C_4Sigma- 3  1.5 +  0   54.5    X_4Sigma- 3  1.5 -  0   53.5       57LaSe.0483
17312.97000000 5.00000000e-02 5.00000000e-02    C_4Sigma- 3  1.5 -  0   55.5    X_4Sigma- 3  1.5 +  0   54.5       57LaSe.0484
17308.14000000 5.00000000e-02 5.00000000e-02    C_4Sigma- 3  1.5 +  0   56.5    X_4Sigma- 3  1.5 -  0   55.5       57LaSe.0485
17303.10000000 5.00000000e-02 5.00000000e-02    C_4Sigma- 3  1.5 -  0   57.5    X_4Sigma- 3  1.5 +  0   56.5       57LaSe.0486
17298.00000000 5.00000000e-02 5.00000000e-02    C_4Sigma- 3  1.5 +  0   58.5    X_4Sigma- 3  1.5 -  0   57.5       57LaSe.0487
17292.80000000 5.00000000e-02 5.00000000e-02    C_4Sigma- 3  1.5 -  0   59.5    X_4Sigma- 3  1.5 +  0   58.5       57LaSe.0488
17287.48000000 5.00000000e-02 1.06730000e-01    C_4Sigma- 3  1.5 +  0   60.5    X_4Sigma- 3  1.5 -  0   59.5       57LaSe.0489
17282.11000000 5.00000000e-02 9.46300000e-02    C_4Sigma- 3  1.5 -  0   61.5    X_4Sigma- 3  1.5 +  0   60.5       57LaSe.0490
17276.54000000 5.00000000e-02 5.00000000e-02    C_4Sigma- 3  1.5 +  0   62.5    X_4Sigma- 3  1.5 -  0   61.5       57LaSe.0491
17270.92000000 5.00000000e-02 6.45410000e-02    C_4Sigma- 3  1.5 -  0   63.5    X_4Sigma- 3  1.5 +  0   62.5       57LaSe.0492
17265.09000000 1.00000000e-01 1.00000000e-01    C_4Sigma- 3  1.5 +  0   64.5    X_4Sigma- 3  1.5 -  0   63.5       57LaSe.0493
17259.23000000 1.00000000e-01 1.00000000e-01    C_4Sigma- 3  1.5 -  0   65.5    X_4Sigma- 3  1.5 +  0   64.5       57LaSe.0494
17253.26000000 1.00000000e-01 1.00000000e-01    C_4Sigma- 3  1.5 +  0   66.5    X_4Sigma- 3  1.5 -  0   65.5       57LaSe.0495
17247.27000000 1.00000000e-01 1.00000000e-01    C_4Sigma- 3  1.5 -  0   67.5    X_4Sigma- 3  1.5 +  0   66.5       57LaSe.0496
17241.09000000 1.00000000e-01 2.03800000e-01    C_4Sigma- 3  1.5 +  0   68.5    X_4Sigma- 3  1.5 -  0   67.5       57LaSe.0497
17234.84000000 1.00000000e-01 1.00000000e-01    C_4Sigma- 3  1.5 -  0   69.5    X_4Sigma- 3  1.5 +  0   68.5       57LaSe.0498
17228.54000000 5.00000000e-02 1.69500000e-01    C_4Sigma- 3  1.5 +  0   70.5    X_4Sigma- 3  1.5 -  0   69.5       57LaSe.0499
17222.10000000 5.00000000e-02 5.00000000e-02    C_4Sigma- 3  1.5 -  0   71.5    X_4Sigma- 3  1.5 +  0   70.5       57LaSe.0500
17208.94000000 5.00000000e-02 1.39520000e-01    C_4Sigma- 3  1.5 -  0   73.5    X_4Sigma- 3  1.5 +  0   72.5       57LaSe.0501
17202.29000000 5.00000000e-02 5.00000000e-02    C_4Sigma- 3  1.5 +  0   74.5    X_4Sigma- 3  1.5 -  0   73.5       57LaSe.0502
17195.52000000 5.00000000e-02 5.00000000e-02    C_4Sigma- 3  1.5 -  0   75.5    X_4Sigma- 3  1.5 +  0   74.5       57LaSe.0503
17188.65000000 5.00000000e-02 5.00000000e-02    C_4Sigma- 3  1.5 +  0   76.5    X_4Sigma- 3  1.5 -  0   75.5       57LaSe.0504
17181.72000000 5.00000000e-02 5.00000000e-02    C_4Sigma- 3  1.5 -  0   77.5    X_4Sigma- 3  1.5 +  0   76.5       57LaSe.0505
17174.83000000 5.00000000e-02 5.00000000e-02    C_4Sigma- 3  1.5 +  0   78.5    X_4Sigma- 3  1.5 -  0   77.5       57LaSe.0506
17167.89000000 5.00000000e-02 5.00000000e-02    C_4Sigma- 3  1.5 -  0   79.5    X_4Sigma- 3  1.5 +  0   78.5       57LaSe.0507
17160.93000000 5.00000000e-02 5.00000000e-02    C_4Sigma- 3  1.5 +  0   80.5    X_4Sigma- 3  1.5 -  0   79.5       57LaSe.0508
17154.23000000 5.00000000e-02 5.00000000e-02    C_4Sigma- 3  1.5 -  0   81.5    X_4Sigma- 3  1.5 +  0   80.5       57LaSe.0509
17147.45000000 5.00000000e-02 5.00000000e-02    C_4Sigma- 3  1.5 +  0   82.5    X_4Sigma- 3  1.5 -  0   81.5       57LaSe.0510
17141.00000000 5.00000000e-02 5.00000000e-02    C_4Sigma- 3  1.5 -  0   83.5    X_4Sigma- 3  1.5 +  0   82.5       57LaSe.0511
17135.07000000 5.00000000e-02 5.00000000e-02    C_4Sigma- 3  1.5 +  0   84.5    X_4Sigma- 3  1.5 -  0   83.5       57LaSe.0512
17129.44000000 5.00000000e-02 5.00000000e-02    C_4Sigma- 3  1.5 -  0   85.5    X_4Sigma- 3  1.5 +  0   84.5       57LaSe.0513
17394.30000000 5.00000000e-02 2.25200000e-01    C_4Sigma- 3  1.5 +  0   12.5    X_4Sigma- 3  1.5 -  0   13.5       57LaSe.0514
17391.78000000 5.00000000e-02 5.31800000e-02    C_4Sigma- 3  1.5 -  0   13.5    X_4Sigma- 3  1.5 +  0   14.5       57LaSe.0515
17389.05000000 5.00000000e-02 1.59500000e-01    C_4Sigma- 3  1.5 +  0   14.5    X_4Sigma- 3  1.5 -  0   15.5       57LaSe.0516
17386.30000000 5.00000000e-02 5.00000000e-02    C_4Sigma- 3  1.5 -  0   15.5    X_4Sigma- 3  1.5 +  0   16.5       57LaSe.0517
17383.44000000 5.00000000e-02 5.00000000e-02    C_4Sigma- 3  1.5 +  0   16.5    X_4Sigma- 3  1.5 -  0   17.5       57LaSe.0518
17380.49000000 5.00000000e-02 5.00000000e-02    C_4Sigma- 3  1.5 -  0   17.5    X_4Sigma- 3  1.5 +  0   18.5       57LaSe.0519
17377.39000000 5.00000000e-02 5.00000000e-02    C_4Sigma- 3  1.5 +  0   18.5    X_4Sigma- 3  1.5 -  0   19.5       57LaSe.0520
17374.12000000 5.00000000e-02 8.64340000e-02    C_4Sigma- 3  1.5 -  0   19.5    X_4Sigma- 3  1.5 +  0   20.5       57LaSe.0521
17370.91000000 5.00000000e-02 5.00000000e-02    C_4Sigma- 3  1.5 +  0   20.5    X_4Sigma- 3  1.5 -  0   21.5       57LaSe.0522
17367.54000000 5.00000000e-02 5.00000000e-02    C_4Sigma- 3  1.5 -  0   21.5    X_4Sigma- 3  1.5 +  0   22.5       57LaSe.0523
17364.05000000 5.00000000e-02 5.00000000e-02    C_4Sigma- 3  1.5 +  0   22.5    X_4Sigma- 3  1.5 -  0   23.5       57LaSe.0524
17360.44000000 5.00000000e-02 5.00000000e-02    C_4Sigma- 3  1.5 -  0   23.5    X_4Sigma- 3  1.5 +  0   24.5       57LaSe.0525
17356.76000000 5.00000000e-02 5.00000000e-02    C_4Sigma- 3  1.5 +  0   24.5    X_4Sigma- 3  1.5 -  0   25.5       57LaSe.0526
17352.93000000 5.00000000e-02 5.40330000e-02    C_4Sigma- 3  1.5 -  0   25.5    X_4Sigma- 3  1.5 +  0   26.5       57LaSe.0527
17349.12000000 5.00000000e-02 5.00000000e-02    C_4Sigma- 3  1.5 +  0   26.5    X_4Sigma- 3  1.5 -  0   27.5       57LaSe.0528
17345.11000000 5.00000000e-02 5.00000000e-02    C_4Sigma- 3  1.5 -  0   27.5    X_4Sigma- 3  1.5 +  0   28.5       57LaSe.0529
17341.00000000 5.00000000e-02 5.00000000e-02    C_4Sigma- 3  1.5 +  0   28.5    X_4Sigma- 3  1.5 -  0   29.5       57LaSe.0530
17336.76000000 5.00000000e-02 5.00000000e-02    C_4Sigma- 3  1.5 -  0   29.5    X_4Sigma- 3  1.5 +  0   30.5       57LaSe.0531
17332.46000000 5.00000000e-02 5.00000000e-02    C_4Sigma- 3  1.5 +  0   30.5    X_4Sigma- 3  1.5 -  0   31.5       57LaSe.0532
17327.97000000 5.00000000e-02 5.00000000e-02    C_4Sigma- 3  1.5 -  0   31.5    X_4Sigma- 3  1.5 +  0   32.5       57LaSe.0533
17323.44000000 5.00000000e-02 5.00000000e-02    C_4Sigma- 3  1.5 +  0   32.5    X_4Sigma- 3  1.5 -  0   33.5       57LaSe.0534
17318.82000000 5.00000000e-02 5.00000000e-02    C_4Sigma- 3  1.5 -  0   33.5    X_4Sigma- 3  1.5 +  0   34.5       57LaSe.0535
17314.10000000 5.00000000e-02 5.00000000e-02    C_4Sigma- 3  1.5 +  0   34.5    X_4Sigma- 3  1.5 -  0   35.5       57LaSe.0536
17309.24000000 5.00000000e-02 5.00000000e-02    C_4Sigma- 3  1.5 -  0   35.5    X_4Sigma- 3  1.5 +  0   36.5       57LaSe.0537
17304.31000000 5.00000000e-02 5.00000000e-02    C_4Sigma- 3  1.5 +  0   36.5    X_4Sigma- 3  1.5 -  0   37.5       57LaSe.0538
17299.21000000 5.00000000e-02 5.00000000e-02    C_4Sigma- 3  1.5 -  0   37.5    X_4Sigma- 3  1.5 +  0   38.5       57LaSe.0539
17294.04000000 5.00000000e-02 5.00000000e-02    C_4Sigma- 3  1.5 +  0   38.5    X_4Sigma- 3  1.5 -  0   39.5       57LaSe.0540
17288.79000000 5.00000000e-02 5.00000000e-02    C_4Sigma- 3  1.5 -  0   39.5    X_4Sigma- 3  1.5 +  0   40.5       57LaSe.0541
17283.34000000 5.00000000e-02 7.09100000e-02    C_4Sigma- 3  1.5 +  0   40.5    X_4Sigma- 3  1.5 -  0   41.5       57LaSe.0542
17277.89000000 5.00000000e-02 5.00000000e-02    C_4Sigma- 3  1.5 -  0   41.5    X_4Sigma- 3  1.5 +  0   42.5       57LaSe.0543
17272.24000000 5.00000000e-02 5.00000000e-02    C_4Sigma- 3  1.5 +  0   42.5    X_4Sigma- 3  1.5 -  0   43.5       57LaSe.0544
17266.51000000 5.00000000e-02 5.00000000e-02    C_4Sigma- 3  1.5 -  0   43.5    X_4Sigma- 3  1.5 +  0   44.5       57LaSe.0545
17255.25000000 5.00000000e-02 5.00000000e-02    C_4Sigma- 3  1.5 -  0   45.5    X_4Sigma- 3  1.5 +  0   46.5       57LaSe.0546
17249.15000000 5.00000000e-02 5.00000000e-02    C_4Sigma- 3  1.5 +  0   46.5    X_4Sigma- 3  1.5 -  0   47.5       57LaSe.0547
17243.03000000 5.00000000e-02 5.00000000e-02    C_4Sigma- 3  1.5 -  0   47.5    X_4Sigma- 3  1.5 +  0   48.5       57LaSe.0548
17230.47000000 5.00000000e-02 5.00000000e-02    C_4Sigma- 3  1.5 -  0   49.5    X_4Sigma- 3  1.5 +  0   50.5       57LaSe.0549
17224.04000000 5.00000000e-02 6.38700000e-02    C_4Sigma- 3  1.5 +  0   50.5    X_4Sigma- 3  1.5 -  0   51.5       57LaSe.0550
17217.54000000 5.00000000e-02 5.00000000e-02    C_4Sigma- 3  1.5 -  0   51.5    X_4Sigma- 3  1.5 +  0   52.5       57LaSe.0551
17210.90000000 5.00000000e-02 5.00000000e-02    C_4Sigma- 3  1.5 +  0   52.5    X_4Sigma- 3  1.5 -  0   53.5       57LaSe.0552
17204.19000000 5.00000000e-02 5.00000000e-02    C_4Sigma- 3  1.5 -  0   53.5    X_4Sigma- 3  1.5 +  0   54.5       57LaSe.0553
17197.37000000 5.00000000e-02 5.00000000e-02    C_4Sigma- 3  1.5 +  0   54.5    X_4Sigma- 3  1.5 -  0   55.5       57LaSe.0554
17190.46000000 5.00000000e-02 5.00000000e-02    C_4Sigma- 3  1.5 -  0   55.5    X_4Sigma- 3  1.5 +  0   56.5       57LaSe.0555
17183.38000000 5.00000000e-02 7.54800000e-02    C_4Sigma- 3  1.5 +  0   56.5    X_4Sigma- 3  1.5 -  0   57.5       57LaSe.0556
17176.33000000 5.00000000e-02 5.00000000e-02    C_4Sigma- 3  1.5 -  0   57.5    X_4Sigma- 3  1.5 +  0   58.5       57LaSe.0557
17169.10000000 5.00000000e-02 5.00000000e-02    C_4Sigma- 3  1.5 +  0   58.5    X_4Sigma- 3  1.5 -  0   59.5       57LaSe.0558
17161.70000000 5.00000000e-02 5.00000000e-02    C_4Sigma- 3  1.5 -  0   59.5    X_4Sigma- 3  1.5 +  0   60.5       57LaSe.0559
17154.23000000 5.00000000e-02 5.00000000e-02    C_4Sigma- 3  1.5 +  0   60.5    X_4Sigma- 3  1.5 -  0   61.5       57LaSe.0560
17146.68000000 5.00000000e-02 5.00000000e-02    C_4Sigma- 3  1.5 -  0   61.5    X_4Sigma- 3  1.5 +  0   62.5       57LaSe.0561
17139.03000000 1.00000000e-01 1.00000000e-01    C_4Sigma- 3  1.5 +  0   62.5    X_4Sigma- 3  1.5 -  0   63.5       57LaSe.0562
17131.28000000 5.00000000e-02 5.00000000e-02    C_4Sigma- 3  1.5 -  0   63.5    X_4Sigma- 3  1.5 +  0   64.5       57LaSe.0563
17123.40000000 5.00000000e-02 5.00000000e-02    C_4Sigma- 3  1.5 +  0   64.5    X_4Sigma- 3  1.5 -  0   65.5       57LaSe.0564
17115.51000000 5.00000000e-02 5.00000000e-02    C_4Sigma- 3  1.5 -  0   65.5    X_4Sigma- 3  1.5 +  0   66.5       57LaSe.0565
17107.39000000 5.00000000e-02 5.00000000e-02    C_4Sigma- 3  1.5 +  0   66.5    X_4Sigma- 3  1.5 -  0   67.5       57LaSe.0566
17099.36000000 5.00000000e-02 9.87910000e-02    C_4Sigma- 3  1.5 -  0   67.5    X_4Sigma- 3  1.5 +  0   68.5       57LaSe.0567
17091.05000000 5.00000000e-02 5.00000000e-02    C_4Sigma- 3  1.5 +  0   68.5    X_4Sigma- 3  1.5 -  0   69.5       57LaSe.0568
17082.66000000 5.00000000e-02 5.00000000e-02    C_4Sigma- 3  1.5 -  0   69.5    X_4Sigma- 3  1.5 +  0   70.5       57LaSe.0569
17074.21000000 5.00000000e-02 5.00000000e-02    C_4Sigma- 3  1.5 +  0   70.5    X_4Sigma- 3  1.5 -  0   71.5       57LaSe.0570
17065.77000000 5.00000000e-02 5.00000000e-02    C_4Sigma- 3  1.5 -  0   71.5    X_4Sigma- 3  1.5 +  0   72.5       57LaSe.0571
17057.07000000 5.00000000e-02 5.00000000e-02    C_4Sigma- 3  1.5 +  0   72.5    X_4Sigma- 3  1.5 -  0   73.5       57LaSe.0572
17048.33000000 5.00000000e-02 5.00000000e-02    C_4Sigma- 3  1.5 -  0   73.5    X_4Sigma- 3  1.5 +  0   74.5       57LaSe.0573
17039.57000000 5.00000000e-02 5.00000000e-02    C_4Sigma- 3  1.5 +  0   74.5    X_4Sigma- 3  1.5 -  0   75.5       57LaSe.0574
17030.69000000 5.00000000e-02 5.00000000e-02    C_4Sigma- 3  1.5 -  0   75.5    X_4Sigma- 3  1.5 +  0   76.5       57LaSe.0575
17422.76000000 5.00000000e-02 2.08430000e-01    C_4Sigma- 2  0.5 +  0   15.5    X_4Sigma- 2  0.5 -  0   14.5       57LaSe.0576
17422.02000000 5.00000000e-02 9.24338461e-02    C_4Sigma- 2  0.5 -  0   16.5    X_4Sigma- 2  0.5 +  0   15.5       57LaSe.0577
17421.15000000 5.00000000e-02 5.00000000e-02    C_4Sigma- 2  0.5 +  0   17.5    X_4Sigma- 2  0.5 -  0   16.5       57LaSe.0578
17420.26000000 5.00000000e-02 5.78910004e-02    C_4Sigma- 2  0.5 -  0   18.5    X_4Sigma- 2  0.5 +  0   17.5       57LaSe.0579
17419.41000000 5.00000000e-02 5.00000000e-02    C_4Sigma- 2  0.5 +  0   19.5    X_4Sigma- 2  0.5 -  0   18.5       57LaSe.0580
17418.32000000 5.00000000e-02 5.00000000e-02    C_4Sigma- 2  0.5 -  0   20.5    X_4Sigma- 2  0.5 +  0   19.5       57LaSe.0581
17417.27000000 5.00000000e-02 6.32398757e-02    C_4Sigma- 2  0.5 +  0   21.5    X_4Sigma- 2  0.5 -  0   20.5       57LaSe.0582
17415.94000000 5.00000000e-02 5.00000000e-02    C_4Sigma- 2  0.5 -  0   22.5    X_4Sigma- 2  0.5 +  0   21.5       57LaSe.0583
17414.61000000 5.00000000e-02 5.00000000e-02    C_4Sigma- 2  0.5 +  0   23.5    X_4Sigma- 2  0.5 -  0   22.5       57LaSe.0584
17413.11000000 5.00000000e-02 5.00000000e-02    C_4Sigma- 2  0.5 -  0   24.5    X_4Sigma- 2  0.5 +  0   23.5       57LaSe.0585
17411.52000000 5.00000000e-02 5.00000000e-02    C_4Sigma- 2  0.5 +  0   25.5    X_4Sigma- 2  0.5 -  0   24.5       57LaSe.0586
17409.93000000 5.00000000e-02 5.00000000e-02    C_4Sigma- 2  0.5 -  0   26.5    X_4Sigma- 2  0.5 +  0   25.5       57LaSe.0587
17408.09000000 5.00000000e-02 5.00000000e-02    C_4Sigma- 2  0.5 +  0   27.5    X_4Sigma- 2  0.5 -  0   26.5       57LaSe.0588
17406.23000000 5.00000000e-02 5.00000000e-02    C_4Sigma- 2  0.5 -  0   28.5    X_4Sigma- 2  0.5 +  0   27.5       57LaSe.0589
17404.24000000 5.00000000e-02 5.00000000e-02    C_4Sigma- 2  0.5 +  0   29.5    X_4Sigma- 2  0.5 -  0   28.5       57LaSe.0590
17402.17000000 5.00000000e-02 5.00000000e-02    C_4Sigma- 2  0.5 -  0   30.5    X_4Sigma- 2  0.5 +  0   29.5       57LaSe.0591
17399.97000000 5.00000000e-02 5.00000000e-02    C_4Sigma- 2  0.5 +  0   31.5    X_4Sigma- 2  0.5 -  0   30.5       57LaSe.0592
17397.67000000 5.00000000e-02 5.00000000e-02    C_4Sigma- 2  0.5 -  0   32.5    X_4Sigma- 2  0.5 +  0   31.5       57LaSe.0593
17395.27000000 5.00000000e-02 5.00000000e-02    C_4Sigma- 2  0.5 +  0   33.5    X_4Sigma- 2  0.5 -  0   32.5       57LaSe.0594
17392.72000000 5.00000000e-02 5.00000000e-02    C_4Sigma- 2  0.5 -  0   34.5    X_4Sigma- 2  0.5 +  0   33.5       57LaSe.0595
17390.06000000 5.00000000e-02 5.36210000e-02    C_4Sigma- 2  0.5 +  0   35.5    X_4Sigma- 2  0.5 -  0   34.5       57LaSe.0596
17387.37000000 5.00000000e-02 5.00000000e-02    C_4Sigma- 2  0.5 -  0   36.5    X_4Sigma- 2  0.5 +  0   35.5       57LaSe.0597
17384.57000000 5.00000000e-02 5.00000000e-02    C_4Sigma- 2  0.5 +  0   37.5    X_4Sigma- 2  0.5 -  0   36.5       57LaSe.0598
17381.61000000 5.00000000e-02 5.00000000e-02    C_4Sigma- 2  0.5 -  0   38.5    X_4Sigma- 2  0.5 +  0   37.5       57LaSe.0599
17378.58000000 5.00000000e-02 5.00000000e-02    C_4Sigma- 2  0.5 +  0   39.5    X_4Sigma- 2  0.5 -  0   38.5       57LaSe.0600
17375.41000000 5.00000000e-02 5.00000000e-02    C_4Sigma- 2  0.5 -  0   40.5    X_4Sigma- 2  0.5 +  0   39.5       57LaSe.0601
17372.13000000 5.00000000e-02 5.00000000e-02    C_4Sigma- 2  0.5 +  0   41.5    X_4Sigma- 2  0.5 -  0   40.5       57LaSe.0602
17368.77000000 5.00000000e-02 5.00000000e-02    C_4Sigma- 2  0.5 -  0   42.5    X_4Sigma- 2  0.5 +  0   41.5       57LaSe.0603
17365.31000000 5.00000000e-02 5.00000000e-02    C_4Sigma- 2  0.5 +  0   43.5    X_4Sigma- 2  0.5 -  0   42.5       57LaSe.0604
17361.74000000 5.00000000e-02 5.00000000e-02    C_4Sigma- 2  0.5 -  0   44.5    X_4Sigma- 2  0.5 +  0   43.5       57LaSe.0605
17358.09000000 5.00000000e-02 5.00000000e-02    C_4Sigma- 2  0.5 +  0   45.5    X_4Sigma- 2  0.5 -  0   44.5       57LaSe.0606
17354.33000000 5.00000000e-02 5.00000000e-02    C_4Sigma- 2  0.5 -  0   46.5    X_4Sigma- 2  0.5 +  0   45.5       57LaSe.0607
17350.41000000 5.00000000e-02 5.00000000e-02    C_4Sigma- 2  0.5 +  0   47.5    X_4Sigma- 2  0.5 -  0   46.5       57LaSe.0608
17346.43000000 5.00000000e-02 5.00000000e-02    C_4Sigma- 2  0.5 -  0   48.5    X_4Sigma- 2  0.5 +  0   47.5       57LaSe.0609
17342.33000000 5.00000000e-02 5.00000000e-02    C_4Sigma- 2  0.5 +  0   49.5    X_4Sigma- 2  0.5 -  0   48.5       57LaSe.0610
17338.11000000 5.00000000e-02 5.00000000e-02    C_4Sigma- 2  0.5 -  0   50.5    X_4Sigma- 2  0.5 +  0   49.5       57LaSe.0611
17333.83000000 5.00000000e-02 5.00000000e-02    C_4Sigma- 2  0.5 +  0   51.5    X_4Sigma- 2  0.5 -  0   50.5       57LaSe.0612
17329.41000000 5.00000000e-02 5.00000000e-02    C_4Sigma- 2  0.5 -  0   52.5    X_4Sigma- 2  0.5 +  0   51.5       57LaSe.0613
17324.88000000 5.00000000e-02 5.00000000e-02    C_4Sigma- 2  0.5 +  0   53.5    X_4Sigma- 2  0.5 -  0   52.5       57LaSe.0614
17320.21000000 5.00000000e-02 5.00000000e-02    C_4Sigma- 2  0.5 -  0   54.5    X_4Sigma- 2  0.5 +  0   53.5       57LaSe.0615
17315.52000000 5.00000000e-02 5.00000000e-02    C_4Sigma- 2  0.5 +  0   55.5    X_4Sigma- 2  0.5 -  0   54.5       57LaSe.0616
17310.72000000 5.00000000e-02 5.00000000e-02    C_4Sigma- 2  0.5 -  0   56.5    X_4Sigma- 2  0.5 +  0   55.5       57LaSe.0617
17305.75000000 5.00000000e-02 5.00000000e-02    C_4Sigma- 2  0.5 +  0   57.5    X_4Sigma- 2  0.5 -  0   56.5       57LaSe.0618
17300.69000000 5.00000000e-02 5.00000000e-02    C_4Sigma- 2  0.5 -  0   58.5    X_4Sigma- 2  0.5 +  0   57.5       57LaSe.0619
17295.52000000 5.00000000e-02 5.00000000e-02    C_4Sigma- 2  0.5 +  0   59.5    X_4Sigma- 2  0.5 -  0   58.5       57LaSe.0620
17290.25000000 5.00000000e-02 5.00000000e-02    C_4Sigma- 2  0.5 -  0   60.5    X_4Sigma- 2  0.5 +  0   59.5       57LaSe.0621
17284.93000000 5.00000000e-02 5.00000000e-02    C_4Sigma- 2  0.5 +  0   61.5    X_4Sigma- 2  0.5 -  0   60.5       57LaSe.0622
17279.43000000 5.00000000e-02 7.20700000e-02    C_4Sigma- 2  0.5 -  0   62.5    X_4Sigma- 2  0.5 +  0   61.5       57LaSe.0623
17273.90000000 5.00000000e-02 5.00000000e-02    C_4Sigma- 2  0.5 +  0   63.5    X_4Sigma- 2  0.5 -  0   62.5       57LaSe.0624
17268.23000000 5.00000000e-02 5.00000000e-02    C_4Sigma- 2  0.5 -  0   64.5    X_4Sigma- 2  0.5 +  0   63.5       57LaSe.0625
17262.45000000 5.00000000e-02 5.00000000e-02    C_4Sigma- 2  0.5 +  0   65.5    X_4Sigma- 2  0.5 -  0   64.5       57LaSe.0626
17256.54000000 5.00000000e-02 5.00000000e-02    C_4Sigma- 2  0.5 -  0   66.5    X_4Sigma- 2  0.5 +  0   65.5       57LaSe.0627
17250.23000000 5.00000000e-02 1.95600000e-01    C_4Sigma- 2  0.5 +  0   67.5    X_4Sigma- 2  0.5 -  0   66.5       57LaSe.0628
17244.46000000 5.00000000e-02 5.00000000e-02    C_4Sigma- 2  0.5 -  0   68.5    X_4Sigma- 2  0.5 +  0   67.5       57LaSe.0629
17238.21000000 5.00000000e-02 5.00000000e-02    C_4Sigma- 2  0.5 +  0   69.5    X_4Sigma- 2  0.5 -  0   68.5       57LaSe.0630
17231.94000000 5.00000000e-02 9.81890205e-02    C_4Sigma- 2  0.5 -  0   70.5    X_4Sigma- 2  0.5 +  0   69.5       57LaSe.0631
17225.58000000 5.00000000e-02 5.00000000e-02    C_4Sigma- 2  0.5 +  0   71.5    X_4Sigma- 2  0.5 -  0   70.5       57LaSe.0632
17219.13000000 5.00000000e-02 5.00000000e-02    C_4Sigma- 2  0.5 -  0   72.5    X_4Sigma- 2  0.5 +  0   71.5       57LaSe.0633
17212.66000000 5.00000000e-02 5.00000000e-02    C_4Sigma- 2  0.5 +  0   73.5    X_4Sigma- 2  0.5 -  0   72.5       57LaSe.0634
17206.36000000 5.00000000e-02 8.71210000e-02    C_4Sigma- 2  0.5 -  0   74.5    X_4Sigma- 2  0.5 +  0   73.5       57LaSe.0635
17204.19000000 5.00000000e-02 5.00000000e-02 C_4Sigma-_PE 2  0.5 -  0   74.5    X_4Sigma- 2  0.5 +  0   73.5       57LaSe.0636
17200.31000000 5.00000000e-02 5.00000000e-02    C_4Sigma- 2  0.5 +  0   75.5    X_4Sigma- 2  0.5 -  0   74.5       57LaSe.0637
17198.00000000 5.00000000e-02 5.00000000e-02 C_4Sigma-_PE 2  0.5 +  0   75.5    X_4Sigma- 2  0.5 -  0   74.5       57LaSe.0638
17191.29000000 5.00000000e-02 5.00000000e-02    C_4Sigma- 2  0.5 -  0   76.5    X_4Sigma- 2  0.5 +  0   75.5       57LaSe.0639
17184.48000000 5.00000000e-02 5.00000000e-02    C_4Sigma- 2  0.5 +  0   77.5    X_4Sigma- 2  0.5 -  0   76.5       57LaSe.0640
17177.23000000 5.00000000e-02 5.00000000e-02    C_4Sigma- 2  0.5 -  0   78.5    X_4Sigma- 2  0.5 +  0   77.5       57LaSe.0641
17169.97000000 5.00000000e-02 5.00000000e-02    C_4Sigma- 2  0.5 +  0   79.5    X_4Sigma- 2  0.5 -  0   78.5       57LaSe.0642
17162.49000000 5.00000000e-02 5.00000000e-02    C_4Sigma- 2  0.5 -  0   80.5    X_4Sigma- 2  0.5 +  0   79.5       57LaSe.0643
17154.90000000 5.00000000e-02 5.00000000e-02    C_4Sigma- 2  0.5 +  0   81.5    X_4Sigma- 2  0.5 -  0   80.5       57LaSe.0644
17147.07000000 5.00000000e-02 5.00000000e-02    C_4Sigma- 2  0.5 -  0   82.5    X_4Sigma- 2  0.5 +  0   81.5       57LaSe.0645
17139.03000000 5.00000000e-02 5.00000000e-02    C_4Sigma- 2  0.5 +  0   83.5    X_4Sigma- 2  0.5 -  0   82.5       57LaSe.0646
17131.03000000 5.00000000e-02 5.00000000e-02    C_4Sigma- 2  0.5 -  0   84.5    X_4Sigma- 2  0.5 +  0   83.5       57LaSe.0647
17393.99000000 5.00000000e-02 5.00000000e-02    C_4Sigma- 2  0.5 +  0   13.5    X_4Sigma- 2  0.5 -  0   14.5       57LaSe.0648
17391.38000000 5.00000000e-02 5.00000000e-02    C_4Sigma- 2  0.5 -  0   14.5    X_4Sigma- 2  0.5 +  0   15.5       57LaSe.0649
17388.65000000 5.00000000e-02 5.00000000e-02    C_4Sigma- 2  0.5 +  0   15.5    X_4Sigma- 2  0.5 -  0   16.5       57LaSe.0650
17385.87000000 5.00000000e-02 1.75939588e-01    C_4Sigma- 2  0.5 -  0   16.5    X_4Sigma- 2  0.5 +  0   17.5       57LaSe.0651
17382.96000000 5.00000000e-02 1.95200000e-01    C_4Sigma- 2  0.5 +  0   17.5    X_4Sigma- 2  0.5 -  0   18.5       57LaSe.0652
17380.02000000 5.00000000e-02 1.31900001e-01    C_4Sigma- 2  0.5 -  0   18.5    X_4Sigma- 2  0.5 +  0   19.5       57LaSe.0653
17376.92000000 5.00000000e-02 1.47720000e-01    C_4Sigma- 2  0.5 +  0   19.5    X_4Sigma- 2  0.5 -  0   20.5       57LaSe.0654
17373.72000000 5.00000000e-02 1.69600000e-01    C_4Sigma- 2  0.5 -  0   20.5    X_4Sigma- 2  0.5 +  0   21.5       57LaSe.0655
17370.31000000 5.00000000e-02 8.28900000e-02    C_4Sigma- 2  0.5 +  0   21.5    X_4Sigma- 2  0.5 -  0   22.5       57LaSe.0656
17366.86000000 5.00000000e-02 6.14950000e-02    C_4Sigma- 2  0.5 -  0   22.5    X_4Sigma- 2  0.5 +  0   23.5       57LaSe.0657
17363.28000000 5.00000000e-02 5.00000000e-02    C_4Sigma- 2  0.5 +  0   23.5    X_4Sigma- 2  0.5 -  0   24.5       57LaSe.0658
17359.62000000 5.00000000e-02 5.00000000e-02    C_4Sigma- 2  0.5 -  0   24.5    X_4Sigma- 2  0.5 +  0   25.5       57LaSe.0659
17355.95000000 5.00000000e-02 5.61410000e-02    C_4Sigma- 2  0.5 +  0   25.5    X_4Sigma- 2  0.5 -  0   26.5       57LaSe.0660
17352.04000000 5.00000000e-02 5.00000000e-02    C_4Sigma- 2  0.5 -  0   26.5    X_4Sigma- 2  0.5 +  0   27.5       57LaSe.0661
17348.10000000 5.00000000e-02 5.00000000e-02    C_4Sigma- 2  0.5 +  0   27.5    X_4Sigma- 2  0.5 -  0   28.5       57LaSe.0662
17344.06000000 5.00000000e-02 5.00000000e-02    C_4Sigma- 2  0.5 -  0   28.5    X_4Sigma- 2  0.5 +  0   29.5       57LaSe.0663
17339.85000000 5.00000000e-02 5.00000000e-02    C_4Sigma- 2  0.5 +  0   29.5    X_4Sigma- 2  0.5 -  0   30.5       57LaSe.0664
17335.67000000 5.00000000e-02 5.96900000e-02    C_4Sigma- 2  0.5 -  0   30.5    X_4Sigma- 2  0.5 +  0   31.5       57LaSe.0665
17331.27000000 5.00000000e-02 5.00000000e-02    C_4Sigma- 2  0.5 +  0   31.5    X_4Sigma- 2  0.5 -  0   32.5       57LaSe.0666
17326.78000000 5.00000000e-02 5.00000000e-02    C_4Sigma- 2  0.5 -  0   32.5    X_4Sigma- 2  0.5 +  0   33.5       57LaSe.0667
17322.20000000 5.00000000e-02 5.00000000e-02    C_4Sigma- 2  0.5 +  0   33.5    X_4Sigma- 2  0.5 -  0   34.5       57LaSe.0668
17317.50000000 5.00000000e-02 5.00000000e-02    C_4Sigma- 2  0.5 -  0   34.5    X_4Sigma- 2  0.5 +  0   35.5       57LaSe.0669
17312.75000000 5.00000000e-02 5.00000000e-02    C_4Sigma- 2  0.5 +  0   35.5    X_4Sigma- 2  0.5 -  0   36.5       57LaSe.0670
17307.87000000 5.00000000e-02 5.00000000e-02    C_4Sigma- 2  0.5 -  0   36.5    X_4Sigma- 2  0.5 +  0   37.5       57LaSe.0671
17302.81000000 5.00000000e-02 5.00000000e-02    C_4Sigma- 2  0.5 +  0   37.5    X_4Sigma- 2  0.5 -  0   38.5       57LaSe.0672
17297.79000000 5.00000000e-02 5.57850000e-02    C_4Sigma- 2  0.5 -  0   38.5    X_4Sigma- 2  0.5 +  0   39.5       57LaSe.0673
17292.58000000 5.00000000e-02 5.00000000e-02    C_4Sigma- 2  0.5 +  0   39.5    X_4Sigma- 2  0.5 -  0   40.5       57LaSe.0674
17287.23000000 5.00000000e-02 5.00000000e-02    C_4Sigma- 2  0.5 -  0   40.5    X_4Sigma- 2  0.5 +  0   41.5       57LaSe.0675
17281.83000000 5.00000000e-02 5.00000000e-02    C_4Sigma- 2  0.5 +  0   41.5    X_4Sigma- 2  0.5 -  0   42.5       57LaSe.0676
17276.29000000 5.00000000e-02 5.00000000e-02    C_4Sigma- 2  0.5 -  0   42.5    X_4Sigma- 2  0.5 +  0   43.5       57LaSe.0677
17270.70000000 5.00000000e-02 5.00000000e-02    C_4Sigma- 2  0.5 +  0   43.5    X_4Sigma- 2  0.5 -  0   44.5       57LaSe.0678
17265.09000000 1.00000000e-01 1.34740000e-01    C_4Sigma- 2  0.5 -  0   44.5    X_4Sigma- 2  0.5 +  0   45.5       57LaSe.0679
17259.23000000 1.00000000e-01 1.79000000e-01    C_4Sigma- 2  0.5 +  0   45.5    X_4Sigma- 2  0.5 -  0   46.5       57LaSe.0680
17253.26000000 1.00000000e-01 1.00000000e-01    C_4Sigma- 2  0.5 -  0   46.5    X_4Sigma- 2  0.5 +  0   47.5       57LaSe.0681
17247.27000000 1.00000000e-01 1.50000000e-01    C_4Sigma- 2  0.5 +  0   47.5    X_4Sigma- 2  0.5 -  0   48.5       57LaSe.0682
17241.09000000 1.00000000e-01 1.00000000e-01    C_4Sigma- 2  0.5 -  0   48.5    X_4Sigma- 2  0.5 +  0   49.5       57LaSe.0683
17234.84000000 1.00000000e-01 1.00000000e-01    C_4Sigma- 2  0.5 +  0   49.5    X_4Sigma- 2  0.5 -  0   50.5       57LaSe.0684
17228.41000000 5.00000000e-02 5.00000000e-02    C_4Sigma- 2  0.5 -  0   50.5    X_4Sigma- 2  0.5 +  0   51.5       57LaSe.0685
17221.93000000 5.00000000e-02 5.00000000e-02    C_4Sigma- 2  0.5 +  0   51.5    X_4Sigma- 2  0.5 -  0   52.5       57LaSe.0686
17208.70000000 5.00000000e-02 5.00000000e-02    C_4Sigma- 2  0.5 +  0   53.5    X_4Sigma- 2  0.5 -  0   54.5       57LaSe.0687
17201.94000000 5.00000000e-02 5.00000000e-02    C_4Sigma- 2  0.5 -  0   54.5    X_4Sigma- 2  0.5 +  0   55.5       57LaSe.0688
17195.09000000 5.00000000e-02 5.00000000e-02    C_4Sigma- 2  0.5 +  0   55.5    X_4Sigma- 2  0.5 -  0   56.5       57LaSe.0689
17188.06000000 5.00000000e-02 5.51000000e-02    C_4Sigma- 2  0.5 -  0   56.5    X_4Sigma- 2  0.5 +  0   57.5       57LaSe.0690
17181.01000000 5.00000000e-02 5.00000000e-02    C_4Sigma- 2  0.5 +  0   57.5    X_4Sigma- 2  0.5 -  0   58.5       57LaSe.0691
17173.90000000 5.00000000e-02 5.00000000e-02    C_4Sigma- 2  0.5 -  0   58.5    X_4Sigma- 2  0.5 +  0   59.5       57LaSe.0692
17166.58000000 5.00000000e-02 5.00000000e-02    C_4Sigma- 2  0.5 +  0   59.5    X_4Sigma- 2  0.5 -  0   60.5       57LaSe.0693
17159.16000000 5.00000000e-02 5.00000000e-02    C_4Sigma- 2  0.5 -  0   60.5    X_4Sigma- 2  0.5 +  0   61.5       57LaSe.0694
17151.63000000 5.00000000e-02 5.00000000e-02    C_4Sigma- 2  0.5 +  0   61.5    X_4Sigma- 2  0.5 -  0   62.5       57LaSe.0695
17144.05000000 5.00000000e-02 5.00000000e-02    C_4Sigma- 2  0.5 -  0   62.5    X_4Sigma- 2  0.5 +  0   63.5       57LaSe.0696
17136.32000000 5.00000000e-02 5.00000000e-02    C_4Sigma- 2  0.5 +  0   63.5    X_4Sigma- 2  0.5 -  0   64.5       57LaSe.0697
17128.56000000 5.00000000e-02 7.01400000e-02    C_4Sigma- 2  0.5 -  0   64.5    X_4Sigma- 2  0.5 +  0   65.5       57LaSe.0698
17120.61000000 5.00000000e-02 5.00000000e-02    C_4Sigma- 2  0.5 +  0   65.5    X_4Sigma- 2  0.5 -  0   66.5       57LaSe.0699
17112.71000000 5.00000000e-02 5.00000000e-02    C_4Sigma- 2  0.5 -  0   66.5    X_4Sigma- 2  0.5 +  0   67.5       57LaSe.0700
17104.57000000 5.00000000e-02 5.00000000e-02    C_4Sigma- 2  0.5 +  0   67.5    X_4Sigma- 2  0.5 -  0   68.5       57LaSe.0701
17096.46000000 5.00000000e-02 5.00000000e-02    C_4Sigma- 2  0.5 -  0   68.5    X_4Sigma- 2  0.5 +  0   69.5       57LaSe.0702
17088.10000000 5.00000000e-02 5.00000000e-02    C_4Sigma- 2  0.5 +  0   69.5    X_4Sigma- 2  0.5 -  0   70.5       57LaSe.0703
17079.70000000 5.00000000e-02 5.00000000e-02    C_4Sigma- 2  0.5 -  0   70.5    X_4Sigma- 2  0.5 +  0   71.5       57LaSe.0704
17071.19000000 5.00000000e-02 5.00000000e-02    C_4Sigma- 2  0.5 +  0   71.5    X_4Sigma- 2  0.5 -  0   72.5       57LaSe.0705
17062.63000000 5.00000000e-02 1.48340000e-01    C_4Sigma- 2  0.5 -  0   72.5    X_4Sigma- 2  0.5 +  0   73.5       57LaSe.0706
17054.08000000 5.00000000e-02 5.00000000e-02    C_4Sigma- 2  0.5 +  0   73.5    X_4Sigma- 2  0.5 -  0   74.5       57LaSe.0707
17045.69000000 5.00000000e-02 2.35548661e-01    C_4Sigma- 2  0.5 -  0   74.5    X_4Sigma- 2  0.5 +  0   75.5       57LaSe.0708
17043.41000000 5.00000000e-02 5.00000000e-02 C_4Sigma-_PE 2  0.5 -  0   74.5    X_4Sigma- 2  0.5 +  0   75.5       57LaSe.0709
17037.55000000 5.00000000e-02 5.00000000e-02    C_4Sigma- 2  0.5 +  0   75.5    X_4Sigma- 2  0.5 -  0   76.5       57LaSe.0710
17035.27000000 5.00000000e-02 5.00000000e-02 C_4Sigma-_PE 2  0.5 +  0   75.5    X_4Sigma- 2  0.5 -  0   76.5       57LaSe.0711
17026.41000000 5.00000000e-02 5.00000000e-02    C_4Sigma- 2  0.5 -  0   76.5    X_4Sigma- 2  0.5 +  0   77.5       57LaSe.0712
18274.56000000 5.00000000e-02 1.32130000e-01    C_4Sigma- 3  1.5 +  1   14.5    X_4Sigma- 3  1.5 -  0   13.5       57LaSe.0713
18273.89000000 5.00000000e-02 5.00000000e-02    C_4Sigma- 3  1.5 -  1   15.5    X_4Sigma- 3  1.5 +  0   14.5       57LaSe.0714
18273.12000000 5.00000000e-02 1.02000000e-01    C_4Sigma- 3  1.5 +  1   16.5    X_4Sigma- 3  1.5 -  0   15.5       57LaSe.0715
18272.23000000 5.00000000e-02 5.00000000e-02    C_4Sigma- 3  1.5 -  1   17.5    X_4Sigma- 3  1.5 +  0   16.5       57LaSe.0716
18271.20000000 5.00000000e-02 5.00000000e-02    C_4Sigma- 3  1.5 +  1   18.5    X_4Sigma- 3  1.5 -  0   17.5       57LaSe.0717
18270.15000000 5.00000000e-02 5.00000000e-02    C_4Sigma- 3  1.5 -  1   19.5    X_4Sigma- 3  1.5 +  0   18.5       57LaSe.0718
18268.90000000 5.00000000e-02 5.00000000e-02    C_4Sigma- 3  1.5 +  1   20.5    X_4Sigma- 3  1.5 -  0   19.5       57LaSe.0719
18267.54000000 5.00000000e-02 5.00000000e-02    C_4Sigma- 3  1.5 -  1   21.5    X_4Sigma- 3  1.5 +  0   20.5       57LaSe.0720
18266.17000000 5.00000000e-02 5.00000000e-02    C_4Sigma- 3  1.5 +  1   22.5    X_4Sigma- 3  1.5 -  0   21.5       57LaSe.0721
18264.46000000 5.00000000e-02 5.00000000e-02    C_4Sigma- 3  1.5 -  1   23.5    X_4Sigma- 3  1.5 +  0   22.5       57LaSe.0722
18262.84000000 5.00000000e-02 5.00000000e-02    C_4Sigma- 3  1.5 +  1   24.5    X_4Sigma- 3  1.5 -  0   23.5       57LaSe.0723
18261.06000000 5.00000000e-02 5.00000000e-02    C_4Sigma- 3  1.5 -  1   25.5    X_4Sigma- 3  1.5 +  0   24.5       57LaSe.0724
18259.11000000 5.00000000e-02 5.00000000e-02    C_4Sigma- 3  1.5 +  1   26.5    X_4Sigma- 3  1.5 -  0   25.5       57LaSe.0725
18257.13000000 5.00000000e-02 5.00000000e-02    C_4Sigma- 3  1.5 -  1   27.5    X_4Sigma- 3  1.5 +  0   26.5       57LaSe.0726
18254.96000000 5.00000000e-02 5.00000000e-02    C_4Sigma- 3  1.5 +  1   28.5    X_4Sigma- 3  1.5 -  0   27.5       57LaSe.0727
18252.75000000 5.00000000e-02 5.00000000e-02    C_4Sigma- 3  1.5 -  1   29.5    X_4Sigma- 3  1.5 +  0   28.5       57LaSe.0728
18250.43000000 5.00000000e-02 5.00000000e-02    C_4Sigma- 3  1.5 +  1   30.5    X_4Sigma- 3  1.5 -  0   29.5       57LaSe.0729
18247.96000000 5.00000000e-02 5.00000000e-02    C_4Sigma- 3  1.5 -  1   31.5    X_4Sigma- 3  1.5 +  0   30.5       57LaSe.0730
18245.41000000 5.00000000e-02 5.00000000e-02    C_4Sigma- 3  1.5 +  1   32.5    X_4Sigma- 3  1.5 -  0   31.5       57LaSe.0731
18242.69000000 5.00000000e-02 5.00000000e-02    C_4Sigma- 3  1.5 -  1   33.5    X_4Sigma- 3  1.5 +  0   32.5       57LaSe.0732
18239.91000000 5.00000000e-02 5.00000000e-02    C_4Sigma- 3  1.5 +  1   34.5    X_4Sigma- 3  1.5 -  0   33.5       57LaSe.0733
18237.04000000 5.00000000e-02 5.00000000e-02    C_4Sigma- 3  1.5 -  1   35.5    X_4Sigma- 3  1.5 +  0   34.5       57LaSe.0734
18234.03000000 5.00000000e-02 5.00000000e-02    C_4Sigma- 3  1.5 +  1   36.5    X_4Sigma- 3  1.5 -  0   35.5       57LaSe.0735
18230.88000000 5.00000000e-02 5.00000000e-02    C_4Sigma- 3  1.5 -  1   37.5    X_4Sigma- 3  1.5 +  0   36.5       57LaSe.0736
18227.63000000 5.00000000e-02 5.00000000e-02    C_4Sigma- 3  1.5 +  1   38.5    X_4Sigma- 3  1.5 -  0   37.5       57LaSe.0737
18224.32000000 5.00000000e-02 5.00000000e-02    C_4Sigma- 3  1.5 -  1   39.5    X_4Sigma- 3  1.5 +  0   38.5       57LaSe.0738
18220.82000000 5.00000000e-02 5.00000000e-02    C_4Sigma- 3  1.5 +  1   40.5    X_4Sigma- 3  1.5 -  0   39.5       57LaSe.0739
18217.31000000 5.00000000e-02 1.10450148e-01    C_4Sigma- 3  1.5 -  1   41.5    X_4Sigma- 3  1.5 +  0   40.5       57LaSe.0740
18213.61000000 5.00000000e-02 5.00000000e-02    C_4Sigma- 3  1.5 +  1   42.5    X_4Sigma- 3  1.5 -  0   41.5       57LaSe.0741
18205.92000000 5.00000000e-02 5.00000000e-02    C_4Sigma- 3  1.5 +  1   44.5    X_4Sigma- 3  1.5 -  0   43.5       57LaSe.0742
18201.89000000 5.00000000e-02 5.00000000e-02    C_4Sigma- 3  1.5 -  1   45.5    X_4Sigma- 3  1.5 +  0   44.5       57LaSe.0743
18197.83000000 5.00000000e-02 5.00000000e-02    C_4Sigma- 3  1.5 +  1   46.5    X_4Sigma- 3  1.5 -  0   45.5       57LaSe.0744
18193.64000000 5.00000000e-02 8.35900000e-02    C_4Sigma- 3  1.5 -  1   47.5    X_4Sigma- 3  1.5 +  0   46.5       57LaSe.0745
18189.28000000 5.00000000e-02 8.27900000e-02    C_4Sigma- 3  1.5 +  1   48.5    X_4Sigma- 3  1.5 -  0   47.5       57LaSe.0746
18184.87000000 5.00000000e-02 1.93320000e-01    C_4Sigma- 3  1.5 -  1   49.5    X_4Sigma- 3  1.5 +  0   48.5       57LaSe.0747
18180.27000000 5.00000000e-02 5.00000000e-02    C_4Sigma- 3  1.5 +  1   50.5    X_4Sigma- 3  1.5 -  0   49.5       57LaSe.0748
18175.67000000 5.00000000e-02 5.00000000e-02    C_4Sigma- 3  1.5 -  1   51.5    X_4Sigma- 3  1.5 +  0   50.5       57LaSe.0749
18170.94000000 5.00000000e-02 8.43600000e-02    C_4Sigma- 3  1.5 +  1   52.5    X_4Sigma- 3  1.5 -  0   51.5       57LaSe.0750
18166.02000000 5.00000000e-02 5.00000000e-02    C_4Sigma- 3  1.5 -  1   53.5    X_4Sigma- 3  1.5 +  0   52.5       57LaSe.0751
18161.19000000 5.00000000e-02 1.05900000e-01    C_4Sigma- 3  1.5 +  1   54.5    X_4Sigma- 3  1.5 -  0   53.5       57LaSe.0752
18156.18000000 5.00000000e-02 5.00000000e-02    C_4Sigma- 3  1.5 -  1   55.5    X_4Sigma- 3  1.5 +  0   54.5       57LaSe.0753
18151.21000000 5.00000000e-02 1.56910000e-01    C_4Sigma- 3  1.5 +  1   56.5    X_4Sigma- 3  1.5 -  0   55.5       57LaSe.0754
18146.01000000 5.00000000e-02 5.00000000e-02    C_4Sigma- 3  1.5 -  1   57.5    X_4Sigma- 3  1.5 +  0   56.5       57LaSe.0755
18140.93000000 5.00000000e-02 1.30000000e-01    C_4Sigma- 3  1.5 +  1   58.5    X_4Sigma- 3  1.5 -  0   57.5       57LaSe.0756
18135.76000000 5.00000000e-02 8.30700000e-02    C_4Sigma- 3  1.5 -  1   59.5    X_4Sigma- 3  1.5 +  0   58.5       57LaSe.0757
18130.54000000 1.00000000e-01 1.00000000e-01    C_4Sigma- 3  1.5 +  1   60.5    X_4Sigma- 3  1.5 -  0   59.5       57LaSe.0758
18125.61000000 5.00000000e-02 5.00000000e-02    C_4Sigma- 3  1.5 -  1   61.5    X_4Sigma- 3  1.5 +  0   60.5       57LaSe.0759
18120.86000000 5.00000000e-02 1.38640000e-01    C_4Sigma- 3  1.5 +  1   62.5    X_4Sigma- 3  1.5 -  0   61.5       57LaSe.0760
18104.08000000 5.00000000e-02 1.38640000e-01 C_4Sigma-_PE 3  1.5 +  1   62.5    X_4Sigma- 3  1.5 -  0   61.5       57LaSe.0761
18116.49000000 5.00000000e-02 3.26010000e-01    C_4Sigma- 3  1.5 -  1   63.5    X_4Sigma- 3  1.5 +  0   62.5       57LaSe.0762
18100.30000000 5.00000000e-02 2.01300000e-01 C_4Sigma-_PE 3  1.5 -  1   63.5    X_4Sigma- 3  1.5 +  0   62.5       57LaSe.0763
18112.31000000 5.00000000e-02 7.41210000e-02    C_4Sigma- 3  1.5 +  1   64.5    X_4Sigma- 3  1.5 -  0   63.5       57LaSe.0764
18095.78000000 5.00000000e-02 5.00000000e-02 C_4Sigma-_PE 3  1.5 +  1   64.5    X_4Sigma- 3  1.5 -  0   63.5       57LaSe.0765
18090.80000000 5.00000000e-02 2.70600000e-01    C_4Sigma- 3  1.5 -  1   65.5    X_4Sigma- 3  1.5 +  0   64.5       57LaSe.0766
18085.41000000 5.00000000e-02 8.64240000e-02    C_4Sigma- 3  1.5 +  1   66.5    X_4Sigma- 3  1.5 -  0   65.5       57LaSe.0767
18079.58000000 5.00000000e-02 5.00000000e-02    C_4Sigma- 3  1.5 -  1   67.5    X_4Sigma- 3  1.5 +  0   66.5       57LaSe.0768
18073.53000000 5.00000000e-02 5.00000000e-02    C_4Sigma- 3  1.5 +  1   68.5    X_4Sigma- 3  1.5 -  0   67.5       57LaSe.0769
18067.10000000 5.00000000e-02 5.00000000e-02    C_4Sigma- 3  1.5 -  1   69.5    X_4Sigma- 3  1.5 +  0   68.5       57LaSe.0770
18060.56000000 5.00000000e-02 5.00000000e-02    C_4Sigma- 3  1.5 +  1   70.5    X_4Sigma- 3  1.5 -  0   69.5       57LaSe.0771
18053.88000000 5.00000000e-02 3.38620000e-01    C_4Sigma- 3  1.5 -  1   71.5    X_4Sigma- 3  1.5 +  0   70.5       57LaSe.0772
18047.02000000 5.00000000e-02 5.00000000e-02    C_4Sigma- 3  1.5 +  1   72.5    X_4Sigma- 3  1.5 -  0   71.5       57LaSe.0773
18039.97000000 5.00000000e-02 5.00000000e-02    C_4Sigma- 3  1.5 -  1   73.5    X_4Sigma- 3  1.5 +  0   72.5       57LaSe.0774
18032.82000000 5.00000000e-02 5.00000000e-02    C_4Sigma- 3  1.5 +  1   74.5    X_4Sigma- 3  1.5 -  0   73.5       57LaSe.0775
18025.57000000 5.00000000e-02 5.00000000e-02    C_4Sigma- 3  1.5 -  1   75.5    X_4Sigma- 3  1.5 +  0   74.5       57LaSe.0776
18018.12000000 5.00000000e-02 5.00000000e-02    C_4Sigma- 3  1.5 +  1   76.5    X_4Sigma- 3  1.5 -  0   75.5       57LaSe.0777
18010.58000000 5.00000000e-02 5.00000000e-02    C_4Sigma- 3  1.5 -  1   77.5    X_4Sigma- 3  1.5 +  0   76.5       57LaSe.0778
18002.90000000 5.00000000e-02 5.00000000e-02    C_4Sigma- 3  1.5 +  1   78.5    X_4Sigma- 3  1.5 -  0   77.5       57LaSe.0779
17995.21000000 5.00000000e-02 5.00000000e-02    C_4Sigma- 3  1.5 -  1   79.5    X_4Sigma- 3  1.5 +  0   78.5       57LaSe.0780
17987.27000000 5.00000000e-02 5.00000000e-02    C_4Sigma- 3  1.5 +  1   80.5    X_4Sigma- 3  1.5 -  0   79.5       57LaSe.0781
17979.26000000 5.00000000e-02 5.00000000e-02    C_4Sigma- 3  1.5 -  1   81.5    X_4Sigma- 3  1.5 +  0   80.5       57LaSe.0782
17971.16000000 5.00000000e-02 5.00000000e-02    C_4Sigma- 3  1.5 +  1   82.5    X_4Sigma- 3  1.5 -  0   81.5       57LaSe.0783
17962.97000000 5.00000000e-02 5.00000000e-02    C_4Sigma- 3  1.5 -  1   83.5    X_4Sigma- 3  1.5 +  0   82.5       57LaSe.0784
17954.74000000 5.00000000e-02 5.00000000e-02    C_4Sigma- 3  1.5 +  1   84.5    X_4Sigma- 3  1.5 -  0   83.5       57LaSe.0785
17946.28000000 5.00000000e-02 5.00000000e-02    C_4Sigma- 3  1.5 -  1   85.5    X_4Sigma- 3  1.5 +  0   84.5       57LaSe.0786
17937.96000000 5.00000000e-02 5.00000000e-02    C_4Sigma- 3  1.5 +  1   86.5    X_4Sigma- 3  1.5 -  0   85.5       57LaSe.0787
17929.87000000 5.00000000e-02 5.00000000e-02    C_4Sigma- 3  1.5 -  1   87.5    X_4Sigma- 3  1.5 +  0   86.5       57LaSe.0788
18246.55000000 5.00000000e-02 5.00000000e-02    C_4Sigma- 3  1.5 +  1   12.5    X_4Sigma- 3  1.5 -  0   13.5       57LaSe.0789
18243.77000000 5.00000000e-02 5.00000000e-02    C_4Sigma- 3  1.5 -  1   13.5    X_4Sigma- 3  1.5 +  0   14.5       57LaSe.0790
18240.87000000 5.00000000e-02 5.00000000e-02    C_4Sigma- 3  1.5 +  1   14.5    X_4Sigma- 3  1.5 -  0   15.5       57LaSe.0791
18237.96000000 5.00000000e-02 5.00000000e-02    C_4Sigma- 3  1.5 -  1   15.5    X_4Sigma- 3  1.5 +  0   16.5       57LaSe.0792
18234.96000000 5.00000000e-02 5.00000000e-02    C_4Sigma- 3  1.5 +  1   16.5    X_4Sigma- 3  1.5 -  0   17.5       57LaSe.0793
18231.87000000 5.00000000e-02 5.00000000e-02    C_4Sigma- 3  1.5 -  1   17.5    X_4Sigma- 3  1.5 +  0   18.5       57LaSe.0794
18228.65000000 5.00000000e-02 5.00000000e-02    C_4Sigma- 3  1.5 +  1   18.5    X_4Sigma- 3  1.5 -  0   19.5       57LaSe.0795
18225.44000000 5.00000000e-02 5.00000000e-02    C_4Sigma- 3  1.5 -  1   19.5    X_4Sigma- 3  1.5 +  0   20.5       57LaSe.0796
18222.02000000 5.00000000e-02 5.00000000e-02    C_4Sigma- 3  1.5 +  1   20.5    X_4Sigma- 3  1.5 -  0   21.5       57LaSe.0797
18218.47000000 5.00000000e-02 5.00000000e-02    C_4Sigma- 3  1.5 -  1   21.5    X_4Sigma- 3  1.5 +  0   22.5       57LaSe.0798
18214.83000000 5.00000000e-02 5.00000000e-02    C_4Sigma- 3  1.5 +  1   22.5    X_4Sigma- 3  1.5 -  0   23.5       57LaSe.0799
18211.10000000 5.00000000e-02 6.06990938e-02    C_4Sigma- 3  1.5 -  1   23.5    X_4Sigma- 3  1.5 +  0   24.5       57LaSe.0800
18207.23000000 5.00000000e-02 5.00000000e-02    C_4Sigma- 3  1.5 +  1   24.5    X_4Sigma- 3  1.5 -  0   25.5       57LaSe.0801
18203.25000000 5.00000000e-02 5.00000000e-02    C_4Sigma- 3  1.5 -  1   25.5    X_4Sigma- 3  1.5 +  0   26.5       57LaSe.0802
18199.18000000 5.00000000e-02 5.00000000e-02    C_4Sigma- 3  1.5 +  1   26.5    X_4Sigma- 3  1.5 -  0   27.5       57LaSe.0803
18195.05000000 5.00000000e-02 5.00000000e-02    C_4Sigma- 3  1.5 -  1   27.5    X_4Sigma- 3  1.5 +  0   28.5       57LaSe.0804
18190.74000000 5.00000000e-02 5.00000000e-02    C_4Sigma- 3  1.5 +  1   28.5    X_4Sigma- 3  1.5 -  0   29.5       57LaSe.0805
18186.31000000 5.00000000e-02 5.00000000e-02    C_4Sigma- 3  1.5 -  1   29.5    X_4Sigma- 3  1.5 +  0   30.5       57LaSe.0806
18181.74000000 1.00000000e-01 1.00000000e-01    C_4Sigma- 3  1.5 +  1   30.5    X_4Sigma- 3  1.5 -  0   31.5       57LaSe.0807
18177.15000000 5.00000000e-02 5.00000000e-02    C_4Sigma- 3  1.5 -  1   31.5    X_4Sigma- 3  1.5 +  0   32.5       57LaSe.0808
18172.36000000 5.00000000e-02 5.00000000e-02    C_4Sigma- 3  1.5 +  1   32.5    X_4Sigma- 3  1.5 -  0   33.5       57LaSe.0809
18167.48000000 5.00000000e-02 5.00000000e-02    C_4Sigma- 3  1.5 -  1   33.5    X_4Sigma- 3  1.5 +  0   34.5       57LaSe.0810
18162.54000000 5.00000000e-02 5.00000000e-02    C_4Sigma- 3  1.5 +  1   34.5    X_4Sigma- 3  1.5 -  0   35.5       57LaSe.0811
18157.56000000 5.00000000e-02 5.00000000e-02    C_4Sigma- 3  1.5 -  1   35.5    X_4Sigma- 3  1.5 +  0   36.5       57LaSe.0812
18152.27000000 5.00000000e-02 8.52200000e-02    C_4Sigma- 3  1.5 +  1   36.5    X_4Sigma- 3  1.5 -  0   37.5       57LaSe.0813
18147.06000000 5.00000000e-02 5.00000000e-02    C_4Sigma- 3  1.5 -  1   37.5    X_4Sigma- 3  1.5 +  0   38.5       57LaSe.0814
18141.63000000 5.00000000e-02 5.00000000e-02    C_4Sigma- 3  1.5 +  1   38.5    X_4Sigma- 3  1.5 -  0   39.5       57LaSe.0815
18136.14000000 5.00000000e-02 5.00000000e-02    C_4Sigma- 3  1.5 -  1   39.5    X_4Sigma- 3  1.5 +  0   40.5       57LaSe.0816
18130.54000000 1.00000000e-01 1.00000000e-01    C_4Sigma- 3  1.5 +  1   40.5    X_4Sigma- 3  1.5 -  0   41.5       57LaSe.0817
18124.75000000 5.00000000e-02 5.00000000e-02    C_4Sigma- 3  1.5 -  1   41.5    X_4Sigma- 3  1.5 +  0   42.5       57LaSe.0818
18118.94000000 5.00000000e-02 5.00000000e-02    C_4Sigma- 3  1.5 +  1   42.5    X_4Sigma- 3  1.5 -  0   43.5       57LaSe.0819
18112.97000000 5.00000000e-02 5.00000000e-02    C_4Sigma- 3  1.5 -  1   43.5    X_4Sigma- 3  1.5 +  0   44.5       57LaSe.0820
18106.95000000 5.00000000e-02 5.00000000e-02    C_4Sigma- 3  1.5 +  1   44.5    X_4Sigma- 3  1.5 -  0   45.5       57LaSe.0821
18100.77000000 5.00000000e-02 5.00000000e-02    C_4Sigma- 3  1.5 -  1   45.5    X_4Sigma- 3  1.5 +  0   46.5       57LaSe.0822
18094.53000000 5.00000000e-02 5.00000000e-02    C_4Sigma- 3  1.5 +  1   46.5    X_4Sigma- 3  1.5 -  0   47.5       57LaSe.0823
18088.15000000 5.00000000e-02 5.00000000e-02    C_4Sigma- 3  1.5 -  1   47.5    X_4Sigma- 3  1.5 +  0   48.5       57LaSe.0824
18081.62000000 5.00000000e-02 5.00000000e-02    C_4Sigma- 3  1.5 +  1   48.5    X_4Sigma- 3  1.5 -  0   49.5       57LaSe.0825
18075.00000000 5.00000000e-02 5.00000000e-02    C_4Sigma- 3  1.5 -  1   49.5    X_4Sigma- 3  1.5 +  0   50.5       57LaSe.0826
18068.41000000 5.00000000e-02 5.00000000e-02    C_4Sigma- 3  1.5 +  1   50.5    X_4Sigma- 3  1.5 -  0   51.5       57LaSe.0827
18061.60000000 5.00000000e-02 5.00000000e-02    C_4Sigma- 3  1.5 -  1   51.5    X_4Sigma- 3  1.5 +  0   52.5       57LaSe.0828
18054.71000000 5.00000000e-02 5.00000000e-02    C_4Sigma- 3  1.5 +  1   52.5    X_4Sigma- 3  1.5 -  0   53.5       57LaSe.0829
18047.69000000 5.00000000e-02 5.00000000e-02    C_4Sigma- 3  1.5 -  1   53.5    X_4Sigma- 3  1.5 +  0   54.5       57LaSe.0830
18040.68000000 5.00000000e-02 5.00000000e-02    C_4Sigma- 3  1.5 +  1   54.5    X_4Sigma- 3  1.5 -  0   55.5       57LaSe.0831
18033.60000000 5.00000000e-02 5.00000000e-02    C_4Sigma- 3  1.5 -  1   55.5    X_4Sigma- 3  1.5 +  0   56.5       57LaSe.0832
18026.38000000 5.00000000e-02 5.00000000e-02    C_4Sigma- 3  1.5 +  1   56.5    X_4Sigma- 3  1.5 -  0   57.5       57LaSe.0833
18019.16000000 5.00000000e-02 5.00000000e-02    C_4Sigma- 3  1.5 -  1   57.5    X_4Sigma- 3  1.5 +  0   58.5       57LaSe.0834
18011.86000000 5.00000000e-02 5.00000000e-02    C_4Sigma- 3  1.5 +  1   58.5    X_4Sigma- 3  1.5 -  0   59.5       57LaSe.0835
18004.59000000 5.00000000e-02 5.00000000e-02    C_4Sigma- 3  1.5 -  1   59.5    X_4Sigma- 3  1.5 +  0   60.5       57LaSe.0836
17997.35000000 5.00000000e-02 5.00000000e-02    C_4Sigma- 3  1.5 +  1   60.5    X_4Sigma- 3  1.5 -  0   61.5       57LaSe.0837
17990.26000000 5.00000000e-02 5.00000000e-02    C_4Sigma- 3  1.5 -  1   61.5    X_4Sigma- 3  1.5 +  0   62.5       57LaSe.0838
17983.30000000 5.00000000e-02 5.00000000e-02    C_4Sigma- 3  1.5 +  1   62.5    X_4Sigma- 3  1.5 -  0   63.5       57LaSe.0839
17966.52000000 5.00000000e-02 5.00000000e-02 C_4Sigma-_PE 3  1.5 +  1   62.5    X_4Sigma- 3  1.5 -  0   63.5       57LaSe.0840
17976.62000000 5.00000000e-02 5.00000000e-02    C_4Sigma- 3  1.5 -  1   63.5    X_4Sigma- 3  1.5 +  0   64.5       57LaSe.0841
17960.55000000 5.00000000e-02 5.00000000e-02 C_4Sigma-_PE 3  1.5 -  1   63.5    X_4Sigma- 3  1.5 +  0   64.5       57LaSe.0842
17970.57000000 5.00000000e-02 5.00000000e-02    C_4Sigma- 3  1.5 +  1   64.5    X_4Sigma- 3  1.5 -  0   65.5       57LaSe.0843
17954.05000000 5.00000000e-02 5.00000000e-02 C_4Sigma-_PE 3  1.5 +  1   64.5    X_4Sigma- 3  1.5 -  0   65.5       57LaSe.0844
17946.72000000 5.00000000e-02 5.00000000e-02    C_4Sigma- 3  1.5 -  1   65.5    X_4Sigma- 3  1.5 +  0   66.5       57LaSe.0845
17939.35000000 5.00000000e-02 5.00000000e-02    C_4Sigma- 3  1.5 +  1   66.5    X_4Sigma- 3  1.5 -  0   67.5       57LaSe.0846
17931.46000000 5.00000000e-02 5.00000000e-02    C_4Sigma- 3  1.5 -  1   67.5    X_4Sigma- 3  1.5 +  0   68.5       57LaSe.0847
17923.24000000 5.00000000e-02 5.00000000e-02    C_4Sigma- 3  1.5 +  1   68.5    X_4Sigma- 3  1.5 -  0   69.5       57LaSe.0848
17914.82000000 5.00000000e-02 5.00000000e-02    C_4Sigma- 3  1.5 -  1   69.5    X_4Sigma- 3  1.5 +  0   70.5       57LaSe.0849
17906.07000000 5.00000000e-02 5.00000000e-02    C_4Sigma- 3  1.5 +  1   70.5    X_4Sigma- 3  1.5 -  0   71.5       57LaSe.0850
17897.19000000 5.00000000e-02 5.00000000e-02    C_4Sigma- 3  1.5 -  1   71.5    X_4Sigma- 3  1.5 +  0   72.5       57LaSe.0851
17888.35000000 5.00000000e-02 5.00000000e-02    C_4Sigma- 3  1.5 +  1   72.5    X_4Sigma- 3  1.5 -  0   73.5       57LaSe.0852
17879.17000000 5.00000000e-02 5.00000000e-02    C_4Sigma- 3  1.5 -  1   73.5    X_4Sigma- 3  1.5 +  0   74.5       57LaSe.0853
17869.94000000 5.00000000e-02 5.00000000e-02    C_4Sigma- 3  1.5 +  1   74.5    X_4Sigma- 3  1.5 -  0   75.5       57LaSe.0854
18246.35000000 5.00000000e-02 5.00000000e-02    C_4Sigma- 2  0.5 +  1   13.5    X_4Sigma- 2  0.5 -  0   14.5       57LaSe.0855
18243.50000000 5.00000000e-02 5.00000000e-02    C_4Sigma- 2  0.5 -  1   14.5    X_4Sigma- 2  0.5 +  0   15.5       57LaSe.0856
18240.61000000 5.00000000e-02 5.00000000e-02    C_4Sigma- 2  0.5 +  1   15.5    X_4Sigma- 2  0.5 -  0   16.5       57LaSe.0857
18237.43000000 5.00000000e-02 5.00000000e-02    C_4Sigma- 2  0.5 -  1   16.5    X_4Sigma- 2  0.5 +  0   17.5       57LaSe.0858
18234.48000000 5.00000000e-02 5.00000000e-02    C_4Sigma- 2  0.5 +  1   17.5    X_4Sigma- 2  0.5 -  0   18.5       57LaSe.0859
18231.33000000 5.00000000e-02 5.00000000e-02    C_4Sigma- 2  0.5 -  1   18.5    X_4Sigma- 2  0.5 +  0   19.5       57LaSe.0860
18228.08000000 5.00000000e-02 5.00000000e-02    C_4Sigma- 2  0.5 +  1   19.5    X_4Sigma- 2  0.5 -  0   20.5       57LaSe.0861
18224.72000000 5.00000000e-02 5.00000000e-02    C_4Sigma- 2  0.5 -  1   20.5    X_4Sigma- 2  0.5 +  0   21.5       57LaSe.0862
18221.28000000 5.00000000e-02 5.00000000e-02    C_4Sigma- 2  0.5 +  1   21.5    X_4Sigma- 2  0.5 -  0   22.5       57LaSe.0863
18217.72000000 5.00000000e-02 5.00000000e-02    C_4Sigma- 2  0.5 -  1   22.5    X_4Sigma- 2  0.5 +  0   23.5       57LaSe.0864
18214.03000000 5.00000000e-02 5.00000000e-02    C_4Sigma- 2  0.5 +  1   23.5    X_4Sigma- 2  0.5 -  0   24.5       57LaSe.0865
18210.23000000 5.00000000e-02 5.00000000e-02    C_4Sigma- 2  0.5 -  1   24.5    X_4Sigma- 2  0.5 +  0   25.5       57LaSe.0866
18206.33000000 5.00000000e-02 5.00000000e-02    C_4Sigma- 2  0.5 +  1   25.5    X_4Sigma- 2  0.5 -  0   26.5       57LaSe.0867
18202.39000000 5.00000000e-02 5.00000000e-02    C_4Sigma- 2  0.5 -  1   26.5    X_4Sigma- 2  0.5 +  0   27.5       57LaSe.0868
18198.21000000 5.00000000e-02 5.00000000e-02    C_4Sigma- 2  0.5 +  1   27.5    X_4Sigma- 2  0.5 -  0   28.5       57LaSe.0869
18194.04000000 5.00000000e-02 5.00000000e-02    C_4Sigma- 2  0.5 -  1   28.5    X_4Sigma- 2  0.5 +  0   29.5       57LaSe.0870
18189.68000000 5.00000000e-02 5.00000000e-02    C_4Sigma- 2  0.5 +  1   29.5    X_4Sigma- 2  0.5 -  0   30.5       57LaSe.0871
18185.25000000 5.00000000e-02 7.46650000e-02    C_4Sigma- 2  0.5 -  1   30.5    X_4Sigma- 2  0.5 +  0   31.5       57LaSe.0872
18180.57000000 5.00000000e-02 5.00000000e-02    C_4Sigma- 2  0.5 +  1   31.5    X_4Sigma- 2  0.5 -  0   32.5       57LaSe.0873
18175.97000000 5.00000000e-02 5.00000000e-02    C_4Sigma- 2  0.5 -  1   32.5    X_4Sigma- 2  0.5 +  0   33.5       57LaSe.0874
18171.13000000 5.00000000e-02 5.00000000e-02    C_4Sigma- 2  0.5 +  1   33.5    X_4Sigma- 2  0.5 -  0   34.5       57LaSe.0875
18166.18000000 5.00000000e-02 5.00000000e-02    C_4Sigma- 2  0.5 -  1   34.5    X_4Sigma- 2  0.5 +  0   35.5       57LaSe.0876
18161.19000000 5.00000000e-02 5.00000000e-02    C_4Sigma- 2  0.5 +  1   35.5    X_4Sigma- 2  0.5 -  0   36.5       57LaSe.0877
18156.05000000 5.00000000e-02 5.00000000e-02    C_4Sigma- 2  0.5 -  1   36.5    X_4Sigma- 2  0.5 +  0   37.5       57LaSe.0878
18150.77000000 5.00000000e-02 9.43300000e-02    C_4Sigma- 2  0.5 +  1   37.5    X_4Sigma- 2  0.5 -  0   38.5       57LaSe.0879
18145.52000000 5.00000000e-02 5.00000000e-02    C_4Sigma- 2  0.5 -  1   38.5    X_4Sigma- 2  0.5 +  0   39.5       57LaSe.0880
18140.08000000 5.00000000e-02 5.00000000e-02    C_4Sigma- 2  0.5 +  1   39.5    X_4Sigma- 2  0.5 -  0   40.5       57LaSe.0881
18134.53000000 5.00000000e-02 5.00000000e-02    C_4Sigma- 2  0.5 -  1   40.5    X_4Sigma- 2  0.5 +  0   41.5       57LaSe.0882
18128.78000000 5.00000000e-02 1.62640000e-01    C_4Sigma- 2  0.5 +  1   41.5    X_4Sigma- 2  0.5 -  0   42.5       57LaSe.0883
18123.04000000 5.00000000e-02 5.00000000e-02    C_4Sigma- 2  0.5 -  1   42.5    X_4Sigma- 2  0.5 +  0   43.5       57LaSe.0884
18117.17000000 5.00000000e-02 5.00000000e-02    C_4Sigma- 2  0.5 +  1   43.5    X_4Sigma- 2  0.5 -  0   44.5       57LaSe.0885
18111.15000000 5.00000000e-02 1.19400000e-01    C_4Sigma- 2  0.5 -  1   44.5    X_4Sigma- 2  0.5 +  0   45.5       57LaSe.0886
18105.11000000 5.00000000e-02 5.00000000e-02    C_4Sigma- 2  0.5 +  1   45.5    X_4Sigma- 2  0.5 -  0   46.5       57LaSe.0887
18098.94000000 5.00000000e-02 5.00000000e-02    C_4Sigma- 2  0.5 -  1   46.5    X_4Sigma- 2  0.5 +  0   47.5       57LaSe.0888
18092.57000000 5.00000000e-02 1.02400000e-01    C_4Sigma- 2  0.5 +  1   47.5    X_4Sigma- 2  0.5 -  0   48.5       57LaSe.0889
18086.28000000 5.00000000e-02 1.22120000e-01    C_4Sigma- 2  0.5 -  1   48.5    X_4Sigma- 2  0.5 +  0   49.5       57LaSe.0890
18080.07000000 5.00000000e-02 5.00000000e-02    C_4Sigma- 2  0.5 +  1   49.5    X_4Sigma- 2  0.5 -  0   50.5       57LaSe.0891
18074.38000000 5.00000000e-02 5.00000000e-02    C_4Sigma- 2  0.5 -  1   50.5    X_4Sigma- 2  0.5 +  0   51.5       57LaSe.0892
18072.12000000 5.00000000e-02 5.00000000e-02 C_4Sigma-_PE 2  0.5 -  1   50.5    X_4Sigma- 2  0.5 +  0   51.5       57LaSe.0893
18069.52000000 5.00000000e-02 5.00000000e-02    C_4Sigma- 2  0.5 +  1   51.5    X_4Sigma- 2  0.5 -  0   52.5       57LaSe.0894
18065.53000000 5.00000000e-02 5.00000000e-02 C_4Sigma-_PE 2  0.5 +  1   51.5    X_4Sigma- 2  0.5 -  0   52.5       57LaSe.0895
18058.90000000 5.00000000e-02 5.00000000e-02    C_4Sigma- 2  0.5 -  1   52.5    X_4Sigma- 2  0.5 +  0   53.5       57LaSe.0896
18051.92000000 5.00000000e-02 9.01100000e-02    C_4Sigma- 2  0.5 +  1   53.5    X_4Sigma- 2  0.5 -  0   54.5       57LaSe.0897
18044.85000000 5.00000000e-02 5.00000000e-02    C_4Sigma- 2  0.5 -  1   54.5    X_4Sigma- 2  0.5 +  0   55.5       57LaSe.0898
18037.72000000 5.00000000e-02 5.00000000e-02    C_4Sigma- 2  0.5 +  1   55.5    X_4Sigma- 2  0.5 -  0   56.5       57LaSe.0899
18030.37000000 5.00000000e-02 6.35010000e-02    C_4Sigma- 2  0.5 -  1   56.5    X_4Sigma- 2  0.5 +  0   57.5       57LaSe.0900
18022.77000000 5.00000000e-02 1.31200000e-01    C_4Sigma- 2  0.5 +  1   57.5    X_4Sigma- 2  0.5 -  0   58.5       57LaSe.0901
18015.21000000 5.00000000e-02 6.15140000e-02    C_4Sigma- 2  0.5 -  1   58.5    X_4Sigma- 2  0.5 +  0   59.5       57LaSe.0902
18008.27000000 5.00000000e-02 5.00000000e-02    C_4Sigma- 2  0.5 +  1   59.5    X_4Sigma- 2  0.5 -  0   60.5       57LaSe.0903
18000.45000000 5.00000000e-02 1.03900000e-01    C_4Sigma- 2  0.5 -  1   60.5    X_4Sigma- 2  0.5 +  0   61.5       57LaSe.0904
17992.53000000 5.00000000e-02 5.00000000e-02    C_4Sigma- 2  0.5 +  1   61.5    X_4Sigma- 2  0.5 -  0   62.5       57LaSe.0905
17984.60000000 5.00000000e-02 5.00000000e-02    C_4Sigma- 2  0.5 -  1   62.5    X_4Sigma- 2  0.5 +  0   63.5       57LaSe.0906
17976.62000000 5.00000000e-02 5.00000000e-02    C_4Sigma- 2  0.5 +  1   63.5    X_4Sigma- 2  0.5 -  0   64.5       57LaSe.0907
17968.49000000 5.00000000e-02 5.00000000e-02    C_4Sigma- 2  0.5 -  1   64.5    X_4Sigma- 2  0.5 +  0   65.5       57LaSe.0908
17960.39000000 5.00000000e-02 5.00000000e-02    C_4Sigma- 2  0.5 +  1   65.5    X_4Sigma- 2  0.5 -  0   66.5       57LaSe.0909
17952.08000000 5.00000000e-02 5.00000000e-02    C_4Sigma- 2  0.5 -  1   66.5    X_4Sigma- 2  0.5 +  0   67.5       57LaSe.0910
17943.73000000 5.00000000e-02 2.37620000e-01    C_4Sigma- 2  0.5 +  1   67.5    X_4Sigma- 2  0.5 -  0   68.5       57LaSe.0911
17935.22000000 5.00000000e-02 2.28418516e-01    C_4Sigma- 2  0.5 -  1   68.5    X_4Sigma- 2  0.5 +  0   69.5       57LaSe.0912
17926.82000000 5.00000000e-02 5.00000000e-02    C_4Sigma- 2  0.5 +  1   69.5    X_4Sigma- 2  0.5 -  0   70.5       57LaSe.0913
17918.27000000 5.00000000e-02 5.00000000e-02    C_4Sigma- 2  0.5 -  1   70.5    X_4Sigma- 2  0.5 +  0   71.5       57LaSe.0914
17909.78000000 5.00000000e-02 5.00000000e-02    C_4Sigma- 2  0.5 +  1   71.5    X_4Sigma- 2  0.5 -  0   72.5       57LaSe.0915
17901.14000000 5.00000000e-02 5.00000000e-02    C_4Sigma- 2  0.5 -  1   72.5    X_4Sigma- 2  0.5 +  0   73.5       57LaSe.0916
17892.72000000 5.00000000e-02 5.00000000e-02    C_4Sigma- 2  0.5 +  1   73.5    X_4Sigma- 2  0.5 -  0   74.5       57LaSe.0917
17884.25000000 5.00000000e-02 5.00000000e-02    C_4Sigma- 2  0.5 -  1   74.5    X_4Sigma- 2  0.5 +  0   75.5       57LaSe.0918
17876.00000000 5.00000000e-02 1.37240000e-01    C_4Sigma- 2  0.5 +  1   75.5    X_4Sigma- 2  0.5 -  0   76.5       57LaSe.0919
17867.80000000 5.00000000e-02 5.00000000e-02    C_4Sigma- 2  0.5 -  1   76.5    X_4Sigma- 2  0.5 +  0   77.5       57LaSe.0920
18270.67000000 5.00000000e-02 5.00000000e-02    C_4Sigma- 2  0.5 +  1   19.5    X_4Sigma- 2  0.5 -  0   18.5       57LaSe.0921
18269.53000000 5.00000000e-02 5.00000000e-02    C_4Sigma- 2  0.5 -  1   20.5    X_4Sigma- 2  0.5 +  0   19.5       57LaSe.0922
18268.25000000 5.00000000e-02 5.00000000e-02    C_4Sigma- 2  0.5 +  1   21.5    X_4Sigma- 2  0.5 -  0   20.5       57LaSe.0923
18266.86000000 5.00000000e-02 5.00000000e-02    C_4Sigma- 2  0.5 -  1   22.5    X_4Sigma- 2  0.5 +  0   21.5       57LaSe.0924
18265.37000000 5.00000000e-02 5.00000000e-02    C_4Sigma- 2  0.5 +  1   23.5    X_4Sigma- 2  0.5 -  0   22.5       57LaSe.0925
18263.68000000 5.00000000e-02 5.00000000e-02    C_4Sigma- 2  0.5 -  1   24.5    X_4Sigma- 2  0.5 +  0   23.5       57LaSe.0926
18262.00000000 5.00000000e-02 5.00000000e-02    C_4Sigma- 2  0.5 +  1   25.5    X_4Sigma- 2  0.5 -  0   24.5       57LaSe.0927
18260.16000000 5.00000000e-02 5.00000000e-02    C_4Sigma- 2  0.5 -  1   26.5    X_4Sigma- 2  0.5 +  0   25.5       57LaSe.0928
18258.26000000 5.00000000e-02 5.00000000e-02    C_4Sigma- 2  0.5 +  1   27.5    X_4Sigma- 2  0.5 -  0   26.5       57LaSe.0929
18256.19000000 5.00000000e-02 5.00000000e-02    C_4Sigma- 2  0.5 -  1   28.5    X_4Sigma- 2  0.5 +  0   27.5       57LaSe.0930
18253.99000000 5.00000000e-02 5.00000000e-02    C_4Sigma- 2  0.5 +  1   29.5    X_4Sigma- 2  0.5 -  0   28.5       57LaSe.0931
18251.69000000 5.00000000e-02 5.00000000e-02    C_4Sigma- 2  0.5 -  1   30.5    X_4Sigma- 2  0.5 +  0   29.5       57LaSe.0932
18249.25000000 5.00000000e-02 5.00000000e-02    C_4Sigma- 2  0.5 +  1   31.5    X_4Sigma- 2  0.5 -  0   30.5       57LaSe.0933
18246.80000000 5.00000000e-02 5.00000000e-02    C_4Sigma- 2  0.5 -  1   32.5    X_4Sigma- 2  0.5 +  0   31.5       57LaSe.0934
18244.17000000 5.00000000e-02 5.00000000e-02    C_4Sigma- 2  0.5 +  1   33.5    X_4Sigma- 2  0.5 -  0   32.5       57LaSe.0935
18241.44000000 5.00000000e-02 5.00000000e-02    C_4Sigma- 2  0.5 -  1   34.5    X_4Sigma- 2  0.5 +  0   33.5       57LaSe.0936
18238.61000000 5.00000000e-02 5.00000000e-02    C_4Sigma- 2  0.5 +  1   35.5    X_4Sigma- 2  0.5 -  0   34.5       57LaSe.0937
18235.66000000 5.00000000e-02 5.00000000e-02    C_4Sigma- 2  0.5 -  1   36.5    X_4Sigma- 2  0.5 +  0   35.5       57LaSe.0938
18232.60000000 5.00000000e-02 5.00000000e-02    C_4Sigma- 2  0.5 +  1   37.5    X_4Sigma- 2  0.5 -  0   36.5       57LaSe.0939
18229.40000000 5.00000000e-02 5.00000000e-02    C_4Sigma- 2  0.5 -  1   38.5    X_4Sigma- 2  0.5 +  0   37.5       57LaSe.0940
18226.16000000 5.00000000e-02 5.00000000e-02    C_4Sigma- 2  0.5 +  1   39.5    X_4Sigma- 2  0.5 -  0   38.5       57LaSe.0941
18222.74000000 5.00000000e-02 5.00000000e-02    C_4Sigma- 2  0.5 -  1   40.5    X_4Sigma- 2  0.5 +  0   39.5       57LaSe.0942
18219.31000000 5.00000000e-02 5.00000000e-02    C_4Sigma- 2  0.5 +  1   41.5    X_4Sigma- 2  0.5 -  0   40.5       57LaSe.0943
18215.64000000 5.00000000e-02 5.00000000e-02    C_4Sigma- 2  0.5 -  1   42.5    X_4Sigma- 2  0.5 +  0   41.5       57LaSe.0944
18211.87000000 5.00000000e-02 5.00000000e-02    C_4Sigma- 2  0.5 +  1   43.5    X_4Sigma- 2  0.5 -  0   42.5       57LaSe.0945
18208.11000000 5.00000000e-02 5.00000000e-02    C_4Sigma- 2  0.5 -  1   44.5    X_4Sigma- 2  0.5 +  0   43.5       57LaSe.0946
18204.18000000 5.00000000e-02 5.00000000e-02    C_4Sigma- 2  0.5 +  1   45.5    X_4Sigma- 2  0.5 -  0   44.5       57LaSe.0947
18200.12000000 5.00000000e-02 5.00000000e-02    C_4Sigma- 2  0.5 -  1   46.5    X_4Sigma- 2  0.5 +  0   45.5       57LaSe.0948
18195.99000000 5.00000000e-02 5.00000000e-02    C_4Sigma- 2  0.5 +  1   47.5    X_4Sigma- 2  0.5 -  0   46.5       57LaSe.0949
18191.86000000 5.00000000e-02 5.00000000e-02    C_4Sigma- 2  0.5 -  1   48.5    X_4Sigma- 2  0.5 +  0   47.5       57LaSe.0950
18187.74000000 5.00000000e-02 5.00000000e-02    C_4Sigma- 2  0.5 +  1   49.5    X_4Sigma- 2  0.5 -  0   48.5       57LaSe.0951
18184.15000000 5.00000000e-02 5.00000000e-02    C_4Sigma- 2  0.5 -  1   50.5    X_4Sigma- 2  0.5 +  0   49.5       57LaSe.0952
18181.74000000 1.00000000e-01 1.00000000e-01 C_4Sigma-_PE 2  0.5 -  1   50.5    X_4Sigma- 2  0.5 +  0   49.5       57LaSe.0953
18181.46000000 5.00000000e-02 5.00000000e-02    C_4Sigma- 2  0.5 +  1   51.5    X_4Sigma- 2  0.5 -  0   50.5       57LaSe.0954
18177.48000000 5.00000000e-02 5.00000000e-02 C_4Sigma-_PE 2  0.5 +  1   51.5    X_4Sigma- 2  0.5 -  0   50.5       57LaSe.0955
18172.95000000 5.00000000e-02 5.00000000e-02    C_4Sigma- 2  0.5 -  1   52.5    X_4Sigma- 2  0.5 +  0   51.5       57LaSe.0956
18168.19000000 5.00000000e-02 5.00000000e-02    C_4Sigma- 2  0.5 +  1   53.5    X_4Sigma- 2  0.5 -  0   52.5       57LaSe.0957
18163.18000000 5.00000000e-02 5.00000000e-02    C_4Sigma- 2  0.5 -  1   54.5    X_4Sigma- 2  0.5 +  0   53.5       57LaSe.0958
18158.22000000 5.00000000e-02 5.00000000e-02    C_4Sigma- 2  0.5 +  1   55.5    X_4Sigma- 2  0.5 -  0   54.5       57LaSe.0959
18153.04000000 5.00000000e-02 5.00000000e-02    C_4Sigma- 2  0.5 -  1   56.5    X_4Sigma- 2  0.5 +  0   55.5       57LaSe.0960
18147.64000000 5.00000000e-02 5.00000000e-02    C_4Sigma- 2  0.5 +  1   57.5    X_4Sigma- 2  0.5 -  0   56.5       57LaSe.0961
18142.14000000 5.00000000e-02 5.00000000e-02    C_4Sigma- 2  0.5 -  1   58.5    X_4Sigma- 2  0.5 +  0   57.5       57LaSe.0962
18137.35000000 5.00000000e-02 9.77400000e-02    C_4Sigma- 2  0.5 +  1   59.5    X_4Sigma- 2  0.5 -  0   58.5       57LaSe.0963
18131.65000000 5.00000000e-02 5.00000000e-02    C_4Sigma- 2  0.5 -  1   60.5    X_4Sigma- 2  0.5 +  0   59.5       57LaSe.0964
18125.92000000 5.00000000e-02 5.00000000e-02    C_4Sigma- 2  0.5 +  1   61.5    X_4Sigma- 2  0.5 -  0   60.5       57LaSe.0965
18120.10000000 5.00000000e-02 5.00000000e-02    C_4Sigma- 2  0.5 -  1   62.5    X_4Sigma- 2  0.5 +  0   61.5       57LaSe.0966
18114.19000000 5.00000000e-02 5.00000000e-02    C_4Sigma- 2  0.5 +  1   63.5    X_4Sigma- 2  0.5 -  0   62.5       57LaSe.0967
18108.28000000 5.00000000e-02 5.00000000e-02    C_4Sigma- 2  0.5 -  1   64.5    X_4Sigma- 2  0.5 +  0   63.5       57LaSe.0968
18102.17000000 5.00000000e-02 5.00000000e-02    C_4Sigma- 2  0.5 +  1   65.5    X_4Sigma- 2  0.5 -  0   64.5       57LaSe.0969
18096.00000000 5.00000000e-02 5.00000000e-02    C_4Sigma- 2  0.5 -  1   66.5    X_4Sigma- 2  0.5 +  0   65.5       57LaSe.0970
18089.84000000 5.00000000e-02 5.00000000e-02    C_4Sigma- 2  0.5 +  1   67.5    X_4Sigma- 2  0.5 -  0   66.5       57LaSe.0971
18083.47000000 5.00000000e-02 5.00000000e-02    C_4Sigma- 2  0.5 -  1   68.5    X_4Sigma- 2  0.5 +  0   67.5       57LaSe.0972
18077.04000000 5.00000000e-02 5.00000000e-02    C_4Sigma- 2  0.5 +  1   69.5    X_4Sigma- 2  0.5 -  0   68.5       57LaSe.0973
18070.71000000 5.00000000e-02 5.00000000e-02    C_4Sigma- 2  0.5 -  1   70.5    X_4Sigma- 2  0.5 +  0   69.5       57LaSe.0974
18064.30000000 5.00000000e-02 5.00000000e-02    C_4Sigma- 2  0.5 +  1   71.5    X_4Sigma- 2  0.5 -  0   70.5       57LaSe.0975
18057.88000000 5.00000000e-02 5.00000000e-02    C_4Sigma- 2  0.5 -  1   72.5    X_4Sigma- 2  0.5 +  0   71.5       57LaSe.0976
18051.43000000 5.00000000e-02 5.00000000e-02    C_4Sigma- 2  0.5 +  1   73.5    X_4Sigma- 2  0.5 -  0   72.5       57LaSe.0977
18045.09000000 5.00000000e-02 5.00000000e-02    C_4Sigma- 2  0.5 -  1   74.5    X_4Sigma- 2  0.5 +  0   73.5       57LaSe.0978
18038.90000000 5.00000000e-02 5.00000000e-02    C_4Sigma- 2  0.5 +  1   75.5    X_4Sigma- 2  0.5 -  0   74.5       57LaSe.0979
18032.82000000 5.00000000e-02 5.00000000e-02    C_4Sigma- 2  0.5 -  1   76.5    X_4Sigma- 2  0.5 +  0   75.5       57LaSe.0980
19116.41000000 5.00000000e-02 5.00000000e-02    C_4Sigma- 3  1.5 -  2   15.5    X_4Sigma- 3  1.5 +  0   14.5       57LaSe.0981
19115.66000000 5.00000000e-02 5.00000000e-02    C_4Sigma- 3  1.5 +  2   16.5    X_4Sigma- 3  1.5 -  0   15.5       57LaSe.0982
19114.81000000 5.00000000e-02 5.00000000e-02    C_4Sigma- 3  1.5 -  2   17.5    X_4Sigma- 3  1.5 +  0   16.5       57LaSe.0983
19113.68000000 1.00000000e-01 1.00000000e-01    C_4Sigma- 3  1.5 +  2   18.5    X_4Sigma- 3  1.5 -  0   17.5       57LaSe.0984
19112.61000000 1.00000000e-01 1.00000000e-01    C_4Sigma- 3  1.5 -  2   19.5    X_4Sigma- 3  1.5 +  0   18.5       57LaSe.0985
19111.33000000 5.00000000e-02 5.00000000e-02    C_4Sigma- 3  1.5 +  2   20.5    X_4Sigma- 3  1.5 -  0   19.5       57LaSe.0986
19110.15000000 5.00000000e-02 5.00000000e-02    C_4Sigma- 3  1.5 -  2   21.5    X_4Sigma- 3  1.5 +  0   20.5       57LaSe.0987
19108.70000000 5.00000000e-02 5.00000000e-02    C_4Sigma- 3  1.5 +  2   22.5    X_4Sigma- 3  1.5 -  0   21.5       57LaSe.0988
19107.22000000 5.00000000e-02 5.00000000e-02    C_4Sigma- 3  1.5 -  2   23.5    X_4Sigma- 3  1.5 +  0   22.5       57LaSe.0989
19105.72000000 5.00000000e-02 5.00000000e-02    C_4Sigma- 3  1.5 +  2   24.5    X_4Sigma- 3  1.5 -  0   23.5       57LaSe.0990
19104.30000000 5.00000000e-02 5.00000000e-02    C_4Sigma- 3  1.5 -  2   25.5    X_4Sigma- 3  1.5 +  0   24.5       57LaSe.0991
19093.82000000 5.00000000e-02 1.63750000e-01 C_4Sigma-_PE 3  1.5 -  2   25.5    X_4Sigma- 3  1.5 +  0   24.5       57LaSe.0992
19103.08000000 5.00000000e-02 5.00000000e-02    C_4Sigma- 3  1.5 +  2   26.5    X_4Sigma- 3  1.5 -  0   25.5       57LaSe.0993
19092.23000000 5.00000000e-02 1.20440000e-01 C_4Sigma-_PE 3  1.5 +  2   26.5    X_4Sigma- 3  1.5 -  0   25.5       57LaSe.0994
19102.45000000 5.00000000e-02 5.00000000e-02    C_4Sigma- 3  1.5 -  2   27.5    X_4Sigma- 3  1.5 +  0   26.5       57LaSe.0995
19090.73000000 1.00000000e-01 1.00000000e-01 C_4Sigma-_PE 3  1.5 -  2   27.5    X_4Sigma- 3  1.5 +  0   26.5       57LaSe.0996
19088.88000000 5.00000000e-02 5.00000000e-02    C_4Sigma- 3  1.5 +  2   28.5    X_4Sigma- 3  1.5 -  0   27.5       57LaSe.0997
19086.93000000 5.00000000e-02 5.00000000e-02    C_4Sigma- 3  1.5 -  2   29.5    X_4Sigma- 3  1.5 +  0   28.5       57LaSe.0998
19084.85000000 5.00000000e-02 5.00000000e-02    C_4Sigma- 3  1.5 +  2   30.5    X_4Sigma- 3  1.5 -  0   29.5       57LaSe.0999
19082.62000000 1.00000000e-01 1.00000000e-01    C_4Sigma- 3  1.5 -  2   31.5    X_4Sigma- 3  1.5 +  0   30.5       57LaSe.1000
19080.09000000 5.00000000e-02 5.00000000e-02    C_4Sigma- 3  1.5 +  2   32.5    X_4Sigma- 3  1.5 -  0   31.5       57LaSe.1001
19077.52000000 1.00000000e-01 1.00000000e-01    C_4Sigma- 3  1.5 -  2   33.5    X_4Sigma- 3  1.5 +  0   32.5       57LaSe.1002
19074.75000000 5.00000000e-02 5.00000000e-02    C_4Sigma- 3  1.5 +  2   34.5    X_4Sigma- 3  1.5 -  0   33.5       57LaSe.1003
19071.81000000 5.00000000e-02 5.00000000e-02    C_4Sigma- 3  1.5 -  2   35.5    X_4Sigma- 3  1.5 +  0   34.5       57LaSe.1004
19068.75000000 5.00000000e-02 5.00000000e-02    C_4Sigma- 3  1.5 +  2   36.5    X_4Sigma- 3  1.5 -  0   35.5       57LaSe.1005
19065.50000000 5.00000000e-02 5.00000000e-02    C_4Sigma- 3  1.5 -  2   37.5    X_4Sigma- 3  1.5 +  0   36.5       57LaSe.1006
19062.17000000 5.00000000e-02 5.00000000e-02    C_4Sigma- 3  1.5 +  2   38.5    X_4Sigma- 3  1.5 -  0   37.5       57LaSe.1007
19058.51000000 5.00000000e-02 1.13500000e-01    C_4Sigma- 3  1.5 -  2   39.5    X_4Sigma- 3  1.5 +  0   38.5       57LaSe.1008
19055.01000000 5.00000000e-02 5.00000000e-02    C_4Sigma- 3  1.5 +  2   40.5    X_4Sigma- 3  1.5 -  0   39.5       57LaSe.1009
19051.19000000 5.00000000e-02 5.00000000e-02    C_4Sigma- 3  1.5 -  2   41.5    X_4Sigma- 3  1.5 +  0   40.5       57LaSe.1010
19047.25000000 5.00000000e-02 5.00000000e-02    C_4Sigma- 3  1.5 +  2   42.5    X_4Sigma- 3  1.5 -  0   41.5       57LaSe.1011
19043.25000000 1.00000000e-01 1.00000000e-01    C_4Sigma- 3  1.5 -  2   43.5    X_4Sigma- 3  1.5 +  0   42.5       57LaSe.1012
19039.12000000 5.00000000e-02 5.00000000e-02    C_4Sigma- 3  1.5 +  2   44.5    X_4Sigma- 3  1.5 -  0   43.5       57LaSe.1013
19034.82000000 5.00000000e-02 7.32600000e-02    C_4Sigma- 3  1.5 -  2   45.5    X_4Sigma- 3  1.5 +  0   44.5       57LaSe.1014
19030.41000000 5.00000000e-02 8.43930000e-02    C_4Sigma- 3  1.5 +  2   46.5    X_4Sigma- 3  1.5 -  0   45.5       57LaSe.1015
19025.88000000 5.00000000e-02 5.00000000e-02    C_4Sigma- 3  1.5 -  2   47.5    X_4Sigma- 3  1.5 +  0   46.5       57LaSe.1016
19021.21000000 5.00000000e-02 5.00000000e-02    C_4Sigma- 3  1.5 +  2   48.5    X_4Sigma- 3  1.5 -  0   47.5       57LaSe.1017
19016.42000000 5.00000000e-02 5.00000000e-02    C_4Sigma- 3  1.5 -  2   49.5    X_4Sigma- 3  1.5 +  0   48.5       57LaSe.1018
19011.53000000 5.00000000e-02 5.00000000e-02    C_4Sigma- 3  1.5 +  2   50.5    X_4Sigma- 3  1.5 -  0   49.5       57LaSe.1019
19006.49000000 5.00000000e-02 5.00000000e-02    C_4Sigma- 3  1.5 -  2   51.5    X_4Sigma- 3  1.5 +  0   50.5       57LaSe.1020
19001.36000000 5.00000000e-02 5.00000000e-02    C_4Sigma- 3  1.5 +  2   52.5    X_4Sigma- 3  1.5 -  0   51.5       57LaSe.1021
18996.10000000 5.00000000e-02 5.00000000e-02    C_4Sigma- 3  1.5 -  2   53.5    X_4Sigma- 3  1.5 +  0   52.5       57LaSe.1022
18990.70000000 5.00000000e-02 5.00000000e-02    C_4Sigma- 3  1.5 +  2   54.5    X_4Sigma- 3  1.5 -  0   53.5       57LaSe.1023
18985.21000000 5.00000000e-02 5.00000000e-02    C_4Sigma- 3  1.5 -  2   55.5    X_4Sigma- 3  1.5 +  0   54.5       57LaSe.1024
18979.61000000 5.00000000e-02 5.00000000e-02    C_4Sigma- 3  1.5 +  2   56.5    X_4Sigma- 3  1.5 -  0   55.5       57LaSe.1025
18973.88000000 5.00000000e-02 5.00000000e-02    C_4Sigma- 3  1.5 -  2   57.5    X_4Sigma- 3  1.5 +  0   56.5       57LaSe.1026
18968.01000000 5.00000000e-02 5.00000000e-02    C_4Sigma- 3  1.5 +  2   58.5    X_4Sigma- 3  1.5 -  0   57.5       57LaSe.1027
18962.06000000 5.00000000e-02 5.00000000e-02    C_4Sigma- 3  1.5 -  2   59.5    X_4Sigma- 3  1.5 +  0   58.5       57LaSe.1028
18955.94000000 5.00000000e-02 1.09100000e-01    C_4Sigma- 3  1.5 +  2   60.5    X_4Sigma- 3  1.5 -  0   59.5       57LaSe.1029
18943.41000000 5.00000000e-02 5.00000000e-02    C_4Sigma- 3  1.5 +  2   62.5    X_4Sigma- 3  1.5 -  0   61.5       57LaSe.1030
18937.07000000 5.00000000e-02 9.82200000e-02    C_4Sigma- 3  1.5 -  2   63.5    X_4Sigma- 3  1.5 +  0   62.5       57LaSe.1031
18930.47000000 5.00000000e-02 5.00000000e-02    C_4Sigma- 3  1.5 +  2   64.5    X_4Sigma- 3  1.5 -  0   63.5       57LaSe.1032
18923.84000000 5.00000000e-02 5.00000000e-02    C_4Sigma- 3  1.5 -  2   65.5    X_4Sigma- 3  1.5 +  0   64.5       57LaSe.1033
18917.05000000 5.00000000e-02 5.00000000e-02    C_4Sigma- 3  1.5 +  2   66.5    X_4Sigma- 3  1.5 -  0   65.5       57LaSe.1034
18910.13000000 5.00000000e-02 5.00000000e-02    C_4Sigma- 3  1.5 -  2   67.5    X_4Sigma- 3  1.5 +  0   66.5       57LaSe.1035
18903.11000000 5.00000000e-02 5.00000000e-02    C_4Sigma- 3  1.5 +  2   68.5    X_4Sigma- 3  1.5 -  0   67.5       57LaSe.1036
18895.71000000 5.00000000e-02 5.00000000e-02    C_4Sigma- 3  1.5 -  2   69.5    X_4Sigma- 3  1.5 +  0   68.5       57LaSe.1037
18888.38000000 5.00000000e-02 5.00000000e-02    C_4Sigma- 3  1.5 +  2   70.5    X_4Sigma- 3  1.5 -  0   69.5       57LaSe.1038
18880.82000000 5.00000000e-02 5.00000000e-02    C_4Sigma- 3  1.5 -  2   71.5    X_4Sigma- 3  1.5 +  0   70.5       57LaSe.1039
18873.11000000 5.00000000e-02 5.00000000e-02    C_4Sigma- 3  1.5 +  2   72.5    X_4Sigma- 3  1.5 -  0   71.5       57LaSe.1040
19080.43000000 1.00000000e-01 1.12200000e-01    C_4Sigma- 3  1.5 -  2   15.5    X_4Sigma- 3  1.5 +  0   16.5       57LaSe.1041
19077.52000000 1.00000000e-01 1.00000000e-01    C_4Sigma- 3  1.5 +  2   16.5    X_4Sigma- 3  1.5 -  0   17.5       57LaSe.1042
19074.37000000 1.00000000e-01 1.00000000e-01    C_4Sigma- 3  1.5 -  2   17.5    X_4Sigma- 3  1.5 +  0   18.5       57LaSe.1043
19071.25000000 1.00000000e-01 1.00000000e-01    C_4Sigma- 3  1.5 +  2   18.5    X_4Sigma- 3  1.5 -  0   19.5       57LaSe.1044
19067.85000000 5.00000000e-02 5.00000000e-02    C_4Sigma- 3  1.5 -  2   19.5    X_4Sigma- 3  1.5 +  0   20.5       57LaSe.1045
19064.45000000 5.00000000e-02 5.00000000e-02    C_4Sigma- 3  1.5 +  2   20.5    X_4Sigma- 3  1.5 -  0   21.5       57LaSe.1046
19061.04000000 1.00000000e-01 1.00000000e-01    C_4Sigma- 3  1.5 -  2   21.5    X_4Sigma- 3  1.5 +  0   22.5       57LaSe.1047
19057.51000000 1.00000000e-01 1.00000000e-01    C_4Sigma- 3  1.5 +  2   22.5    X_4Sigma- 3  1.5 -  0   23.5       57LaSe.1048
19053.83000000 1.00000000e-01 1.00000000e-01    C_4Sigma- 3  1.5 -  2   23.5    X_4Sigma- 3  1.5 +  0   24.5       57LaSe.1049
19050.03000000 1.00000000e-01 1.00000000e-01    C_4Sigma- 3  1.5 +  2   24.5    X_4Sigma- 3  1.5 -  0   25.5       57LaSe.1050
19046.58000000 5.00000000e-02 5.00000000e-02    C_4Sigma- 3  1.5 -  2   25.5    X_4Sigma- 3  1.5 +  0   26.5       57LaSe.1051
19035.84000000 5.00000000e-02 5.00000000e-02 C_4Sigma-_PE 3  1.5 -  2   25.5    X_4Sigma- 3  1.5 +  0   26.5       57LaSe.1052
19043.25000000 1.00000000e-01 1.20440000e-01    C_4Sigma- 3  1.5 +  2   26.5    X_4Sigma- 3  1.5 -  0   27.5       57LaSe.1053
19032.40000000 5.00000000e-02 5.00000000e-02 C_4Sigma-_PE 3  1.5 +  2   26.5    X_4Sigma- 3  1.5 -  0   27.5       57LaSe.1054
19040.28000000 5.00000000e-02 5.00000000e-02    C_4Sigma- 3  1.5 -  2   27.5    X_4Sigma- 3  1.5 +  0   28.5       57LaSe.1055
19028.58000000 5.00000000e-02 5.00000000e-02 C_4Sigma-_PE 3  1.5 -  2   27.5    X_4Sigma- 3  1.5 +  0   28.5       57LaSe.1056
19024.59000000 5.00000000e-02 5.00000000e-02    C_4Sigma- 3  1.5 +  2   28.5    X_4Sigma- 3  1.5 -  0   29.5       57LaSe.1057
19020.45000000 5.00000000e-02 5.00000000e-02    C_4Sigma- 3  1.5 -  2   29.5    X_4Sigma- 3  1.5 +  0   30.5       57LaSe.1058
19016.20000000 5.00000000e-02 5.00000000e-02    C_4Sigma- 3  1.5 +  2   30.5    X_4Sigma- 3  1.5 -  0   31.5       57LaSe.1059
19011.72000000 5.00000000e-02 5.00000000e-02    C_4Sigma- 3  1.5 -  2   31.5    X_4Sigma- 3  1.5 +  0   32.5       57LaSe.1060
19007.10000000 5.00000000e-02 5.00000000e-02    C_4Sigma- 3  1.5 +  2   32.5    X_4Sigma- 3  1.5 -  0   33.5       57LaSe.1061
19002.24000000 5.00000000e-02 5.00000000e-02    C_4Sigma- 3  1.5 -  2   33.5    X_4Sigma- 3  1.5 +  0   34.5       57LaSe.1062
18997.40000000 5.00000000e-02 5.00000000e-02    C_4Sigma- 3  1.5 +  2   34.5    X_4Sigma- 3  1.5 -  0   35.5       57LaSe.1063
18992.31000000 5.00000000e-02 5.00000000e-02    C_4Sigma- 3  1.5 -  2   35.5    X_4Sigma- 3  1.5 +  0   36.5       57LaSe.1064
18987.11000000 5.00000000e-02 5.00000000e-02    C_4Sigma- 3  1.5 +  2   36.5    X_4Sigma- 3  1.5 -  0   37.5       57LaSe.1065
18981.69000000 5.00000000e-02 5.00000000e-02    C_4Sigma- 3  1.5 -  2   37.5    X_4Sigma- 3  1.5 +  0   38.5       57LaSe.1066
18976.15000000 5.00000000e-02 5.00000000e-02    C_4Sigma- 3  1.5 +  2   38.5    X_4Sigma- 3  1.5 -  0   39.5       57LaSe.1067
18970.50000000 5.00000000e-02 5.00000000e-02    C_4Sigma- 3  1.5 -  2   39.5    X_4Sigma- 3  1.5 +  0   40.5       57LaSe.1068
18964.72000000 5.00000000e-02 5.00000000e-02    C_4Sigma- 3  1.5 +  2   40.5    X_4Sigma- 3  1.5 -  0   41.5       57LaSe.1069
18958.74000000 5.00000000e-02 5.00000000e-02    C_4Sigma- 3  1.5 -  2   41.5    X_4Sigma- 3  1.5 +  0   42.5       57LaSe.1070
18952.72000000 5.00000000e-02 5.00000000e-02    C_4Sigma- 3  1.5 +  2   42.5    X_4Sigma- 3  1.5 -  0   43.5       57LaSe.1071
18946.53000000 5.00000000e-02 5.00000000e-02    C_4Sigma- 3  1.5 -  2   43.5    X_4Sigma- 3  1.5 +  0   44.5       57LaSe.1072
18940.16000000 5.00000000e-02 5.00000000e-02    C_4Sigma- 3  1.5 +  2   44.5    X_4Sigma- 3  1.5 -  0   45.5       57LaSe.1073
18933.82000000 5.00000000e-02 5.00000000e-02    C_4Sigma- 3  1.5 -  2   45.5    X_4Sigma- 3  1.5 +  0   46.5       57LaSe.1074
18927.29000000 5.00000000e-02 5.00000000e-02    C_4Sigma- 3  1.5 +  2   46.5    X_4Sigma- 3  1.5 -  0   47.5       57LaSe.1075
18920.49000000 5.00000000e-02 5.00000000e-02    C_4Sigma- 3  1.5 -  2   47.5    X_4Sigma- 3  1.5 +  0   48.5       57LaSe.1076
18913.67000000 5.00000000e-02 5.00000000e-02    C_4Sigma- 3  1.5 +  2   48.5    X_4Sigma- 3  1.5 -  0   49.5       57LaSe.1077
18906.82000000 5.00000000e-02 5.00000000e-02    C_4Sigma- 3  1.5 -  2   49.5    X_4Sigma- 3  1.5 +  0   50.5       57LaSe.1078
18899.67000000 5.00000000e-02 5.00000000e-02    C_4Sigma- 3  1.5 +  2   50.5    X_4Sigma- 3  1.5 -  0   51.5       57LaSe.1079
18885.24000000 5.00000000e-02 5.00000000e-02    C_4Sigma- 3  1.5 +  2   52.5    X_4Sigma- 3  1.5 -  0   53.5       57LaSe.1080
18877.84000000 5.00000000e-02 5.00000000e-02    C_4Sigma- 3  1.5 -  2   53.5    X_4Sigma- 3  1.5 +  0   54.5       57LaSe.1081
18870.32000000 5.00000000e-02 5.00000000e-02    C_4Sigma- 3  1.5 +  2   54.5    X_4Sigma- 3  1.5 -  0   55.5       57LaSe.1082
18862.62000000 5.00000000e-02 5.00000000e-02    C_4Sigma- 3  1.5 -  2   55.5    X_4Sigma- 3  1.5 +  0   56.5       57LaSe.1083
18854.93000000 5.00000000e-02 5.00000000e-02    C_4Sigma- 3  1.5 +  2   56.5    X_4Sigma- 3  1.5 -  0   57.5       57LaSe.1084
18847.04000000 5.00000000e-02 5.00000000e-02    C_4Sigma- 3  1.5 -  2   57.5    X_4Sigma- 3  1.5 +  0   58.5       57LaSe.1085
18839.05000000 5.00000000e-02 5.00000000e-02    C_4Sigma- 3  1.5 +  2   58.5    X_4Sigma- 3  1.5 -  0   59.5       57LaSe.1086
18830.96000000 5.00000000e-02 5.00000000e-02    C_4Sigma- 3  1.5 -  2   59.5    X_4Sigma- 3  1.5 +  0   60.5       57LaSe.1087
18822.70000000 5.00000000e-02 5.00000000e-02    C_4Sigma- 3  1.5 +  2   60.5    X_4Sigma- 3  1.5 -  0   61.5       57LaSe.1088
18814.42000000 5.00000000e-02 5.00000000e-02    C_4Sigma- 3  1.5 -  2   61.5    X_4Sigma- 3  1.5 +  0   62.5       57LaSe.1089
18805.93000000 5.00000000e-02 5.31600000e-02    C_4Sigma- 3  1.5 +  2   62.5    X_4Sigma- 3  1.5 -  0   63.5       57LaSe.1090
18797.41000000 5.00000000e-02 5.00000000e-02    C_4Sigma- 3  1.5 -  2   63.5    X_4Sigma- 3  1.5 +  0   64.5       57LaSe.1091
18788.74000000 5.00000000e-02 5.00000000e-02    C_4Sigma- 3  1.5 +  2   64.5    X_4Sigma- 3  1.5 -  0   65.5       57LaSe.1092
18780.01000000 5.00000000e-02 5.00000000e-02    C_4Sigma- 3  1.5 -  2   65.5    X_4Sigma- 3  1.5 +  0   66.5       57LaSe.1093
18771.10000000 5.00000000e-02 5.00000000e-02    C_4Sigma- 3  1.5 +  2   66.5    X_4Sigma- 3  1.5 -  0   67.5       57LaSe.1094
19114.16000000 5.00000000e-02 5.00000000e-02    C_4Sigma- 2  0.5 +  2   15.5    X_4Sigma- 2  0.5 -  0   14.5       57LaSe.1095
19113.68000000 1.00000000e-01 1.00000000e-01    C_4Sigma- 2  0.5 -  2   16.5    X_4Sigma- 2  0.5 +  0   15.5       57LaSe.1096
19112.61000000 1.00000000e-01 1.64200000e-01    C_4Sigma- 2  0.5 +  2   17.5    X_4Sigma- 2  0.5 -  0   16.5       57LaSe.1097
19111.71000000 5.00000000e-02 5.00000000e-02    C_4Sigma- 2  0.5 -  2   18.5    X_4Sigma- 2  0.5 +  0   17.5       57LaSe.1098
19110.72000000 5.00000000e-02 5.00000000e-02    C_4Sigma- 2  0.5 +  2   19.5    X_4Sigma- 2  0.5 -  0   18.5       57LaSe.1099
19109.50000000 5.00000000e-02 5.00000000e-02    C_4Sigma- 2  0.5 -  2   20.5    X_4Sigma- 2  0.5 +  0   19.5       57LaSe.1100
19108.21000000 5.00000000e-02 1.79210006e-01    C_4Sigma- 2  0.5 +  2   21.5    X_4Sigma- 2  0.5 -  0   20.5       57LaSe.1101
19106.77000000 5.00000000e-02 5.00000000e-02    C_4Sigma- 2  0.5 -  2   22.5    X_4Sigma- 2  0.5 +  0   21.5       57LaSe.1102
19105.17000000 5.00000000e-02 5.00000000e-02    C_4Sigma- 2  0.5 +  2   23.5    X_4Sigma- 2  0.5 -  0   22.5       57LaSe.1103
19103.48000000 5.00000000e-02 5.00000000e-02    C_4Sigma- 2  0.5 -  2   24.5    X_4Sigma- 2  0.5 +  0   23.5       57LaSe.1104
19099.71000000 5.00000000e-02 5.00000000e-02    C_4Sigma- 2  0.5 -  2   26.5    X_4Sigma- 2  0.5 +  0   25.5       57LaSe.1105
19097.59000000 5.00000000e-02 5.00000000e-02    C_4Sigma- 2  0.5 +  2   27.5    X_4Sigma- 2  0.5 -  0   26.5       57LaSe.1106
19095.43000000 5.00000000e-02 5.00000000e-02    C_4Sigma- 2  0.5 -  2   28.5    X_4Sigma- 2  0.5 +  0   27.5       57LaSe.1107
19093.13000000 5.00000000e-02 8.38572593e-02    C_4Sigma- 2  0.5 +  2   29.5    X_4Sigma- 2  0.5 -  0   28.5       57LaSe.1108
19090.73000000 1.00000000e-01 1.00000000e-01    C_4Sigma- 2  0.5 -  2   30.5    X_4Sigma- 2  0.5 +  0   29.5       57LaSe.1109
19088.18000000 5.00000000e-02 5.00000000e-02    C_4Sigma- 2  0.5 +  2   31.5    X_4Sigma- 2  0.5 -  0   30.5       57LaSe.1110
19085.51000000 5.00000000e-02 5.00000000e-02    C_4Sigma- 2  0.5 -  2   32.5    X_4Sigma- 2  0.5 +  0   31.5       57LaSe.1111
19082.62000000 1.00000000e-01 1.10300000e-01    C_4Sigma- 2  0.5 +  2   33.5    X_4Sigma- 2  0.5 -  0   32.5       57LaSe.1112
19079.79000000 5.00000000e-02 5.00000000e-02    C_4Sigma- 2  0.5 -  2   34.5    X_4Sigma- 2  0.5 +  0   33.5       57LaSe.1113
19076.88000000 5.00000000e-02 5.00000000e-02    C_4Sigma- 2  0.5 +  2   35.5    X_4Sigma- 2  0.5 -  0   34.5       57LaSe.1114
19073.73000000 5.00000000e-02 5.00000000e-02    C_4Sigma- 2  0.5 -  2   36.5    X_4Sigma- 2  0.5 +  0   35.5       57LaSe.1115
19070.51000000 5.00000000e-02 5.00000000e-02    C_4Sigma- 2  0.5 +  2   37.5    X_4Sigma- 2  0.5 -  0   36.5       57LaSe.1116
19067.20000000 5.00000000e-02 5.00000000e-02    C_4Sigma- 2  0.5 -  2   38.5    X_4Sigma- 2  0.5 +  0   37.5       57LaSe.1117
19063.82000000 5.00000000e-02 5.00000000e-02    C_4Sigma- 2  0.5 +  2   39.5    X_4Sigma- 2  0.5 -  0   38.5       57LaSe.1118
19060.23000000 5.00000000e-02 5.00000000e-02    C_4Sigma- 2  0.5 -  2   40.5    X_4Sigma- 2  0.5 +  0   39.5       57LaSe.1119
19056.63000000 5.00000000e-02 5.00000000e-02    C_4Sigma- 2  0.5 +  2   41.5    X_4Sigma- 2  0.5 -  0   40.5       57LaSe.1120
19052.90000000 5.00000000e-02 5.00000000e-02    C_4Sigma- 2  0.5 -  2   42.5    X_4Sigma- 2  0.5 +  0   41.5       57LaSe.1121
19049.10000000 5.00000000e-02 5.00000000e-02    C_4Sigma- 2  0.5 +  2   43.5    X_4Sigma- 2  0.5 -  0   42.5       57LaSe.1122
19045.23000000 5.00000000e-02 5.00000000e-02    C_4Sigma- 2  0.5 -  2   44.5    X_4Sigma- 2  0.5 +  0   43.5       57LaSe.1123
19041.08000000 5.00000000e-02 5.00000000e-02    C_4Sigma- 2  0.5 +  2   45.5    X_4Sigma- 2  0.5 -  0   44.5       57LaSe.1124
19037.08000000 5.00000000e-02 7.50300000e-02    C_4Sigma- 2  0.5 -  2   46.5    X_4Sigma- 2  0.5 +  0   45.5       57LaSe.1125
19032.66000000 5.00000000e-02 5.00000000e-02    C_4Sigma- 2  0.5 +  2   47.5    X_4Sigma- 2  0.5 -  0   46.5       57LaSe.1126
19028.24000000 5.00000000e-02 1.03200000e-01    C_4Sigma- 2  0.5 -  2   48.5    X_4Sigma- 2  0.5 +  0   47.5       57LaSe.1127
19023.75000000 5.00000000e-02 5.00000000e-02    C_4Sigma- 2  0.5 +  2   49.5    X_4Sigma- 2  0.5 -  0   48.5       57LaSe.1128
19019.47000000 1.00000000e-01 1.00000000e-01    C_4Sigma- 2  0.5 -  2   50.5    X_4Sigma- 2  0.5 +  0   49.5       57LaSe.1129
19083.26000000 5.00000000e-02 5.00000000e-02    C_4Sigma- 2  0.5 -  2   14.5    X_4Sigma- 2  0.5 +  0   15.5       57LaSe.1130
19080.43000000 1.00000000e-01 1.26900000e-01    C_4Sigma- 2  0.5 +  2   15.5    X_4Sigma- 2  0.5 -  0   16.5       57LaSe.1131
19077.52000000 1.00000000e-01 1.00000000e-01    C_4Sigma- 2  0.5 -  2   16.5    X_4Sigma- 2  0.5 +  0   17.5       57LaSe.1132
19074.37000000 1.00000000e-01 1.00000000e-01    C_4Sigma- 2  0.5 +  2   17.5    X_4Sigma- 2  0.5 -  0   18.5       57LaSe.1133
19071.25000000 1.00000000e-01 1.00000000e-01    C_4Sigma- 2  0.5 -  2   18.5    X_4Sigma- 2  0.5 +  0   19.5       57LaSe.1134
19068.08000000 5.00000000e-02 5.00000000e-02    C_4Sigma- 2  0.5 +  2   19.5    X_4Sigma- 2  0.5 -  0   20.5       57LaSe.1135
19064.70000000 5.00000000e-02 5.00000000e-02    C_4Sigma- 2  0.5 -  2   20.5    X_4Sigma- 2  0.5 +  0   21.5       57LaSe.1136
19061.04000000 1.00000000e-01 1.00000000e-01    C_4Sigma- 2  0.5 +  2   21.5    X_4Sigma- 2  0.5 -  0   22.5       57LaSe.1137
19057.51000000 1.00000000e-01 1.00000000e-01    C_4Sigma- 2  0.5 -  2   22.5    X_4Sigma- 2  0.5 +  0   23.5       57LaSe.1138
19053.83000000 1.00000000e-01 1.00000000e-01    C_4Sigma- 2  0.5 +  2   23.5    X_4Sigma- 2  0.5 -  0   24.5       57LaSe.1139
19050.03000000 1.00000000e-01 1.00000000e-01    C_4Sigma- 2  0.5 -  2   24.5    X_4Sigma- 2  0.5 +  0   25.5       57LaSe.1140
19045.97000000 5.00000000e-02 5.00000000e-02    C_4Sigma- 2  0.5 +  2   25.5    X_4Sigma- 2  0.5 -  0   26.5       57LaSe.1141
19041.83000000 5.00000000e-02 5.00000000e-02    C_4Sigma- 2  0.5 -  2   26.5    X_4Sigma- 2  0.5 +  0   27.5       57LaSe.1142
19037.62000000 5.00000000e-02 5.00000000e-02    C_4Sigma- 2  0.5 +  2   27.5    X_4Sigma- 2  0.5 -  0   28.5       57LaSe.1143
19033.26000000 5.00000000e-02 5.00000000e-02    C_4Sigma- 2  0.5 -  2   28.5    X_4Sigma- 2  0.5 +  0   29.5       57LaSe.1144
19028.86000000 5.00000000e-02 5.00000000e-02    C_4Sigma- 2  0.5 +  2   29.5    X_4Sigma- 2  0.5 -  0   30.5       57LaSe.1145
19024.18000000 5.00000000e-02 5.00000000e-02    C_4Sigma- 2  0.5 -  2   30.5    X_4Sigma- 2  0.5 +  0   31.5       57LaSe.1146
19019.47000000 1.00000000e-01 1.00000000e-01    C_4Sigma- 2  0.5 +  2   31.5    X_4Sigma- 2  0.5 -  0   32.5       57LaSe.1147
19014.60000000 5.00000000e-02 5.00000000e-02    C_4Sigma- 2  0.5 -  2   32.5    X_4Sigma- 2  0.5 +  0   33.5       57LaSe.1148
19009.71000000 5.00000000e-02 5.00000000e-02    C_4Sigma- 2  0.5 +  2   33.5    X_4Sigma- 2  0.5 -  0   34.5       57LaSe.1149
19004.64000000 5.00000000e-02 5.00000000e-02    C_4Sigma- 2  0.5 -  2   34.5    X_4Sigma- 2  0.5 +  0   35.5       57LaSe.1150
18999.41000000 5.00000000e-02 5.00000000e-02    C_4Sigma- 2  0.5 +  2   35.5    X_4Sigma- 2  0.5 -  0   36.5       57LaSe.1151
18994.19000000 5.00000000e-02 5.00000000e-02    C_4Sigma- 2  0.5 -  2   36.5    X_4Sigma- 2  0.5 +  0   37.5       57LaSe.1152
18988.84000000 5.00000000e-02 5.00000000e-02    C_4Sigma- 2  0.5 +  2   37.5    X_4Sigma- 2  0.5 -  0   38.5       57LaSe.1153
18983.35000000 5.00000000e-02 5.00000000e-02    C_4Sigma- 2  0.5 -  2   38.5    X_4Sigma- 2  0.5 +  0   39.5       57LaSe.1154
18977.78000000 5.00000000e-02 5.00000000e-02    C_4Sigma- 2  0.5 +  2   39.5    X_4Sigma- 2  0.5 -  0   40.5       57LaSe.1155
18972.05000000 5.00000000e-02 5.00000000e-02    C_4Sigma- 2  0.5 -  2   40.5    X_4Sigma- 2  0.5 +  0   41.5       57LaSe.1156
18966.37000000 5.00000000e-02 5.00000000e-02    C_4Sigma- 2  0.5 +  2   41.5    X_4Sigma- 2  0.5 -  0   42.5       57LaSe.1157
18960.43000000 5.00000000e-02 5.00000000e-02    C_4Sigma- 2  0.5 -  2   42.5    X_4Sigma- 2  0.5 +  0   43.5       57LaSe.1158
18954.42000000 5.00000000e-02 5.00000000e-02    C_4Sigma- 2  0.5 +  2   43.5    X_4Sigma- 2  0.5 -  0   44.5       57LaSe.1159
18948.34000000 5.00000000e-02 5.00000000e-02    C_4Sigma- 2  0.5 -  2   44.5    X_4Sigma- 2  0.5 +  0   45.5       57LaSe.1160
18942.08000000 5.00000000e-02 5.00000000e-02    C_4Sigma- 2  0.5 +  2   45.5    X_4Sigma- 2  0.5 -  0   46.5       57LaSe.1161
18935.80000000 5.00000000e-02 5.00000000e-02    C_4Sigma- 2  0.5 -  2   46.5    X_4Sigma- 2  0.5 +  0   47.5       57LaSe.1162
18929.38000000 5.00000000e-02 5.00000000e-02    C_4Sigma- 2  0.5 +  2   47.5    X_4Sigma- 2  0.5 -  0   48.5       57LaSe.1163
18922.93000000 5.00000000e-02 5.00000000e-02    C_4Sigma- 2  0.5 -  2   48.5    X_4Sigma- 2  0.5 +  0   49.5       57LaSe.1164
18916.25000000 5.00000000e-02 5.00000000e-02    C_4Sigma- 2  0.5 +  2   49.5    X_4Sigma- 2  0.5 -  0   50.5       57LaSe.1165
18909.77000000 5.00000000e-02 5.00000000e-02    C_4Sigma- 2  0.5 -  2   50.5    X_4Sigma- 2  0.5 +  0   51.5       57LaSe.1166
 9445.05300000 5.00000000e-03 5.00000000e-03        A_4Pi 1 -0.5 +  0   14.5    X_4Sigma- 1  0.5 -  0   15.5     82ChTaMe.0001
 9443.80800000 5.00000000e-03 5.00000000e-03        A_4Pi 1 -0.5 -  0   15.5    X_4Sigma- 1  0.5 +  0   16.5     82ChTaMe.0002
 9442.43200000 1.00000000e-02 1.00000000e-02        A_4Pi 1 -0.5 +  0   16.5    X_4Sigma- 1  0.5 -  0   17.5     82ChTaMe.0003
 9441.07700000 5.00000000e-03 5.00000000e-03        A_4Pi 1 -0.5 -  0   17.5    X_4Sigma- 1  0.5 +  0   18.5     82ChTaMe.0004
 9439.59100000 5.00000000e-03 5.00000000e-03        A_4Pi 1 -0.5 +  0   18.5    X_4Sigma- 1  0.5 -  0   19.5     82ChTaMe.0005
 9438.05300000 5.00000000e-03 5.00000000e-03        A_4Pi 1 -0.5 -  0   19.5    X_4Sigma- 1  0.5 +  0   20.5     82ChTaMe.0006
 9436.33900000 1.00000000e-02 1.00000000e-02        A_4Pi 1 -0.5 +  0   20.5    X_4Sigma- 1  0.5 -  0   21.5     82ChTaMe.0007
 9434.67300000 5.00000000e-03 5.00000000e-03        A_4Pi 1 -0.5 -  0   21.5    X_4Sigma- 1  0.5 +  0   22.5     82ChTaMe.0008
 9432.84600000 1.00000000e-02 1.00000000e-02        A_4Pi 1 -0.5 +  0   22.5    X_4Sigma- 1  0.5 -  0   23.5     82ChTaMe.0009
 9430.93600000 5.00000000e-03 5.89208353e-02        A_4Pi 1 -0.5 -  0   23.5    X_4Sigma- 1  0.5 +  0   24.5     82ChTaMe.0010
 9428.99400000 1.00000000e-02 1.71300000e-02        A_4Pi 1 -0.5 +  0   24.5    X_4Sigma- 1  0.5 -  0   25.5     82ChTaMe.0011
 9426.96300000 5.00000000e-03 5.00000000e-03        A_4Pi 1 -0.5 -  0   25.5    X_4Sigma- 1  0.5 +  0   26.5     82ChTaMe.0012
 9424.88300000 1.00000000e-02 1.00000000e-02        A_4Pi 1 -0.5 +  0   26.5    X_4Sigma- 1  0.5 -  0   27.5     82ChTaMe.0013
 9422.72500000 1.00000000e-02 1.18458398e-02        A_4Pi 1 -0.5 -  0   27.5    X_4Sigma- 1  0.5 +  0   28.5     82ChTaMe.0014
 9420.47600000 1.00000000e-02 1.00000000e-02        A_4Pi 1 -0.5 +  0   28.5    X_4Sigma- 1  0.5 -  0   29.5     82ChTaMe.0015
 9418.13300000 5.00000000e-03 5.00000000e-03        A_4Pi 1 -0.5 -  0   29.5    X_4Sigma- 1  0.5 +  0   30.5     82ChTaMe.0016
 9415.71400000 5.00000000e-03 5.00000000e-03        A_4Pi 1 -0.5 +  0   30.5    X_4Sigma- 1  0.5 -  0   31.5     82ChTaMe.0017
 9413.24500000 5.00000000e-03 5.00000000e-03        A_4Pi 1 -0.5 -  0   31.5    X_4Sigma- 1  0.5 +  0   32.5     82ChTaMe.0018
 9410.70500000 1.00000000e-02 1.00000000e-02        A_4Pi 1 -0.5 +  0   32.5    X_4Sigma- 1  0.5 -  0   33.5     82ChTaMe.0019
 9408.07600000 5.00000000e-03 5.00000000e-03        A_4Pi 1 -0.5 -  0   33.5    X_4Sigma- 1  0.5 +  0   34.5     82ChTaMe.0020
 9405.38400000 5.00000000e-03 5.00000000e-03        A_4Pi 1 -0.5 +  0   34.5    X_4Sigma- 1  0.5 -  0   35.5     82ChTaMe.0021
 9402.60000000 1.00000000e-02 1.00000000e-02        A_4Pi 1 -0.5 -  0   35.5    X_4Sigma- 1  0.5 +  0   36.5     82ChTaMe.0022
 9399.78700000 5.00000000e-03 5.00000000e-03        A_4Pi 1 -0.5 +  0   36.5    X_4Sigma- 1  0.5 -  0   37.5     82ChTaMe.0023
 9396.86700000 5.00000000e-03 5.00000000e-03        A_4Pi 1 -0.5 -  0   37.5    X_4Sigma- 1  0.5 +  0   38.5     82ChTaMe.0024
 9393.89900000 5.00000000e-03 5.00000000e-03        A_4Pi 1 -0.5 +  0   38.5    X_4Sigma- 1  0.5 -  0   39.5     82ChTaMe.0025
 9390.87900000 1.00000000e-02 2.96830000e-02        A_4Pi 1 -0.5 -  0   39.5    X_4Sigma- 1  0.5 +  0   40.5     82ChTaMe.0026
 9387.75200000 5.00000000e-03 9.61510000e-03        A_4Pi 1 -0.5 +  0   40.5    X_4Sigma- 1  0.5 -  0   41.5     82ChTaMe.0027
 9384.57700000 5.00000000e-03 5.00000000e-03        A_4Pi 1 -0.5 -  0   41.5    X_4Sigma- 1  0.5 +  0   42.5     82ChTaMe.0028
 9381.33300000 5.00000000e-03 5.00000000e-03        A_4Pi 1 -0.5 +  0   42.5    X_4Sigma- 1  0.5 -  0   43.5     82ChTaMe.0029
 9378.03500000 1.00000000e-02 1.00000000e-02        A_4Pi 1 -0.5 -  0   43.5    X_4Sigma- 1  0.5 +  0   44.5     82ChTaMe.0030
 9374.64100000 5.00000000e-03 5.00000000e-03        A_4Pi 1 -0.5 +  0   44.5    X_4Sigma- 1  0.5 -  0   45.5     82ChTaMe.0031
 9371.19300000 5.00000000e-03 5.00000000e-03        A_4Pi 1 -0.5 -  0   45.5    X_4Sigma- 1  0.5 +  0   46.5     82ChTaMe.0032
 9367.67500000 5.00000000e-03 5.00000000e-03        A_4Pi 1 -0.5 +  0   46.5    X_4Sigma- 1  0.5 -  0   47.5     82ChTaMe.0033
 9364.11000000 5.00000000e-03 5.00000000e-03        A_4Pi 1 -0.5 -  0   47.5    X_4Sigma- 1  0.5 +  0   48.5     82ChTaMe.0034
 9360.45500000 1.00000000e-02 1.00000000e-02        A_4Pi 1 -0.5 +  0   48.5    X_4Sigma- 1  0.5 -  0   49.5     82ChTaMe.0035
 9356.74300000 5.00000000e-03 5.00000000e-03        A_4Pi 1 -0.5 -  0   49.5    X_4Sigma- 1  0.5 +  0   50.5     82ChTaMe.0036
 9352.96500000 5.00000000e-03 5.00000000e-03        A_4Pi 1 -0.5 +  0   50.5    X_4Sigma- 1  0.5 -  0   51.5     82ChTaMe.0037
 9349.12400000 5.00000000e-03 5.00000000e-03        A_4Pi 1 -0.5 -  0   51.5    X_4Sigma- 1  0.5 +  0   52.5     82ChTaMe.0038
 9345.21800000 5.00000000e-03 5.00000000e-03        A_4Pi 1 -0.5 +  0   52.5    X_4Sigma- 1  0.5 -  0   53.5     82ChTaMe.0039
 9341.24800000 5.00000000e-03 5.00000000e-03        A_4Pi 1 -0.5 -  0   53.5    X_4Sigma- 1  0.5 +  0   54.5     82ChTaMe.0040
 9337.20900000 5.00000000e-03 5.00000000e-03        A_4Pi 1 -0.5 +  0   54.5    X_4Sigma- 1  0.5 -  0   55.5     82ChTaMe.0041
 9333.10300000 5.00000000e-03 5.00000000e-03        A_4Pi 1 -0.5 -  0   55.5    X_4Sigma- 1  0.5 +  0   56.5     82ChTaMe.0042
 9328.94000000 5.00000000e-03 5.00000000e-03        A_4Pi 1 -0.5 +  0   56.5    X_4Sigma- 1  0.5 -  0   57.5     82ChTaMe.0043
 9324.70800000 5.00000000e-03 5.00000000e-03        A_4Pi 1 -0.5 -  0   57.5    X_4Sigma- 1  0.5 +  0   58.5     82ChTaMe.0044
 9320.41200000 5.00000000e-03 5.00000000e-03        A_4Pi 1 -0.5 +  0   58.5    X_4Sigma- 1  0.5 -  0   59.5     82ChTaMe.0045
 9316.06100000 1.00000000e-02 1.00000000e-02        A_4Pi 1 -0.5 -  0   59.5    X_4Sigma- 1  0.5 +  0   60.5     82ChTaMe.0046
 9311.63400000 5.00000000e-03 5.00000000e-03        A_4Pi 1 -0.5 +  0   60.5    X_4Sigma- 1  0.5 -  0   61.5     82ChTaMe.0047
 9307.13400000 5.00000000e-03 5.00000000e-03        A_4Pi 1 -0.5 -  0   61.5    X_4Sigma- 1  0.5 +  0   62.5     82ChTaMe.0048
 9302.60000000 5.00000000e-03 5.00000000e-03        A_4Pi 1 -0.5 +  0   62.5    X_4Sigma- 1  0.5 -  0   63.5     82ChTaMe.0049
 9297.97900000 1.00000000e-02 1.00000000e-02        A_4Pi 1 -0.5 -  0   63.5    X_4Sigma- 1  0.5 +  0   64.5     82ChTaMe.0050
 9293.29800000 5.00000000e-03 5.00000000e-03        A_4Pi 1 -0.5 +  0   64.5    X_4Sigma- 1  0.5 -  0   65.5     82ChTaMe.0051
 9288.56900000 5.00000000e-03 5.00000000e-03        A_4Pi 1 -0.5 -  0   65.5    X_4Sigma- 1  0.5 +  0   66.5     82ChTaMe.0052
 9283.76400000 5.00000000e-03 5.00000000e-03        A_4Pi 1 -0.5 +  0   66.5    X_4Sigma- 1  0.5 -  0   67.5     82ChTaMe.0053
 9278.90600000 5.00000000e-03 5.00000000e-03        A_4Pi 1 -0.5 -  0   67.5    X_4Sigma- 1  0.5 +  0   68.5     82ChTaMe.0054
 9273.97600000 5.00000000e-03 5.00000000e-03        A_4Pi 1 -0.5 +  0   68.5    X_4Sigma- 1  0.5 -  0   69.5     82ChTaMe.0055
 9268.98000000 5.00000000e-03 5.00000000e-03        A_4Pi 1 -0.5 -  0   69.5    X_4Sigma- 1  0.5 +  0   70.5     82ChTaMe.0056
 9263.92500000 5.00000000e-03 5.00000000e-03        A_4Pi 1 -0.5 +  0   70.5    X_4Sigma- 1  0.5 -  0   71.5     82ChTaMe.0057
 9258.81000000 5.00000000e-03 5.00000000e-03        A_4Pi 1 -0.5 -  0   71.5    X_4Sigma- 1  0.5 +  0   72.5     82ChTaMe.0058
 9463.78100000 1.00000000e-02 1.00000000e-02        A_4Pi 1 -0.5 +  0    9.5    X_4Sigma- 1  0.5 -  0    9.5     82ChTaMe.0059
 9464.32900000 5.00000000e-03 5.00000000e-03        A_4Pi 1 -0.5 -  0   10.5    X_4Sigma- 1  0.5 +  0   10.5     82ChTaMe.0060
 9464.85700000 5.00000000e-03 5.00000000e-03        A_4Pi 1 -0.5 +  0   11.5    X_4Sigma- 1  0.5 -  0   11.5     82ChTaMe.0061
 9465.52200000 1.00000000e-02 1.00000000e-02        A_4Pi 1 -0.5 +  0   13.5    X_4Sigma- 1  0.5 -  0   13.5     82ChTaMe.0062
 9465.57300000 1.00000000e-02 1.00000000e-02        A_4Pi 1 -0.5 +  0   17.5    X_4Sigma- 1  0.5 -  0   17.5     82ChTaMe.0063
 9465.48400000 1.00000000e-02 1.15410000e-01        A_4Pi 1 -0.5 -  0   18.5    X_4Sigma- 1  0.5 +  0   18.5     82ChTaMe.0064
 9464.98900000 1.00000000e-02 1.00000000e-02        A_4Pi 1 -0.5 +  0   19.5    X_4Sigma- 1  0.5 -  0   19.5     82ChTaMe.0065
 9464.64200000 5.00000000e-03 5.00000000e-03        A_4Pi 1 -0.5 -  0   20.5    X_4Sigma- 1  0.5 +  0   20.5     82ChTaMe.0066
 9464.05100000 5.00000000e-03 1.26520000e-01        A_4Pi 1 -0.5 +  0   21.5    X_4Sigma- 1  0.5 -  0   21.5     82ChTaMe.0067
 9463.38300000 1.00000000e-02 2.54300000e-01        A_4Pi 1 -0.5 -  0   22.5    X_4Sigma- 1  0.5 +  0   22.5     82ChTaMe.0068
 9462.70200000 1.00000000e-02 1.60000000e-01        A_4Pi 1 -0.5 +  0   23.5    X_4Sigma- 1  0.5 -  0   23.5     82ChTaMe.0069
 9461.87300000 1.00000000e-02 9.03820815e-02        A_4Pi 1 -0.5 -  0   24.5    X_4Sigma- 1  0.5 +  0   24.5     82ChTaMe.0070
 9460.96800000 1.00000000e-02 1.21500000e-01        A_4Pi 1 -0.5 +  0   25.5    X_4Sigma- 1  0.5 -  0   25.5     82ChTaMe.0071
 9460.01400000 1.00000000e-02 3.56720000e-02        A_4Pi 1 -0.5 -  0   26.5    X_4Sigma- 1  0.5 +  0   26.5     82ChTaMe.0072
 9459.02900000 1.00000000e-02 1.00000000e-02        A_4Pi 1 -0.5 +  0   27.5    X_4Sigma- 1  0.5 -  0   27.5     82ChTaMe.0073
 9457.86000000 1.00000000e-02 3.42494941e-02        A_4Pi 1 -0.5 -  0   28.5    X_4Sigma- 1  0.5 +  0   28.5     82ChTaMe.0074
 9456.68000000 1.00000000e-02 1.00000000e-02        A_4Pi 1 -0.5 +  0   29.5    X_4Sigma- 1  0.5 -  0   29.5     82ChTaMe.0075
 9455.39400000 1.00000000e-02 1.00000000e-02        A_4Pi 1 -0.5 -  0   30.5    X_4Sigma- 1  0.5 +  0   30.5     82ChTaMe.0076
 9454.01000000 5.00000000e-03 5.00000000e-03        A_4Pi 1 -0.5 +  0   31.5    X_4Sigma- 1  0.5 -  0   31.5     82ChTaMe.0077
 9452.58800000 5.00000000e-03 5.00000000e-03        A_4Pi 1 -0.5 -  0   32.5    X_4Sigma- 1  0.5 +  0   32.5     82ChTaMe.0078
 9451.04100000 5.00000000e-03 5.00000000e-03        A_4Pi 1 -0.5 +  0   33.5    X_4Sigma- 1  0.5 -  0   33.5     82ChTaMe.0079
 9449.43500000 5.00000000e-03 5.00000000e-03        A_4Pi 1 -0.5 -  0   34.5    X_4Sigma- 1  0.5 +  0   34.5     82ChTaMe.0080
 9447.78600000 5.00000000e-03 5.00000000e-03        A_4Pi 1 -0.5 +  0   35.5    X_4Sigma- 1  0.5 -  0   35.5     82ChTaMe.0081
 9446.05200000 1.00000000e-02 1.00000000e-02        A_4Pi 1 -0.5 -  0   36.5    X_4Sigma- 1  0.5 +  0   36.5     82ChTaMe.0082
 9444.21400000 5.00000000e-03 4.73700000e-02        A_4Pi 1 -0.5 +  0   37.5    X_4Sigma- 1  0.5 -  0   37.5     82ChTaMe.0083
 9442.31900000 5.00000000e-03 5.00000000e-03        A_4Pi 1 -0.5 -  0   38.5    X_4Sigma- 1  0.5 +  0   38.5     82ChTaMe.0084
 9440.36100000 5.00000000e-03 5.00000000e-03        A_4Pi 1 -0.5 +  0   39.5    X_4Sigma- 1  0.5 -  0   39.5     82ChTaMe.0085
 9438.32400000 5.00000000e-03 5.00000000e-03        A_4Pi 1 -0.5 -  0   40.5    X_4Sigma- 1  0.5 +  0   40.5     82ChTaMe.0086
 9436.21800000 5.00000000e-03 5.00000000e-03        A_4Pi 1 -0.5 +  0   41.5    X_4Sigma- 1  0.5 -  0   41.5     82ChTaMe.0087
 9434.04200000 5.00000000e-03 5.00000000e-03        A_4Pi 1 -0.5 -  0   42.5    X_4Sigma- 1  0.5 +  0   42.5     82ChTaMe.0088
 9431.79600000 5.00000000e-03 5.00000000e-03        A_4Pi 1 -0.5 +  0   43.5    X_4Sigma- 1  0.5 -  0   43.5     82ChTaMe.0089
 9429.48200000 5.00000000e-03 5.00000000e-03        A_4Pi 1 -0.5 -  0   44.5    X_4Sigma- 1  0.5 +  0   44.5     82ChTaMe.0090
 9427.09600000 5.00000000e-03 5.00000000e-03        A_4Pi 1 -0.5 +  0   45.5    X_4Sigma- 1  0.5 -  0   45.5     82ChTaMe.0091
 9424.64400000 5.00000000e-03 5.00000000e-03        A_4Pi 1 -0.5 -  0   46.5    X_4Sigma- 1  0.5 +  0   46.5     82ChTaMe.0092
 9422.12000000 5.00000000e-03 5.00000000e-03        A_4Pi 1 -0.5 +  0   47.5    X_4Sigma- 1  0.5 -  0   47.5     82ChTaMe.0093
 9419.53500000 5.00000000e-03 5.00000000e-03        A_4Pi 1 -0.5 -  0   48.5    X_4Sigma- 1  0.5 +  0   48.5     82ChTaMe.0094
 9416.86900000 1.00000000e-02 1.00000000e-02        A_4Pi 1 -0.5 +  0   49.5    X_4Sigma- 1  0.5 -  0   49.5     82ChTaMe.0095
 9414.15400000 5.00000000e-03 5.00000000e-03        A_4Pi 1 -0.5 -  0   50.5    X_4Sigma- 1  0.5 +  0   50.5     82ChTaMe.0096
 9411.36600000 5.00000000e-03 5.00000000e-03        A_4Pi 1 -0.5 +  0   51.5    X_4Sigma- 1  0.5 -  0   51.5     82ChTaMe.0097
 9408.51200000 5.00000000e-03 5.00000000e-03        A_4Pi 1 -0.5 -  0   52.5    X_4Sigma- 1  0.5 +  0   52.5     82ChTaMe.0098
 9405.59600000 5.00000000e-03 5.00000000e-03        A_4Pi 1 -0.5 +  0   53.5    X_4Sigma- 1  0.5 -  0   53.5     82ChTaMe.0099
 9402.60000000 1.00000000e-02 1.00000000e-02        A_4Pi 1 -0.5 -  0   54.5    X_4Sigma- 1  0.5 +  0   54.5     82ChTaMe.0100
 9399.54800000 5.00000000e-03 5.00000000e-03        A_4Pi 1 -0.5 +  0   55.5    X_4Sigma- 1  0.5 -  0   55.5     82ChTaMe.0101
 9396.42700000 5.00000000e-03 5.00000000e-03        A_4Pi 1 -0.5 -  0   56.5    X_4Sigma- 1  0.5 +  0   56.5     82ChTaMe.0102
 9393.23900000 5.00000000e-03 5.00000000e-03        A_4Pi 1 -0.5 +  0   57.5    X_4Sigma- 1  0.5 -  0   57.5     82ChTaMe.0103
 9389.99200000 5.00000000e-03 5.00000000e-03        A_4Pi 1 -0.5 -  0   58.5    X_4Sigma- 1  0.5 +  0   58.5     82ChTaMe.0104
 9386.67700000 5.00000000e-03 5.00000000e-03        A_4Pi 1 -0.5 +  0   59.5    X_4Sigma- 1  0.5 -  0   59.5     82ChTaMe.0105
 9383.29500000 5.00000000e-03 5.00000000e-03        A_4Pi 1 -0.5 -  0   60.5    X_4Sigma- 1  0.5 +  0   60.5     82ChTaMe.0106
 9379.84700000 1.00000000e-02 1.00000000e-02        A_4Pi 1 -0.5 +  0   61.5    X_4Sigma- 1  0.5 -  0   61.5     82ChTaMe.0107
 9376.34000000 5.00000000e-03 5.00000000e-03        A_4Pi 1 -0.5 -  0   62.5    X_4Sigma- 1  0.5 +  0   62.5     82ChTaMe.0108
 9372.77100000 5.00000000e-03 5.00000000e-03        A_4Pi 1 -0.5 +  0   63.5    X_4Sigma- 1  0.5 -  0   63.5     82ChTaMe.0109
 9369.13000000 5.00000000e-03 5.00000000e-03        A_4Pi 1 -0.5 -  0   64.5    X_4Sigma- 1  0.5 +  0   64.5     82ChTaMe.0110
 9365.42400000 5.00000000e-03 5.00000000e-03        A_4Pi 1 -0.5 +  0   65.5    X_4Sigma- 1  0.5 -  0   65.5     82ChTaMe.0111
 9361.65800000 5.00000000e-03 5.00000000e-03        A_4Pi 1 -0.5 -  0   66.5    X_4Sigma- 1  0.5 +  0   66.5     82ChTaMe.0112
 9357.81100000 1.00000000e-02 1.00000000e-02        A_4Pi 1 -0.5 +  0   67.5    X_4Sigma- 1  0.5 -  0   67.5     82ChTaMe.0113
 9353.93700000 5.00000000e-03 5.00000000e-03        A_4Pi 1 -0.5 -  0   68.5    X_4Sigma- 1  0.5 +  0   68.5     82ChTaMe.0114
 9349.97600000 5.00000000e-03 5.00000000e-03        A_4Pi 1 -0.5 +  0   69.5    X_4Sigma- 1  0.5 -  0   69.5     82ChTaMe.0115
 9345.92500000 5.00000000e-03 5.00000000e-03        A_4Pi 1 -0.5 -  0   70.5    X_4Sigma- 1  0.5 +  0   70.5     82ChTaMe.0116
 9341.84900000 5.00000000e-03 5.00000000e-03        A_4Pi 1 -0.5 +  0   71.5    X_4Sigma- 1  0.5 -  0   71.5     82ChTaMe.0117
 9337.71500000 5.00000000e-03 5.00000000e-03        A_4Pi 1 -0.5 -  0   72.5    X_4Sigma- 1  0.5 +  0   72.5     82ChTaMe.0118
 9333.50300000 5.00000000e-03 5.00000000e-03        A_4Pi 1 -0.5 +  0   73.5    X_4Sigma- 1  0.5 -  0   73.5     82ChTaMe.0119
 9329.22000000 1.00000000e-02 1.00000000e-02        A_4Pi 1 -0.5 -  0   74.5    X_4Sigma- 1  0.5 +  0   74.5     82ChTaMe.0120
 9324.88500000 5.00000000e-03 5.00000000e-03        A_4Pi 1 -0.5 +  0   75.5    X_4Sigma- 1  0.5 -  0   75.5     82ChTaMe.0121
 9320.49000000 5.00000000e-03 5.00000000e-03        A_4Pi 1 -0.5 -  0   76.5    X_4Sigma- 1  0.5 +  0   76.5     82ChTaMe.0122
 9316.02400000 5.00000000e-03 5.00000000e-03        A_4Pi 1 -0.5 +  0   77.5    X_4Sigma- 1  0.5 -  0   77.5     82ChTaMe.0123
 9311.48400000 5.00000000e-03 5.00000000e-03        A_4Pi 1 -0.5 -  0   78.5    X_4Sigma- 1  0.5 +  0   78.5     82ChTaMe.0124
 9306.89900000 5.00000000e-03 5.00000000e-03        A_4Pi 1 -0.5 +  0   79.5    X_4Sigma- 1  0.5 -  0   79.5     82ChTaMe.0125
 9302.24000000 5.00000000e-03 5.00000000e-03        A_4Pi 1 -0.5 -  0   80.5    X_4Sigma- 1  0.5 +  0   80.5     82ChTaMe.0126
 9297.52900000 5.00000000e-03 5.00000000e-03        A_4Pi 1 -0.5 +  0   81.5    X_4Sigma- 1  0.5 -  0   81.5     82ChTaMe.0127
 9292.72400000 5.00000000e-03 5.00000000e-03        A_4Pi 1 -0.5 -  0   82.5    X_4Sigma- 1  0.5 +  0   82.5     82ChTaMe.0128
 9287.90500000 5.00000000e-03 5.00000000e-03        A_4Pi 1 -0.5 +  0   83.5    X_4Sigma- 1  0.5 -  0   83.5     82ChTaMe.0129
 9282.99800000 5.00000000e-03 5.00000000e-03        A_4Pi 1 -0.5 -  0   84.5    X_4Sigma- 1  0.5 +  0   84.5     82ChTaMe.0130
 9278.03600000 5.00000000e-03 5.00000000e-03        A_4Pi 1 -0.5 +  0   85.5    X_4Sigma- 1  0.5 -  0   85.5     82ChTaMe.0131
 9273.01000000 5.00000000e-03 5.00000000e-03        A_4Pi 1 -0.5 -  0   86.5    X_4Sigma- 1  0.5 +  0   86.5     82ChTaMe.0132
 9267.92000000 5.00000000e-03 5.00000000e-03        A_4Pi 1 -0.5 +  0   87.5    X_4Sigma- 1  0.5 -  0   87.5     82ChTaMe.0133
 9262.77900000 5.00000000e-03 5.00000000e-03        A_4Pi 1 -0.5 -  0   88.5    X_4Sigma- 1  0.5 +  0   88.5     82ChTaMe.0134
 9257.50700000 5.00000000e-03 5.00000000e-03        A_4Pi 1 -0.5 +  0   89.5    X_4Sigma- 1  0.5 -  0   89.5     82ChTaMe.0135
 9475.67600000 1.00000000e-02 1.07500000e-01        A_4Pi 1 -0.5 -  0   15.5    X_4Sigma- 1  0.5 +  0   14.5     82ChTaMe.0136
 9476.47900000 1.00000000e-02 1.01700000e-01        A_4Pi 1 -0.5 +  0   16.5    X_4Sigma- 1  0.5 -  0   15.5     82ChTaMe.0137
 9477.19200000 1.00000000e-02 1.00000000e-02        A_4Pi 1 -0.5 -  0   17.5    X_4Sigma- 1  0.5 +  0   16.5     82ChTaMe.0138
 9477.85700000 1.00000000e-02 2.90950000e-02        A_4Pi 1 -0.5 +  0   18.5    X_4Sigma- 1  0.5 -  0   17.5     82ChTaMe.0139
 9478.47400000 1.00000000e-02 6.26239682e-02        A_4Pi 1 -0.5 -  0   19.5    X_4Sigma- 1  0.5 +  0   18.5     82ChTaMe.0140
 9478.98900000 1.00000000e-02 2.20600000e-02        A_4Pi 1 -0.5 +  0   20.5    X_4Sigma- 1  0.5 -  0   19.5     82ChTaMe.0141
 9479.45300000 1.00000000e-02 4.88285000e-02        A_4Pi 1 -0.5 -  0   21.5    X_4Sigma- 1  0.5 +  0   20.5     82ChTaMe.0142
 9479.81700000 1.00000000e-02 2.31444307e-02        A_4Pi 1 -0.5 +  0   22.5    X_4Sigma- 1  0.5 -  0   21.5     82ChTaMe.0143
 9480.11600000 1.00000000e-02 7.11100000e-02        A_4Pi 1 -0.5 -  0   23.5    X_4Sigma- 1  0.5 +  0   22.5     82ChTaMe.0144
 9480.34300000 1.00000000e-02 3.70620000e-02        A_4Pi 1 -0.5 +  0   24.5    X_4Sigma- 1  0.5 -  0   23.5     82ChTaMe.0145
 9480.60100000 5.00000000e-03 7.24900000e-02        A_4Pi 1 -0.5 -  0   25.5    X_4Sigma- 1  0.5 +  0   24.5     82ChTaMe.0146
 9480.62600000 1.00000000e-02 1.00000000e-02        A_4Pi 1 -0.5 +  0   26.5    X_4Sigma- 1  0.5 -  0   25.5     82ChTaMe.0147
 9480.62600000 1.00000000e-02 1.00000000e-02        A_4Pi 1 -0.5 -  0   27.5    X_4Sigma- 1  0.5 +  0   26.5     82ChTaMe.0148
 9480.57200000 1.00000000e-02 3.33480566e-02        A_4Pi 1 -0.5 +  0   28.5    X_4Sigma- 1  0.5 -  0   27.5     82ChTaMe.0149
 9480.34300000 1.00000000e-02 2.69610000e-02        A_4Pi 1 -0.5 -  0   29.5    X_4Sigma- 1  0.5 +  0   28.5     82ChTaMe.0150
 9480.11600000 1.00000000e-02 1.00000000e-02        A_4Pi 1 -0.5 +  0   30.5    X_4Sigma- 1  0.5 -  0   29.5     82ChTaMe.0151
 9479.81700000 1.00000000e-02 1.00000000e-02        A_4Pi 1 -0.5 -  0   31.5    X_4Sigma- 1  0.5 +  0   30.5     82ChTaMe.0152
 9479.45300000 1.00000000e-02 2.81002857e-02        A_4Pi 1 -0.5 +  0   32.5    X_4Sigma- 1  0.5 -  0   31.5     82ChTaMe.0153
 9478.98900000 1.00000000e-02 1.25540000e-02        A_4Pi 1 -0.5 -  0   33.5    X_4Sigma- 1  0.5 +  0   32.5     82ChTaMe.0154
 9478.47400000 1.00000000e-02 1.60200000e-02        A_4Pi 1 -0.5 +  0   34.5    X_4Sigma- 1  0.5 -  0   33.5     82ChTaMe.0155
 9477.85700000 1.00000000e-02 3.68810000e-02        A_4Pi 1 -0.5 -  0   35.5    X_4Sigma- 1  0.5 +  0   34.5     82ChTaMe.0156
 9477.19200000 1.00000000e-02 1.00000000e-02        A_4Pi 1 -0.5 +  0   36.5    X_4Sigma- 1  0.5 -  0   35.5     82ChTaMe.0157
 9476.47900000 1.00000000e-02 1.00000000e-02        A_4Pi 1 -0.5 -  0   37.5    X_4Sigma- 1  0.5 +  0   36.5     82ChTaMe.0158
 9475.67600000 1.00000000e-02 1.95600000e-02        A_4Pi 1 -0.5 +  0   38.5    X_4Sigma- 1  0.5 -  0   37.5     82ChTaMe.0159
 9474.77900000 5.00000000e-03 5.00000000e-03        A_4Pi 1 -0.5 -  0   39.5    X_4Sigma- 1  0.5 +  0   38.5     82ChTaMe.0160
 9473.83800000 5.00000000e-03 5.00000000e-03        A_4Pi 1 -0.5 +  0   40.5    X_4Sigma- 1  0.5 -  0   39.5     82ChTaMe.0161
 9472.81900000 5.00000000e-03 5.00000000e-03        A_4Pi 1 -0.5 -  0   41.5    X_4Sigma- 1  0.5 +  0   40.5     82ChTaMe.0162
 9471.74800000 5.00000000e-03 1.89400000e-02        A_4Pi 1 -0.5 +  0   42.5    X_4Sigma- 1  0.5 -  0   41.5     82ChTaMe.0163
 9470.59000000 5.00000000e-03 5.00000000e-03        A_4Pi 1 -0.5 -  0   43.5    X_4Sigma- 1  0.5 +  0   42.5     82ChTaMe.0164
 9469.36000000 1.00000000e-02 1.00000000e-02        A_4Pi 1 -0.5 +  0   44.5    X_4Sigma- 1  0.5 -  0   43.5     82ChTaMe.0165
 9468.05800000 5.00000000e-03 5.00000000e-03        A_4Pi 1 -0.5 -  0   45.5    X_4Sigma- 1  0.5 +  0   44.5     82ChTaMe.0166
 9466.70800000 5.00000000e-03 5.00000000e-03        A_4Pi 1 -0.5 +  0   46.5    X_4Sigma- 1  0.5 -  0   45.5     82ChTaMe.0167
 9465.27500000 5.00000000e-03 5.00000000e-03        A_4Pi 1 -0.5 -  0   47.5    X_4Sigma- 1  0.5 +  0   46.5     82ChTaMe.0168
 9463.78100000 5.00000000e-03 5.00000000e-03        A_4Pi 1 -0.5 +  0   48.5    X_4Sigma- 1  0.5 -  0   47.5     82ChTaMe.0169
 9462.22000000 5.00000000e-03 5.00000000e-03        A_4Pi 1 -0.5 -  0   49.5    X_4Sigma- 1  0.5 +  0   48.5     82ChTaMe.0170
 9460.58700000 1.00000000e-02 1.00000000e-02        A_4Pi 1 -0.5 +  0   50.5    X_4Sigma- 1  0.5 -  0   49.5     82ChTaMe.0171
 9458.89500000 5.00000000e-03 5.00000000e-03        A_4Pi 1 -0.5 -  0   51.5    X_4Sigma- 1  0.5 +  0   50.5     82ChTaMe.0172
 9457.13200000 5.00000000e-03 5.00000000e-03        A_4Pi 1 -0.5 +  0   52.5    X_4Sigma- 1  0.5 -  0   51.5     82ChTaMe.0173
 9455.31300000 5.00000000e-03 5.00000000e-03        A_4Pi 1 -0.5 -  0   53.5    X_4Sigma- 1  0.5 +  0   52.5     82ChTaMe.0174
 9453.40300000 5.00000000e-03 5.00000000e-03        A_4Pi 1 -0.5 +  0   54.5    X_4Sigma- 1  0.5 -  0   53.5     82ChTaMe.0175
 9451.45800000 5.00000000e-03 5.00000000e-03        A_4Pi 1 -0.5 -  0   55.5    X_4Sigma- 1  0.5 +  0   54.5     82ChTaMe.0176
 9449.43500000 1.00000000e-02 1.00000000e-02        A_4Pi 1 -0.5 +  0   56.5    X_4Sigma- 1  0.5 -  0   55.5     82ChTaMe.0177
 9447.33000000 1.00000000e-02 1.00000000e-02        A_4Pi 1 -0.5 -  0   57.5    X_4Sigma- 1  0.5 +  0   56.5     82ChTaMe.0178
 9445.17000000 5.00000000e-03 5.00000000e-03        A_4Pi 1 -0.5 +  0   58.5    X_4Sigma- 1  0.5 -  0   57.5     82ChTaMe.0179
 9442.94000000 5.00000000e-03 5.00000000e-03        A_4Pi 1 -0.5 -  0   59.5    X_4Sigma- 1  0.5 +  0   58.5     82ChTaMe.0180
 9440.64800000 5.00000000e-03 5.00000000e-03        A_4Pi 1 -0.5 +  0   60.5    X_4Sigma- 1  0.5 -  0   59.5     82ChTaMe.0181
 9438.32400000 1.00000000e-02 1.00000000e-02        A_4Pi 1 -0.5 -  0   61.5    X_4Sigma- 1  0.5 +  0   60.5     82ChTaMe.0182
 9435.88700000 1.00000000e-02 1.00000000e-02        A_4Pi 1 -0.5 +  0   62.5    X_4Sigma- 1  0.5 -  0   61.5     82ChTaMe.0183
 9433.38600000 5.00000000e-03 5.00000000e-03        A_4Pi 1 -0.5 -  0   63.5    X_4Sigma- 1  0.5 +  0   62.5     82ChTaMe.0184
 9430.83700000 5.00000000e-03 5.00000000e-03        A_4Pi 1 -0.5 +  0   64.5    X_4Sigma- 1  0.5 -  0   63.5     82ChTaMe.0185
 9428.21200000 5.00000000e-03 5.00000000e-03        A_4Pi 1 -0.5 -  0   65.5    X_4Sigma- 1  0.5 +  0   64.5     82ChTaMe.0186
 9425.49700000 5.00000000e-03 5.00000000e-03        A_4Pi 1 -0.5 +  0   66.5    X_4Sigma- 1  0.5 -  0   65.5     82ChTaMe.0187
 9422.78500000 5.00000000e-03 5.00000000e-03        A_4Pi 1 -0.5 -  0   67.5    X_4Sigma- 1  0.5 +  0   66.5     82ChTaMe.0188
 9419.97900000 5.00000000e-03 5.00000000e-03        A_4Pi 1 -0.5 +  0   68.5    X_4Sigma- 1  0.5 -  0   67.5     82ChTaMe.0189
 9459.35900000 5.00000000e-03 1.83521250e-01        A_4Pi 2  0.5 -  0   14.5    X_4Sigma- 2  0.5 +  0   15.5     82ChTaMe.0190
-9457.66200000 5.00000000e-03 5.00000000e-03        A_4Pi 2  0.5 +  0   15.5    X_4Sigma- 2  0.5 -  0   16.5     82ChTaMe.0191
 9455.89700000 5.00000000e-03 5.00000000e-03        A_4Pi 2  0.5 -  0   16.5    X_4Sigma- 2  0.5 +  0   17.5     82ChTaMe.0192
 9454.01000000 5.00000000e-03 9.46310000e-02        A_4Pi 2  0.5 +  0   17.5    X_4Sigma- 2  0.5 -  0   18.5     82ChTaMe.0193
 9452.21000000 1.00000000e-02 1.00000000e-02        A_4Pi 2  0.5 -  0   18.5    X_4Sigma- 2  0.5 +  0   19.5     82ChTaMe.0194
 9450.21700000 1.00000000e-02 3.78000000e-02        A_4Pi 2  0.5 +  0   19.5    X_4Sigma- 2  0.5 -  0   20.5     82ChTaMe.0195
 9448.21000000 1.00000000e-02 1.35040000e-02        A_4Pi 2  0.5 -  0   20.5    X_4Sigma- 2  0.5 +  0   21.5     82ChTaMe.0196
 9446.15000000 1.00000000e-02 4.41500000e-02        A_4Pi 2  0.5 +  0   21.5    X_4Sigma- 2  0.5 -  0   22.5     82ChTaMe.0197
 9444.08000000 5.00000000e-03 5.00000000e-03        A_4Pi 2  0.5 -  0   22.5    X_4Sigma- 2  0.5 +  0   23.5     82ChTaMe.0198
 9441.90300000 5.00000000e-03 5.00000000e-03        A_4Pi 2  0.5 +  0   23.5    X_4Sigma- 2  0.5 -  0   24.5     82ChTaMe.0199
 9439.53700000 1.00000000e-02 1.20300000e-01        A_4Pi 2  0.5 -  0   24.5    X_4Sigma- 2  0.5 +  0   25.5     82ChTaMe.0200
 9437.34300000 5.00000000e-03 5.00000000e-03        A_4Pi 2  0.5 +  0   25.5    X_4Sigma- 2  0.5 -  0   26.5     82ChTaMe.0201
 9434.99700000 1.00000000e-02 1.57217650e-02        A_4Pi 2  0.5 -  0   26.5    X_4Sigma- 2  0.5 +  0   27.5     82ChTaMe.0202
 9432.56000000 5.00000000e-03 1.68372656e-02        A_4Pi 2  0.5 +  0   27.5    X_4Sigma- 2  0.5 -  0   28.5     82ChTaMe.0203
 9430.04400000 5.00000000e-03 3.91200000e-02        A_4Pi 2  0.5 -  0   28.5    X_4Sigma- 2  0.5 +  0   29.5     82ChTaMe.0204
 9427.50200000 5.00000000e-03 5.00000000e-03        A_4Pi 2  0.5 +  0   29.5    X_4Sigma- 2  0.5 -  0   30.5     82ChTaMe.0205
 9424.88300000 1.00000000e-02 1.00000000e-02        A_4Pi 2  0.5 -  0   30.5    X_4Sigma- 2  0.5 +  0   31.5     82ChTaMe.0206
 9422.19900000 5.00000000e-03 5.00000000e-03        A_4Pi 2  0.5 +  0   31.5    X_4Sigma- 2  0.5 -  0   32.5     82ChTaMe.0207
 9419.53500000 1.00000000e-02 9.59200000e-02        A_4Pi 2  0.5 -  0   32.5    X_4Sigma- 2  0.5 +  0   33.5     82ChTaMe.0208
 9416.64900000 5.00000000e-03 5.00000000e-03        A_4Pi 2  0.5 +  0   33.5    X_4Sigma- 2  0.5 -  0   34.5     82ChTaMe.0209
 9413.77300000 5.00000000e-03 5.00000000e-03        A_4Pi 2  0.5 -  0   34.5    X_4Sigma- 2  0.5 +  0   35.5     82ChTaMe.0210
 9410.83400000 5.00000000e-03 5.00000000e-03        A_4Pi 2  0.5 +  0   35.5    X_4Sigma- 2  0.5 -  0   36.5     82ChTaMe.0211
 9407.80800000 5.00000000e-03 5.00000000e-03        A_4Pi 2  0.5 -  0   36.5    X_4Sigma- 2  0.5 +  0   37.5     82ChTaMe.0212
 9404.77700000 5.00000000e-03 2.23500000e-02        A_4Pi 2  0.5 +  0   37.5    X_4Sigma- 2  0.5 -  0   38.5     82ChTaMe.0213
 9401.64900000 5.00000000e-03 4.45200000e-02        A_4Pi 2  0.5 -  0   38.5    X_4Sigma- 2  0.5 +  0   39.5     82ChTaMe.0214
 9398.46200000 5.00000000e-03 5.00000000e-03        A_4Pi 2  0.5 +  0   39.5    X_4Sigma- 2  0.5 -  0   40.5     82ChTaMe.0215
 9395.18900000 5.00000000e-03 5.00000000e-03        A_4Pi 2  0.5 -  0   40.5    X_4Sigma- 2  0.5 +  0   41.5     82ChTaMe.0216
 9391.88100000 5.00000000e-03 5.00000000e-03        A_4Pi 2  0.5 +  0   41.5    X_4Sigma- 2  0.5 -  0   42.5     82ChTaMe.0217
 9388.48800000 5.00000000e-03 1.21200000e-02        A_4Pi 2  0.5 -  0   42.5    X_4Sigma- 2  0.5 +  0   43.5     82ChTaMe.0218
 9385.04800000 5.00000000e-03 5.00000000e-03        A_4Pi 2  0.5 +  0   43.5    X_4Sigma- 2  0.5 -  0   44.5     82ChTaMe.0219
 9381.53500000 1.00000000e-02 1.00000000e-02        A_4Pi 2  0.5 -  0   44.5    X_4Sigma- 2  0.5 +  0   45.5     82ChTaMe.0220
 9377.96400000 1.00000000e-02 8.11217143e-02        A_4Pi 2  0.5 +  0   45.5    X_4Sigma- 2  0.5 -  0   46.5     82ChTaMe.0221
 9374.32500000 5.00000000e-03 5.00000000e-03        A_4Pi 2  0.5 -  0   46.5    X_4Sigma- 2  0.5 +  0   47.5     82ChTaMe.0222
 9370.60300000 5.00000000e-03 5.00000000e-03        A_4Pi 2  0.5 +  0   47.5    X_4Sigma- 2  0.5 -  0   48.5     82ChTaMe.0223
 9366.85600000 5.00000000e-03 5.00000000e-03        A_4Pi 2  0.5 -  0   48.5    X_4Sigma- 2  0.5 +  0   49.5     82ChTaMe.0224
 9363.00900000 5.00000000e-03 5.00000000e-03        A_4Pi 2  0.5 +  0   49.5    X_4Sigma- 2  0.5 -  0   50.5     82ChTaMe.0225
 9359.14400000 5.00000000e-03 5.00000000e-03        A_4Pi 2  0.5 -  0   50.5    X_4Sigma- 2  0.5 +  0   51.5     82ChTaMe.0226
 9355.17900000 5.00000000e-03 5.00000000e-03        A_4Pi 2  0.5 +  0   51.5    X_4Sigma- 2  0.5 -  0   52.5     82ChTaMe.0227
 9351.16400000 5.00000000e-03 5.00000000e-03        A_4Pi 2  0.5 -  0   52.5    X_4Sigma- 2  0.5 +  0   53.5     82ChTaMe.0228
 9347.08900000 5.00000000e-03 5.00000000e-03        A_4Pi 2  0.5 +  0   53.5    X_4Sigma- 2  0.5 -  0   54.5     82ChTaMe.0229
 9342.94900000 5.00000000e-03 5.00000000e-03        A_4Pi 2  0.5 -  0   54.5    X_4Sigma- 2  0.5 +  0   55.5     82ChTaMe.0230
 9338.73300000 1.00000000e-02 1.00000000e-02        A_4Pi 2  0.5 +  0   55.5    X_4Sigma- 2  0.5 -  0   56.5     82ChTaMe.0231
 9334.48200000 5.00000000e-03 5.00000000e-03        A_4Pi 2  0.5 -  0   56.5    X_4Sigma- 2  0.5 +  0   57.5     82ChTaMe.0232
 9330.13700000 5.00000000e-03 5.00000000e-03        A_4Pi 2  0.5 +  0   57.5    X_4Sigma- 2  0.5 -  0   58.5     82ChTaMe.0233
 9325.76300000 1.00000000e-02 1.00000000e-02        A_4Pi 2  0.5 -  0   58.5    X_4Sigma- 2  0.5 +  0   59.5     82ChTaMe.0234
 9321.30600000 5.00000000e-03 5.00000000e-03        A_4Pi 2  0.5 +  0   59.5    X_4Sigma- 2  0.5 -  0   60.5     82ChTaMe.0235
 9316.79300000 5.00000000e-03 5.00000000e-03        A_4Pi 2  0.5 -  0   60.5    X_4Sigma- 2  0.5 +  0   61.5     82ChTaMe.0236
-9479.21800000 5.00000000e-03 5.00000000e-03        A_4Pi 2  0.5 +  0   16.5    X_4Sigma- 2  0.5 -  0   16.5     82ChTaMe.0237
 9478.57200000 1.00000000e-02 1.00000000e-02        A_4Pi 2  0.5 -  0   17.5    X_4Sigma- 2  0.5 +  0   17.5     82ChTaMe.0238
 9477.85700000 1.00000000e-02 1.00000000e-02        A_4Pi 2  0.5 +  0   18.5    X_4Sigma- 2  0.5 -  0   18.5     82ChTaMe.0239
 9477.04200000 5.00000000e-03 5.00000000e-03        A_4Pi 2  0.5 -  0   19.5    X_4Sigma- 2  0.5 +  0   19.5     82ChTaMe.0240
 9476.16400000 5.00000000e-03 5.00000000e-03        A_4Pi 2  0.5 +  0   20.5    X_4Sigma- 2  0.5 -  0   20.5     82ChTaMe.0241
 9475.19500000 5.00000000e-03 5.00000000e-03        A_4Pi 2  0.5 -  0   21.5    X_4Sigma- 2  0.5 +  0   21.5     82ChTaMe.0242
 9474.18900000 5.00000000e-03 5.00000000e-03        A_4Pi 2  0.5 +  0   22.5    X_4Sigma- 2  0.5 -  0   22.5     82ChTaMe.0243
 9473.09500000 5.00000000e-03 5.00000000e-03        A_4Pi 2  0.5 -  0   23.5    X_4Sigma- 2  0.5 +  0   23.5     82ChTaMe.0244
 9471.92200000 5.00000000e-03 5.00000000e-03        A_4Pi 2  0.5 +  0   24.5    X_4Sigma- 2  0.5 -  0   24.5     82ChTaMe.0245
 9470.67400000 5.00000000e-03 5.00000000e-03        A_4Pi 2  0.5 -  0   25.5    X_4Sigma- 2  0.5 +  0   25.5     82ChTaMe.0246
 9469.36000000 5.00000000e-03 5.00000000e-03        A_4Pi 2  0.5 +  0   26.5    X_4Sigma- 2  0.5 -  0   26.5     82ChTaMe.0247
 9467.97700000 5.00000000e-03 5.00000000e-03        A_4Pi 2  0.5 -  0   27.5    X_4Sigma- 2  0.5 +  0   27.5     82ChTaMe.0248
 9466.52100000 5.00000000e-03 5.00000000e-03        A_4Pi 2  0.5 +  0   28.5    X_4Sigma- 2  0.5 -  0   28.5     82ChTaMe.0249
 9464.98900000 5.00000000e-03 5.00000000e-03        A_4Pi 2  0.5 -  0   29.5    X_4Sigma- 2  0.5 +  0   29.5     82ChTaMe.0250
 9463.38300000 1.00000000e-02 2.99454309e-02        A_4Pi 2  0.5 +  0   30.5    X_4Sigma- 2  0.5 -  0   30.5     82ChTaMe.0251
 9461.72300000 5.00000000e-03 5.00000000e-03        A_4Pi 2  0.5 -  0   31.5    X_4Sigma- 2  0.5 +  0   31.5     82ChTaMe.0252
 9460.01400000 1.00000000e-02 1.00000000e-02        A_4Pi 2  0.5 +  0   32.5    X_4Sigma- 2  0.5 -  0   32.5     82ChTaMe.0253
 9458.21800000 5.00000000e-03 6.07531973e-02        A_4Pi 2  0.5 -  0   33.5    X_4Sigma- 2  0.5 +  0   33.5     82ChTaMe.0254
 9456.36000000 5.00000000e-03 5.00000000e-03        A_4Pi 2  0.5 +  0   34.5    X_4Sigma- 2  0.5 -  0   34.5     82ChTaMe.0255
 9454.42600000 5.00000000e-03 5.00000000e-03        A_4Pi 2  0.5 -  0   35.5    X_4Sigma- 2  0.5 +  0   35.5     82ChTaMe.0256
 9452.43400000 1.00000000e-02 1.00000000e-02        A_4Pi 2  0.5 +  0   36.5    X_4Sigma- 2  0.5 -  0   36.5     82ChTaMe.0257
 9450.38200000 5.00000000e-03 5.00000000e-03        A_4Pi 2  0.5 -  0   37.5    X_4Sigma- 2  0.5 +  0   37.5     82ChTaMe.0258
 9448.23700000 5.00000000e-03 5.00000000e-03        A_4Pi 2  0.5 +  0   38.5    X_4Sigma- 2  0.5 -  0   38.5     82ChTaMe.0259
 9446.05200000 1.00000000e-02 1.00000000e-02        A_4Pi 2  0.5 -  0   39.5    X_4Sigma- 2  0.5 +  0   39.5     82ChTaMe.0260
 9443.80800000 5.00000000e-03 5.00000000e-03        A_4Pi 2  0.5 +  0   40.5    X_4Sigma- 2  0.5 -  0   40.5     82ChTaMe.0261
 9441.49100000 5.00000000e-03 5.00000000e-03        A_4Pi 2  0.5 -  0   41.5    X_4Sigma- 2  0.5 +  0   41.5     82ChTaMe.0262
 9439.11300000 5.00000000e-03 5.00000000e-03        A_4Pi 2  0.5 +  0   42.5    X_4Sigma- 2  0.5 -  0   42.5     82ChTaMe.0263
 9436.66700000 5.00000000e-03 5.00000000e-03        A_4Pi 2  0.5 -  0   43.5    X_4Sigma- 2  0.5 +  0   43.5     82ChTaMe.0264
 9434.15700000 5.00000000e-03 5.00000000e-03        A_4Pi 2  0.5 +  0   44.5    X_4Sigma- 2  0.5 -  0   44.5     82ChTaMe.0265
 9431.58800000 5.00000000e-03 5.00000000e-03        A_4Pi 2  0.5 -  0   45.5    X_4Sigma- 2  0.5 +  0   45.5     82ChTaMe.0266
 9428.84800000 5.00000000e-03 5.00000000e-03        A_4Pi 2  0.5 +  0   46.5    X_4Sigma- 2  0.5 -  0   46.5     82ChTaMe.0267
 9426.25300000 5.00000000e-03 5.00000000e-03        A_4Pi 2  0.5 -  0   47.5    X_4Sigma- 2  0.5 +  0   47.5     82ChTaMe.0268
 9423.49000000 1.00000000e-02 2.67900000e-02        A_4Pi 2  0.5 +  0   48.5    X_4Sigma- 2  0.5 -  0   48.5     82ChTaMe.0269
 9420.66000000 5.00000000e-03 5.00000000e-03        A_4Pi 2  0.5 -  0   49.5    X_4Sigma- 2  0.5 +  0   49.5     82ChTaMe.0270
 9417.75500000 5.00000000e-03 5.00000000e-03        A_4Pi 2  0.5 +  0   50.5    X_4Sigma- 2  0.5 -  0   50.5     82ChTaMe.0271
 9414.81800000 5.00000000e-03 5.00000000e-03        A_4Pi 2  0.5 -  0   51.5    X_4Sigma- 2  0.5 +  0   51.5     82ChTaMe.0272
 9411.81200000 5.00000000e-03 5.00000000e-03        A_4Pi 2  0.5 +  0   52.5    X_4Sigma- 2  0.5 -  0   52.5     82ChTaMe.0273
 9408.71900000 5.00000000e-03 5.00000000e-03        A_4Pi 2  0.5 -  0   53.5    X_4Sigma- 2  0.5 +  0   53.5     82ChTaMe.0274
 9405.59600000 1.00000000e-02 1.00000000e-02        A_4Pi 2  0.5 +  0   54.5    X_4Sigma- 2  0.5 -  0   54.5     82ChTaMe.0275
 9402.39600000 5.00000000e-03 5.00000000e-03        A_4Pi 2  0.5 -  0   55.5    X_4Sigma- 2  0.5 +  0   55.5     82ChTaMe.0276
 9399.14500000 5.00000000e-03 5.00000000e-03        A_4Pi 2  0.5 +  0   56.5    X_4Sigma- 2  0.5 -  0   56.5     82ChTaMe.0277
 9395.81200000 5.00000000e-03 5.00000000e-03        A_4Pi 2  0.5 -  0   57.5    X_4Sigma- 2  0.5 +  0   57.5     82ChTaMe.0278
 9392.42900000 5.00000000e-03 5.00000000e-03        A_4Pi 2  0.5 +  0   58.5    X_4Sigma- 2  0.5 -  0   58.5     82ChTaMe.0279
 9388.98200000 5.00000000e-03 5.00000000e-03        A_4Pi 2  0.5 -  0   59.5    X_4Sigma- 2  0.5 +  0   59.5     82ChTaMe.0280
 9385.46700000 1.00000000e-02 1.00000000e-02        A_4Pi 2  0.5 +  0   60.5    X_4Sigma- 2  0.5 -  0   60.5     82ChTaMe.0281
 9381.90100000 5.00000000e-03 5.00000000e-03        A_4Pi 2  0.5 -  0   61.5    X_4Sigma- 2  0.5 +  0   61.5     82ChTaMe.0282
 9378.27700000 5.00000000e-03 5.00000000e-03        A_4Pi 2  0.5 +  0   62.5    X_4Sigma- 2  0.5 -  0   62.5     82ChTaMe.0283
 9374.57300000 5.00000000e-03 5.00000000e-03        A_4Pi 2  0.5 -  0   63.5    X_4Sigma- 2  0.5 +  0   63.5     82ChTaMe.0284
 9370.82000000 5.00000000e-03 5.00000000e-03        A_4Pi 2  0.5 +  0   64.5    X_4Sigma- 2  0.5 -  0   64.5     82ChTaMe.0285
 9366.98400000 5.00000000e-03 5.00000000e-03        A_4Pi 2  0.5 -  0   65.5    X_4Sigma- 2  0.5 +  0   65.5     82ChTaMe.0286
 9363.12400000 5.00000000e-03 5.00000000e-03        A_4Pi 2  0.5 +  0   66.5    X_4Sigma- 2  0.5 -  0   66.5     82ChTaMe.0287
 9359.18400000 5.00000000e-03 5.00000000e-03        A_4Pi 2  0.5 -  0   67.5    X_4Sigma- 2  0.5 +  0   67.5     82ChTaMe.0288
 9355.17900000 5.00000000e-03 5.00000000e-03        A_4Pi 2  0.5 +  0   68.5    X_4Sigma- 2  0.5 -  0   68.5     82ChTaMe.0289
 9351.12300000 5.00000000e-03 5.00000000e-03        A_4Pi 2  0.5 -  0   69.5    X_4Sigma- 2  0.5 +  0   69.5     82ChTaMe.0290
 9346.99400000 5.00000000e-03 5.00000000e-03        A_4Pi 2  0.5 +  0   70.5    X_4Sigma- 2  0.5 -  0   70.5     82ChTaMe.0291
 9342.80800000 5.00000000e-03 5.00000000e-03        A_4Pi 2  0.5 -  0   71.5    X_4Sigma- 2  0.5 +  0   71.5     82ChTaMe.0292
 9338.56300000 5.00000000e-03 5.00000000e-03        A_4Pi 2  0.5 +  0   72.5    X_4Sigma- 2  0.5 -  0   72.5     82ChTaMe.0293
 9334.24800000 5.00000000e-03 5.00000000e-03        A_4Pi 2  0.5 -  0   73.5    X_4Sigma- 2  0.5 +  0   73.5     82ChTaMe.0294
 9329.87900000 5.00000000e-03 5.00000000e-03        A_4Pi 2  0.5 +  0   74.5    X_4Sigma- 2  0.5 -  0   74.5     82ChTaMe.0295
 9325.45400000 5.00000000e-03 5.00000000e-03        A_4Pi 2  0.5 -  0   75.5    X_4Sigma- 2  0.5 +  0   75.5     82ChTaMe.0296
 9320.96300000 5.00000000e-03 5.00000000e-03        A_4Pi 2  0.5 +  0   76.5    X_4Sigma- 2  0.5 -  0   76.5     82ChTaMe.0297
 9316.41000000 5.00000000e-03 5.00000000e-03        A_4Pi 2  0.5 -  0   77.5    X_4Sigma- 2  0.5 +  0   77.5     82ChTaMe.0298
 9311.79300000 5.00000000e-03 5.00000000e-03        A_4Pi 2  0.5 +  0   78.5    X_4Sigma- 2  0.5 -  0   78.5     82ChTaMe.0299
 9493.02300000 5.00000000e-03 5.00000000e-03        A_4Pi 2  0.5 +  0   25.5    X_4Sigma- 2  0.5 -  0   24.5     82ChTaMe.0300
 9492.82900000 5.00000000e-03 5.00000000e-03        A_4Pi 2  0.5 -  0   26.5    X_4Sigma- 2  0.5 +  0   25.5     82ChTaMe.0301
 9492.61600000 5.00000000e-03 5.56540000e-02        A_4Pi 2  0.5 +  0   27.5    X_4Sigma- 2  0.5 -  0   26.5     82ChTaMe.0302
 9492.25300000 5.00000000e-03 2.42836784e-02        A_4Pi 2  0.5 -  0   28.5    X_4Sigma- 2  0.5 +  0   27.5     82ChTaMe.0303
 9491.86800000 1.00000000e-02 1.00000000e-02        A_4Pi 2  0.5 +  0   29.5    X_4Sigma- 2  0.5 -  0   28.5     82ChTaMe.0304
 9491.42400000 5.00000000e-03 5.00000000e-03        A_4Pi 2  0.5 -  0   30.5    X_4Sigma- 2  0.5 +  0   29.5     82ChTaMe.0305
 9490.92000000 1.00000000e-02 1.00000000e-02        A_4Pi 2  0.5 +  0   31.5    X_4Sigma- 2  0.5 -  0   30.5     82ChTaMe.0306
 9490.33400000 1.00000000e-02 2.07835937e-02        A_4Pi 2  0.5 -  0   32.5    X_4Sigma- 2  0.5 +  0   31.5     82ChTaMe.0307
 9489.69300000 5.00000000e-03 5.00000000e-03        A_4Pi 2  0.5 +  0   33.5    X_4Sigma- 2  0.5 -  0   32.5     82ChTaMe.0308
 9488.95000000 1.00000000e-02 2.98353386e-02        A_4Pi 2  0.5 -  0   34.5    X_4Sigma- 2  0.5 +  0   33.5     82ChTaMe.0309
 9488.22000000 5.00000000e-03 1.14100000e-02        A_4Pi 2  0.5 +  0   35.5    X_4Sigma- 2  0.5 -  0   34.5     82ChTaMe.0310
 9487.38000000 1.00000000e-02 2.37900000e-02        A_4Pi 2  0.5 -  0   36.5    X_4Sigma- 2  0.5 +  0   35.5     82ChTaMe.0311
 9486.47200000 1.00000000e-02 1.00000000e-02        A_4Pi 2  0.5 +  0   37.5    X_4Sigma- 2  0.5 -  0   36.5     82ChTaMe.0312
 9485.57800000 5.00000000e-03 5.00000000e-03        A_4Pi 2  0.5 -  0   38.5    X_4Sigma- 2  0.5 +  0   37.5     82ChTaMe.0313
 9484.48300000 1.00000000e-02 1.00000000e-02        A_4Pi 2  0.5 +  0   39.5    X_4Sigma- 2  0.5 -  0   38.5     82ChTaMe.0314
 9483.41500000 1.00000000e-02 5.49610000e-02        A_4Pi 2  0.5 -  0   40.5    X_4Sigma- 2  0.5 +  0   39.5     82ChTaMe.0315
 9482.23200000 5.00000000e-03 5.00000000e-03        A_4Pi 2  0.5 +  0   41.5    X_4Sigma- 2  0.5 -  0   40.5     82ChTaMe.0316
 9481.00600000 5.00000000e-03 5.00000000e-03        A_4Pi 2  0.5 -  0   42.5    X_4Sigma- 2  0.5 +  0   41.5     82ChTaMe.0317
 9479.72300000 5.00000000e-03 5.00000000e-03        A_4Pi 2  0.5 +  0   43.5    X_4Sigma- 2  0.5 -  0   42.5     82ChTaMe.0318
 9478.35800000 5.00000000e-03 5.00000000e-03        A_4Pi 2  0.5 -  0   44.5    X_4Sigma- 2  0.5 +  0   43.5     82ChTaMe.0319
 9476.93200000 1.00000000e-02 1.00000000e-02        A_4Pi 2  0.5 +  0   45.5    X_4Sigma- 2  0.5 -  0   44.5     82ChTaMe.0320
 9475.50300000 5.00000000e-03 5.00000000e-03        A_4Pi 2  0.5 -  0   46.5    X_4Sigma- 2  0.5 +  0   45.5     82ChTaMe.0321
 9473.89800000 1.00000000e-02 1.00000000e-02        A_4Pi 2  0.5 +  0   47.5    X_4Sigma- 2  0.5 -  0   46.5     82ChTaMe.0322
 9472.29200000 1.00000000e-02 1.00000000e-02        A_4Pi 2  0.5 -  0   48.5    X_4Sigma- 2  0.5 +  0   47.5     82ChTaMe.0323
 9470.59000000 1.00000000e-02 1.00000000e-02        A_4Pi 2  0.5 +  0   49.5    X_4Sigma- 2  0.5 -  0   48.5     82ChTaMe.0324
 9468.87000000 1.00000000e-02 1.00000000e-02        A_4Pi 2  0.5 -  0   50.5    X_4Sigma- 2  0.5 +  0   49.5     82ChTaMe.0325
 9467.04600000 5.00000000e-03 5.00000000e-03        A_4Pi 2  0.5 +  0   51.5    X_4Sigma- 2  0.5 -  0   50.5     82ChTaMe.0326
 9465.17500000 5.00000000e-03 5.00000000e-03        A_4Pi 2  0.5 -  0   52.5    X_4Sigma- 2  0.5 +  0   51.5     82ChTaMe.0327
 9463.23800000 1.00000000e-02 1.00000000e-02        A_4Pi 2  0.5 +  0   53.5    X_4Sigma- 2  0.5 -  0   52.5     82ChTaMe.0328
 9461.24000000 5.00000000e-03 5.00000000e-03        A_4Pi 2  0.5 -  0   54.5    X_4Sigma- 2  0.5 +  0   53.5     82ChTaMe.0329
 9459.18000000 5.00000000e-03 5.00000000e-03        A_4Pi 2  0.5 +  0   55.5    X_4Sigma- 2  0.5 -  0   54.5     82ChTaMe.0330
 9457.04700000 5.00000000e-03 5.00000000e-03        A_4Pi 2  0.5 -  0   56.5    X_4Sigma- 2  0.5 +  0   55.5     82ChTaMe.0331
 9454.85600000 5.00000000e-03 5.00000000e-03        A_4Pi 2  0.5 +  0   57.5    X_4Sigma- 2  0.5 -  0   56.5     82ChTaMe.0332
 9452.58800000 1.00000000e-02 1.00000000e-02        A_4Pi 2  0.5 -  0   58.5    X_4Sigma- 2  0.5 +  0   57.5     82ChTaMe.0333
 9450.27300000 1.00000000e-02 1.00000000e-02        A_4Pi 2  0.5 +  0   59.5    X_4Sigma- 2  0.5 -  0   58.5     82ChTaMe.0334
 9447.86300000 1.00000000e-02 1.00000000e-02        A_4Pi 2  0.5 -  0   60.5    X_4Sigma- 2  0.5 +  0   59.5     82ChTaMe.0335
 9445.43700000 5.00000000e-03 5.00000000e-03        A_4Pi 2  0.5 +  0   61.5    X_4Sigma- 2  0.5 -  0   60.5     82ChTaMe.0336
 9442.94000000 1.00000000e-02 1.00000000e-02        A_4Pi 2  0.5 -  0   62.5    X_4Sigma- 2  0.5 +  0   61.5     82ChTaMe.0337
 9440.36100000 1.00000000e-02 1.00000000e-02        A_4Pi 2  0.5 +  0   63.5    X_4Sigma- 2  0.5 -  0   62.5     82ChTaMe.0338
 9437.71200000 5.00000000e-03 5.00000000e-03        A_4Pi 2  0.5 -  0   64.5    X_4Sigma- 2  0.5 +  0   63.5     82ChTaMe.0339
 9434.99700000 1.00000000e-02 1.00000000e-02        A_4Pi 2  0.5 +  0   65.5    X_4Sigma- 2  0.5 -  0   64.5     82ChTaMe.0340
 9432.23300000 1.00000000e-02 1.00000000e-02        A_4Pi 2  0.5 -  0   66.5    X_4Sigma- 2  0.5 +  0   65.5     82ChTaMe.0341
 9429.38600000 5.00000000e-03 5.00000000e-03        A_4Pi 2  0.5 +  0   67.5    X_4Sigma- 2  0.5 -  0   66.5     82ChTaMe.0342
 9426.45400000 1.00000000e-02 1.00000000e-02        A_4Pi 2  0.5 -  0   68.5    X_4Sigma- 2  0.5 +  0   67.5     82ChTaMe.0343
 9423.49000000 1.00000000e-02 1.00000000e-02        A_4Pi 2  0.5 +  0   69.5    X_4Sigma- 2  0.5 -  0   68.5     82ChTaMe.0344
 9462.44000000 5.00000000e-03 1.66000000e-02        A_4Pi 3  1.5 +  0   22.5    X_4Sigma- 3  1.5 -  0   23.5     82ChTaMe.0345
 9459.84100000 5.00000000e-03 5.28350000e-02        A_4Pi 3  1.5 -  0   23.5    X_4Sigma- 3  1.5 +  0   24.5     82ChTaMe.0346
 9457.20800000 5.00000000e-03 5.00000000e-03        A_4Pi 3  1.5 +  0   24.5    X_4Sigma- 3  1.5 -  0   25.5     82ChTaMe.0347
 9454.51300000 5.00000000e-03 5.00000000e-03        A_4Pi 3  1.5 -  0   25.5    X_4Sigma- 3  1.5 +  0   26.5     82ChTaMe.0348
 9451.76500000 5.00000000e-03 5.00000000e-03        A_4Pi 3  1.5 +  0   26.5    X_4Sigma- 3  1.5 -  0   27.5     82ChTaMe.0349
 9448.97800000 1.00000000e-02 1.00000000e-02        A_4Pi 3  1.5 -  0   27.5    X_4Sigma- 3  1.5 +  0   28.5     82ChTaMe.0350
 9446.05200000 1.00000000e-02 8.34800000e-02        A_4Pi 3  1.5 +  0   28.5    X_4Sigma- 3  1.5 -  0   29.5     82ChTaMe.0351
 9443.21300000 5.00000000e-03 5.00000000e-03        A_4Pi 3  1.5 -  0   29.5    X_4Sigma- 3  1.5 +  0   30.5     82ChTaMe.0352
 9440.25100000 5.00000000e-03 1.79891328e-02        A_4Pi 3  1.5 +  0   30.5    X_4Sigma- 3  1.5 -  0   31.5     82ChTaMe.0353
 9437.23500000 5.00000000e-03 5.00000000e-03        A_4Pi 3  1.5 -  0   31.5    X_4Sigma- 3  1.5 +  0   32.5     82ChTaMe.0354
 9434.15700000 5.00000000e-03 1.98640000e-02        A_4Pi 3  1.5 +  0   32.5    X_4Sigma- 3  1.5 -  0   33.5     82ChTaMe.0355
 9431.02300000 5.00000000e-03 5.00000000e-03        A_4Pi 3  1.5 -  0   33.5    X_4Sigma- 3  1.5 +  0   34.5     82ChTaMe.0356
 9427.85100000 5.00000000e-03 5.00000000e-03        A_4Pi 3  1.5 +  0   34.5    X_4Sigma- 3  1.5 -  0   35.5     82ChTaMe.0357
 9424.64400000 1.00000000e-02 2.76300000e-02        A_4Pi 3  1.5 -  0   35.5    X_4Sigma- 3  1.5 +  0   36.5     82ChTaMe.0358
 9421.31100000 5.00000000e-03 5.00000000e-03        A_4Pi 3  1.5 +  0   36.5    X_4Sigma- 3  1.5 -  0   37.5     82ChTaMe.0359
 9417.93200000 5.00000000e-03 1.68410000e-02        A_4Pi 3  1.5 -  0   37.5    X_4Sigma- 3  1.5 +  0   38.5     82ChTaMe.0360
 9414.51600000 1.00000000e-02 2.28300000e-02        A_4Pi 3  1.5 +  0   38.5    X_4Sigma- 3  1.5 -  0   39.5     82ChTaMe.0361
 9411.06700000 1.00000000e-02 1.00000000e-02        A_4Pi 3  1.5 -  0   39.5    X_4Sigma- 3  1.5 +  0   40.5     82ChTaMe.0362
 9407.53800000 5.00000000e-03 5.00000000e-03        A_4Pi 3  1.5 +  0   40.5    X_4Sigma- 3  1.5 -  0   41.5     82ChTaMe.0363
 9403.95100000 1.00000000e-02 3.02200002e-02        A_4Pi 3  1.5 -  0   41.5    X_4Sigma- 3  1.5 +  0   42.5     82ChTaMe.0364
 9400.30100000 5.00000000e-03 5.00000000e-03        A_4Pi 3  1.5 +  0   42.5    X_4Sigma- 3  1.5 -  0   43.5     82ChTaMe.0365
 9396.60000000 5.00000000e-03 5.00000000e-03        A_4Pi 3  1.5 -  0   43.5    X_4Sigma- 3  1.5 +  0   44.5     82ChTaMe.0366
 9392.84400000 5.00000000e-03 5.00000000e-03        A_4Pi 3  1.5 +  0   44.5    X_4Sigma- 3  1.5 -  0   45.5     82ChTaMe.0367
 9389.01800000 5.00000000e-03 5.00000000e-03        A_4Pi 3  1.5 -  0   45.5    X_4Sigma- 3  1.5 +  0   46.5     82ChTaMe.0368
 9385.14300000 5.00000000e-03 5.00000000e-03        A_4Pi 3  1.5 +  0   46.5    X_4Sigma- 3  1.5 -  0   47.5     82ChTaMe.0369
 9381.21300000 5.00000000e-03 5.00000000e-03        A_4Pi 3  1.5 -  0   47.5    X_4Sigma- 3  1.5 +  0   48.5     82ChTaMe.0370
 9377.20300000 5.00000000e-03 5.00000000e-03        A_4Pi 3  1.5 +  0   48.5    X_4Sigma- 3  1.5 -  0   49.5     82ChTaMe.0371
 9373.17200000 5.00000000e-03 5.00000000e-03        A_4Pi 3  1.5 -  0   49.5    X_4Sigma- 3  1.5 +  0   50.5     82ChTaMe.0372
 9369.05900000 5.00000000e-03 5.00000000e-03        A_4Pi 3  1.5 +  0   50.5    X_4Sigma- 3  1.5 -  0   51.5     82ChTaMe.0373
 9364.88900000 5.00000000e-03 5.00000000e-03        A_4Pi 3  1.5 -  0   51.5    X_4Sigma- 3  1.5 +  0   52.5     82ChTaMe.0374
 9360.66500000 5.00000000e-03 5.00000000e-03        A_4Pi 3  1.5 +  0   52.5    X_4Sigma- 3  1.5 -  0   53.5     82ChTaMe.0375
 9356.38500000 5.00000000e-03 5.00000000e-03        A_4Pi 3  1.5 -  0   53.5    X_4Sigma- 3  1.5 +  0   54.5     82ChTaMe.0376
 9352.04300000 5.00000000e-03 5.00000000e-03        A_4Pi 3  1.5 +  0   54.5    X_4Sigma- 3  1.5 -  0   55.5     82ChTaMe.0377
 9347.63700000 5.00000000e-03 5.00000000e-03        A_4Pi 3  1.5 -  0   55.5    X_4Sigma- 3  1.5 +  0   56.5     82ChTaMe.0378
 9343.18000000 5.00000000e-03 5.00000000e-03        A_4Pi 3  1.5 +  0   56.5    X_4Sigma- 3  1.5 -  0   57.5     82ChTaMe.0379
 9338.66300000 5.00000000e-03 5.00000000e-03        A_4Pi 3  1.5 -  0   57.5    X_4Sigma- 3  1.5 +  0   58.5     82ChTaMe.0380
 9334.08700000 1.00000000e-02 1.00000000e-02        A_4Pi 3  1.5 +  0   58.5    X_4Sigma- 3  1.5 -  0   59.5     82ChTaMe.0381
 9329.45600000 5.00000000e-03 5.00000000e-03        A_4Pi 3  1.5 -  0   59.5    X_4Sigma- 3  1.5 +  0   60.5     82ChTaMe.0382
 9324.75600000 5.00000000e-03 5.00000000e-03        A_4Pi 3  1.5 +  0   60.5    X_4Sigma- 3  1.5 -  0   61.5     82ChTaMe.0383
 9320.01200000 1.00000000e-02 1.00000000e-02        A_4Pi 3  1.5 -  0   61.5    X_4Sigma- 3  1.5 +  0   62.5     82ChTaMe.0384
 9315.19400000 1.00000000e-02 1.00000000e-02        A_4Pi 3  1.5 +  0   62.5    X_4Sigma- 3  1.5 -  0   63.5     82ChTaMe.0385
 9310.32500000 1.00000000e-02 1.00000000e-02        A_4Pi 3  1.5 -  0   63.5    X_4Sigma- 3  1.5 +  0   64.5     82ChTaMe.0386
 9305.43300000 1.00000000e-02 1.00000000e-02        A_4Pi 3  1.5 +  0   64.5    X_4Sigma- 3  1.5 -  0   65.5     82ChTaMe.0387
 9300.41500000 1.00000000e-02 1.00000000e-02        A_4Pi 3  1.5 -  0   65.5    X_4Sigma- 3  1.5 +  0   66.5     82ChTaMe.0388
 9295.36800000 5.00000000e-03 5.00000000e-03        A_4Pi 3  1.5 +  0   66.5    X_4Sigma- 3  1.5 -  0   67.5     82ChTaMe.0389
 9290.24700000 5.00000000e-03 5.00000000e-03        A_4Pi 3  1.5 -  0   67.5    X_4Sigma- 3  1.5 +  0   68.5     82ChTaMe.0390
 9499.63400000 1.00000000e-02 1.27430000e-01        A_4Pi 3  1.5 +  0   13.5    X_4Sigma- 3  1.5 -  0   13.5     82ChTaMe.0391
-9498.53500000 5.00000000e-03 5.00000000e-03        A_4Pi 3  1.5 -  0   14.5    X_4Sigma- 3  1.5 +  0   14.5     82ChTaMe.0392
 9498.34800000 5.00000000e-03 5.00000000e-03     A_4Pi_PH 3  1.5 -  0   14.5    X_4Sigma- 3  1.5 +  0   14.5     82ChTaMe.0393
 9497.34900000 5.00000000e-03 1.52050000e-01        A_4Pi 3  1.5 +  0   15.5    X_4Sigma- 3  1.5 -  0   15.5     82ChTaMe.0394
 9497.14700000 5.00000000e-03 5.00000000e-03     A_4Pi_PH 3  1.5 +  0   15.5    X_4Sigma- 3  1.5 -  0   15.5     82ChTaMe.0395
 9496.12400000 5.00000000e-03 5.00000000e-03        A_4Pi 3  1.5 -  0   16.5    X_4Sigma- 3  1.5 +  0   16.5     82ChTaMe.0396
 9494.84700000 5.00000000e-03 5.29500000e-02        A_4Pi 3  1.5 +  0   17.5    X_4Sigma- 3  1.5 -  0   17.5     82ChTaMe.0397
 9493.54000000 5.00000000e-03 5.00000000e-03        A_4Pi 3  1.5 -  0   18.5    X_4Sigma- 3  1.5 +  0   18.5     82ChTaMe.0398
 9492.16900000 5.00000000e-03 1.94408836e-02        A_4Pi 3  1.5 +  0   19.5    X_4Sigma- 3  1.5 -  0   19.5     82ChTaMe.0399
 9490.75100000 5.00000000e-03 1.79925000e-02        A_4Pi 3  1.5 -  0   20.5    X_4Sigma- 3  1.5 +  0   20.5     82ChTaMe.0400
 9489.27200000 1.00000000e-02 3.02620645e-02        A_4Pi 3  1.5 +  0   21.5    X_4Sigma- 3  1.5 -  0   21.5     82ChTaMe.0401
 9487.78200000 1.00000000e-02 3.01610000e-02        A_4Pi 3  1.5 -  0   22.5    X_4Sigma- 3  1.5 +  0   22.5     82ChTaMe.0402
 9486.19500000 1.00000000e-02 1.77600000e-02        A_4Pi 3  1.5 +  0   23.5    X_4Sigma- 3  1.5 -  0   23.5     82ChTaMe.0403
 9484.58100000 5.00000000e-03 5.00000000e-03        A_4Pi 3  1.5 -  0   24.5    X_4Sigma- 3  1.5 +  0   24.5     82ChTaMe.0404
 9482.91500000 5.00000000e-03 5.00000000e-03        A_4Pi 3  1.5 +  0   25.5    X_4Sigma- 3  1.5 -  0   25.5     82ChTaMe.0405
 9481.18000000 5.00000000e-03 5.00000000e-03        A_4Pi 3  1.5 -  0   26.5    X_4Sigma- 3  1.5 +  0   26.5     82ChTaMe.0406
 9479.41100000 5.00000000e-03 2.07540000e-02        A_4Pi 3  1.5 +  0   27.5    X_4Sigma- 3  1.5 -  0   27.5     82ChTaMe.0407
 9477.57300000 5.00000000e-03 5.00000000e-03        A_4Pi 3  1.5 -  0   28.5    X_4Sigma- 3  1.5 +  0   28.5     82ChTaMe.0408
 9475.67600000 5.00000000e-03 5.00000000e-03        A_4Pi 3  1.5 +  0   29.5    X_4Sigma- 3  1.5 -  0   29.5     82ChTaMe.0409
 9473.75000000 5.00000000e-03 5.00000000e-03        A_4Pi 3  1.5 -  0   30.5    X_4Sigma- 3  1.5 +  0   30.5     82ChTaMe.0410
 9471.74800000 1.00000000e-02 1.00000000e-02        A_4Pi 3  1.5 +  0   31.5    X_4Sigma- 3  1.5 -  0   31.5     82ChTaMe.0411
 9469.70700000 5.00000000e-03 5.00000000e-03        A_4Pi 3  1.5 -  0   32.5    X_4Sigma- 3  1.5 +  0   32.5     82ChTaMe.0412
 9467.60600000 5.00000000e-03 5.00000000e-03        A_4Pi 3  1.5 +  0   33.5    X_4Sigma- 3  1.5 -  0   33.5     82ChTaMe.0413
 9465.44800000 1.00000000e-02 1.00000000e-02        A_4Pi 3  1.5 -  0   34.5    X_4Sigma- 3  1.5 +  0   34.5     82ChTaMe.0414
 9463.23800000 1.00000000e-02 1.00000000e-02        A_4Pi 3  1.5 +  0   35.5    X_4Sigma- 3  1.5 -  0   35.5     82ChTaMe.0415
 9460.96800000 1.00000000e-02 1.00000000e-02        A_4Pi 3  1.5 -  0   36.5    X_4Sigma- 3  1.5 +  0   36.5     82ChTaMe.0416
 9458.63400000 5.00000000e-03 5.00000000e-03        A_4Pi 3  1.5 +  0   37.5    X_4Sigma- 3  1.5 -  0   37.5     82ChTaMe.0417
 9456.24700000 5.00000000e-03 5.00000000e-03        A_4Pi 3  1.5 -  0   38.5    X_4Sigma- 3  1.5 +  0   38.5     82ChTaMe.0418
 9453.81200000 5.00000000e-03 5.00000000e-03        A_4Pi 3  1.5 +  0   39.5    X_4Sigma- 3  1.5 -  0   39.5     82ChTaMe.0419
 9451.31700000 1.00000000e-02 1.00000000e-02        A_4Pi 3  1.5 -  0   40.5    X_4Sigma- 3  1.5 +  0   40.5     82ChTaMe.0420
 9448.76400000 5.00000000e-03 5.00000000e-03        A_4Pi 3  1.5 +  0   41.5    X_4Sigma- 3  1.5 -  0   41.5     82ChTaMe.0421
 9446.15000000 1.00000000e-02 1.00000000e-02        A_4Pi 3  1.5 -  0   42.5    X_4Sigma- 3  1.5 +  0   42.5     82ChTaMe.0422
 9443.49200000 5.00000000e-03 5.00000000e-03        A_4Pi 3  1.5 +  0   43.5    X_4Sigma- 3  1.5 -  0   43.5     82ChTaMe.0423
 9440.77300000 5.00000000e-03 5.00000000e-03        A_4Pi 3  1.5 -  0   44.5    X_4Sigma- 3  1.5 +  0   44.5     82ChTaMe.0424
 9437.99200000 5.00000000e-03 5.00000000e-03        A_4Pi 3  1.5 +  0   45.5    X_4Sigma- 3  1.5 -  0   45.5     82ChTaMe.0425
 9435.14500000 5.00000000e-03 5.00000000e-03        A_4Pi 3  1.5 -  0   46.5    X_4Sigma- 3  1.5 +  0   46.5     82ChTaMe.0426
 9432.25500000 5.00000000e-03 5.00000000e-03        A_4Pi 3  1.5 +  0   47.5    X_4Sigma- 3  1.5 -  0   47.5     82ChTaMe.0427
 9429.30300000 5.00000000e-03 5.00000000e-03        A_4Pi 3  1.5 -  0   48.5    X_4Sigma- 3  1.5 +  0   48.5     82ChTaMe.0428
 9426.29500000 5.00000000e-03 5.00000000e-03        A_4Pi 3  1.5 +  0   49.5    X_4Sigma- 3  1.5 -  0   49.5     82ChTaMe.0429
 9423.23600000 5.00000000e-03 5.00000000e-03        A_4Pi 3  1.5 -  0   50.5    X_4Sigma- 3  1.5 +  0   50.5     82ChTaMe.0430
 9420.10600000 5.00000000e-03 5.00000000e-03        A_4Pi 3  1.5 +  0   51.5    X_4Sigma- 3  1.5 -  0   51.5     82ChTaMe.0431
 9416.86900000 1.00000000e-02 1.00000000e-02        A_4Pi 3  1.5 -  0   52.5    X_4Sigma- 3  1.5 +  0   52.5     82ChTaMe.0432
 9413.65900000 5.00000000e-03 5.00000000e-03        A_4Pi 3  1.5 +  0   53.5    X_4Sigma- 3  1.5 -  0   53.5     82ChTaMe.0433
 9410.37900000 5.00000000e-03 5.00000000e-03        A_4Pi 3  1.5 -  0   54.5    X_4Sigma- 3  1.5 +  0   54.5     82ChTaMe.0434
 9407.02400000 5.00000000e-03 5.00000000e-03        A_4Pi 3  1.5 +  0   55.5    X_4Sigma- 3  1.5 -  0   55.5     82ChTaMe.0435
 9403.60400000 5.00000000e-03 5.00000000e-03        A_4Pi 3  1.5 -  0   56.5    X_4Sigma- 3  1.5 +  0   56.5     82ChTaMe.0436
 9400.12600000 5.00000000e-03 5.00000000e-03        A_4Pi 3  1.5 +  0   57.5    X_4Sigma- 3  1.5 -  0   57.5     82ChTaMe.0437
 9396.60000000 1.00000000e-02 1.00000000e-02        A_4Pi 3  1.5 -  0   58.5    X_4Sigma- 3  1.5 +  0   58.5     82ChTaMe.0438
 9393.00100000 5.00000000e-03 5.00000000e-03        A_4Pi 3  1.5 +  0   59.5    X_4Sigma- 3  1.5 -  0   59.5     82ChTaMe.0439
 9389.34800000 5.00000000e-03 5.00000000e-03        A_4Pi 3  1.5 -  0   60.5    X_4Sigma- 3  1.5 +  0   60.5     82ChTaMe.0440
 9385.64300000 5.00000000e-03 5.00000000e-03        A_4Pi 3  1.5 +  0   61.5    X_4Sigma- 3  1.5 -  0   61.5     82ChTaMe.0441
 9381.90100000 1.00000000e-02 1.00000000e-02        A_4Pi 3  1.5 -  0   62.5    X_4Sigma- 3  1.5 +  0   62.5     82ChTaMe.0442
 9378.03500000 5.00000000e-03 5.00000000e-03        A_4Pi 3  1.5 +  0   63.5    X_4Sigma- 3  1.5 -  0   63.5     82ChTaMe.0443
 9374.15800000 5.00000000e-03 5.00000000e-03        A_4Pi 3  1.5 -  0   64.5    X_4Sigma- 3  1.5 +  0   64.5     82ChTaMe.0444
 9370.20900000 5.00000000e-03 5.00000000e-03        A_4Pi 3  1.5 +  0   65.5    X_4Sigma- 3  1.5 -  0   65.5     82ChTaMe.0445
 9366.20100000 5.00000000e-03 5.00000000e-03        A_4Pi 3  1.5 -  0   66.5    X_4Sigma- 3  1.5 +  0   66.5     82ChTaMe.0446
 9362.13900000 5.00000000e-03 5.00000000e-03        A_4Pi 3  1.5 +  0   67.5    X_4Sigma- 3  1.5 -  0   67.5     82ChTaMe.0447
 9358.01300000 5.00000000e-03 5.00000000e-03        A_4Pi 3  1.5 -  0   68.5    X_4Sigma- 3  1.5 +  0   68.5     82ChTaMe.0448
 9353.82700000 5.00000000e-03 5.00000000e-03        A_4Pi 3  1.5 +  0   69.5    X_4Sigma- 3  1.5 -  0   69.5     82ChTaMe.0449
 9349.56500000 5.00000000e-03 5.00000000e-03        A_4Pi 3  1.5 -  0   70.5    X_4Sigma- 3  1.5 +  0   70.5     82ChTaMe.0450
 9345.27700000 5.00000000e-03 5.00000000e-03        A_4Pi 3  1.5 +  0   71.5    X_4Sigma- 3  1.5 -  0   71.5     82ChTaMe.0451
 9340.92200000 5.00000000e-03 5.00000000e-03        A_4Pi 3  1.5 -  0   72.5    X_4Sigma- 3  1.5 +  0   72.5     82ChTaMe.0452
 9336.50000000 5.00000000e-03 5.00000000e-03        A_4Pi 3  1.5 +  0   73.5    X_4Sigma- 3  1.5 -  0   73.5     82ChTaMe.0453
 9332.01700000 5.00000000e-03 5.00000000e-03        A_4Pi 3  1.5 -  0   74.5    X_4Sigma- 3  1.5 +  0   74.5     82ChTaMe.0454
 9515.09700000 5.00000000e-03 1.49520000e-01        A_4Pi 3  1.5 +  0   16.5    X_4Sigma- 3  1.5 -  0   15.5     82ChTaMe.0455
 9514.93400000 5.00000000e-03 5.00000000e-03        A_4Pi 3  1.5 -  0   17.5    X_4Sigma- 3  1.5 +  0   16.5     82ChTaMe.0456
 9514.84200000 5.00000000e-03 5.00000000e-03        A_4Pi 3  1.5 +  0   18.5    X_4Sigma- 3  1.5 -  0   17.5     82ChTaMe.0457
 9514.59600000 5.00000000e-03 5.00000000e-03        A_4Pi 3  1.5 -  0   19.5    X_4Sigma- 3  1.5 +  0   18.5     82ChTaMe.0458
 9514.36500000 5.00000000e-03 5.00000000e-03        A_4Pi 3  1.5 +  0   20.5    X_4Sigma- 3  1.5 -  0   19.5     82ChTaMe.0459
 9514.06700000 5.00000000e-03 1.75412284e-02        A_4Pi 3  1.5 -  0   21.5    X_4Sigma- 3  1.5 +  0   20.5     82ChTaMe.0460
 9513.71600000 5.00000000e-03 5.00000000e-03        A_4Pi 3  1.5 +  0   22.5    X_4Sigma- 3  1.5 -  0   21.5     82ChTaMe.0461
 9513.33500000 5.00000000e-03 5.00000000e-03        A_4Pi 3  1.5 -  0   23.5    X_4Sigma- 3  1.5 +  0   22.5     82ChTaMe.0462
 9512.83000000 5.00000000e-03 5.00000000e-03        A_4Pi 3  1.5 +  0   24.5    X_4Sigma- 3  1.5 -  0   23.5     82ChTaMe.0463
 9512.31300000 5.00000000e-03 5.00000000e-03        A_4Pi 3  1.5 -  0   25.5    X_4Sigma- 3  1.5 +  0   24.5     82ChTaMe.0464
 9511.73800000 5.00000000e-03 5.00000000e-03        A_4Pi 3  1.5 +  0   26.5    X_4Sigma- 3  1.5 -  0   25.5     82ChTaMe.0465
 9511.14800000 1.00000000e-02 3.70360547e-02        A_4Pi 3  1.5 -  0   27.5    X_4Sigma- 3  1.5 +  0   26.5     82ChTaMe.0466
 9510.44600000 5.00000000e-03 5.00000000e-03        A_4Pi 3  1.5 +  0   28.5    X_4Sigma- 3  1.5 -  0   27.5     82ChTaMe.0467
 9509.70300000 5.00000000e-03 5.00000000e-03        A_4Pi 3  1.5 -  0   29.5    X_4Sigma- 3  1.5 +  0   28.5     82ChTaMe.0468
 9508.91100000 5.00000000e-03 5.00000000e-03        A_4Pi 3  1.5 +  0   30.5    X_4Sigma- 3  1.5 -  0   29.5     82ChTaMe.0469
 9508.06200000 5.00000000e-03 5.00000000e-03        A_4Pi 3  1.5 -  0   31.5    X_4Sigma- 3  1.5 +  0   30.5     82ChTaMe.0470
 9507.15900000 5.00000000e-03 5.00000000e-03        A_4Pi 3  1.5 +  0   32.5    X_4Sigma- 3  1.5 -  0   31.5     82ChTaMe.0471
 9506.19900000 5.00000000e-03 5.00000000e-03        A_4Pi 3  1.5 -  0   33.5    X_4Sigma- 3  1.5 +  0   32.5     82ChTaMe.0472
 9505.17800000 5.00000000e-03 5.00000000e-03        A_4Pi 3  1.5 +  0   34.5    X_4Sigma- 3  1.5 -  0   33.5     82ChTaMe.0473
 9504.10000000 5.00000000e-03 5.00000000e-03        A_4Pi 3  1.5 -  0   35.5    X_4Sigma- 3  1.5 +  0   34.5     82ChTaMe.0474
 9502.96400000 5.00000000e-03 5.00000000e-03        A_4Pi 3  1.5 +  0   36.5    X_4Sigma- 3  1.5 -  0   35.5     82ChTaMe.0475
 9501.77200000 5.00000000e-03 5.00000000e-03        A_4Pi 3  1.5 -  0   37.5    X_4Sigma- 3  1.5 +  0   36.5     82ChTaMe.0476
 9500.52100000 5.00000000e-03 5.00000000e-03        A_4Pi 3  1.5 +  0   38.5    X_4Sigma- 3  1.5 -  0   37.5     82ChTaMe.0477
 9499.20500000 5.00000000e-03 5.00000000e-03        A_4Pi 3  1.5 -  0   39.5    X_4Sigma- 3  1.5 +  0   38.5     82ChTaMe.0478
 9497.83500000 5.00000000e-03 5.00000000e-03        A_4Pi 3  1.5 +  0   40.5    X_4Sigma- 3  1.5 -  0   39.5     82ChTaMe.0479
 9496.40800000 5.00000000e-03 5.00000000e-03        A_4Pi 3  1.5 -  0   41.5    X_4Sigma- 3  1.5 +  0   40.5     82ChTaMe.0480
 9494.91800000 5.00000000e-03 5.00000000e-03        A_4Pi 3  1.5 +  0   42.5    X_4Sigma- 3  1.5 -  0   41.5     82ChTaMe.0481
 9493.37600000 5.00000000e-03 5.00000000e-03        A_4Pi 3  1.5 -  0   43.5    X_4Sigma- 3  1.5 +  0   42.5     82ChTaMe.0482
 9491.77700000 5.00000000e-03 5.00000000e-03        A_4Pi 3  1.5 +  0   44.5    X_4Sigma- 3  1.5 -  0   43.5     82ChTaMe.0483
 9490.10300000 5.00000000e-03 1.87632913e-02        A_4Pi 3  1.5 -  0   45.5    X_4Sigma- 3  1.5 +  0   44.5     82ChTaMe.0484
 9488.37800000 5.00000000e-03 5.00000000e-03        A_4Pi 3  1.5 +  0   46.5    X_4Sigma- 3  1.5 -  0   45.5     82ChTaMe.0485
 9486.59100000 5.00000000e-03 5.00000000e-03        A_4Pi 3  1.5 -  0   47.5    X_4Sigma- 3  1.5 +  0   46.5     82ChTaMe.0486
 9484.75200000 5.00000000e-03 5.00000000e-03        A_4Pi 3  1.5 +  0   48.5    X_4Sigma- 3  1.5 -  0   47.5     82ChTaMe.0487
 9482.83800000 5.00000000e-03 5.00000000e-03        A_4Pi 3  1.5 -  0   49.5    X_4Sigma- 3  1.5 +  0   48.5     82ChTaMe.0488
 9480.87700000 5.00000000e-03 5.00000000e-03        A_4Pi 3  1.5 +  0   50.5    X_4Sigma- 3  1.5 -  0   49.5     82ChTaMe.0489
 9478.85900000 5.00000000e-03 5.00000000e-03        A_4Pi 3  1.5 -  0   51.5    X_4Sigma- 3  1.5 +  0   50.5     82ChTaMe.0490
 9476.77900000 5.00000000e-03 5.00000000e-03        A_4Pi 3  1.5 +  0   52.5    X_4Sigma- 3  1.5 -  0   51.5     82ChTaMe.0491
 9474.64200000 5.00000000e-03 5.00000000e-03        A_4Pi 3  1.5 -  0   53.5    X_4Sigma- 3  1.5 +  0   52.5     82ChTaMe.0492
 9472.42200000 5.00000000e-03 5.00000000e-03        A_4Pi 3  1.5 +  0   54.5    X_4Sigma- 3  1.5 -  0   53.5     82ChTaMe.0493
 9470.16700000 5.00000000e-03 5.00000000e-03        A_4Pi 3  1.5 -  0   55.5    X_4Sigma- 3  1.5 +  0   54.5     82ChTaMe.0494
 9467.83600000 5.00000000e-03 5.00000000e-03        A_4Pi 3  1.5 +  0   56.5    X_4Sigma- 3  1.5 -  0   55.5     82ChTaMe.0495
 9465.44800000 1.00000000e-02 1.00000000e-02        A_4Pi 3  1.5 -  0   57.5    X_4Sigma- 3  1.5 +  0   56.5     82ChTaMe.0496
 9463.00600000 5.00000000e-03 5.00000000e-03        A_4Pi 3  1.5 +  0   58.5    X_4Sigma- 3  1.5 -  0   57.5     82ChTaMe.0497
 9460.51100000 5.00000000e-03 5.00000000e-03        A_4Pi 3  1.5 -  0   59.5    X_4Sigma- 3  1.5 +  0   58.5     82ChTaMe.0498
 9457.86000000 1.00000000e-02 1.00000000e-02        A_4Pi 3  1.5 +  0   60.5    X_4Sigma- 3  1.5 -  0   59.5     82ChTaMe.0499
 9455.31300000 1.00000000e-02 1.00000000e-02        A_4Pi 3  1.5 -  0   61.5    X_4Sigma- 3  1.5 +  0   60.5     82ChTaMe.0500
 9452.58800000 1.00000000e-02 1.00000000e-02        A_4Pi 3  1.5 +  0   62.5    X_4Sigma- 3  1.5 -  0   61.5     82ChTaMe.0501
 9449.85700000 5.00000000e-03 5.00000000e-03        A_4Pi 3  1.5 -  0   63.5    X_4Sigma- 3  1.5 +  0   62.5     82ChTaMe.0502
 9447.07100000 1.00000000e-02 1.00000000e-02        A_4Pi 3  1.5 +  0   64.5    X_4Sigma- 3  1.5 -  0   63.5     82ChTaMe.0503
 9444.21400000 1.00000000e-02 1.00000000e-02        A_4Pi 3  1.5 -  0   65.5    X_4Sigma- 3  1.5 +  0   64.5     82ChTaMe.0504
 9441.31100000 1.00000000e-02 1.00000000e-02        A_4Pi 3  1.5 +  0   66.5    X_4Sigma- 3  1.5 -  0   65.5     82ChTaMe.0505
 9467.21700000 1.00000000e-02 5.23050000e-02        A_4Pi 4  2.5 +  0   27.5    X_4Sigma- 4  1.5 -  0   28.5     82ChTaMe.0506
 9463.78100000 1.00000000e-02 5.09822812e-02        A_4Pi 4  2.5 -  0   28.5    X_4Sigma- 4  1.5 +  0   29.5     82ChTaMe.0507
 9460.34800000 1.00000000e-02 1.00000000e-02        A_4Pi 4  2.5 +  0   29.5    X_4Sigma- 4  1.5 -  0   30.5     82ChTaMe.0508
 9456.80900000 1.00000000e-02 4.18231406e-02        A_4Pi 4  2.5 -  0   30.5    X_4Sigma- 4  1.5 +  0   31.5     82ChTaMe.0509
 9453.28200000 1.00000000e-02 1.00000000e-02        A_4Pi 4  2.5 +  0   31.5    X_4Sigma- 4  1.5 -  0   32.5     82ChTaMe.0510
 9449.68500000 5.00000000e-03 4.82206250e-02        A_4Pi 4  2.5 -  0   32.5    X_4Sigma- 4  1.5 +  0   33.5     82ChTaMe.0511
 9446.05200000 5.00000000e-03 5.00000000e-03        A_4Pi 4  2.5 +  0   33.5    X_4Sigma- 4  1.5 -  0   34.5     82ChTaMe.0512
 9442.43600000 1.00000000e-02 1.44812500e-02        A_4Pi 4  2.5 -  0   34.5    X_4Sigma- 4  1.5 +  0   35.5     82ChTaMe.0513
 9438.69100000 5.00000000e-03 5.00000000e-03        A_4Pi 4  2.5 +  0   35.5    X_4Sigma- 4  1.5 -  0   36.5     82ChTaMe.0514
 9434.92800000 1.00000000e-02 1.00000000e-02        A_4Pi 4  2.5 -  0   36.5    X_4Sigma- 4  1.5 +  0   37.5     82ChTaMe.0515
 9431.14600000 5.00000000e-03 5.00000000e-03        A_4Pi 4  2.5 +  0   37.5    X_4Sigma- 4  1.5 -  0   38.5     82ChTaMe.0516
 9427.34900000 5.00000000e-03 5.00000000e-03        A_4Pi 4  2.5 -  0   38.5    X_4Sigma- 4  1.5 +  0   39.5     82ChTaMe.0517
 9423.49000000 1.00000000e-02 1.00000000e-02        A_4Pi 4  2.5 +  0   39.5    X_4Sigma- 4  1.5 -  0   40.5     82ChTaMe.0518
 9419.53500000 1.00000000e-02 1.00000000e-02        A_4Pi 4  2.5 -  0   40.5    X_4Sigma- 4  1.5 +  0   41.5     82ChTaMe.0519
 9415.53600000 5.00000000e-03 5.00000000e-03        A_4Pi 4  2.5 +  0   41.5    X_4Sigma- 4  1.5 -  0   42.5     82ChTaMe.0520
 9411.49900000 5.00000000e-03 5.00000000e-03        A_4Pi 4  2.5 -  0   42.5    X_4Sigma- 4  1.5 +  0   43.5     82ChTaMe.0521
 9407.44600000 5.00000000e-03 5.00000000e-03        A_4Pi 4  2.5 +  0   43.5    X_4Sigma- 4  1.5 -  0   44.5     82ChTaMe.0522
 9403.33000000 5.00000000e-03 5.00000000e-03        A_4Pi 4  2.5 -  0   44.5    X_4Sigma- 4  1.5 +  0   45.5     82ChTaMe.0523
 9399.19900000 5.00000000e-03 5.00000000e-03        A_4Pi 4  2.5 +  0   45.5    X_4Sigma- 4  1.5 -  0   46.5     82ChTaMe.0524
 9395.00700000 5.00000000e-03 5.00000000e-03        A_4Pi 4  2.5 -  0   46.5    X_4Sigma- 4  1.5 +  0   47.5     82ChTaMe.0525
 9390.72800000 5.00000000e-03 5.00000000e-03        A_4Pi 4  2.5 +  0   47.5    X_4Sigma- 4  1.5 -  0   48.5     82ChTaMe.0526
 9386.39400000 5.00000000e-03 5.00000000e-03        A_4Pi 4  2.5 -  0   48.5    X_4Sigma- 4  1.5 +  0   49.5     82ChTaMe.0527
 9382.03500000 5.00000000e-03 5.00000000e-03        A_4Pi 4  2.5 +  0   49.5    X_4Sigma- 4  1.5 -  0   50.5     82ChTaMe.0528
 9377.66700000 1.00000000e-02 1.00000000e-02        A_4Pi 4  2.5 -  0   50.5    X_4Sigma- 4  1.5 +  0   51.5     82ChTaMe.0529
 9373.17200000 5.00000000e-03 5.00000000e-03        A_4Pi 4  2.5 +  0   51.5    X_4Sigma- 4  1.5 -  0   52.5     82ChTaMe.0530
 9368.69400000 5.00000000e-03 5.00000000e-03        A_4Pi 4  2.5 -  0   52.5    X_4Sigma- 4  1.5 +  0   53.5     82ChTaMe.0531
 9364.11000000 1.00000000e-02 1.00000000e-02        A_4Pi 4  2.5 +  0   53.5    X_4Sigma- 4  1.5 -  0   54.5     82ChTaMe.0532
 9359.53400000 5.00000000e-03 5.00000000e-03        A_4Pi 4  2.5 -  0   54.5    X_4Sigma- 4  1.5 +  0   55.5     82ChTaMe.0533
 9354.88800000 5.00000000e-03 5.00000000e-03        A_4Pi 4  2.5 +  0   55.5    X_4Sigma- 4  1.5 -  0   56.5     82ChTaMe.0534
 9350.18900000 5.00000000e-03 5.00000000e-03        A_4Pi 4  2.5 -  0   56.5    X_4Sigma- 4  1.5 +  0   57.5     82ChTaMe.0535
 9345.36500000 1.00000000e-02 1.00000000e-02        A_4Pi 4  2.5 +  0   57.5    X_4Sigma- 4  1.5 -  0   58.5     82ChTaMe.0536
 9340.67200000 1.00000000e-02 1.00000000e-02        A_4Pi 4  2.5 -  0   58.5    X_4Sigma- 4  1.5 +  0   59.5     82ChTaMe.0537
 9335.75700000 5.00000000e-03 5.00000000e-03        A_4Pi 4  2.5 +  0   59.5    X_4Sigma- 4  1.5 -  0   60.5     82ChTaMe.0538
 9330.82700000 5.00000000e-03 5.00000000e-03        A_4Pi 4  2.5 -  0   60.5    X_4Sigma- 4  1.5 +  0   61.5     82ChTaMe.0539
 9325.81900000 5.00000000e-03 5.00000000e-03        A_4Pi 4  2.5 +  0   61.5    X_4Sigma- 4  1.5 -  0   62.5     82ChTaMe.0540
 9320.82300000 5.00000000e-03 5.00000000e-03        A_4Pi 4  2.5 -  0   62.5    X_4Sigma- 4  1.5 +  0   63.5     82ChTaMe.0541
 9315.76100000 5.00000000e-03 5.00000000e-03        A_4Pi 4  2.5 +  0   63.5    X_4Sigma- 4  1.5 -  0   64.5     82ChTaMe.0542
 9480.11600000 1.00000000e-02 1.00000000e-02        A_4Pi 4  2.5 -  0   35.5    X_4Sigma- 4  1.5 +  0   35.5     82ChTaMe.0543
 9477.40000000 1.00000000e-02 1.00000000e-02        A_4Pi 4  2.5 +  0   36.5    X_4Sigma- 4  1.5 -  0   36.5     82ChTaMe.0544
 9474.64200000 5.00000000e-03 5.00000000e-03        A_4Pi 4  2.5 -  0   37.5    X_4Sigma- 4  1.5 +  0   37.5     82ChTaMe.0545
 9471.92200000 5.00000000e-03 5.00000000e-03        A_4Pi 4  2.5 +  0   38.5    X_4Sigma- 4  1.5 -  0   38.5     82ChTaMe.0546
 9469.11200000 5.00000000e-03 5.00000000e-03        A_4Pi 4  2.5 -  0   39.5    X_4Sigma- 4  1.5 +  0   39.5     82ChTaMe.0547
 9466.30600000 5.00000000e-03 5.00000000e-03        A_4Pi 4  2.5 +  0   40.5    X_4Sigma- 4  1.5 -  0   40.5     82ChTaMe.0548
 9463.38300000 1.00000000e-02 1.00000000e-02        A_4Pi 4  2.5 -  0   41.5    X_4Sigma- 4  1.5 +  0   41.5     82ChTaMe.0549
 9460.44500000 1.00000000e-02 1.00000000e-02        A_4Pi 4  2.5 +  0   42.5    X_4Sigma- 4  1.5 -  0   42.5     82ChTaMe.0550
 9457.46400000 1.00000000e-02 1.00000000e-02        A_4Pi 4  2.5 -  0   43.5    X_4Sigma- 4  1.5 +  0   43.5     82ChTaMe.0551
 9454.42600000 1.00000000e-02 1.00000000e-02        A_4Pi 4  2.5 +  0   44.5    X_4Sigma- 4  1.5 -  0   44.5     82ChTaMe.0552
 9451.31700000 1.00000000e-02 1.00000000e-02        A_4Pi 4  2.5 -  0   45.5    X_4Sigma- 4  1.5 +  0   45.5     82ChTaMe.0553
 9448.17200000 5.00000000e-03 5.00000000e-03        A_4Pi 4  2.5 +  0   46.5    X_4Sigma- 4  1.5 -  0   46.5     82ChTaMe.0554
 9444.98500000 5.00000000e-03 5.00000000e-03        A_4Pi 4  2.5 -  0   47.5    X_4Sigma- 4  1.5 +  0   47.5     82ChTaMe.0555
 9441.74600000 5.00000000e-03 5.00000000e-03        A_4Pi 4  2.5 +  0   48.5    X_4Sigma- 4  1.5 -  0   48.5     82ChTaMe.0556
 9438.42500000 5.00000000e-03 5.00000000e-03        A_4Pi 4  2.5 -  0   49.5    X_4Sigma- 4  1.5 +  0   49.5     82ChTaMe.0557
 9435.10400000 5.00000000e-03 5.00000000e-03        A_4Pi 4  2.5 +  0   50.5    X_4Sigma- 4  1.5 -  0   50.5     82ChTaMe.0558
 9431.70500000 5.00000000e-03 5.00000000e-03        A_4Pi 4  2.5 -  0   51.5    X_4Sigma- 4  1.5 +  0   51.5     82ChTaMe.0559
 9428.26000000 5.00000000e-03 5.00000000e-03        A_4Pi 4  2.5 +  0   52.5    X_4Sigma- 4  1.5 -  0   52.5     82ChTaMe.0560
 9424.77000000 5.00000000e-03 5.00000000e-03        A_4Pi 4  2.5 -  0   53.5    X_4Sigma- 4  1.5 +  0   53.5     82ChTaMe.0561
 9421.21300000 5.00000000e-03 5.00000000e-03        A_4Pi 4  2.5 +  0   54.5    X_4Sigma- 4  1.5 -  0   54.5     82ChTaMe.0562
 9417.62000000 5.00000000e-03 5.00000000e-03        A_4Pi 4  2.5 -  0   55.5    X_4Sigma- 4  1.5 +  0   55.5     82ChTaMe.0563
 9413.96200000 5.00000000e-03 5.00000000e-03        A_4Pi 4  2.5 +  0   56.5    X_4Sigma- 4  1.5 -  0   56.5     82ChTaMe.0564
 9410.25400000 5.00000000e-03 5.00000000e-03        A_4Pi 4  2.5 -  0   57.5    X_4Sigma- 4  1.5 +  0   57.5     82ChTaMe.0565
 9406.48600000 5.00000000e-03 5.00000000e-03        A_4Pi 4  2.5 +  0   58.5    X_4Sigma- 4  1.5 -  0   58.5     82ChTaMe.0566
 9402.66400000 5.00000000e-03 5.00000000e-03        A_4Pi 4  2.5 -  0   59.5    X_4Sigma- 4  1.5 +  0   59.5     82ChTaMe.0567
 9398.79100000 5.00000000e-03 5.00000000e-03        A_4Pi 4  2.5 +  0   60.5    X_4Sigma- 4  1.5 -  0   60.5     82ChTaMe.0568
 9394.86900000 5.00000000e-03 5.00000000e-03        A_4Pi 4  2.5 -  0   61.5    X_4Sigma- 4  1.5 +  0   61.5     82ChTaMe.0569
 9390.87900000 1.00000000e-02 1.00000000e-02        A_4Pi 4  2.5 +  0   62.5    X_4Sigma- 4  1.5 -  0   62.5     82ChTaMe.0570
 9386.84400000 5.00000000e-03 5.00000000e-03        A_4Pi 4  2.5 -  0   63.5    X_4Sigma- 4  1.5 +  0   63.5     82ChTaMe.0571
 9382.76200000 5.00000000e-03 5.00000000e-03        A_4Pi 4  2.5 +  0   64.5    X_4Sigma- 4  1.5 -  0   64.5     82ChTaMe.0572
 9378.60900000 5.00000000e-03 5.00000000e-03        A_4Pi 4  2.5 -  0   65.5    X_4Sigma- 4  1.5 +  0   65.5     82ChTaMe.0573
 9374.40700000 5.00000000e-03 5.00000000e-03        A_4Pi 4  2.5 +  0   66.5    X_4Sigma- 4  1.5 -  0   66.5     82ChTaMe.0574
 9370.14300000 5.00000000e-03 5.00000000e-03        A_4Pi 4  2.5 -  0   67.5    X_4Sigma- 4  1.5 +  0   67.5     82ChTaMe.0575
 9365.82800000 5.00000000e-03 5.00000000e-03        A_4Pi 4  2.5 +  0   68.5    X_4Sigma- 4  1.5 -  0   68.5     82ChTaMe.0576
 9361.44700000 5.00000000e-03 5.00000000e-03        A_4Pi 4  2.5 -  0   69.5    X_4Sigma- 4  1.5 +  0   69.5     82ChTaMe.0577
 9357.01200000 5.00000000e-03 5.00000000e-03        A_4Pi 4  2.5 +  0   70.5    X_4Sigma- 4  1.5 -  0   70.5     82ChTaMe.0578
 9352.52700000 5.00000000e-03 5.00000000e-03        A_4Pi 4  2.5 -  0   71.5    X_4Sigma- 4  1.5 +  0   71.5     82ChTaMe.0579
 9347.97700000 5.00000000e-03 5.00000000e-03        A_4Pi 4  2.5 +  0   72.5    X_4Sigma- 4  1.5 -  0   72.5     82ChTaMe.0580
 9343.37900000 5.00000000e-03 5.00000000e-03        A_4Pi 4  2.5 -  0   73.5    X_4Sigma- 4  1.5 +  0   73.5     82ChTaMe.0581
 9338.73300000 1.00000000e-02 1.00000000e-02        A_4Pi 4  2.5 +  0   74.5    X_4Sigma- 4  1.5 -  0   74.5     82ChTaMe.0582
 9334.00000000 5.00000000e-03 5.00000000e-03        A_4Pi 4  2.5 -  0   75.5    X_4Sigma- 4  1.5 +  0   75.5     82ChTaMe.0583
 9329.22800000 1.00000000e-02 1.00000000e-02        A_4Pi 4  2.5 +  0   76.5    X_4Sigma- 4  1.5 -  0   76.5     82ChTaMe.0584
 9324.39300000 5.00000000e-03 5.00000000e-03        A_4Pi 4  2.5 -  0   77.5    X_4Sigma- 4  1.5 +  0   77.5     82ChTaMe.0585
 9319.49400000 5.00000000e-03 5.00000000e-03        A_4Pi 4  2.5 +  0   78.5    X_4Sigma- 4  1.5 -  0   78.5     82ChTaMe.0586
 9314.54200000 5.00000000e-03 5.00000000e-03        A_4Pi 4  2.5 -  0   79.5    X_4Sigma- 4  1.5 +  0   79.5     82ChTaMe.0587
 9309.53000000 5.00000000e-03 5.00000000e-03        A_4Pi 4  2.5 +  0   80.5    X_4Sigma- 4  1.5 -  0   80.5     82ChTaMe.0588
 9304.46100000 5.00000000e-03 5.00000000e-03        A_4Pi 4  2.5 -  0   81.5    X_4Sigma- 4  1.5 +  0   81.5     82ChTaMe.0589
 9299.33600000 5.00000000e-03 5.00000000e-03        A_4Pi 4  2.5 +  0   82.5    X_4Sigma- 4  1.5 -  0   82.5     82ChTaMe.0590
 9294.14300000 5.00000000e-03 5.00000000e-03        A_4Pi 4  2.5 -  0   83.5    X_4Sigma- 4  1.5 +  0   83.5     82ChTaMe.0591
 9288.90100000 5.00000000e-03 5.00000000e-03        A_4Pi 4  2.5 +  0   84.5    X_4Sigma- 4  1.5 -  0   84.5     82ChTaMe.0592
 9283.59700000 5.00000000e-03 5.00000000e-03        A_4Pi 4  2.5 -  0   85.5    X_4Sigma- 4  1.5 +  0   85.5     82ChTaMe.0593
 9278.22400000 5.00000000e-03 5.00000000e-03        A_4Pi 4  2.5 +  0   86.5    X_4Sigma- 4  1.5 -  0   86.5     82ChTaMe.0594
 9272.79700000 5.00000000e-03 5.00000000e-03        A_4Pi 4  2.5 -  0   87.5    X_4Sigma- 4  1.5 +  0   87.5     82ChTaMe.0595
 9267.31200000 5.00000000e-03 5.00000000e-03        A_4Pi 4  2.5 +  0   88.5    X_4Sigma- 4  1.5 -  0   88.5     82ChTaMe.0596
 9261.78600000 5.00000000e-03 5.00000000e-03        A_4Pi 4  2.5 -  0   89.5    X_4Sigma- 4  1.5 +  0   89.5     82ChTaMe.0597
 9521.90100000 1.00000000e-02 1.00000000e-02        A_4Pi 4  2.5 -  0   34.5    X_4Sigma- 4  1.5 +  0   33.5     82ChTaMe.0598
 9520.25000000 1.00000000e-02 4.67237298e-02        A_4Pi 4  2.5 +  0   35.5    X_4Sigma- 4  1.5 -  0   34.5     82ChTaMe.0599
 9518.71800000 1.00000000e-02 1.00000000e-02        A_4Pi 4  2.5 -  0   36.5    X_4Sigma- 4  1.5 +  0   35.5     82ChTaMe.0600
 9517.07300000 1.00000000e-02 1.00000000e-02        A_4Pi 4  2.5 +  0   37.5    X_4Sigma- 4  1.5 -  0   36.5     82ChTaMe.0601
 9515.40600000 1.00000000e-02 3.61310000e-02        A_4Pi 4  2.5 -  0   38.5    X_4Sigma- 4  1.5 +  0   37.5     82ChTaMe.0602
 9513.71600000 1.00000000e-02 1.00000000e-02        A_4Pi 4  2.5 +  0   39.5    X_4Sigma- 4  1.5 -  0   38.5     82ChTaMe.0603
 9511.92300000 1.00000000e-02 1.00000000e-02        A_4Pi 4  2.5 -  0   40.5    X_4Sigma- 4  1.5 +  0   39.5     82ChTaMe.0604
 9510.12600000 1.00000000e-02 1.00000000e-02        A_4Pi 4  2.5 +  0   41.5    X_4Sigma- 4  1.5 -  0   40.5     82ChTaMe.0605
 9508.29300000 1.00000000e-02 1.00000000e-02        A_4Pi 4  2.5 -  0   42.5    X_4Sigma- 4  1.5 +  0   41.5     82ChTaMe.0606
 9506.33100000 5.00000000e-03 5.00000000e-03        A_4Pi 4  2.5 +  0   43.5    X_4Sigma- 4  1.5 -  0   42.5     82ChTaMe.0607
 9504.38700000 1.00000000e-02 1.00000000e-02        A_4Pi 4  2.5 -  0   44.5    X_4Sigma- 4  1.5 +  0   43.5     82ChTaMe.0608
 9502.37500000 1.00000000e-02 1.00000000e-02        A_4Pi 4  2.5 +  0   45.5    X_4Sigma- 4  1.5 -  0   44.5     82ChTaMe.0609
 9500.32300000 5.00000000e-03 5.00000000e-03        A_4Pi 4  2.5 -  0   46.5    X_4Sigma- 4  1.5 +  0   45.5     82ChTaMe.0610
 9498.21300000 5.00000000e-03 5.00000000e-03        A_4Pi 4  2.5 +  0   47.5    X_4Sigma- 4  1.5 -  0   46.5     82ChTaMe.0611
 9496.02800000 1.00000000e-02 1.00000000e-02        A_4Pi 4  2.5 -  0   48.5    X_4Sigma- 4  1.5 +  0   47.5     82ChTaMe.0612
 9493.84400000 1.00000000e-02 1.00000000e-02        A_4Pi 4  2.5 +  0   49.5    X_4Sigma- 4  1.5 -  0   48.5     82ChTaMe.0613
 9491.58400000 5.00000000e-03 5.00000000e-03        A_4Pi 4  2.5 -  0   50.5    X_4Sigma- 4  1.5 +  0   49.5     82ChTaMe.0614
 9489.27200000 1.00000000e-02 1.00000000e-02        A_4Pi 4  2.5 +  0   51.5    X_4Sigma- 4  1.5 -  0   50.5     82ChTaMe.0615
 9486.90800000 5.00000000e-03 5.00000000e-03        A_4Pi 4  2.5 -  0   52.5    X_4Sigma- 4  1.5 +  0   51.5     82ChTaMe.0616
 9484.48300000 1.00000000e-02 1.00000000e-02        A_4Pi 4  2.5 +  0   53.5    X_4Sigma- 4  1.5 -  0   52.5     82ChTaMe.0617
 9482.03100000 5.00000000e-03 5.00000000e-03        A_4Pi 4  2.5 -  0   54.5    X_4Sigma- 4  1.5 +  0   53.5     82ChTaMe.0618
 9479.45300000 1.00000000e-02 1.00000000e-02        A_4Pi 4  2.5 +  0   55.5    X_4Sigma- 4  1.5 -  0   54.5     82ChTaMe.0619
 9476.93200000 1.00000000e-02 1.00000000e-02        A_4Pi 4  2.5 -  0   56.5    X_4Sigma- 4  1.5 +  0   55.5     82ChTaMe.0620
 9474.29500000 1.00000000e-02 1.00000000e-02        A_4Pi 4  2.5 +  0   57.5    X_4Sigma- 4  1.5 -  0   56.5     82ChTaMe.0621
 9471.61900000 5.00000000e-03 5.00000000e-03        A_4Pi 4  2.5 -  0   58.5    X_4Sigma- 4  1.5 +  0   57.5     82ChTaMe.0622
 9468.87000000 1.00000000e-02 1.00000000e-02        A_4Pi 4  2.5 +  0   59.5    X_4Sigma- 4  1.5 -  0   58.5     82ChTaMe.0623
 9466.09000000 5.00000000e-03 5.00000000e-03        A_4Pi 4  2.5 -  0   60.5    X_4Sigma- 4  1.5 +  0   59.5     82ChTaMe.0624
 9463.23800000 1.00000000e-02 1.00000000e-02        A_4Pi 4  2.5 +  0   61.5    X_4Sigma- 4  1.5 -  0   60.5     82ChTaMe.0625
 9460.34500000 1.00000000e-02 1.00000000e-02        A_4Pi 4  2.5 -  0   62.5    X_4Sigma- 4  1.5 +  0   61.5     82ChTaMe.0626
 9457.41700000 1.00000000e-02 1.00000000e-02        A_4Pi 4  2.5 +  0   63.5    X_4Sigma- 4  1.5 -  0   62.5     82ChTaMe.0627
 9454.36100000 1.00000000e-02 1.00000000e-02        A_4Pi 4  2.5 -  0   64.5    X_4Sigma- 4  1.5 +  0   63.5     82ChTaMe.0628
 9451.29100000 1.00000000e-02 1.00000000e-02        A_4Pi 4  2.5 +  0   65.5    X_4Sigma- 4  1.5 -  0   64.5     82ChTaMe.0629
 9448.16400000 1.00000000e-02 1.00000000e-02        A_4Pi 4  2.5 -  0   66.5    X_4Sigma- 4  1.5 +  0   65.5     82ChTaMe.0630
 9444.98000000 1.00000000e-02 1.00000000e-02        A_4Pi 4  2.5 +  0   67.5    X_4Sigma- 4  1.5 -  0   66.5     82ChTaMe.0631
 9441.74000000 1.00000000e-02 1.00000000e-02        A_4Pi 4  2.5 -  0   68.5    X_4Sigma- 4  1.5 +  0   67.5     82ChTaMe.0632
 9435.08800000 1.00000000e-02 1.00000000e-02        A_4Pi 4  2.5 +  0   69.5    X_4Sigma- 4  1.5 -  0   68.5     82ChTaMe.0633
 9431.67600000 1.00000000e-02 1.00000000e-02        A_4Pi 4  2.5 -  0   70.5    X_4Sigma- 4  1.5 +  0   69.5     82ChTaMe.0634
 9428.20700000 1.00000000e-02 1.00000000e-02        A_4Pi 4  2.5 +  0   71.5    X_4Sigma- 4  1.5 -  0   70.5     82ChTaMe.0635
 9421.11700000 1.00000000e-02 1.00000000e-02        A_4Pi 4  2.5 +  0   73.5    X_4Sigma- 4  1.5 -  0   72.5     82ChTaMe.0636
 9417.45200000 5.00000000e-03 5.00000000e-03        A_4Pi 4  2.5 -  0   74.5    X_4Sigma- 4  1.5 +  0   73.5     82ChTaMe.0637
 9413.77300000 1.00000000e-02 1.00000000e-02        A_4Pi 4  2.5 +  0   75.5    X_4Sigma- 4  1.5 -  0   74.5     82ChTaMe.0638
 9406.19000000 5.00000000e-03 5.00000000e-03        A_4Pi 4  2.5 +  0   77.5    X_4Sigma- 4  1.5 -  0   76.5     82ChTaMe.0639
 9402.33700000 1.00000000e-02 1.00000000e-02        A_4Pi 4  2.5 -  0   78.5    X_4Sigma- 4  1.5 +  0   77.5     82ChTaMe.0640
 9398.38000000 5.00000000e-03 5.00000000e-03        A_4Pi 4  2.5 +  0   79.5    X_4Sigma- 4  1.5 -  0   78.5     82ChTaMe.0641
 9394.38200000 5.00000000e-03 5.00000000e-03        A_4Pi 4  2.5 -  0   80.5    X_4Sigma- 4  1.5 +  0   79.5     82ChTaMe.0642
 9390.32700000 5.00000000e-03 5.00000000e-03        A_4Pi 4  2.5 +  0   81.5    X_4Sigma- 4  1.5 -  0   80.5     82ChTaMe.0643
 9386.20200000 5.00000000e-03 5.00000000e-03        A_4Pi 4  2.5 -  0   82.5    X_4Sigma- 4  1.5 +  0   81.5     82ChTaMe.0644
 9382.03500000 1.00000000e-02 1.00000000e-02        A_4Pi 4  2.5 +  0   83.5    X_4Sigma- 4  1.5 -  0   82.5     82ChTaMe.0645
 9377.79400000 5.00000000e-03 5.00000000e-03        A_4Pi 4  2.5 -  0   84.5    X_4Sigma- 4  1.5 +  0   83.5     82ChTaMe.0646
 9532.31500000 5.00000000e-03 5.00000000e-03        A_4Pi 4  2.5 -  0    9.5    X_4Sigma- 3  1.5 +  0   10.5     82ChTaMe.0647
 9530.48500000 1.00000000e-02 1.00000000e-02        A_4Pi 4  2.5 +  0   10.5    X_4Sigma- 3  1.5 -  0   11.5     82ChTaMe.0648
 9528.63200000 5.00000000e-03 8.00600000e-03        A_4Pi 4  2.5 -  0   11.5    X_4Sigma- 3  1.5 +  0   12.5     82ChTaMe.0649
 9526.73600000 5.00000000e-03 5.00000000e-03        A_4Pi 4  2.5 +  0   12.5    X_4Sigma- 3  1.5 -  0   13.5     82ChTaMe.0650
-9525.02000000 5.00000000e-03 5.00000000e-03        A_4Pi 4  2.5 -  0   13.5    X_4Sigma- 3  1.5 +  0   14.5     82ChTaMe.0651
 9524.80600000 1.00000000e-02 1.00000000e-02     A_4Pi_PH 4  2.5 -  0   13.5    X_4Sigma- 3  1.5 +  0   14.5     82ChTaMe.0652
 9521.08300000 5.00000000e-03 1.34221911e-02        A_4Pi 4  2.5 -  0   15.5    X_4Sigma- 3  1.5 +  0   16.5     82ChTaMe.0653
 9519.09400000 5.00000000e-03 5.00000000e-03        A_4Pi 4  2.5 +  0   16.5    X_4Sigma- 3  1.5 -  0   17.5     82ChTaMe.0654
 9517.07300000 5.00000000e-03 1.57700000e-02        A_4Pi 4  2.5 -  0   17.5    X_4Sigma- 3  1.5 +  0   18.5     82ChTaMe.0655
 9512.96300000 1.00000000e-02 1.02300000e-02        A_4Pi 4  2.5 -  0   19.5    X_4Sigma- 3  1.5 +  0   20.5     82ChTaMe.0656
 9510.86700000 5.00000000e-03 5.00000000e-03        A_4Pi 4  2.5 +  0   20.5    X_4Sigma- 3  1.5 -  0   21.5     82ChTaMe.0657
 9508.74100000 5.00000000e-03 5.00000000e-03        A_4Pi 4  2.5 -  0   21.5    X_4Sigma- 3  1.5 +  0   22.5     82ChTaMe.0658
 9506.58100000 5.00000000e-03 1.07840000e-02        A_4Pi 4  2.5 +  0   22.5    X_4Sigma- 3  1.5 -  0   23.5     82ChTaMe.0659
 9504.38700000 5.00000000e-03 5.00000000e-03        A_4Pi 4  2.5 -  0   23.5    X_4Sigma- 3  1.5 +  0   24.5     82ChTaMe.0660
 9502.16900000 1.00000000e-02 1.00000000e-02        A_4Pi 4  2.5 +  0   24.5    X_4Sigma- 3  1.5 -  0   25.5     82ChTaMe.0661
 9499.90100000 5.00000000e-03 5.00000000e-03        A_4Pi 4  2.5 -  0   25.5    X_4Sigma- 3  1.5 +  0   26.5     82ChTaMe.0662
 9497.61600000 1.00000000e-02 1.00000000e-02        A_4Pi 4  2.5 +  0   26.5    X_4Sigma- 3  1.5 -  0   27.5     82ChTaMe.0663
 9546.92300000 1.00000000e-02 1.53440000e-02        A_4Pi 4  2.5 +  0    5.5    X_4Sigma- 3  1.5 -  0    5.5     82ChTaMe.0664
 9546.32000000 1.00000000e-02 2.84500000e-02        A_4Pi 4  2.5 -  0    6.5    X_4Sigma- 3  1.5 +  0    6.5     82ChTaMe.0665
 9545.67200000 1.00000000e-02 1.00000000e-02        A_4Pi 4  2.5 +  0    7.5    X_4Sigma- 3  1.5 -  0    7.5     82ChTaMe.0666
 9545.00300000 1.00000000e-02 1.00000000e-02        A_4Pi 4  2.5 -  0    8.5    X_4Sigma- 3  1.5 +  0    8.5     82ChTaMe.0667
 9544.29100000 1.00000000e-02 1.00000000e-02        A_4Pi 4  2.5 +  0    9.5    X_4Sigma- 3  1.5 -  0    9.5     82ChTaMe.0668
 9543.56700000 5.00000000e-03 5.00000000e-03        A_4Pi 4  2.5 -  0   10.5    X_4Sigma- 3  1.5 +  0   10.5     82ChTaMe.0669
 9542.80500000 5.00000000e-03 5.00000000e-03        A_4Pi 4  2.5 +  0   11.5    X_4Sigma- 3  1.5 -  0   11.5     82ChTaMe.0670
 9542.02000000 5.00000000e-03 5.00000000e-03        A_4Pi 4  2.5 -  0   12.5    X_4Sigma- 3  1.5 +  0   12.5     82ChTaMe.0671
 9541.18800000 1.00000000e-02 1.00000000e-02        A_4Pi 4  2.5 +  0   13.5    X_4Sigma- 3  1.5 -  0   13.5     82ChTaMe.0672
 9540.53300000 5.00000000e-03 5.00000000e-03        A_4Pi 4  2.5 -  0   14.5    X_4Sigma- 3  1.5 +  0   14.5     82ChTaMe.0673
 9540.31100000 1.00000000e-02 2.01610000e-02     A_4Pi_PH 4  2.5 -  0   14.5    X_4Sigma- 3  1.5 +  0   14.5     82ChTaMe.0674
-9539.64900000 5.00000000e-03 5.00000000e-03        A_4Pi 4  2.5 +  0   15.5    X_4Sigma- 3  1.5 -  0   15.5     82ChTaMe.0675
 9538.74000000 5.00000000e-03 5.00000000e-03        A_4Pi 4  2.5 -  0   16.5    X_4Sigma- 3  1.5 +  0   16.5     82ChTaMe.0676
 9537.79300000 5.00000000e-03 1.74112399e-02        A_4Pi 4  2.5 +  0   17.5    X_4Sigma- 3  1.5 -  0   17.5     82ChTaMe.0677
 9536.84100000 5.00000000e-03 3.81120000e-02        A_4Pi 4  2.5 -  0   18.5    X_4Sigma- 3  1.5 +  0   18.5     82ChTaMe.0678
 9535.88000000 5.00000000e-03 5.00000000e-03        A_4Pi 4  2.5 +  0   19.5    X_4Sigma- 3  1.5 -  0   19.5     82ChTaMe.0679
 9534.85700000 5.00000000e-03 5.00000000e-03        A_4Pi 4  2.5 -  0   20.5    X_4Sigma- 3  1.5 +  0   20.5     82ChTaMe.0680
 9533.81800000 5.00000000e-03 5.00000000e-03        A_4Pi 4  2.5 +  0   21.5    X_4Sigma- 3  1.5 -  0   21.5     82ChTaMe.0681
 9532.75000000 5.00000000e-03 5.00000000e-03        A_4Pi 4  2.5 -  0   22.5    X_4Sigma- 3  1.5 +  0   22.5     82ChTaMe.0682
 9531.64400000 5.00000000e-03 5.00000000e-03        A_4Pi 4  2.5 +  0   23.5    X_4Sigma- 3  1.5 -  0   23.5     82ChTaMe.0683
 9530.48500000 1.00000000e-02 3.93034624e-02        A_4Pi 4  2.5 -  0   24.5    X_4Sigma- 3  1.5 +  0   24.5     82ChTaMe.0684
 9529.31400000 5.00000000e-03 5.00000000e-03        A_4Pi 4  2.5 +  0   25.5    X_4Sigma- 3  1.5 -  0   25.5     82ChTaMe.0685
 9528.12100000 5.00000000e-03 5.00000000e-03        A_4Pi 4  2.5 -  0   26.5    X_4Sigma- 3  1.5 +  0   26.5     82ChTaMe.0686
 9526.88000000 5.00000000e-03 5.00000000e-03        A_4Pi 4  2.5 +  0   27.5    X_4Sigma- 3  1.5 -  0   27.5     82ChTaMe.0687
 9525.59700000 5.00000000e-03 5.00000000e-03        A_4Pi 4  2.5 -  0   28.5    X_4Sigma- 3  1.5 +  0   28.5     82ChTaMe.0688
 9524.27400000 5.00000000e-03 1.43330000e-02        A_4Pi 4  2.5 +  0   29.5    X_4Sigma- 3  1.5 -  0   29.5     82ChTaMe.0689
 9522.90800000 5.00000000e-03 5.00000000e-03        A_4Pi 4  2.5 -  0   30.5    X_4Sigma- 3  1.5 +  0   30.5     82ChTaMe.0690
 9521.51400000 5.00000000e-03 5.00000000e-03        A_4Pi 4  2.5 +  0   31.5    X_4Sigma- 3  1.5 -  0   31.5     82ChTaMe.0691
 9520.07700000 5.00000000e-03 5.00000000e-03        A_4Pi 4  2.5 -  0   32.5    X_4Sigma- 3  1.5 +  0   32.5     82ChTaMe.0692
 9518.59300000 5.00000000e-03 5.00000000e-03        A_4Pi 4  2.5 +  0   33.5    X_4Sigma- 3  1.5 -  0   33.5     82ChTaMe.0693
 9517.07300000 1.00000000e-02 1.00000000e-02        A_4Pi 4  2.5 -  0   34.5    X_4Sigma- 3  1.5 +  0   34.5     82ChTaMe.0694
 9515.50100000 1.00000000e-02 1.00000000e-02        A_4Pi 4  2.5 +  0   35.5    X_4Sigma- 3  1.5 -  0   35.5     82ChTaMe.0695
 9513.89900000 1.00000000e-02 4.89800000e-02        A_4Pi 4  2.5 -  0   36.5    X_4Sigma- 3  1.5 +  0   36.5     82ChTaMe.0696
 9512.22300000 1.00000000e-02 1.00000000e-02        A_4Pi 4  2.5 +  0   37.5    X_4Sigma- 3  1.5 -  0   37.5     82ChTaMe.0697
 9510.53400000 1.00000000e-02 1.00000000e-02        A_4Pi 4  2.5 -  0   38.5    X_4Sigma- 3  1.5 +  0   38.5     82ChTaMe.0698
 9552.88100000 5.00000000e-03 5.00000000e-03        A_4Pi 4  2.5 +  0    4.5    X_4Sigma- 3  1.5 -  0    3.5     82ChTaMe.0699
 9553.30600000 5.00000000e-03 5.00000000e-03        A_4Pi 4  2.5 -  0    5.5    X_4Sigma- 3  1.5 +  0    4.5     82ChTaMe.0700
 9553.90400000 5.00000000e-03 5.00000000e-03        A_4Pi 4  2.5 +  0    6.5    X_4Sigma- 3  1.5 -  0    5.5     82ChTaMe.0701
 9554.33500000 5.00000000e-03 6.93300000e-02        A_4Pi 4  2.5 -  0    7.5    X_4Sigma- 3  1.5 +  0    6.5     82ChTaMe.0702
 9554.82900000 1.00000000e-02 4.26800000e-02        A_4Pi 4  2.5 +  0    8.5    X_4Sigma- 3  1.5 -  0    7.5     82ChTaMe.0703
 9555.19700000 1.00000000e-02 1.00000000e-02        A_4Pi 4  2.5 -  0    9.5    X_4Sigma- 3  1.5 +  0    8.5     82ChTaMe.0704
 9555.56300000 1.00000000e-02 1.00000000e-02        A_4Pi 4  2.5 +  0   10.5    X_4Sigma- 3  1.5 -  0    9.5     82ChTaMe.0705
 9555.89700000 5.00000000e-03 5.00000000e-03        A_4Pi 4  2.5 -  0   11.5    X_4Sigma- 3  1.5 +  0   10.5     82ChTaMe.0706
 9556.20500000 5.00000000e-03 5.00000000e-03        A_4Pi 4  2.5 +  0   12.5    X_4Sigma- 3  1.5 -  0   11.5     82ChTaMe.0707
 9556.47600000 5.00000000e-03 1.35645714e-02        A_4Pi 4  2.5 -  0   13.5    X_4Sigma- 3  1.5 +  0   12.5     82ChTaMe.0708
 9556.71200000 1.00000000e-02 1.00000000e-02        A_4Pi 4  2.5 +  0   14.5    X_4Sigma- 3  1.5 -  0   13.5     82ChTaMe.0709
 9556.93000000 5.00000000e-03 5.00000000e-03        A_4Pi 4  2.5 -  0   15.5    X_4Sigma- 3  1.5 +  0   14.5     82ChTaMe.0710
 9557.18300000 5.00000000e-03 5.31700000e-02     A_4Pi_PH 4  2.5 -  0   15.5    X_4Sigma- 3  1.5 +  0   14.5     82ChTaMe.0711
 9557.31400000 5.00000000e-03 1.87600000e-01        A_4Pi 4  2.5 +  0   16.5    X_4Sigma- 3  1.5 -  0   15.5     82ChTaMe.0712
 9557.46500000 5.00000000e-03 5.00000000e-03        A_4Pi 4  2.5 -  0   17.5    X_4Sigma- 3  1.5 +  0   16.5     82ChTaMe.0713
 9557.58300000 1.00000000e-02 2.32300000e-02        A_4Pi 4  2.5 +  0   18.5    X_4Sigma- 3  1.5 -  0   17.5     82ChTaMe.0714
 9557.70500000 1.00000000e-02 1.00000000e-02        A_4Pi 4  2.5 -  0   19.5    X_4Sigma- 3  1.5 +  0   18.5     82ChTaMe.0715
 9557.79500000 1.00000000e-02 1.49600000e-02        A_4Pi 4  2.5 +  0   20.5    X_4Sigma- 3  1.5 -  0   19.5     82ChTaMe.0716
 9557.82300000 1.00000000e-02 1.00000000e-02        A_4Pi 4  2.5 -  0   21.5    X_4Sigma- 3  1.5 +  0   20.5     82ChTaMe.0717
 9557.82300000 1.00000000e-02 1.00000000e-02        A_4Pi 4  2.5 +  0   22.5    X_4Sigma- 3  1.5 -  0   21.5     82ChTaMe.0718
 9557.82300000 1.00000000e-02 1.00000000e-02        A_4Pi 4  2.5 -  0   23.5    X_4Sigma- 3  1.5 +  0   22.5     82ChTaMe.0719
 9557.79500000 1.00000000e-02 1.00000000e-02        A_4Pi 4  2.5 +  0   24.5    X_4Sigma- 3  1.5 -  0   23.5     82ChTaMe.0720
 9557.70500000 1.00000000e-02 1.00000000e-02        A_4Pi 4  2.5 -  0   25.5    X_4Sigma- 3  1.5 +  0   24.5     82ChTaMe.0721
 9557.58300000 1.00000000e-02 1.00000000e-02        A_4Pi 4  2.5 +  0   26.5    X_4Sigma- 3  1.5 -  0   25.5     82ChTaMe.0722
 9557.42800000 5.00000000e-03 5.00000000e-03        A_4Pi 4  2.5 -  0   27.5    X_4Sigma- 3  1.5 +  0   26.5     82ChTaMe.0723
 9557.23100000 5.00000000e-03 3.04000000e-02        A_4Pi 4  2.5 +  0   28.5    X_4Sigma- 3  1.5 -  0   27.5     82ChTaMe.0724
 9556.99700000 5.00000000e-03 5.00000000e-03        A_4Pi 4  2.5 -  0   29.5    X_4Sigma- 3  1.5 +  0   28.5     82ChTaMe.0725
 9556.71200000 1.00000000e-02 5.07200000e-02        A_4Pi 4  2.5 +  0   30.5    X_4Sigma- 3  1.5 -  0   29.5     82ChTaMe.0726
 9556.40400000 5.00000000e-03 5.00000000e-03        A_4Pi 4  2.5 -  0   31.5    X_4Sigma- 3  1.5 +  0   30.5     82ChTaMe.0727
 9556.05700000 5.00000000e-03 5.00000000e-03        A_4Pi 4  2.5 +  0   32.5    X_4Sigma- 3  1.5 -  0   31.5     82ChTaMe.0728
 9555.56300000 1.00000000e-02 2.31922857e-02        A_4Pi 4  2.5 -  0   33.5    X_4Sigma- 3  1.5 +  0   32.5     82ChTaMe.0729
 9448.69900000 5.00000000e-03 5.00000000e-03        A_4Pi 1 -0.5 +  0    4.5    X_4Sigma- 2  0.5 -  0    4.5     82ChTaMe.0730
 9448.30300000 5.00000000e-03 5.00000000e-03        A_4Pi 1 -0.5 -  0    5.5    X_4Sigma- 2  0.5 +  0    5.5     82ChTaMe.0731
 9447.86300000 1.00000000e-02 1.00000000e-02        A_4Pi 1 -0.5 +  0    6.5    X_4Sigma- 2  0.5 -  0    6.5     82ChTaMe.0732
 9447.33000000 1.00000000e-02 1.00000000e-02        A_4Pi 1 -0.5 -  0    7.5    X_4Sigma- 2  0.5 +  0    7.5     82ChTaMe.0733
 9446.73100000 5.00000000e-03 5.00000000e-03        A_4Pi 1 -0.5 +  0    8.5    X_4Sigma- 2  0.5 -  0    8.5     82ChTaMe.0734
 9445.27600000 5.00000000e-03 5.00000000e-03        A_4Pi 1 -0.5 +  0   10.5    X_4Sigma- 2  0.5 -  0   10.5     82ChTaMe.0735
 9444.42700000 5.00000000e-03 5.00000000e-03        A_4Pi 1 -0.5 -  0   11.5    X_4Sigma- 2  0.5 +  0   11.5     82ChTaMe.0736
 9443.49700000 1.00000000e-02 2.90210000e-02        A_4Pi 1 -0.5 +  0   12.5    X_4Sigma- 2  0.5 -  0   12.5     82ChTaMe.0737
-9531.01100000 5.00000000e-03 5.00000000e-03        A_4Pi 3  1.5 +  0   15.5    X_4Sigma- 2  0.5 -  0   14.5     82ChTaMe.0738
-9531.96500000 5.00000000e-03 5.00000000e-03        A_4Pi 3  1.5 -  0   16.5    X_4Sigma- 2  0.5 +  0   15.5     82ChTaMe.0739
-9532.85600000 5.00000000e-03 5.00000000e-03        A_4Pi 3  1.5 +  0   17.5    X_4Sigma- 2  0.5 -  0   16.5     82ChTaMe.0740
 9533.68800000 5.00000000e-03 2.27300000e-02        A_4Pi 3  1.5 -  0   18.5    X_4Sigma- 2  0.5 +  0   17.5     82ChTaMe.0741
 9534.48100000 5.00000000e-03 5.00000000e-03        A_4Pi 3  1.5 +  0   19.5    X_4Sigma- 2  0.5 -  0   18.5     82ChTaMe.0742
 9535.21300000 5.00000000e-03 5.00000000e-03        A_4Pi 3  1.5 -  0   20.5    X_4Sigma- 2  0.5 +  0   19.5     82ChTaMe.0743
 9535.88000000 1.00000000e-02 5.53000000e-02        A_4Pi 3  1.5 +  0   21.5    X_4Sigma- 2  0.5 -  0   20.5     82ChTaMe.0744
 9536.52500000 5.00000000e-03 5.00000000e-03        A_4Pi 3  1.5 -  0   22.5    X_4Sigma- 2  0.5 +  0   21.5     82ChTaMe.0745
 9537.10500000 5.00000000e-03 2.22492500e-02        A_4Pi 3  1.5 +  0   23.5    X_4Sigma- 2  0.5 -  0   22.5     82ChTaMe.0746
 9537.64900000 1.00000000e-02 1.00000000e-02        A_4Pi 3  1.5 -  0   24.5    X_4Sigma- 2  0.5 +  0   23.5     82ChTaMe.0747
 9538.10400000 5.00000000e-03 2.73292187e-02        A_4Pi 3  1.5 +  0   25.5    X_4Sigma- 2  0.5 -  0   24.5     82ChTaMe.0748
 8434.52500000 1.00000000e-02 6.80900000e-02        A_4Pi 1 -0.5 -  0   21.5    X_4Sigma- 1  0.5 +  1   22.5     82ChTaMe.0749
 8432.86300000 1.00000000e-02 6.49650000e-02        A_4Pi 1 -0.5 +  0   22.5    X_4Sigma- 1  0.5 -  1   23.5     82ChTaMe.0750
 8431.11500000 5.00000000e-03 5.00000000e-03        A_4Pi 1 -0.5 -  0   23.5    X_4Sigma- 1  0.5 +  1   24.5     82ChTaMe.0751
 8429.32100000 1.00000000e-02 2.61700000e-02        A_4Pi 1 -0.5 +  0   24.5    X_4Sigma- 1  0.5 -  1   25.5     82ChTaMe.0752
 8427.48100000 1.00000000e-02 3.40548571e-02        A_4Pi 1 -0.5 -  0   25.5    X_4Sigma- 1  0.5 +  1   26.5     82ChTaMe.0753
 8425.52100000 5.00000000e-03 5.00000000e-03        A_4Pi 1 -0.5 +  0   26.5    X_4Sigma- 1  0.5 -  1   27.5     82ChTaMe.0754
 8423.56700000 5.00000000e-03 5.00000000e-03        A_4Pi 1 -0.5 -  0   27.5    X_4Sigma- 1  0.5 +  1   28.5     82ChTaMe.0755
 8421.50700000 5.00000000e-03 5.00000000e-03        A_4Pi 1 -0.5 +  0   28.5    X_4Sigma- 1  0.5 -  1   29.5     82ChTaMe.0756
 8419.35400000 1.00000000e-02 1.00000000e-02        A_4Pi 1 -0.5 -  0   29.5    X_4Sigma- 1  0.5 +  1   30.5     82ChTaMe.0757
 8417.13600000 5.00000000e-03 1.51220000e-02        A_4Pi 1 -0.5 +  0   30.5    X_4Sigma- 1  0.5 -  1   31.5     82ChTaMe.0758
 8414.91300000 1.00000000e-02 1.00000000e-02        A_4Pi 1 -0.5 -  0   31.5    X_4Sigma- 1  0.5 +  1   32.5     82ChTaMe.0759
 8412.54400000 5.00000000e-03 5.00000000e-03        A_4Pi 1 -0.5 +  0   32.5    X_4Sigma- 1  0.5 -  1   33.5     82ChTaMe.0760
 8407.78700000 5.00000000e-03 5.75710000e-02        A_4Pi 1 -0.5 +  0   34.5    X_4Sigma- 1  0.5 -  1   35.5     82ChTaMe.0761
 8405.22800000 1.00000000e-02 5.12300000e-02        A_4Pi 1 -0.5 -  0   35.5    X_4Sigma- 1  0.5 +  1   36.5     82ChTaMe.0762
 8402.67000000 5.00000000e-03 5.00000000e-03        A_4Pi 1 -0.5 +  0   36.5    X_4Sigma- 1  0.5 -  1   37.5     82ChTaMe.0763
 8399.99200000 5.00000000e-03 5.00000000e-03        A_4Pi 1 -0.5 -  0   37.5    X_4Sigma- 1  0.5 +  1   38.5     82ChTaMe.0764
 8397.27600000 1.00000000e-02 1.00000000e-02        A_4Pi 1 -0.5 +  0   38.5    X_4Sigma- 1  0.5 -  1   39.5     82ChTaMe.0765
 8394.51300000 5.00000000e-03 5.00000000e-03        A_4Pi 1 -0.5 -  0   39.5    X_4Sigma- 1  0.5 +  1   40.5     82ChTaMe.0766
 8391.71000000 5.00000000e-03 5.00000000e-03        A_4Pi 1 -0.5 +  0   40.5    X_4Sigma- 1  0.5 -  1   41.5     82ChTaMe.0767
 8388.84400000 1.00000000e-02 4.09920001e-02        A_4Pi 1 -0.5 -  0   41.5    X_4Sigma- 1  0.5 +  1   42.5     82ChTaMe.0768
 8385.85500000 5.00000000e-03 5.00000000e-03        A_4Pi 1 -0.5 +  0   42.5    X_4Sigma- 1  0.5 -  1   43.5     82ChTaMe.0769
 8382.85700000 5.00000000e-03 5.00000000e-03        A_4Pi 1 -0.5 -  0   43.5    X_4Sigma- 1  0.5 +  1   44.5     82ChTaMe.0770
 8379.77700000 5.00000000e-03 5.00000000e-03        A_4Pi 1 -0.5 +  0   44.5    X_4Sigma- 1  0.5 -  1   45.5     82ChTaMe.0771
 8376.65600000 5.00000000e-03 5.00000000e-03        A_4Pi 1 -0.5 -  0   45.5    X_4Sigma- 1  0.5 +  1   46.5     82ChTaMe.0772
 8373.46700000 5.00000000e-03 5.00000000e-03        A_4Pi 1 -0.5 +  0   46.5    X_4Sigma- 1  0.5 -  1   47.5     82ChTaMe.0773
 8370.20800000 1.00000000e-02 2.15722857e-02        A_4Pi 1 -0.5 -  0   47.5    X_4Sigma- 1  0.5 +  1   48.5     82ChTaMe.0774
 8366.91500000 5.00000000e-03 5.00000000e-03        A_4Pi 1 -0.5 +  0   48.5    X_4Sigma- 1  0.5 -  1   49.5     82ChTaMe.0775
 8363.53300000 5.00000000e-03 5.00000000e-03        A_4Pi 1 -0.5 -  0   49.5    X_4Sigma- 1  0.5 +  1   50.5     82ChTaMe.0776
 8461.50600000 5.00000000e-03 5.00000000e-03        A_4Pi 1 -0.5 -  0    8.5    X_4Sigma- 1  0.5 +  1    8.5     82ChTaMe.0777
 8462.32000000 5.00000000e-03 5.00000000e-03        A_4Pi 1 -0.5 +  0    9.5    X_4Sigma- 1  0.5 -  1    9.5     82ChTaMe.0778
 8462.95900000 5.00000000e-03 5.00000000e-03        A_4Pi 1 -0.5 -  0   10.5    X_4Sigma- 1  0.5 +  1   10.5     82ChTaMe.0779
 8463.59500000 5.00000000e-03 5.00000000e-03        A_4Pi 1 -0.5 +  0   11.5    X_4Sigma- 1  0.5 -  1   11.5     82ChTaMe.0780
 8463.98700000 5.00000000e-03 5.00000000e-03        A_4Pi 1 -0.5 -  0   12.5    X_4Sigma- 1  0.5 +  1   12.5     82ChTaMe.0781
 8464.29200000 1.00000000e-02 1.00000000e-02        A_4Pi 1 -0.5 +  0   13.5    X_4Sigma- 1  0.5 -  1   13.5     82ChTaMe.0782
 8464.61300000 1.00000000e-02 1.00000000e-02        A_4Pi 1 -0.5 -  0   14.5    X_4Sigma- 1  0.5 +  1   14.5     82ChTaMe.0783
 8464.80300000 1.00000000e-02 1.00000000e-02        A_4Pi 1 -0.5 +  0   15.5    X_4Sigma- 1  0.5 -  1   15.5     82ChTaMe.0784
 8464.91900000 1.00000000e-02 1.00000000e-02        A_4Pi 1 -0.5 -  0   16.5    X_4Sigma- 1  0.5 +  1   16.5     82ChTaMe.0785
 8464.91900000 1.00000000e-02 2.12500000e-01        A_4Pi 1 -0.5 +  0   17.5    X_4Sigma- 1  0.5 -  1   17.5     82ChTaMe.0786
 8464.85500000 5.00000000e-03 5.00000000e-03        A_4Pi 1 -0.5 -  0   18.5    X_4Sigma- 1  0.5 +  1   18.5     82ChTaMe.0787
 8464.61300000 5.00000000e-03 2.51050000e-01        A_4Pi 1 -0.5 +  0   19.5    X_4Sigma- 1  0.5 -  1   19.5     82ChTaMe.0788
 8464.29200000 1.00000000e-02 1.27500000e-01        A_4Pi 1 -0.5 -  0   20.5    X_4Sigma- 1  0.5 +  1   20.5     82ChTaMe.0789
 8463.84000000 5.00000000e-03 5.00000000e-03        A_4Pi 1 -0.5 +  0   21.5    X_4Sigma- 1  0.5 -  1   21.5     82ChTaMe.0790
 8463.42100000 1.00000000e-02 1.00000000e-02        A_4Pi 1 -0.5 -  0   22.5    X_4Sigma- 1  0.5 +  1   22.5     82ChTaMe.0791
 8462.81600000 1.00000000e-02 1.00000000e-02        A_4Pi 1 -0.5 +  0   23.5    X_4Sigma- 1  0.5 -  1   23.5     82ChTaMe.0792
 8462.08400000 1.00000000e-02 1.00000000e-02        A_4Pi 1 -0.5 -  0   24.5    X_4Sigma- 1  0.5 +  1   24.5     82ChTaMe.0793
 8461.37400000 1.00000000e-02 1.00000000e-02        A_4Pi 1 -0.5 +  0   25.5    X_4Sigma- 1  0.5 -  1   25.5     82ChTaMe.0794
 8460.53200000 1.00000000e-02 1.00000000e-02        A_4Pi 1 -0.5 -  0   26.5    X_4Sigma- 1  0.5 +  1   26.5     82ChTaMe.0795
 8459.66000000 1.00000000e-02 1.00000000e-02        A_4Pi 1 -0.5 +  0   27.5    X_4Sigma- 1  0.5 -  1   27.5     82ChTaMe.0796
 8458.72600000 1.00000000e-02 1.00000000e-02        A_4Pi 1 -0.5 -  0   28.5    X_4Sigma- 1  0.5 +  1   28.5     82ChTaMe.0797
 8457.70300000 1.00000000e-02 1.00000000e-02        A_4Pi 1 -0.5 +  0   29.5    X_4Sigma- 1  0.5 -  1   29.5     82ChTaMe.0798
 8456.62900000 5.00000000e-03 5.00000000e-03        A_4Pi 1 -0.5 -  0   30.5    X_4Sigma- 1  0.5 +  1   30.5     82ChTaMe.0799
 8455.44900000 5.00000000e-03 5.00000000e-03        A_4Pi 1 -0.5 +  0   31.5    X_4Sigma- 1  0.5 -  1   31.5     82ChTaMe.0800
 8454.25000000 5.00000000e-03 5.00000000e-03        A_4Pi 1 -0.5 -  0   32.5    X_4Sigma- 1  0.5 +  1   32.5     82ChTaMe.0801
 8452.95100000 1.00000000e-02 6.77000000e-02        A_4Pi 1 -0.5 +  0   33.5    X_4Sigma- 1  0.5 -  1   33.5     82ChTaMe.0802
 8451.56300000 5.00000000e-03 5.00000000e-03        A_4Pi 1 -0.5 -  0   34.5    X_4Sigma- 1  0.5 +  1   34.5     82ChTaMe.0803
 8450.13100000 5.00000000e-03 5.00000000e-03        A_4Pi 1 -0.5 +  0   35.5    X_4Sigma- 1  0.5 -  1   35.5     82ChTaMe.0804
 8448.63800000 5.00000000e-03 5.00000000e-03        A_4Pi 1 -0.5 -  0   36.5    X_4Sigma- 1  0.5 +  1   36.5     82ChTaMe.0805
 8447.04900000 5.00000000e-03 5.00000000e-03        A_4Pi 1 -0.5 +  0   37.5    X_4Sigma- 1  0.5 -  1   37.5     82ChTaMe.0806
 8445.45000000 5.00000000e-03 5.00000000e-03        A_4Pi 1 -0.5 -  0   38.5    X_4Sigma- 1  0.5 +  1   38.5     82ChTaMe.0807
 8443.74400000 5.00000000e-03 5.00000000e-03        A_4Pi 1 -0.5 +  0   39.5    X_4Sigma- 1  0.5 -  1   39.5     82ChTaMe.0808
 8441.98800000 5.00000000e-03 5.00000000e-03        A_4Pi 1 -0.5 -  0   40.5    X_4Sigma- 1  0.5 +  1   40.5     82ChTaMe.0809
 8440.16300000 5.00000000e-03 5.00000000e-03        A_4Pi 1 -0.5 +  0   41.5    X_4Sigma- 1  0.5 -  1   41.5     82ChTaMe.0810
 8438.27300000 5.00000000e-03 5.00000000e-03        A_4Pi 1 -0.5 -  0   42.5    X_4Sigma- 1  0.5 +  1   42.5     82ChTaMe.0811
 8436.32000000 5.00000000e-03 5.00000000e-03        A_4Pi 1 -0.5 +  0   43.5    X_4Sigma- 1  0.5 -  1   43.5     82ChTaMe.0812
 8434.31200000 5.00000000e-03 5.00000000e-03        A_4Pi 1 -0.5 -  0   44.5    X_4Sigma- 1  0.5 +  1   44.5     82ChTaMe.0813
 8432.24100000 5.00000000e-03 5.00000000e-03        A_4Pi 1 -0.5 +  0   45.5    X_4Sigma- 1  0.5 -  1   45.5     82ChTaMe.0814
 8430.10700000 5.00000000e-03 5.00000000e-03        A_4Pi 1 -0.5 -  0   46.5    X_4Sigma- 1  0.5 +  1   46.5     82ChTaMe.0815
 8427.90800000 5.00000000e-03 5.00000000e-03        A_4Pi 1 -0.5 +  0   47.5    X_4Sigma- 1  0.5 -  1   47.5     82ChTaMe.0816
 8425.65800000 5.00000000e-03 5.00000000e-03        A_4Pi 1 -0.5 -  0   48.5    X_4Sigma- 1  0.5 +  1   48.5     82ChTaMe.0817
 8423.33600000 5.00000000e-03 5.00000000e-03        A_4Pi 1 -0.5 +  0   49.5    X_4Sigma- 1  0.5 -  1   49.5     82ChTaMe.0818
 8420.96100000 5.00000000e-03 5.00000000e-03        A_4Pi 1 -0.5 -  0   50.5    X_4Sigma- 1  0.5 +  1   50.5     82ChTaMe.0819
 8418.51600000 5.00000000e-03 5.00000000e-03        A_4Pi 1 -0.5 +  0   51.5    X_4Sigma- 1  0.5 -  1   51.5     82ChTaMe.0820
 8416.03300000 5.00000000e-03 5.00000000e-03        A_4Pi 1 -0.5 -  0   52.5    X_4Sigma- 1  0.5 +  1   52.5     82ChTaMe.0821
 8413.47900000 5.00000000e-03 5.00000000e-03        A_4Pi 1 -0.5 +  0   53.5    X_4Sigma- 1  0.5 -  1   53.5     82ChTaMe.0822
 8410.85400000 5.00000000e-03 5.00000000e-03        A_4Pi 1 -0.5 -  0   54.5    X_4Sigma- 1  0.5 +  1   54.5     82ChTaMe.0823
 8408.18400000 5.00000000e-03 5.00000000e-03        A_4Pi 1 -0.5 +  0   55.5    X_4Sigma- 1  0.5 -  1   55.5     82ChTaMe.0824
 8405.46600000 5.00000000e-03 5.00000000e-03        A_4Pi 1 -0.5 -  0   56.5    X_4Sigma- 1  0.5 +  1   56.5     82ChTaMe.0825
 8402.67000000 1.00000000e-02 1.00000000e-02        A_4Pi 1 -0.5 +  0   57.5    X_4Sigma- 1  0.5 -  1   57.5     82ChTaMe.0826
 8399.81900000 5.00000000e-03 5.00000000e-03        A_4Pi 1 -0.5 -  0   58.5    X_4Sigma- 1  0.5 +  1   58.5     82ChTaMe.0827
 8396.90000000 5.00000000e-03 5.00000000e-03        A_4Pi 1 -0.5 +  0   59.5    X_4Sigma- 1  0.5 -  1   59.5     82ChTaMe.0828
 8393.94500000 5.00000000e-03 5.00000000e-03        A_4Pi 1 -0.5 -  0   60.5    X_4Sigma- 1  0.5 +  1   60.5     82ChTaMe.0829
 8390.94300000 5.00000000e-03 5.00000000e-03        A_4Pi 1 -0.5 +  0   61.5    X_4Sigma- 1  0.5 -  1   61.5     82ChTaMe.0830
 8387.85500000 5.00000000e-03 5.00000000e-03        A_4Pi 1 -0.5 -  0   62.5    X_4Sigma- 1  0.5 +  1   62.5     82ChTaMe.0831
 8384.72200000 1.00000000e-02 1.00000000e-02        A_4Pi 1 -0.5 +  0   63.5    X_4Sigma- 1  0.5 -  1   63.5     82ChTaMe.0832
 8381.62200000 5.00000000e-03 5.00000000e-03        A_4Pi 1 -0.5 -  0   64.5    X_4Sigma- 1  0.5 +  1   64.5     82ChTaMe.0833
 8378.28700000 5.00000000e-03 5.00000000e-03        A_4Pi 1 -0.5 +  0   65.5    X_4Sigma- 1  0.5 -  1   65.5     82ChTaMe.0834
 8374.79700000 5.00000000e-03 5.00000000e-03        A_4Pi 1 -0.5 -  0   66.5    X_4Sigma- 1  0.5 +  1   66.5     82ChTaMe.0835
 8371.62200000 5.00000000e-03 5.00000000e-03        A_4Pi 1 -0.5 +  0   67.5    X_4Sigma- 1  0.5 -  1   67.5     82ChTaMe.0836
 8477.08400000 5.00000000e-03 6.34350000e-02        A_4Pi 1 -0.5 +  0   18.5    X_4Sigma- 1  0.5 -  1   17.5     82ChTaMe.0837
 8477.81400000 1.00000000e-02 2.21450000e-02        A_4Pi 1 -0.5 -  0   19.5    X_4Sigma- 1  0.5 +  1   18.5     82ChTaMe.0838
 8478.38900000 1.00000000e-02 1.00000000e-02        A_4Pi 1 -0.5 +  0   20.5    X_4Sigma- 1  0.5 -  1   19.5     82ChTaMe.0839
 8479.04600000 1.00000000e-02 2.16000000e-02        A_4Pi 1 -0.5 -  0   21.5    X_4Sigma- 1  0.5 +  1   20.5     82ChTaMe.0840
 8479.54100000 1.00000000e-02 3.87200000e-02        A_4Pi 1 -0.5 +  0   22.5    X_4Sigma- 1  0.5 -  1   21.5     82ChTaMe.0841
 8479.96300000 1.00000000e-02 1.00000000e-02        A_4Pi 1 -0.5 -  0   23.5    X_4Sigma- 1  0.5 +  1   22.5     82ChTaMe.0842
 8480.33100000 1.00000000e-02 1.00000000e-02        A_4Pi 1 -0.5 +  0   24.5    X_4Sigma- 1  0.5 -  1   23.5     82ChTaMe.0843
 8480.65800000 1.00000000e-02 1.00000000e-02        A_4Pi 1 -0.5 -  0   25.5    X_4Sigma- 1  0.5 +  1   24.5     82ChTaMe.0844
 8480.85900000 1.00000000e-02 4.30167330e-02        A_4Pi 1 -0.5 +  0   26.5    X_4Sigma- 1  0.5 -  1   25.5     82ChTaMe.0845
 8481.05900000 1.00000000e-02 4.13488096e-02        A_4Pi 1 -0.5 -  0   27.5    X_4Sigma- 1  0.5 +  1   26.5     82ChTaMe.0846
 8481.16700000 1.00000000e-02 1.00000000e-02        A_4Pi 1 -0.5 +  0   28.5    X_4Sigma- 1  0.5 -  1   27.5     82ChTaMe.0847
 8481.16700000 1.00000000e-02 3.51000000e-02        A_4Pi 1 -0.5 -  0   29.5    X_4Sigma- 1  0.5 +  1   28.5     82ChTaMe.0848
 8481.16700000 1.00000000e-02 1.68534766e-02        A_4Pi 1 -0.5 +  0   30.5    X_4Sigma- 1  0.5 -  1   29.5     82ChTaMe.0849
 8481.05900000 1.00000000e-02 1.00000000e-02        A_4Pi 1 -0.5 -  0   31.5    X_4Sigma- 1  0.5 +  1   30.5     82ChTaMe.0850
 8480.85900000 1.00000000e-02 1.00000000e-02        A_4Pi 1 -0.5 +  0   32.5    X_4Sigma- 1  0.5 -  1   31.5     82ChTaMe.0851
 8480.65800000 1.00000000e-02 1.00000000e-02        A_4Pi 1 -0.5 -  0   33.5    X_4Sigma- 1  0.5 +  1   32.5     82ChTaMe.0852
 8480.33100000 1.00000000e-02 1.00000000e-02        A_4Pi 1 -0.5 +  0   34.5    X_4Sigma- 1  0.5 -  1   33.5     82ChTaMe.0853
 8479.93600000 1.00000000e-02 1.00000000e-02        A_4Pi 1 -0.5 -  0   35.5    X_4Sigma- 1  0.5 +  1   34.5     82ChTaMe.0854
 8479.54100000 1.00000000e-02 1.00000000e-02        A_4Pi 1 -0.5 +  0   36.5    X_4Sigma- 1  0.5 -  1   35.5     82ChTaMe.0855
 8479.04600000 1.00000000e-02 1.00000000e-02        A_4Pi 1 -0.5 -  0   37.5    X_4Sigma- 1  0.5 +  1   36.5     82ChTaMe.0856
 8478.54000000 5.00000000e-03 5.00000000e-03        A_4Pi 1 -0.5 +  0   38.5    X_4Sigma- 1  0.5 -  1   37.5     82ChTaMe.0857
 8477.89600000 5.00000000e-03 5.00000000e-03        A_4Pi 1 -0.5 -  0   39.5    X_4Sigma- 1  0.5 +  1   38.5     82ChTaMe.0858
 8477.22900000 5.00000000e-03 5.00000000e-03        A_4Pi 1 -0.5 +  0   40.5    X_4Sigma- 1  0.5 -  1   39.5     82ChTaMe.0859
 8475.67700000 5.00000000e-03 5.00000000e-03        A_4Pi 1 -0.5 +  0   42.5    X_4Sigma- 1  0.5 -  1   41.5     82ChTaMe.0860
 8474.81200000 5.00000000e-03 5.00000000e-03        A_4Pi 1 -0.5 -  0   43.5    X_4Sigma- 1  0.5 +  1   42.5     82ChTaMe.0861
 8473.87900000 5.00000000e-03 5.00000000e-03        A_4Pi 1 -0.5 +  0   44.5    X_4Sigma- 1  0.5 -  1   43.5     82ChTaMe.0862
 8433.66700000 1.00000000e-02 8.25524629e-02        A_4Pi 2  0.5 +  0   27.5    X_4Sigma- 2  0.5 -  1   28.5     82ChTaMe.0863
 8431.33300000 1.00000000e-02 1.61710437e-02        A_4Pi 2  0.5 -  0   28.5    X_4Sigma- 2  0.5 +  1   29.5     82ChTaMe.0864
 8429.05100000 5.00000000e-03 1.02784102e-01        A_4Pi 2  0.5 +  0   29.5    X_4Sigma- 2  0.5 -  1   30.5     82ChTaMe.0865
 8426.56100000 1.00000000e-02 1.00000000e-02        A_4Pi 2  0.5 -  0   30.5    X_4Sigma- 2  0.5 +  1   31.5     82ChTaMe.0866
 8424.10200000 5.00000000e-03 5.00000000e-03        A_4Pi 2  0.5 +  0   31.5    X_4Sigma- 2  0.5 -  1   32.5     82ChTaMe.0867
 8421.63500000 5.00000000e-03 5.00000000e-03        A_4Pi 2  0.5 -  0   32.5    X_4Sigma- 2  0.5 +  1   33.5     82ChTaMe.0868
 8419.00000000 5.00000000e-03 5.00000000e-03        A_4Pi 2  0.5 +  0   33.5    X_4Sigma- 2  0.5 -  1   34.5     82ChTaMe.0869
 8416.43300000 5.00000000e-03 5.00000000e-03        A_4Pi 2  0.5 -  0   34.5    X_4Sigma- 2  0.5 +  1   35.5     82ChTaMe.0870
 8413.75900000 1.00000000e-02 4.31600000e-02        A_4Pi 2  0.5 +  0   35.5    X_4Sigma- 2  0.5 -  1   36.5     82ChTaMe.0871
 8410.97900000 5.00000000e-03 3.61300000e-02        A_4Pi 2  0.5 -  0   36.5    X_4Sigma- 2  0.5 +  1   37.5     82ChTaMe.0872
 8408.18400000 5.00000000e-03 5.00000000e-03        A_4Pi 2  0.5 +  0   37.5    X_4Sigma- 2  0.5 -  1   38.5     82ChTaMe.0873
 8405.31300000 5.00000000e-03 5.00000000e-03        A_4Pi 2  0.5 -  0   38.5    X_4Sigma- 2  0.5 +  1   39.5     82ChTaMe.0874
 8402.44800000 1.00000000e-02 1.05725714e-02        A_4Pi 2  0.5 +  0   39.5    X_4Sigma- 2  0.5 -  1   40.5     82ChTaMe.0875
 8399.43800000 5.00000000e-03 5.00000000e-03        A_4Pi 2  0.5 -  0   40.5    X_4Sigma- 2  0.5 +  1   41.5     82ChTaMe.0876
 8396.42000000 5.00000000e-03 5.00000000e-03        A_4Pi 2  0.5 +  0   41.5    X_4Sigma- 2  0.5 -  1   42.5     82ChTaMe.0877
 8393.34300000 5.00000000e-03 5.00000000e-03        A_4Pi 2  0.5 -  0   42.5    X_4Sigma- 2  0.5 +  1   43.5     82ChTaMe.0878
 8390.24600000 1.00000000e-02 3.77600000e-02        A_4Pi 2  0.5 +  0   43.5    X_4Sigma- 2  0.5 -  1   44.5     82ChTaMe.0879
 8387.00600000 5.00000000e-03 5.00000000e-03        A_4Pi 2  0.5 -  0   44.5    X_4Sigma- 2  0.5 +  1   45.5     82ChTaMe.0880
 8383.78200000 5.00000000e-03 5.00000000e-03        A_4Pi 2  0.5 +  0   45.5    X_4Sigma- 2  0.5 -  1   46.5     82ChTaMe.0881
 8380.45800000 5.00000000e-03 5.00000000e-03        A_4Pi 2  0.5 -  0   46.5    X_4Sigma- 2  0.5 +  1   47.5     82ChTaMe.0882
 8377.09800000 5.00000000e-03 5.00000000e-03        A_4Pi 2  0.5 +  0   47.5    X_4Sigma- 2  0.5 -  1   48.5     82ChTaMe.0883
 8373.67100000 5.00000000e-03 5.00000000e-03        A_4Pi 2  0.5 -  0   48.5    X_4Sigma- 2  0.5 +  1   49.5     82ChTaMe.0884
 8475.83300000 1.00000000e-02 1.00000000e-02        A_4Pi 2  0.5 +  0   20.5    X_4Sigma- 2  0.5 -  1   20.5     82ChTaMe.0885
 8475.02600000 5.00000000e-03 5.00000000e-03        A_4Pi 2  0.5 -  0   21.5    X_4Sigma- 2  0.5 +  1   21.5     82ChTaMe.0886
 8474.15700000 5.00000000e-03 5.00000000e-03        A_4Pi 2  0.5 +  0   22.5    X_4Sigma- 2  0.5 -  1   22.5     82ChTaMe.0887
 8473.22300000 1.00000000e-02 1.00000000e-02        A_4Pi 2  0.5 -  0   23.5    X_4Sigma- 2  0.5 +  1   23.5     82ChTaMe.0888
 8472.21400000 5.00000000e-03 5.00000000e-03        A_4Pi 2  0.5 +  0   24.5    X_4Sigma- 2  0.5 -  1   24.5     82ChTaMe.0889
 8471.15300000 5.00000000e-03 5.00000000e-03        A_4Pi 2  0.5 -  0   25.5    X_4Sigma- 2  0.5 +  1   25.5     82ChTaMe.0890
 8470.00400000 5.00000000e-03 5.00000000e-03        A_4Pi 2  0.5 +  0   26.5    X_4Sigma- 2  0.5 -  1   26.5     82ChTaMe.0891
 8468.81900000 5.00000000e-03 5.00000000e-03        A_4Pi 2  0.5 -  0   27.5    X_4Sigma- 2  0.5 +  1   27.5     82ChTaMe.0892
 8467.55900000 5.00000000e-03 5.00000000e-03        A_4Pi 2  0.5 +  0   28.5    X_4Sigma- 2  0.5 -  1   28.5     82ChTaMe.0893
 8466.22000000 5.00000000e-03 5.00000000e-03        A_4Pi 2  0.5 -  0   29.5    X_4Sigma- 2  0.5 +  1   29.5     82ChTaMe.0894
 8464.85500000 5.00000000e-03 5.00000000e-03        A_4Pi 2  0.5 +  0   30.5    X_4Sigma- 2  0.5 -  1   30.5     82ChTaMe.0895
 8463.42100000 1.00000000e-02 1.00000000e-02        A_4Pi 2  0.5 -  0   31.5    X_4Sigma- 2  0.5 +  1   31.5     82ChTaMe.0896
 8461.91800000 1.00000000e-02 1.00000000e-02        A_4Pi 2  0.5 +  0   32.5    X_4Sigma- 2  0.5 -  1   32.5     82ChTaMe.0897
 8460.35300000 5.00000000e-03 5.00000000e-03        A_4Pi 2  0.5 -  0   33.5    X_4Sigma- 2  0.5 +  1   33.5     82ChTaMe.0898
 8458.72600000 1.00000000e-02 1.00000000e-02        A_4Pi 2  0.5 +  0   34.5    X_4Sigma- 2  0.5 -  1   34.5     82ChTaMe.0899
 8457.05300000 5.00000000e-03 3.24600000e-02        A_4Pi 2  0.5 -  0   35.5    X_4Sigma- 2  0.5 +  1   35.5     82ChTaMe.0900
 8455.31200000 5.00000000e-03 5.00000000e-03        A_4Pi 2  0.5 +  0   36.5    X_4Sigma- 2  0.5 -  1   36.5     82ChTaMe.0901
 8453.51300000 5.00000000e-03 5.00000000e-03        A_4Pi 2  0.5 -  0   37.5    X_4Sigma- 2  0.5 +  1   37.5     82ChTaMe.0902
 8451.67500000 5.00000000e-03 5.00000000e-03        A_4Pi 2  0.5 +  0   38.5    X_4Sigma- 2  0.5 -  1   38.5     82ChTaMe.0903
 8449.67300000 5.00000000e-03 5.00000000e-03        A_4Pi 2  0.5 -  0   39.5    X_4Sigma- 2  0.5 +  1   39.5     82ChTaMe.0904
 8447.77600000 5.00000000e-03 5.00000000e-03        A_4Pi 2  0.5 +  0   40.5    X_4Sigma- 2  0.5 -  1   40.5     82ChTaMe.0905
 8445.73400000 1.00000000e-02 1.00000000e-02        A_4Pi 2  0.5 -  0   41.5    X_4Sigma- 2  0.5 +  1   41.5     82ChTaMe.0906
 8443.65600000 5.00000000e-03 5.00000000e-03        A_4Pi 2  0.5 +  0   42.5    X_4Sigma- 2  0.5 -  1   42.5     82ChTaMe.0907
 8441.51000000 5.00000000e-03 5.00000000e-03        A_4Pi 2  0.5 -  0   43.5    X_4Sigma- 2  0.5 +  1   43.5     82ChTaMe.0908
 8439.31500000 5.00000000e-03 5.00000000e-03        A_4Pi 2  0.5 +  0   44.5    X_4Sigma- 2  0.5 -  1   44.5     82ChTaMe.0909
 8437.06200000 5.00000000e-03 5.00000000e-03        A_4Pi 2  0.5 -  0   45.5    X_4Sigma- 2  0.5 +  1   45.5     82ChTaMe.0910
 8434.75000000 5.00000000e-03 5.00000000e-03        A_4Pi 2  0.5 +  0   46.5    X_4Sigma- 2  0.5 -  1   46.5     82ChTaMe.0911
 8432.39000000 5.00000000e-03 5.00000000e-03        A_4Pi 2  0.5 -  0   47.5    X_4Sigma- 2  0.5 +  1   47.5     82ChTaMe.0912
 8429.95600000 5.00000000e-03 5.00000000e-03        A_4Pi 2  0.5 +  0   48.5    X_4Sigma- 2  0.5 -  1   48.5     82ChTaMe.0913
 8427.48100000 5.00000000e-03 5.00000000e-03        A_4Pi 2  0.5 -  0   49.5    X_4Sigma- 2  0.5 +  1   49.5     82ChTaMe.0914
 8424.94800000 5.00000000e-03 5.00000000e-03        A_4Pi 2  0.5 +  0   50.5    X_4Sigma- 2  0.5 -  1   50.5     82ChTaMe.0915
 8422.35600000 5.00000000e-03 5.00000000e-03        A_4Pi 2  0.5 -  0   51.5    X_4Sigma- 2  0.5 +  1   51.5     82ChTaMe.0916
 8419.69400000 5.00000000e-03 5.00000000e-03        A_4Pi 2  0.5 +  0   52.5    X_4Sigma- 2  0.5 -  1   52.5     82ChTaMe.0917
 8417.01600000 5.00000000e-03 5.00000000e-03        A_4Pi 2  0.5 -  0   53.5    X_4Sigma- 2  0.5 +  1   53.5     82ChTaMe.0918
 8414.25300000 5.00000000e-03 5.00000000e-03        A_4Pi 2  0.5 +  0   54.5    X_4Sigma- 2  0.5 -  1   54.5     82ChTaMe.0919
 8411.45400000 5.00000000e-03 5.00000000e-03        A_4Pi 2  0.5 -  0   55.5    X_4Sigma- 2  0.5 +  1   55.5     82ChTaMe.0920
 8408.57900000 5.00000000e-03 5.00000000e-03        A_4Pi 2  0.5 +  0   56.5    X_4Sigma- 2  0.5 -  1   56.5     82ChTaMe.0921
 8405.66900000 5.00000000e-03 5.00000000e-03        A_4Pi 2  0.5 -  0   57.5    X_4Sigma- 2  0.5 +  1   57.5     82ChTaMe.0922
 8402.67000000 1.00000000e-02 1.00000000e-02        A_4Pi 2  0.5 +  0   58.5    X_4Sigma- 2  0.5 -  1   58.5     82ChTaMe.0923
 8399.65400000 5.00000000e-03 5.00000000e-03        A_4Pi 2  0.5 -  0   59.5    X_4Sigma- 2  0.5 +  1   59.5     82ChTaMe.0924
 8396.56000000 5.00000000e-03 5.00000000e-03        A_4Pi 2  0.5 +  0   60.5    X_4Sigma- 2  0.5 -  1   60.5     82ChTaMe.0925
 8393.44200000 5.00000000e-03 5.00000000e-03        A_4Pi 2  0.5 -  0   61.5    X_4Sigma- 2  0.5 +  1   61.5     82ChTaMe.0926
 8390.24600000 1.00000000e-02 1.00000000e-02        A_4Pi 2  0.5 +  0   62.5    X_4Sigma- 2  0.5 -  1   62.5     82ChTaMe.0927
 8387.00600000 5.00000000e-03 5.00000000e-03        A_4Pi 2  0.5 -  0   63.5    X_4Sigma- 2  0.5 +  1   63.5     82ChTaMe.0928
 8383.78200000 5.00000000e-03 5.00000000e-03        A_4Pi 2  0.5 +  0   64.5    X_4Sigma- 2  0.5 -  1   64.5     82ChTaMe.0929
 8380.45800000 5.00000000e-03 5.00000000e-03        A_4Pi 2  0.5 -  0   65.5    X_4Sigma- 2  0.5 +  1   65.5     82ChTaMe.0930
 8377.09800000 1.00000000e-02 1.00000000e-02        A_4Pi 2  0.5 +  0   66.5    X_4Sigma- 2  0.5 -  1   66.5     82ChTaMe.0931
 8490.47000000 1.00000000e-02 7.73800000e-02        A_4Pi 3  1.5 -  0   20.5    X_4Sigma- 3  1.5 +  1   20.5     82ChTaMe.0932
 8489.26800000 1.00000000e-02 1.00000000e-02        A_4Pi 3  1.5 +  0   21.5    X_4Sigma- 3  1.5 -  1   21.5     82ChTaMe.0933
 8487.84900000 1.00000000e-02 3.20250000e-02        A_4Pi 3  1.5 -  0   22.5    X_4Sigma- 3  1.5 +  1   22.5     82ChTaMe.0934
 8486.51300000 1.00000000e-02 1.00000000e-02        A_4Pi 3  1.5 +  0   23.5    X_4Sigma- 3  1.5 -  1   23.5     82ChTaMe.0935
 8485.04000000 5.00000000e-03 5.00000000e-03        A_4Pi 3  1.5 -  0   24.5    X_4Sigma- 3  1.5 +  1   24.5     82ChTaMe.0936
 8483.56800000 5.00000000e-03 5.00000000e-03        A_4Pi 3  1.5 +  0   25.5    X_4Sigma- 3  1.5 -  1   25.5     82ChTaMe.0937
 8482.04100000 5.00000000e-03 5.00000000e-03        A_4Pi 3  1.5 -  0   26.5    X_4Sigma- 3  1.5 +  1   26.5     82ChTaMe.0938
 8480.44600000 5.00000000e-03 5.00000000e-03        A_4Pi 3  1.5 +  0   27.5    X_4Sigma- 3  1.5 -  1   27.5     82ChTaMe.0939
 8478.82400000 5.00000000e-03 5.00000000e-03        A_4Pi 3  1.5 -  0   28.5    X_4Sigma- 3  1.5 +  1   28.5     82ChTaMe.0940
 8477.15200000 5.00000000e-03 5.00000000e-03        A_4Pi 3  1.5 +  0   29.5    X_4Sigma- 3  1.5 -  1   29.5     82ChTaMe.0941
 8475.43700000 5.00000000e-03 5.00000000e-03        A_4Pi 3  1.5 -  0   30.5    X_4Sigma- 3  1.5 +  1   30.5     82ChTaMe.0942
 8473.66800000 5.00000000e-03 5.00000000e-03        A_4Pi 3  1.5 +  0   31.5    X_4Sigma- 3  1.5 -  1   31.5     82ChTaMe.0943
 8471.84700000 1.00000000e-02 1.00000000e-02        A_4Pi 3  1.5 -  0   32.5    X_4Sigma- 3  1.5 +  1   32.5     82ChTaMe.0944
 8470.00400000 1.00000000e-02 1.29100000e-02        A_4Pi 3  1.5 +  0   33.5    X_4Sigma- 3  1.5 -  1   33.5     82ChTaMe.0945
 8468.07500000 5.00000000e-03 5.00000000e-03        A_4Pi 3  1.5 -  0   34.5    X_4Sigma- 3  1.5 +  1   34.5     82ChTaMe.0946
 8466.11200000 5.00000000e-03 5.00000000e-03        A_4Pi 3  1.5 +  0   35.5    X_4Sigma- 3  1.5 -  1   35.5     82ChTaMe.0947
 8464.09800000 5.00000000e-03 5.00000000e-03        A_4Pi 3  1.5 -  0   36.5    X_4Sigma- 3  1.5 +  1   36.5     82ChTaMe.0948
 8462.03400000 5.00000000e-03 5.00000000e-03        A_4Pi 3  1.5 +  0   37.5    X_4Sigma- 3  1.5 -  1   37.5     82ChTaMe.0949
 8459.92900000 5.00000000e-03 5.00000000e-03        A_4Pi 3  1.5 -  0   38.5    X_4Sigma- 3  1.5 +  1   38.5     82ChTaMe.0950
 8457.77900000 5.00000000e-03 5.00000000e-03        A_4Pi 3  1.5 +  0   39.5    X_4Sigma- 3  1.5 -  1   39.5     82ChTaMe.0951
 8455.56500000 5.00000000e-03 5.00000000e-03        A_4Pi 3  1.5 -  0   40.5    X_4Sigma- 3  1.5 +  1   40.5     82ChTaMe.0952
 8453.32600000 5.00000000e-03 5.00000000e-03        A_4Pi 3  1.5 +  0   41.5    X_4Sigma- 3  1.5 -  1   41.5     82ChTaMe.0953
 8451.01400000 5.00000000e-03 5.00000000e-03        A_4Pi 3  1.5 -  0   42.5    X_4Sigma- 3  1.5 +  1   42.5     82ChTaMe.0954
 8448.63800000 1.00000000e-02 1.00000000e-02        A_4Pi 3  1.5 +  0   43.5    X_4Sigma- 3  1.5 -  1   43.5     82ChTaMe.0955
 8446.26100000 5.00000000e-03 5.00000000e-03        A_4Pi 3  1.5 -  0   44.5    X_4Sigma- 3  1.5 +  1   44.5     82ChTaMe.0956
 8443.80600000 1.00000000e-02 1.67850000e-02        A_4Pi 3  1.5 +  0   45.5    X_4Sigma- 3  1.5 -  1   45.5     82ChTaMe.0957
 8441.30600000 1.00000000e-02 1.80000000e-02        A_4Pi 3  1.5 -  0   46.5    X_4Sigma- 3  1.5 +  1   46.5     82ChTaMe.0958
 8438.74800000 5.00000000e-03 5.00000000e-03        A_4Pi 3  1.5 +  0   47.5    X_4Sigma- 3  1.5 -  1   47.5     82ChTaMe.0959
 8436.14500000 5.00000000e-03 5.00000000e-03        A_4Pi 3  1.5 -  0   48.5    X_4Sigma- 3  1.5 +  1   48.5     82ChTaMe.0960
 8433.48600000 5.00000000e-03 5.00000000e-03        A_4Pi 3  1.5 +  0   49.5    X_4Sigma- 3  1.5 -  1   49.5     82ChTaMe.0961
 8430.78100000 5.00000000e-03 5.00000000e-03        A_4Pi 3  1.5 -  0   50.5    X_4Sigma- 3  1.5 +  1   50.5     82ChTaMe.0962
 8428.03300000 1.00000000e-02 1.00000000e-02        A_4Pi 3  1.5 +  0   51.5    X_4Sigma- 3  1.5 -  1   51.5     82ChTaMe.0963
 8425.21500000 5.00000000e-03 5.00000000e-03        A_4Pi 3  1.5 -  0   52.5    X_4Sigma- 3  1.5 +  1   52.5     82ChTaMe.0964
 8422.35600000 5.00000000e-03 5.00000000e-03        A_4Pi 3  1.5 +  0   53.5    X_4Sigma- 3  1.5 -  1   53.5     82ChTaMe.0965
 8419.44400000 5.00000000e-03 5.00000000e-03        A_4Pi 3  1.5 -  0   54.5    X_4Sigma- 3  1.5 +  1   54.5     82ChTaMe.0966
 8513.33700000 1.00000000e-02 1.00000000e-02        A_4Pi 3  1.5 +  0   10.5    X_4Sigma- 3  1.5 -  1    9.5     82ChTaMe.0967
 8513.52500000 5.00000000e-03 5.00000000e-03        A_4Pi 3  1.5 -  0   11.5    X_4Sigma- 3  1.5 +  1   10.5     82ChTaMe.0968
 8513.75600000 5.00000000e-03 5.00000000e-03        A_4Pi 3  1.5 +  0   12.5    X_4Sigma- 3  1.5 -  1   11.5     82ChTaMe.0969
-8513.98000000 1.00000000e-02 1.00000000e-02        A_4Pi 3  1.5 -  0   13.5    X_4Sigma- 3  1.5 +  1   12.5     82ChTaMe.0970
 8514.05300000 1.00000000e-02 5.08080471e-02        A_4Pi 3  1.5 +  0   14.5    X_4Sigma- 3  1.5 -  1   13.5     82ChTaMe.0971
 8514.25000000 1.00000000e-02 5.50000000e-02        A_4Pi 3  1.5 -  0   17.5    X_4Sigma- 3  1.5 +  1   16.5     82ChTaMe.0972
 8514.05300000 1.00000000e-02 6.55000000e-02        A_4Pi 3  1.5 -  0   19.5    X_4Sigma- 3  1.5 +  1   18.5     82ChTaMe.0973
 8513.98000000 1.00000000e-02 4.90900000e-02        A_4Pi 3  1.5 +  0   20.5    X_4Sigma- 3  1.5 -  1   19.5     82ChTaMe.0974
 8513.86500000 5.00000000e-03 5.00000000e-03        A_4Pi 3  1.5 -  0   21.5    X_4Sigma- 3  1.5 +  1   20.5     82ChTaMe.0975
 8513.71200000 5.00000000e-03 2.75200000e-02        A_4Pi 3  1.5 +  0   22.5    X_4Sigma- 3  1.5 -  1   21.5     82ChTaMe.0976
 8513.41300000 5.00000000e-03 5.12100000e-02        A_4Pi 3  1.5 -  0   23.5    X_4Sigma- 3  1.5 +  1   22.5     82ChTaMe.0977
 8513.12200000 5.00000000e-03 5.00000000e-03        A_4Pi 3  1.5 +  0   24.5    X_4Sigma- 3  1.5 -  1   23.5     82ChTaMe.0978
 8512.77900000 5.00000000e-03 5.00000000e-03        A_4Pi 3  1.5 -  0   25.5    X_4Sigma- 3  1.5 +  1   24.5     82ChTaMe.0979
 8512.40600000 5.00000000e-03 8.84046094e-03        A_4Pi 3  1.5 +  0   26.5    X_4Sigma- 3  1.5 -  1   25.5     82ChTaMe.0980
 8511.96900000 5.00000000e-03 5.00000000e-03        A_4Pi 3  1.5 -  0   27.5    X_4Sigma- 3  1.5 +  1   26.5     82ChTaMe.0981
 8511.44700000 1.00000000e-02 5.23225714e-02        A_4Pi 3  1.5 +  0   28.5    X_4Sigma- 3  1.5 -  1   27.5     82ChTaMe.0982
 8510.93600000 1.00000000e-02 1.47027929e-02        A_4Pi 3  1.5 -  0   29.5    X_4Sigma- 3  1.5 +  1   28.5     82ChTaMe.0983
 8510.38400000 5.00000000e-03 5.00000000e-03        A_4Pi 3  1.5 +  0   30.5    X_4Sigma- 3  1.5 -  1   29.5     82ChTaMe.0984
 8509.07500000 5.00000000e-03 5.00000000e-03        A_4Pi 3  1.5 +  0   32.5    X_4Sigma- 3  1.5 -  1   31.5     82ChTaMe.0985
 8508.32900000 5.00000000e-03 5.00000000e-03        A_4Pi 3  1.5 -  0   33.5    X_4Sigma- 3  1.5 +  1   32.5     82ChTaMe.0986
 8507.55700000 5.00000000e-03 5.00000000e-03        A_4Pi 3  1.5 +  0   34.5    X_4Sigma- 3  1.5 -  1   33.5     82ChTaMe.0987
 8506.72500000 5.00000000e-03 5.00000000e-03        A_4Pi 3  1.5 -  0   35.5    X_4Sigma- 3  1.5 +  1   34.5     82ChTaMe.0988
 8505.85000000 5.00000000e-03 5.00000000e-03        A_4Pi 3  1.5 +  0   36.5    X_4Sigma- 3  1.5 -  1   35.5     82ChTaMe.0989
 8504.90900000 5.00000000e-03 5.00000000e-03        A_4Pi 3  1.5 -  0   37.5    X_4Sigma- 3  1.5 +  1   36.5     82ChTaMe.0990
 8503.91500000 1.00000000e-02 1.00000000e-02        A_4Pi 3  1.5 +  0   38.5    X_4Sigma- 3  1.5 -  1   37.5     82ChTaMe.0991
 8502.89400000 5.00000000e-03 5.00000000e-03        A_4Pi 3  1.5 -  0   39.5    X_4Sigma- 3  1.5 +  1   38.5     82ChTaMe.0992
 8501.81100000 5.00000000e-03 5.00000000e-03        A_4Pi 3  1.5 +  0   40.5    X_4Sigma- 3  1.5 -  1   39.5     82ChTaMe.0993
 8500.66500000 5.00000000e-03 5.00000000e-03        A_4Pi 3  1.5 -  0   41.5    X_4Sigma- 3  1.5 +  1   40.5     82ChTaMe.0994
 8499.47800000 5.00000000e-03 5.00000000e-03        A_4Pi 3  1.5 +  0   42.5    X_4Sigma- 3  1.5 -  1   41.5     82ChTaMe.0995
 8498.23000000 5.00000000e-03 5.00000000e-03        A_4Pi 3  1.5 -  0   43.5    X_4Sigma- 3  1.5 +  1   42.5     82ChTaMe.0996
 8496.93300000 5.00000000e-03 5.00000000e-03        A_4Pi 3  1.5 +  0   44.5    X_4Sigma- 3  1.5 -  1   43.5     82ChTaMe.0997
 8495.60400000 5.00000000e-03 5.00000000e-03        A_4Pi 3  1.5 -  0   45.5    X_4Sigma- 3  1.5 +  1   44.5     82ChTaMe.0998
 8494.17100000 5.00000000e-03 5.00000000e-03        A_4Pi 3  1.5 +  0   46.5    X_4Sigma- 3  1.5 -  1   45.5     82ChTaMe.0999
 8492.72900000 5.00000000e-03 5.00000000e-03        A_4Pi 3  1.5 -  0   47.5    X_4Sigma- 3  1.5 +  1   46.5     82ChTaMe.1000
 8491.23700000 5.00000000e-03 5.00000000e-03        A_4Pi 3  1.5 +  0   48.5    X_4Sigma- 3  1.5 -  1   47.5     82ChTaMe.1001
 8489.67200000 5.00000000e-03 5.00000000e-03        A_4Pi 3  1.5 -  0   49.5    X_4Sigma- 3  1.5 +  1   48.5     82ChTaMe.1002
 8488.06900000 5.00000000e-03 5.00000000e-03        A_4Pi 3  1.5 +  0   50.5    X_4Sigma- 3  1.5 -  1   49.5     82ChTaMe.1003
 8544.07200000 1.00000000e-02 4.16300000e-02        A_4Pi 4  2.5 +  0    7.5    X_4Sigma- 3  1.5 -  1    7.5     82ChTaMe.1004
 8543.50300000 1.00000000e-02 1.00000000e-02        A_4Pi 4  2.5 -  0    8.5    X_4Sigma- 3  1.5 +  1    8.5     82ChTaMe.1005
 8542.86900000 5.00000000e-03 5.00000000e-03        A_4Pi 4  2.5 +  0    9.5    X_4Sigma- 3  1.5 -  1    9.5     82ChTaMe.1006
 8542.21600000 5.00000000e-03 5.00000000e-03        A_4Pi 4  2.5 -  0   10.5    X_4Sigma- 3  1.5 +  1   10.5     82ChTaMe.1007
 8541.53700000 5.00000000e-03 5.00000000e-03        A_4Pi 4  2.5 +  0   11.5    X_4Sigma- 3  1.5 -  1   11.5     82ChTaMe.1008
 8540.84000000 5.00000000e-03 5.00000000e-03        A_4Pi 4  2.5 -  0   12.5    X_4Sigma- 3  1.5 +  1   12.5     82ChTaMe.1009
 8540.11200000 5.00000000e-03 5.00000000e-03        A_4Pi 4  2.5 +  0   13.5    X_4Sigma- 3  1.5 -  1   13.5     82ChTaMe.1010
 8539.56000000 1.00000000e-02 1.00000000e-02        A_4Pi 4  2.5 -  0   14.5    X_4Sigma- 3  1.5 +  1   14.5     82ChTaMe.1011
 8539.36500000 5.00000000e-03 5.00000000e-03     A_4Pi_PH 4  2.5 -  0   14.5    X_4Sigma- 3  1.5 +  1   14.5     82ChTaMe.1012
 8538.79800000 5.00000000e-03 5.00000000e-03        A_4Pi 4  2.5 +  0   15.5    X_4Sigma- 3  1.5 -  1   15.5     82ChTaMe.1013
 8537.99900000 5.00000000e-03 5.00000000e-03        A_4Pi 4  2.5 -  0   16.5    X_4Sigma- 3  1.5 +  1   16.5     82ChTaMe.1014
 8537.19200000 5.00000000e-03 5.00000000e-03        A_4Pi 4  2.5 +  0   17.5    X_4Sigma- 3  1.5 -  1   17.5     82ChTaMe.1015
 8536.37000000 5.00000000e-03 3.11450000e-02        A_4Pi 4  2.5 -  0   18.5    X_4Sigma- 3  1.5 +  1   18.5     82ChTaMe.1016
 8535.54300000 5.00000000e-03 5.00000000e-03        A_4Pi 4  2.5 +  0   19.5    X_4Sigma- 3  1.5 -  1   19.5     82ChTaMe.1017
 8534.67200000 5.00000000e-03 5.00000000e-03        A_4Pi 4  2.5 -  0   20.5    X_4Sigma- 3  1.5 +  1   20.5     82ChTaMe.1018
 8533.78600000 5.00000000e-03 5.00000000e-03        A_4Pi 4  2.5 +  0   21.5    X_4Sigma- 3  1.5 -  1   21.5     82ChTaMe.1019
 8532.87600000 5.00000000e-03 5.00000000e-03        A_4Pi 4  2.5 -  0   22.5    X_4Sigma- 3  1.5 +  1   22.5     82ChTaMe.1020
 8531.93700000 5.00000000e-03 5.00000000e-03        A_4Pi 4  2.5 +  0   23.5    X_4Sigma- 3  1.5 -  1   23.5     82ChTaMe.1021
 8530.98800000 5.00000000e-03 5.00000000e-03        A_4Pi 4  2.5 -  0   24.5    X_4Sigma- 3  1.5 +  1   24.5     82ChTaMe.1022
 8529.94600000 5.00000000e-03 2.76900000e-02        A_4Pi 4  2.5 +  0   25.5    X_4Sigma- 3  1.5 -  1   25.5     82ChTaMe.1023
 8528.96900000 5.00000000e-03 9.83142969e-03        A_4Pi 4  2.5 -  0   26.5    X_4Sigma- 3  1.5 +  1   26.5     82ChTaMe.1024
 8527.93300000 5.00000000e-03 5.00000000e-03        A_4Pi 4  2.5 +  0   27.5    X_4Sigma- 3  1.5 -  1   27.5     82ChTaMe.1025
 8526.79900000 5.00000000e-03 4.57013281e-02        A_4Pi 4  2.5 -  0   28.5    X_4Sigma- 3  1.5 +  1   28.5     82ChTaMe.1026
 8525.73200000 5.00000000e-03 5.00000000e-03        A_4Pi 4  2.5 +  0   29.5    X_4Sigma- 3  1.5 -  1   29.5     82ChTaMe.1027
 8524.61100000 1.00000000e-02 1.59750000e-02        A_4Pi 4  2.5 -  0   30.5    X_4Sigma- 3  1.5 +  1   30.5     82ChTaMe.1028
 8523.41900000 5.00000000e-03 5.00000000e-03        A_4Pi 4  2.5 +  0   31.5    X_4Sigma- 3  1.5 -  1   31.5     82ChTaMe.1029
 8522.21100000 1.00000000e-02 1.00000000e-02        A_4Pi 4  2.5 -  0   32.5    X_4Sigma- 3  1.5 +  1   32.5     82ChTaMe.1030
 8520.97600000 1.00000000e-02 1.00000000e-02        A_4Pi 4  2.5 +  0   33.5    X_4Sigma- 3  1.5 -  1   33.5     82ChTaMe.1031
 8553.23200000 5.00000000e-03 5.00000000e-03        A_4Pi 4  2.5 +  0    8.5    X_4Sigma- 3  1.5 -  1    7.5     82ChTaMe.1032
 8553.72000000 1.00000000e-02 1.00000000e-02        A_4Pi 4  2.5 -  0    9.5    X_4Sigma- 3  1.5 +  1    8.5     82ChTaMe.1033
 8554.12200000 5.00000000e-03 5.00000000e-03        A_4Pi 4  2.5 +  0   10.5    X_4Sigma- 3  1.5 -  1    9.5     82ChTaMe.1034
 8554.54200000 5.00000000e-03 5.00000000e-03        A_4Pi 4  2.5 -  0   11.5    X_4Sigma- 3  1.5 +  1   10.5     82ChTaMe.1035
 8554.94000000 1.00000000e-02 1.00000000e-02        A_4Pi 4  2.5 +  0   12.5    X_4Sigma- 3  1.5 -  1   11.5     82ChTaMe.1036
 8555.34000000 5.00000000e-03 2.56700000e-02        A_4Pi 4  2.5 -  0   13.5    X_4Sigma- 3  1.5 +  1   12.5     82ChTaMe.1037
 8555.63900000 5.00000000e-03 5.00000000e-03        A_4Pi 4  2.5 +  0   14.5    X_4Sigma- 3  1.5 -  1   13.5     82ChTaMe.1038
 8555.95900000 5.00000000e-03 5.00000000e-03        A_4Pi 4  2.5 -  0   15.5    X_4Sigma- 3  1.5 +  1   14.5     82ChTaMe.1039
 8556.16200000 5.00000000e-03 5.00000000e-03     A_4Pi_PH 4  2.5 -  0   15.5    X_4Sigma- 3  1.5 +  1   14.5     82ChTaMe.1040
 8556.44900000 1.00000000e-02 1.00000000e-02        A_4Pi 4  2.5 +  0   16.5    X_4Sigma- 3  1.5 -  1   15.5     82ChTaMe.1041
 8556.72400000 5.00000000e-03 5.00000000e-03        A_4Pi 4  2.5 -  0   17.5    X_4Sigma- 3  1.5 +  1   16.5     82ChTaMe.1042
 8556.99300000 5.00000000e-03 5.00000000e-03        A_4Pi 4  2.5 +  0   18.5    X_4Sigma- 3  1.5 -  1   17.5     82ChTaMe.1043
 8557.23800000 5.00000000e-03 5.00000000e-03        A_4Pi 4  2.5 -  0   19.5    X_4Sigma- 3  1.5 +  1   18.5     82ChTaMe.1044
 8557.43900000 1.00000000e-02 1.00000000e-02        A_4Pi 4  2.5 +  0   20.5    X_4Sigma- 3  1.5 -  1   19.5     82ChTaMe.1045
 8557.64100000 5.00000000e-03 5.00000000e-03        A_4Pi 4  2.5 -  0   21.5    X_4Sigma- 3  1.5 +  1   20.5     82ChTaMe.1046
 8557.80400000 1.00000000e-02 1.00000000e-02        A_4Pi 4  2.5 +  0   22.5    X_4Sigma- 3  1.5 -  1   21.5     82ChTaMe.1047
 8557.95400000 1.00000000e-02 1.00000000e-02        A_4Pi 4  2.5 -  0   23.5    X_4Sigma- 3  1.5 +  1   22.5     82ChTaMe.1048
 8558.07900000 1.00000000e-02 1.00000000e-02        A_4Pi 4  2.5 +  0   24.5    X_4Sigma- 3  1.5 -  1   23.5     82ChTaMe.1049
 8558.19100000 1.00000000e-02 2.47420000e-02        A_4Pi 4  2.5 -  0   25.5    X_4Sigma- 3  1.5 +  1   24.5     82ChTaMe.1050
 8558.24500000 1.00000000e-02 1.00000000e-02        A_4Pi 4  2.5 +  0   26.5    X_4Sigma- 3  1.5 -  1   25.5     82ChTaMe.1051
 8558.24500000 1.00000000e-02 3.96220313e-02        A_4Pi 4  2.5 -  0   27.5    X_4Sigma- 3  1.5 +  1   26.5     82ChTaMe.1052
 8558.24500000 1.00000000e-02 1.00000000e-02        A_4Pi 4  2.5 +  0   28.5    X_4Sigma- 3  1.5 -  1   27.5     82ChTaMe.1053
 8558.24500000 1.00000000e-02 1.00000000e-02        A_4Pi 4  2.5 -  0   29.5    X_4Sigma- 3  1.5 +  1   28.5     82ChTaMe.1054
 8558.19100000 1.00000000e-02 5.70950000e-02        A_4Pi 4  2.5 +  0   30.5    X_4Sigma- 3  1.5 -  1   29.5     82ChTaMe.1055
 8558.07900000 1.00000000e-02 1.00000000e-02        A_4Pi 4  2.5 -  0   31.5    X_4Sigma- 3  1.5 +  1   30.5     82ChTaMe.1056
 8557.94500000 1.00000000e-02 2.38900000e-02        A_4Pi 4  2.5 +  0   32.5    X_4Sigma- 3  1.5 -  1   31.5     82ChTaMe.1057
 8557.72400000 5.00000000e-03 5.00000000e-03        A_4Pi 4  2.5 -  0   33.5    X_4Sigma- 3  1.5 +  1   32.5     82ChTaMe.1058
12013.08800000 5.00000000e-03 5.00000000e-03     D_4Delta 1  0.5 -  0    4.5      A'_4Phi 1  1.5 +  0    3.5 87MeHuChTa_4.0001
12013.08800000 5.00000000e-03 5.00000000e-03     D_4Delta 1  0.5 +  0    4.5      A'_4Phi 1  1.5 -  0    3.5 87MeHuChTa_4.0002
12013.71700000 2.00000000e-02 2.00000000e-02     D_4Delta 1  0.5 +  0    5.5      A'_4Phi 1  1.5 -  0    4.5 87MeHuChTa_4.0003
12013.71700000 2.00000000e-02 2.00000000e-02     D_4Delta 1  0.5 -  0    5.5      A'_4Phi 1  1.5 +  0    4.5 87MeHuChTa_4.0004
12014.24100000 5.00000000e-03 5.00000000e-03     D_4Delta 1  0.5 +  0    6.5      A'_4Phi 1  1.5 -  0    5.5 87MeHuChTa_4.0005
12014.24100000 5.00000000e-03 5.00000000e-03     D_4Delta 1  0.5 -  0    6.5      A'_4Phi 1  1.5 +  0    5.5 87MeHuChTa_4.0006
12014.71300000 5.00000000e-03 5.00000000e-03     D_4Delta 1  0.5 -  0    7.5      A'_4Phi 1  1.5 +  0    6.5 87MeHuChTa_4.0007
12014.71300000 5.00000000e-03 5.00000000e-03     D_4Delta 1  0.5 +  0    7.5      A'_4Phi 1  1.5 -  0    6.5 87MeHuChTa_4.0008
12015.09700000 5.00000000e-03 1.37020000e-02     D_4Delta 1  0.5 +  0    8.5      A'_4Phi 1  1.5 -  0    7.5 87MeHuChTa_4.0009
12015.09700000 5.00000000e-03 5.00000000e-03     D_4Delta 1  0.5 -  0    8.5      A'_4Phi 1  1.5 +  0    7.5 87MeHuChTa_4.0010
12015.39900000 5.00000000e-03 1.50600000e-02     D_4Delta 1  0.5 +  0    9.5      A'_4Phi 1  1.5 -  0    8.5 87MeHuChTa_4.0011
12015.39900000 5.00000000e-03 1.42262607e-02     D_4Delta 1  0.5 -  0    9.5      A'_4Phi 1  1.5 +  0    8.5 87MeHuChTa_4.0012
12015.65600000 2.00000000e-02 2.00000000e-02     D_4Delta 1  0.5 +  0   10.5      A'_4Phi 1  1.5 -  0    9.5 87MeHuChTa_4.0013
12015.65600000 2.00000000e-02 2.00000000e-02     D_4Delta 1  0.5 -  0   10.5      A'_4Phi 1  1.5 +  0    9.5 87MeHuChTa_4.0014
12015.90800000 5.00000000e-03 5.00000000e-03     D_4Delta 1  0.5 +  0   12.5      A'_4Phi 1  1.5 -  0   11.5 87MeHuChTa_4.0015
12015.90800000 5.00000000e-03 5.00000000e-03     D_4Delta 1  0.5 -  0   12.5      A'_4Phi 1  1.5 +  0   11.5 87MeHuChTa_4.0016
12015.83700000 5.00000000e-03 5.00000000e-03     D_4Delta 1  0.5 +  0   14.5      A'_4Phi 1  1.5 -  0   13.5 87MeHuChTa_4.0017
12015.83700000 5.00000000e-03 5.00000000e-03     D_4Delta 1  0.5 -  0   14.5      A'_4Phi 1  1.5 +  0   13.5 87MeHuChTa_4.0018
12015.70600000 5.00000000e-03 5.00000000e-03     D_4Delta 1  0.5 -  0   15.5      A'_4Phi 1  1.5 +  0   14.5 87MeHuChTa_4.0019
12015.70600000 5.00000000e-03 5.00000000e-03     D_4Delta 1  0.5 +  0   15.5      A'_4Phi 1  1.5 -  0   14.5 87MeHuChTa_4.0020
12015.49100000 5.00000000e-03 5.00000000e-03     D_4Delta 1  0.5 +  0   16.5      A'_4Phi 1  1.5 -  0   15.5 87MeHuChTa_4.0021
12015.49100000 5.00000000e-03 5.00000000e-03     D_4Delta 1  0.5 -  0   16.5      A'_4Phi 1  1.5 +  0   15.5 87MeHuChTa_4.0022
12015.20000000 5.00000000e-03 5.00000000e-03     D_4Delta 1  0.5 -  0   17.5      A'_4Phi 1  1.5 +  0   16.5 87MeHuChTa_4.0023
12015.20000000 5.00000000e-03 5.00000000e-03     D_4Delta 1  0.5 +  0   17.5      A'_4Phi 1  1.5 -  0   16.5 87MeHuChTa_4.0024
12014.83300000 5.00000000e-03 5.00000000e-03     D_4Delta 1  0.5 +  0   18.5      A'_4Phi 1  1.5 -  0   17.5 87MeHuChTa_4.0025
12014.83300000 5.00000000e-03 5.00000000e-03     D_4Delta 1  0.5 -  0   18.5      A'_4Phi 1  1.5 +  0   17.5 87MeHuChTa_4.0026
12014.39100000 1.00000000e-02 1.00000000e-02     D_4Delta 1  0.5 +  0   19.5      A'_4Phi 1  1.5 -  0   18.5 87MeHuChTa_4.0027
12014.39100000 1.00000000e-02 1.00000000e-02     D_4Delta 1  0.5 -  0   19.5      A'_4Phi 1  1.5 +  0   18.5 87MeHuChTa_4.0028
12013.86900000 5.00000000e-03 5.00000000e-03     D_4Delta 1  0.5 +  0   20.5      A'_4Phi 1  1.5 -  0   19.5 87MeHuChTa_4.0029
12013.86900000 5.00000000e-03 5.00000000e-03     D_4Delta 1  0.5 -  0   20.5      A'_4Phi 1  1.5 +  0   19.5 87MeHuChTa_4.0030
12013.29100000 5.00000000e-03 5.00000000e-03     D_4Delta 1  0.5 -  0   21.5      A'_4Phi 1  1.5 +  0   20.5 87MeHuChTa_4.0031
12013.29100000 5.00000000e-03 5.00000000e-03     D_4Delta 1  0.5 +  0   21.5      A'_4Phi 1  1.5 -  0   20.5 87MeHuChTa_4.0032
12012.62800000 5.00000000e-03 5.00000000e-03     D_4Delta 1  0.5 +  0   22.5      A'_4Phi 1  1.5 -  0   21.5 87MeHuChTa_4.0033
12012.62800000 5.00000000e-03 5.00000000e-03     D_4Delta 1  0.5 -  0   22.5      A'_4Phi 1  1.5 +  0   21.5 87MeHuChTa_4.0034
12011.90400000 5.00000000e-03 5.00000000e-03     D_4Delta 1  0.5 -  0   23.5      A'_4Phi 1  1.5 +  0   22.5 87MeHuChTa_4.0035
12011.90400000 5.00000000e-03 5.00000000e-03     D_4Delta 1  0.5 +  0   23.5      A'_4Phi 1  1.5 -  0   22.5 87MeHuChTa_4.0036
12011.10600000 5.00000000e-03 5.00000000e-03     D_4Delta 1  0.5 -  0   24.5      A'_4Phi 1  1.5 +  0   23.5 87MeHuChTa_4.0037
12011.10600000 5.00000000e-03 5.00000000e-03     D_4Delta 1  0.5 +  0   24.5      A'_4Phi 1  1.5 -  0   23.5 87MeHuChTa_4.0038
12010.24000000 5.00000000e-03 5.00000000e-03     D_4Delta 1  0.5 +  0   25.5      A'_4Phi 1  1.5 -  0   24.5 87MeHuChTa_4.0039
12010.24000000 5.00000000e-03 5.00000000e-03     D_4Delta 1  0.5 -  0   25.5      A'_4Phi 1  1.5 +  0   24.5 87MeHuChTa_4.0040
12009.38100000 5.00000000e-03 5.00000000e-03     D_4Delta 1  0.5 +  0   26.5      A'_4Phi 1  1.5 -  0   25.5 87MeHuChTa_4.0041
12009.38100000 5.00000000e-03 5.00000000e-03     D_4Delta 1  0.5 -  0   26.5      A'_4Phi 1  1.5 +  0   25.5 87MeHuChTa_4.0042
12008.50200000 5.00000000e-03 5.00000000e-03     D_4Delta 1  0.5 +  0   27.5      A'_4Phi 1  1.5 -  0   26.5 87MeHuChTa_4.0043
12008.50200000 5.00000000e-03 5.00000000e-03     D_4Delta 1  0.5 -  0   27.5      A'_4Phi 1  1.5 +  0   26.5 87MeHuChTa_4.0044
12007.84600000 5.00000000e-03 5.00000000e-03     D_4Delta 1  0.5 +  0   28.5      A'_4Phi 1  1.5 -  0   27.5 87MeHuChTa_4.0045
12007.84600000 5.00000000e-03 5.00000000e-03     D_4Delta 1  0.5 -  0   28.5      A'_4Phi 1  1.5 +  0   27.5 87MeHuChTa_4.0046
12005.24200000 5.00000000e-03 1.84820000e-02  D_4Delta_PE 1  0.5 +  0   28.5      A'_4Phi 1  1.5 -  0   27.5 87MeHuChTa_4.0047
12005.24200000 5.00000000e-03 1.55138125e-02  D_4Delta_PE 1  0.5 -  0   28.5      A'_4Phi 1  1.5 +  0   27.5 87MeHuChTa_4.0048
12004.94900000 5.00000000e-03 5.00000000e-03     D_4Delta 1  0.5 -  0   29.5      A'_4Phi 1  1.5 +  0   28.5 87MeHuChTa_4.0049
12004.94900000 5.00000000e-03 5.00000000e-03     D_4Delta 1  0.5 +  0   29.5      A'_4Phi 1  1.5 -  0   28.5 87MeHuChTa_4.0050
12003.92100000 2.00000000e-02 2.00000000e-02     D_4Delta 1  0.5 +  0   30.5      A'_4Phi 1  1.5 -  0   29.5 87MeHuChTa_4.0051
12003.92100000 2.00000000e-02 2.00000000e-02     D_4Delta 1  0.5 -  0   30.5      A'_4Phi 1  1.5 +  0   29.5 87MeHuChTa_4.0052
12002.73400000 2.00000000e-02 2.00000000e-02     D_4Delta 1  0.5 -  0   31.5      A'_4Phi 1  1.5 +  0   30.5 87MeHuChTa_4.0053
12002.73400000 2.00000000e-02 2.00000000e-02     D_4Delta 1  0.5 +  0   31.5      A'_4Phi 1  1.5 -  0   30.5 87MeHuChTa_4.0054
12001.40200000 5.00000000e-03 5.00000000e-03     D_4Delta 1  0.5 +  0   32.5      A'_4Phi 1  1.5 -  0   31.5 87MeHuChTa_4.0055
12001.40200000 5.00000000e-03 5.00000000e-03     D_4Delta 1  0.5 -  0   32.5      A'_4Phi 1  1.5 +  0   31.5 87MeHuChTa_4.0056
11999.70000000 2.00000000e-01 2.00000000e-01     D_4Delta 1  0.5 +  0   33.5      A'_4Phi 1  1.5 -  0   32.5 87MeHuChTa_4.0057
11999.70000000 2.00000000e-01 2.00000000e-01     D_4Delta 1  0.5 -  0   33.5      A'_4Phi 1  1.5 +  0   32.5 87MeHuChTa_4.0058
11998.34000000 2.00000000e-02 2.00000000e-02     D_4Delta 1  0.5 +  0   34.5      A'_4Phi 1  1.5 -  0   33.5 87MeHuChTa_4.0059
11998.34000000 2.00000000e-02 2.00000000e-02     D_4Delta 1  0.5 -  0   34.5      A'_4Phi 1  1.5 +  0   33.5 87MeHuChTa_4.0060
11996.70000000 2.00000000e-01 2.00000000e-01     D_4Delta 1  0.5 -  0   35.5      A'_4Phi 1  1.5 +  0   34.5 87MeHuChTa_4.0061
11996.70000000 2.00000000e-01 2.00000000e-01     D_4Delta 1  0.5 +  0   35.5      A'_4Phi 1  1.5 -  0   34.5 87MeHuChTa_4.0062
11994.98700000 5.00000000e-03 5.00000000e-03     D_4Delta 1  0.5 +  0   36.5      A'_4Phi 1  1.5 -  0   35.5 87MeHuChTa_4.0063
11994.98700000 5.00000000e-03 5.00000000e-03     D_4Delta 1  0.5 -  0   36.5      A'_4Phi 1  1.5 +  0   35.5 87MeHuChTa_4.0064
11993.21100000 5.00000000e-03 5.00000000e-03     D_4Delta 1  0.5 +  0   37.5      A'_4Phi 1  1.5 -  0   36.5 87MeHuChTa_4.0065
11993.21100000 5.00000000e-03 5.00000000e-03     D_4Delta 1  0.5 -  0   37.5      A'_4Phi 1  1.5 +  0   36.5 87MeHuChTa_4.0066
11991.34800000 5.00000000e-03 5.00000000e-03     D_4Delta 1  0.5 -  0   38.5      A'_4Phi 1  1.5 +  0   37.5 87MeHuChTa_4.0067
11991.34800000 5.00000000e-03 5.00000000e-03     D_4Delta 1  0.5 +  0   38.5      A'_4Phi 1  1.5 -  0   37.5 87MeHuChTa_4.0068
12008.76900000 5.00000000e-03 5.00000000e-03     D_4Delta 1  0.5 -  0    3.5      A'_4Phi 1  1.5 +  0    3.5 87MeHuChTa_4.0069
12008.76900000 5.00000000e-03 5.00000000e-03     D_4Delta 1  0.5 +  0    3.5      A'_4Phi 1  1.5 -  0    3.5 87MeHuChTa_4.0070
12008.43400000 5.00000000e-03 5.00000000e-03     D_4Delta 1  0.5 +  0    4.5      A'_4Phi 1  1.5 -  0    4.5 87MeHuChTa_4.0071
12008.43400000 5.00000000e-03 5.00000000e-03     D_4Delta 1  0.5 -  0    4.5      A'_4Phi 1  1.5 +  0    4.5 87MeHuChTa_4.0072
12008.01700000 5.00000000e-03 5.00000000e-03     D_4Delta 1  0.5 -  0    5.5      A'_4Phi 1  1.5 +  0    5.5 87MeHuChTa_4.0073
12008.01700000 5.00000000e-03 5.00000000e-03     D_4Delta 1  0.5 +  0    5.5      A'_4Phi 1  1.5 -  0    5.5 87MeHuChTa_4.0074
12007.51400000 5.00000000e-03 5.00000000e-03     D_4Delta 1  0.5 +  0    6.5      A'_4Phi 1  1.5 -  0    6.5 87MeHuChTa_4.0075
12007.51400000 5.00000000e-03 5.00000000e-03     D_4Delta 1  0.5 -  0    6.5      A'_4Phi 1  1.5 +  0    6.5 87MeHuChTa_4.0076
12006.95400000 5.00000000e-03 5.00000000e-03     D_4Delta 1  0.5 +  0    7.5      A'_4Phi 1  1.5 -  0    7.5 87MeHuChTa_4.0077
12006.95400000 5.00000000e-03 5.00000000e-03     D_4Delta 1  0.5 -  0    7.5      A'_4Phi 1  1.5 +  0    7.5 87MeHuChTa_4.0078
12006.30500000 5.00000000e-03 5.00000000e-03     D_4Delta 1  0.5 +  0    8.5      A'_4Phi 1  1.5 -  0    8.5 87MeHuChTa_4.0079
12006.30500000 5.00000000e-03 5.00000000e-03     D_4Delta 1  0.5 -  0    8.5      A'_4Phi 1  1.5 +  0    8.5 87MeHuChTa_4.0080
12005.58100000 5.00000000e-03 5.00000000e-03     D_4Delta 1  0.5 -  0    9.5      A'_4Phi 1  1.5 +  0    9.5 87MeHuChTa_4.0081
12005.58100000 5.00000000e-03 5.00000000e-03     D_4Delta 1  0.5 +  0    9.5      A'_4Phi 1  1.5 -  0    9.5 87MeHuChTa_4.0082
12004.79100000 5.00000000e-03 5.00000000e-03     D_4Delta 1  0.5 +  0   10.5      A'_4Phi 1  1.5 -  0   10.5 87MeHuChTa_4.0083
12004.79100000 5.00000000e-03 5.00000000e-03     D_4Delta 1  0.5 -  0   10.5      A'_4Phi 1  1.5 +  0   10.5 87MeHuChTa_4.0084
12003.92100000 5.00000000e-03 5.00000000e-03     D_4Delta 1  0.5 -  0   11.5      A'_4Phi 1  1.5 +  0   11.5 87MeHuChTa_4.0085
12003.92100000 5.00000000e-03 5.00000000e-03     D_4Delta 1  0.5 +  0   11.5      A'_4Phi 1  1.5 -  0   11.5 87MeHuChTa_4.0086
12002.96900000 5.00000000e-03 5.00000000e-03     D_4Delta 1  0.5 +  0   12.5      A'_4Phi 1  1.5 -  0   12.5 87MeHuChTa_4.0087
12002.96900000 5.00000000e-03 5.00000000e-03     D_4Delta 1  0.5 -  0   12.5      A'_4Phi 1  1.5 +  0   12.5 87MeHuChTa_4.0088
12001.94900000 5.00000000e-03 5.00000000e-03     D_4Delta 1  0.5 -  0   13.5      A'_4Phi 1  1.5 +  0   13.5 87MeHuChTa_4.0089
12001.94900000 5.00000000e-03 5.00000000e-03     D_4Delta 1  0.5 +  0   13.5      A'_4Phi 1  1.5 -  0   13.5 87MeHuChTa_4.0090
12000.84700000 5.00000000e-03 5.00000000e-03     D_4Delta 1  0.5 +  0   14.5      A'_4Phi 1  1.5 -  0   14.5 87MeHuChTa_4.0091
12000.84700000 5.00000000e-03 5.00000000e-03     D_4Delta 1  0.5 -  0   14.5      A'_4Phi 1  1.5 +  0   14.5 87MeHuChTa_4.0092
11999.67400000 5.00000000e-03 5.00000000e-03     D_4Delta 1  0.5 -  0   15.5      A'_4Phi 1  1.5 +  0   15.5 87MeHuChTa_4.0093
11999.67400000 5.00000000e-03 5.00000000e-03     D_4Delta 1  0.5 +  0   15.5      A'_4Phi 1  1.5 -  0   15.5 87MeHuChTa_4.0094
11998.42000000 5.00000000e-03 5.00000000e-03     D_4Delta 1  0.5 +  0   16.5      A'_4Phi 1  1.5 -  0   16.5 87MeHuChTa_4.0095
11998.42000000 5.00000000e-03 5.00000000e-03     D_4Delta 1  0.5 -  0   16.5      A'_4Phi 1  1.5 +  0   16.5 87MeHuChTa_4.0096
11997.09900000 5.00000000e-03 5.00000000e-03     D_4Delta 1  0.5 -  0   17.5      A'_4Phi 1  1.5 +  0   17.5 87MeHuChTa_4.0097
11997.09900000 5.00000000e-03 5.00000000e-03     D_4Delta 1  0.5 +  0   17.5      A'_4Phi 1  1.5 -  0   17.5 87MeHuChTa_4.0098
11995.69900000 5.00000000e-03 5.00000000e-03     D_4Delta 1  0.5 +  0   18.5      A'_4Phi 1  1.5 -  0   18.5 87MeHuChTa_4.0099
11995.69900000 5.00000000e-03 9.41540000e-03     D_4Delta 1  0.5 -  0   18.5      A'_4Phi 1  1.5 +  0   18.5 87MeHuChTa_4.0100
11994.23000000 5.00000000e-03 5.00000000e-03     D_4Delta 1  0.5 -  0   19.5      A'_4Phi 1  1.5 +  0   19.5 87MeHuChTa_4.0101
11994.23000000 5.00000000e-03 5.00000000e-03     D_4Delta 1  0.5 +  0   19.5      A'_4Phi 1  1.5 -  0   19.5 87MeHuChTa_4.0102
11992.67600000 5.00000000e-03 5.00000000e-03     D_4Delta 1  0.5 +  0   20.5      A'_4Phi 1  1.5 -  0   20.5 87MeHuChTa_4.0103
11992.67600000 5.00000000e-03 5.00000000e-03     D_4Delta 1  0.5 -  0   20.5      A'_4Phi 1  1.5 +  0   20.5 87MeHuChTa_4.0104
11991.05700000 5.00000000e-03 5.00000000e-03     D_4Delta 1  0.5 -  0   21.5      A'_4Phi 1  1.5 +  0   21.5 87MeHuChTa_4.0105
11991.05700000 5.00000000e-03 5.00000000e-03     D_4Delta 1  0.5 +  0   21.5      A'_4Phi 1  1.5 -  0   21.5 87MeHuChTa_4.0106
11989.37400000 5.00000000e-03 5.00000000e-03     D_4Delta 1  0.5 +  0   22.5      A'_4Phi 1  1.5 -  0   22.5 87MeHuChTa_4.0107
11989.37400000 5.00000000e-03 5.00000000e-03     D_4Delta 1  0.5 -  0   22.5      A'_4Phi 1  1.5 +  0   22.5 87MeHuChTa_4.0108
11987.60300000 5.00000000e-03 5.00000000e-03     D_4Delta 1  0.5 -  0   23.5      A'_4Phi 1  1.5 +  0   23.5 87MeHuChTa_4.0109
11987.60300000 5.00000000e-03 5.00000000e-03     D_4Delta 1  0.5 +  0   23.5      A'_4Phi 1  1.5 -  0   23.5 87MeHuChTa_4.0110
11985.77600000 5.00000000e-03 5.00000000e-03     D_4Delta 1  0.5 +  0   24.5      A'_4Phi 1  1.5 -  0   24.5 87MeHuChTa_4.0111
11985.77600000 5.00000000e-03 5.00000000e-03     D_4Delta 1  0.5 -  0   24.5      A'_4Phi 1  1.5 +  0   24.5 87MeHuChTa_4.0112
11983.89400000 5.00000000e-03 5.00000000e-03     D_4Delta 1  0.5 -  0   25.5      A'_4Phi 1  1.5 +  0   25.5 87MeHuChTa_4.0113
11983.89400000 5.00000000e-03 5.00000000e-03     D_4Delta 1  0.5 +  0   25.5      A'_4Phi 1  1.5 -  0   25.5 87MeHuChTa_4.0114
11981.98000000 5.00000000e-03 5.00000000e-03     D_4Delta 1  0.5 +  0   26.5      A'_4Phi 1  1.5 -  0   26.5 87MeHuChTa_4.0115
11981.98000000 5.00000000e-03 1.61800000e-02     D_4Delta 1  0.5 -  0   26.5      A'_4Phi 1  1.5 +  0   26.5 87MeHuChTa_4.0116
11980.06700000 5.00000000e-03 1.39840000e-02     D_4Delta 1  0.5 -  0   27.5      A'_4Phi 1  1.5 +  0   27.5 87MeHuChTa_4.0117
11980.06700000 5.00000000e-03 5.00000000e-03     D_4Delta 1  0.5 +  0   27.5      A'_4Phi 1  1.5 -  0   27.5 87MeHuChTa_4.0118
11978.40200000 5.00000000e-03 5.00000000e-03     D_4Delta 1  0.5 +  0   28.5      A'_4Phi 1  1.5 -  0   28.5 87MeHuChTa_4.0119
11978.40200000 5.00000000e-03 5.00000000e-03     D_4Delta 1  0.5 -  0   28.5      A'_4Phi 1  1.5 +  0   28.5 87MeHuChTa_4.0120
11975.78300000 5.00000000e-03 5.00000000e-03  D_4Delta_PE 1  0.5 +  0   28.5      A'_4Phi 1  1.5 -  0   28.5 87MeHuChTa_4.0121
11975.78300000 5.00000000e-03 5.00000000e-03  D_4Delta_PE 1  0.5 -  0   28.5      A'_4Phi 1  1.5 +  0   28.5 87MeHuChTa_4.0122
11974.44900000 5.00000000e-03 5.00000000e-03     D_4Delta 1  0.5 -  0   29.5      A'_4Phi 1  1.5 +  0   29.5 87MeHuChTa_4.0123
11974.44900000 5.00000000e-03 5.00000000e-03     D_4Delta 1  0.5 +  0   29.5      A'_4Phi 1  1.5 -  0   29.5 87MeHuChTa_4.0124
11972.46500000 5.00000000e-03 5.00000000e-03     D_4Delta 1  0.5 -  0   30.5      A'_4Phi 1  1.5 +  0   30.5 87MeHuChTa_4.0125
11972.46500000 5.00000000e-03 5.00000000e-03     D_4Delta 1  0.5 +  0   30.5      A'_4Phi 1  1.5 -  0   30.5 87MeHuChTa_4.0126
11970.19800000 5.00000000e-03 5.00000000e-03     D_4Delta 1  0.5 -  0   31.5      A'_4Phi 1  1.5 +  0   31.5 87MeHuChTa_4.0127
11970.19800000 5.00000000e-03 5.00000000e-03     D_4Delta 1  0.5 +  0   31.5      A'_4Phi 1  1.5 -  0   31.5 87MeHuChTa_4.0128
11967.82000000 2.00000000e-02 2.00000000e-02     D_4Delta 1  0.5 +  0   32.5      A'_4Phi 1  1.5 -  0   32.5 87MeHuChTa_4.0129
11967.82000000 2.00000000e-02 2.00000000e-02     D_4Delta 1  0.5 -  0   32.5      A'_4Phi 1  1.5 +  0   32.5 87MeHuChTa_4.0130
11965.34100000 5.00000000e-03 5.00000000e-03     D_4Delta 1  0.5 -  0   33.5      A'_4Phi 1  1.5 +  0   33.5 87MeHuChTa_4.0131
11965.34100000 5.00000000e-03 5.00000000e-03     D_4Delta 1  0.5 +  0   33.5      A'_4Phi 1  1.5 -  0   33.5 87MeHuChTa_4.0132
11962.73900000 5.00000000e-03 5.00000000e-03     D_4Delta 1  0.5 +  0   34.5      A'_4Phi 1  1.5 -  0   34.5 87MeHuChTa_4.0133
11962.73900000 5.00000000e-03 5.00000000e-03     D_4Delta 1  0.5 -  0   34.5      A'_4Phi 1  1.5 +  0   34.5 87MeHuChTa_4.0134
11960.06000000 5.00000000e-03 5.00000000e-03     D_4Delta 1  0.5 -  0   35.5      A'_4Phi 1  1.5 +  0   35.5 87MeHuChTa_4.0135
11960.06000000 5.00000000e-03 5.00000000e-03     D_4Delta 1  0.5 +  0   35.5      A'_4Phi 1  1.5 -  0   35.5 87MeHuChTa_4.0136
11957.37700000 5.00000000e-03 5.00000000e-03     D_4Delta 1  0.5 -  0   36.5      A'_4Phi 1  1.5 +  0   36.5 87MeHuChTa_4.0137
11957.37700000 5.00000000e-03 5.00000000e-03     D_4Delta 1  0.5 +  0   36.5      A'_4Phi 1  1.5 -  0   36.5 87MeHuChTa_4.0138
11951.63400000 5.00000000e-03 5.00000000e-03     D_4Delta 1  0.5 -  0   38.5      A'_4Phi 1  1.5 +  0   38.5 87MeHuChTa_4.0139
11951.63400000 5.00000000e-03 5.00000000e-03     D_4Delta 1  0.5 +  0   38.5      A'_4Phi 1  1.5 -  0   38.5 87MeHuChTa_4.0140
11948.63000000 5.00000000e-03 5.00000000e-03     D_4Delta 1  0.5 -  0   39.5      A'_4Phi 1  1.5 +  0   39.5 87MeHuChTa_4.0141
11948.63000000 5.00000000e-03 5.00000000e-03     D_4Delta 1  0.5 +  0   39.5      A'_4Phi 1  1.5 -  0   39.5 87MeHuChTa_4.0142
11945.59700000 5.00000000e-03 5.00000000e-03     D_4Delta 1  0.5 -  0   40.5      A'_4Phi 1  1.5 +  0   40.5 87MeHuChTa_4.0143
11945.59700000 5.00000000e-03 5.00000000e-03     D_4Delta 1  0.5 +  0   40.5      A'_4Phi 1  1.5 -  0   40.5 87MeHuChTa_4.0144
12005.41000000 5.00000000e-03 5.00000000e-03     D_4Delta 1  0.5 +  0    2.5      A'_4Phi 1  1.5 -  0    3.5 87MeHuChTa_4.0145
12005.41000000 5.00000000e-03 5.00000000e-03     D_4Delta 1  0.5 -  0    2.5      A'_4Phi 1  1.5 +  0    3.5 87MeHuChTa_4.0146
12004.12300000 5.00000000e-03 5.00000000e-03     D_4Delta 1  0.5 -  0    3.5      A'_4Phi 1  1.5 +  0    4.5 87MeHuChTa_4.0147
12004.12300000 5.00000000e-03 5.00000000e-03     D_4Delta 1  0.5 +  0    3.5      A'_4Phi 1  1.5 -  0    4.5 87MeHuChTa_4.0148
12002.73400000 5.00000000e-03 5.00000000e-03     D_4Delta 1  0.5 +  0    4.5      A'_4Phi 1  1.5 -  0    5.5 87MeHuChTa_4.0149
12002.73400000 5.00000000e-03 5.00000000e-03     D_4Delta 1  0.5 -  0    4.5      A'_4Phi 1  1.5 +  0    5.5 87MeHuChTa_4.0150
12001.28200000 5.00000000e-03 5.00000000e-03     D_4Delta 1  0.5 -  0    5.5      A'_4Phi 1  1.5 +  0    6.5 87MeHuChTa_4.0151
12001.28200000 5.00000000e-03 5.00000000e-03     D_4Delta 1  0.5 +  0    5.5      A'_4Phi 1  1.5 -  0    6.5 87MeHuChTa_4.0152
11999.70000000 2.00000000e-01 2.00000000e-01     D_4Delta 1  0.5 -  0    6.5      A'_4Phi 1  1.5 +  0    7.5 87MeHuChTa_4.0153
11999.70000000 2.00000000e-01 2.00000000e-01     D_4Delta 1  0.5 +  0    6.5      A'_4Phi 1  1.5 -  0    7.5 87MeHuChTa_4.0154
11998.14900000 5.00000000e-03 5.00000000e-03     D_4Delta 1  0.5 -  0    7.5      A'_4Phi 1  1.5 +  0    8.5 87MeHuChTa_4.0155
11998.14900000 5.00000000e-03 5.00000000e-03     D_4Delta 1  0.5 +  0    7.5      A'_4Phi 1  1.5 -  0    8.5 87MeHuChTa_4.0156
11996.47400000 5.00000000e-03 5.00000000e-03     D_4Delta 1  0.5 +  0    8.5      A'_4Phi 1  1.5 -  0    9.5 87MeHuChTa_4.0157
11996.47400000 5.00000000e-03 5.00000000e-03     D_4Delta 1  0.5 -  0    8.5      A'_4Phi 1  1.5 +  0    9.5 87MeHuChTa_4.0158
11994.72000000 5.00000000e-03 5.00000000e-03     D_4Delta 1  0.5 -  0    9.5      A'_4Phi 1  1.5 +  0   10.5 87MeHuChTa_4.0159
11994.72000000 5.00000000e-03 5.00000000e-03     D_4Delta 1  0.5 +  0    9.5      A'_4Phi 1  1.5 -  0   10.5 87MeHuChTa_4.0160
11992.88000000 5.00000000e-03 5.00000000e-03     D_4Delta 1  0.5 +  0   10.5      A'_4Phi 1  1.5 -  0   11.5 87MeHuChTa_4.0161
11992.88000000 5.00000000e-03 1.17940000e-02     D_4Delta 1  0.5 -  0   10.5      A'_4Phi 1  1.5 +  0   11.5 87MeHuChTa_4.0162
11990.98200000 5.00000000e-03 5.00000000e-03     D_4Delta 1  0.5 -  0   11.5      A'_4Phi 1  1.5 +  0   12.5 87MeHuChTa_4.0163
11990.98200000 5.00000000e-03 5.00000000e-03     D_4Delta 1  0.5 +  0   11.5      A'_4Phi 1  1.5 -  0   12.5 87MeHuChTa_4.0164
11988.99300000 5.00000000e-03 5.00000000e-03     D_4Delta 1  0.5 +  0   12.5      A'_4Phi 1  1.5 -  0   13.5 87MeHuChTa_4.0165
11988.99300000 5.00000000e-03 5.00000000e-03     D_4Delta 1  0.5 -  0   12.5      A'_4Phi 1  1.5 +  0   13.5 87MeHuChTa_4.0166
11986.94500000 5.00000000e-03 5.00000000e-03     D_4Delta 1  0.5 -  0   13.5      A'_4Phi 1  1.5 +  0   14.5 87MeHuChTa_4.0167
11986.94500000 5.00000000e-03 5.00000000e-03     D_4Delta 1  0.5 +  0   13.5      A'_4Phi 1  1.5 -  0   14.5 87MeHuChTa_4.0168
11984.81100000 5.00000000e-03 5.00000000e-03     D_4Delta 1  0.5 +  0   14.5      A'_4Phi 1  1.5 -  0   15.5 87MeHuChTa_4.0169
11984.81100000 5.00000000e-03 5.00000000e-03     D_4Delta 1  0.5 -  0   14.5      A'_4Phi 1  1.5 +  0   15.5 87MeHuChTa_4.0170
11982.60000000 5.00000000e-03 5.00000000e-03     D_4Delta 1  0.5 -  0   15.5      A'_4Phi 1  1.5 +  0   16.5 87MeHuChTa_4.0171
11982.60000000 5.00000000e-03 5.00000000e-03     D_4Delta 1  0.5 +  0   15.5      A'_4Phi 1  1.5 -  0   16.5 87MeHuChTa_4.0172
11980.31800000 5.00000000e-03 5.00000000e-03     D_4Delta 1  0.5 -  0   16.5      A'_4Phi 1  1.5 +  0   17.5 87MeHuChTa_4.0173
11980.31800000 5.00000000e-03 5.00000000e-03     D_4Delta 1  0.5 +  0   16.5      A'_4Phi 1  1.5 -  0   17.5 87MeHuChTa_4.0174
11977.95600000 5.00000000e-03 5.00000000e-03     D_4Delta 1  0.5 +  0   17.5      A'_4Phi 1  1.5 -  0   18.5 87MeHuChTa_4.0175
11977.95600000 5.00000000e-03 5.00000000e-03     D_4Delta 1  0.5 -  0   17.5      A'_4Phi 1  1.5 +  0   18.5 87MeHuChTa_4.0176
11975.52100000 5.00000000e-03 5.00000000e-03     D_4Delta 1  0.5 +  0   18.5      A'_4Phi 1  1.5 -  0   19.5 87MeHuChTa_4.0177
11975.52100000 5.00000000e-03 5.00000000e-03     D_4Delta 1  0.5 -  0   18.5      A'_4Phi 1  1.5 +  0   19.5 87MeHuChTa_4.0178
11973.02000000 5.00000000e-03 1.48300000e-02     D_4Delta 1  0.5 -  0   19.5      A'_4Phi 1  1.5 +  0   20.5 87MeHuChTa_4.0179
11973.02000000 5.00000000e-03 1.85752506e-02     D_4Delta 1  0.5 +  0   19.5      A'_4Phi 1  1.5 -  0   20.5 87MeHuChTa_4.0180
11970.45100000 5.00000000e-03 5.00000000e-03     D_4Delta 1  0.5 +  0   20.5      A'_4Phi 1  1.5 -  0   21.5 87MeHuChTa_4.0181
11970.45100000 5.00000000e-03 5.00000000e-03     D_4Delta 1  0.5 -  0   20.5      A'_4Phi 1  1.5 +  0   21.5 87MeHuChTa_4.0182
11967.80000000 2.00000000e-01 2.00000000e-01     D_4Delta 1  0.5 -  0   21.5      A'_4Phi 1  1.5 +  0   22.5 87MeHuChTa_4.0183
11967.80000000 2.00000000e-01 2.00000000e-01     D_4Delta 1  0.5 +  0   21.5      A'_4Phi 1  1.5 -  0   22.5 87MeHuChTa_4.0184
11965.07900000 5.00000000e-03 5.00000000e-03     D_4Delta 1  0.5 +  0   22.5      A'_4Phi 1  1.5 -  0   23.5 87MeHuChTa_4.0185
11965.07900000 5.00000000e-03 5.00000000e-03     D_4Delta 1  0.5 -  0   22.5      A'_4Phi 1  1.5 +  0   23.5 87MeHuChTa_4.0186
11962.27400000 5.00000000e-03 5.00000000e-03     D_4Delta 1  0.5 -  0   23.5      A'_4Phi 1  1.5 +  0   24.5 87MeHuChTa_4.0187
11962.27400000 5.00000000e-03 5.00000000e-03     D_4Delta 1  0.5 +  0   23.5      A'_4Phi 1  1.5 -  0   24.5 87MeHuChTa_4.0188
11959.42000000 2.00000000e-02 2.00000000e-02     D_4Delta 1  0.5 -  0   24.5      A'_4Phi 1  1.5 +  0   25.5 87MeHuChTa_4.0189
11959.42000000 2.00000000e-02 2.00000000e-02     D_4Delta 1  0.5 +  0   24.5      A'_4Phi 1  1.5 -  0   25.5 87MeHuChTa_4.0190
11956.51700000 5.00000000e-03 4.29291016e-02     D_4Delta 1  0.5 -  0   25.5      A'_4Phi 1  1.5 +  0   26.5 87MeHuChTa_4.0191
11956.51700000 5.00000000e-03 2.73940000e-02     D_4Delta 1  0.5 +  0   25.5      A'_4Phi 1  1.5 -  0   26.5 87MeHuChTa_4.0192
11953.54200000 5.00000000e-03 5.00000000e-03     D_4Delta 1  0.5 +  0   26.5      A'_4Phi 1  1.5 -  0   27.5 87MeHuChTa_4.0193
11953.54200000 5.00000000e-03 5.00000000e-03     D_4Delta 1  0.5 -  0   26.5      A'_4Phi 1  1.5 +  0   27.5 87MeHuChTa_4.0194
11950.64100000 5.00000000e-03 5.00000000e-03     D_4Delta 1  0.5 -  0   27.5      A'_4Phi 1  1.5 +  0   28.5 87MeHuChTa_4.0195
11950.64100000 5.00000000e-03 1.14225000e-02     D_4Delta 1  0.5 +  0   27.5      A'_4Phi 1  1.5 -  0   28.5 87MeHuChTa_4.0196
11066.69400000 5.00000000e-03 5.00000000e-03     D_4Delta 1  0.5 +  0    4.5      A'_4Phi 1  1.5 -  1    4.5 87MeHuChTa_4.0197
11066.69400000 5.00000000e-03 5.00000000e-03     D_4Delta 1  0.5 -  0    4.5      A'_4Phi 1  1.5 +  1    4.5 87MeHuChTa_4.0198
11066.57400000 5.00000000e-03 5.00000000e-03     D_4Delta 1  0.5 -  0    5.5      A'_4Phi 1  1.5 +  1    5.5 87MeHuChTa_4.0199
11066.57400000 5.00000000e-03 5.00000000e-03     D_4Delta 1  0.5 +  0    5.5      A'_4Phi 1  1.5 -  1    5.5 87MeHuChTa_4.0200
11066.13200000 5.00000000e-03 5.00000000e-03     D_4Delta 1  0.5 +  0    6.5      A'_4Phi 1  1.5 -  1    6.5 87MeHuChTa_4.0201
11066.13200000 5.00000000e-03 5.00000000e-03     D_4Delta 1  0.5 -  0    6.5      A'_4Phi 1  1.5 +  1    6.5 87MeHuChTa_4.0202
11065.61500000 5.00000000e-03 5.00000000e-03     D_4Delta 1  0.5 -  0    7.5      A'_4Phi 1  1.5 +  1    7.5 87MeHuChTa_4.0203
11065.61500000 5.00000000e-03 5.00000000e-03     D_4Delta 1  0.5 +  0    7.5      A'_4Phi 1  1.5 -  1    7.5 87MeHuChTa_4.0204
11065.01400000 5.00000000e-03 5.00000000e-03     D_4Delta 1  0.5 -  0    8.5      A'_4Phi 1  1.5 +  1    8.5 87MeHuChTa_4.0205
11065.01400000 5.00000000e-03 5.00000000e-03     D_4Delta 1  0.5 +  0    8.5      A'_4Phi 1  1.5 -  1    8.5 87MeHuChTa_4.0206
11064.34800000 5.00000000e-03 5.00000000e-03     D_4Delta 1  0.5 +  0    9.5      A'_4Phi 1  1.5 -  1    9.5 87MeHuChTa_4.0207
11064.34800000 5.00000000e-03 5.00000000e-03     D_4Delta 1  0.5 -  0    9.5      A'_4Phi 1  1.5 +  1    9.5 87MeHuChTa_4.0208
11063.62300000 5.00000000e-03 5.00000000e-03     D_4Delta 1  0.5 +  0   10.5      A'_4Phi 1  1.5 -  1   10.5 87MeHuChTa_4.0209
11063.62300000 5.00000000e-03 5.00000000e-03     D_4Delta 1  0.5 -  0   10.5      A'_4Phi 1  1.5 +  1   10.5 87MeHuChTa_4.0210
11062.82300000 5.00000000e-03 5.00000000e-03     D_4Delta 1  0.5 -  0   11.5      A'_4Phi 1  1.5 +  1   11.5 87MeHuChTa_4.0211
11062.82300000 5.00000000e-03 5.00000000e-03     D_4Delta 1  0.5 +  0   11.5      A'_4Phi 1  1.5 -  1   11.5 87MeHuChTa_4.0212
11061.95700000 5.00000000e-03 5.00000000e-03     D_4Delta 1  0.5 +  0   12.5      A'_4Phi 1  1.5 -  1   12.5 87MeHuChTa_4.0213
11061.95700000 5.00000000e-03 5.00000000e-03     D_4Delta 1  0.5 -  0   12.5      A'_4Phi 1  1.5 +  1   12.5 87MeHuChTa_4.0214
11061.02400000 5.00000000e-03 5.00000000e-03     D_4Delta 1  0.5 -  0   13.5      A'_4Phi 1  1.5 +  1   13.5 87MeHuChTa_4.0215
11061.02400000 5.00000000e-03 5.00000000e-03     D_4Delta 1  0.5 +  0   13.5      A'_4Phi 1  1.5 -  1   13.5 87MeHuChTa_4.0216
11058.93800000 5.00000000e-03 5.00000000e-03     D_4Delta 1  0.5 -  0   15.5      A'_4Phi 1  1.5 +  1   15.5 87MeHuChTa_4.0217
11058.93800000 5.00000000e-03 5.00000000e-03     D_4Delta 1  0.5 +  0   15.5      A'_4Phi 1  1.5 -  1   15.5 87MeHuChTa_4.0218
11057.78800000 5.00000000e-03 5.00000000e-03     D_4Delta 1  0.5 +  0   16.5      A'_4Phi 1  1.5 -  1   16.5 87MeHuChTa_4.0219
11057.78800000 5.00000000e-03 5.00000000e-03     D_4Delta 1  0.5 -  0   16.5      A'_4Phi 1  1.5 +  1   16.5 87MeHuChTa_4.0220
11056.58600000 5.00000000e-03 5.00000000e-03     D_4Delta 1  0.5 +  0   17.5      A'_4Phi 1  1.5 -  1   17.5 87MeHuChTa_4.0221
11056.58600000 5.00000000e-03 5.00000000e-03     D_4Delta 1  0.5 -  0   17.5      A'_4Phi 1  1.5 +  1   17.5 87MeHuChTa_4.0222
11055.30200000 5.00000000e-03 5.00000000e-03     D_4Delta 1  0.5 +  0   18.5      A'_4Phi 1  1.5 -  1   18.5 87MeHuChTa_4.0223
11055.30200000 5.00000000e-03 5.00000000e-03     D_4Delta 1  0.5 -  0   18.5      A'_4Phi 1  1.5 +  1   18.5 87MeHuChTa_4.0224
11053.95800000 5.00000000e-03 5.00000000e-03     D_4Delta 1  0.5 -  0   19.5      A'_4Phi 1  1.5 +  1   19.5 87MeHuChTa_4.0225
11053.95800000 5.00000000e-03 5.00000000e-03     D_4Delta 1  0.5 +  0   19.5      A'_4Phi 1  1.5 -  1   19.5 87MeHuChTa_4.0226
11052.51500000 5.00000000e-03 5.00000000e-03     D_4Delta 1  0.5 +  0   20.5      A'_4Phi 1  1.5 -  1   20.5 87MeHuChTa_4.0227
11052.51500000 5.00000000e-03 5.00000000e-03     D_4Delta 1  0.5 -  0   20.5      A'_4Phi 1  1.5 +  1   20.5 87MeHuChTa_4.0228
11051.05200000 5.00000000e-03 5.00000000e-03     D_4Delta 1  0.5 -  0   21.5      A'_4Phi 1  1.5 +  1   21.5 87MeHuChTa_4.0229
11051.05200000 5.00000000e-03 5.00000000e-03     D_4Delta 1  0.5 +  0   21.5      A'_4Phi 1  1.5 -  1   21.5 87MeHuChTa_4.0230
11049.50600000 5.00000000e-03 5.00000000e-03     D_4Delta 1  0.5 +  0   22.5      A'_4Phi 1  1.5 -  1   22.5 87MeHuChTa_4.0231
11049.50600000 5.00000000e-03 5.00000000e-03     D_4Delta 1  0.5 -  0   22.5      A'_4Phi 1  1.5 +  1   22.5 87MeHuChTa_4.0232
11047.89900000 5.00000000e-03 5.00000000e-03     D_4Delta 1  0.5 -  0   23.5      A'_4Phi 1  1.5 +  1   23.5 87MeHuChTa_4.0233
11047.89900000 5.00000000e-03 5.00000000e-03     D_4Delta 1  0.5 +  0   23.5      A'_4Phi 1  1.5 -  1   23.5 87MeHuChTa_4.0234
11044.48100000 5.00000000e-03 5.00000000e-03     D_4Delta 1  0.5 -  0   25.5      A'_4Phi 1  1.5 +  1   25.5 87MeHuChTa_4.0235
11044.48100000 5.00000000e-03 5.00000000e-03     D_4Delta 1  0.5 +  0   25.5      A'_4Phi 1  1.5 -  1   25.5 87MeHuChTa_4.0236
11042.72800000 5.00000000e-03 5.00000000e-03     D_4Delta 1  0.5 +  0   26.5      A'_4Phi 1  1.5 -  1   26.5 87MeHuChTa_4.0237
11042.72800000 5.00000000e-03 5.00000000e-03     D_4Delta 1  0.5 -  0   26.5      A'_4Phi 1  1.5 +  1   26.5 87MeHuChTa_4.0238
11041.01600000 5.00000000e-03 5.00000000e-03     D_4Delta 1  0.5 +  0   27.5      A'_4Phi 1  1.5 -  1   27.5 87MeHuChTa_4.0239
11041.01600000 5.00000000e-03 5.00000000e-03     D_4Delta 1  0.5 -  0   27.5      A'_4Phi 1  1.5 +  1   27.5 87MeHuChTa_4.0240
11039.50500000 5.00000000e-03 5.00000000e-03     D_4Delta 1  0.5 -  0   28.5      A'_4Phi 1  1.5 +  1   28.5 87MeHuChTa_4.0241
11039.50500000 5.00000000e-03 5.00000000e-03     D_4Delta 1  0.5 +  0   28.5      A'_4Phi 1  1.5 -  1   28.5 87MeHuChTa_4.0242
11055.23600000 5.00000000e-03 5.00000000e-03     D_4Delta 1  0.5 +  0    8.5      A'_4Phi 1  1.5 -  1    9.5 87MeHuChTa_4.0243
11055.23600000 5.00000000e-03 5.00000000e-03     D_4Delta 1  0.5 -  0    8.5      A'_4Phi 1  1.5 +  1    9.5 87MeHuChTa_4.0244
11053.55300000 5.00000000e-03 5.00000000e-03     D_4Delta 1  0.5 -  0    9.5      A'_4Phi 1  1.5 +  1   10.5 87MeHuChTa_4.0245
11053.55300000 5.00000000e-03 5.00000000e-03     D_4Delta 1  0.5 +  0    9.5      A'_4Phi 1  1.5 -  1   10.5 87MeHuChTa_4.0246
11051.79900000 5.00000000e-03 5.00000000e-03     D_4Delta 1  0.5 +  0   10.5      A'_4Phi 1  1.5 -  1   11.5 87MeHuChTa_4.0247
11051.79900000 5.00000000e-03 5.00000000e-03     D_4Delta 1  0.5 -  0   10.5      A'_4Phi 1  1.5 +  1   11.5 87MeHuChTa_4.0248
11049.97000000 5.00000000e-03 5.00000000e-03     D_4Delta 1  0.5 -  0   11.5      A'_4Phi 1  1.5 +  1   12.5 87MeHuChTa_4.0249
11049.97000000 5.00000000e-03 5.00000000e-03     D_4Delta 1  0.5 +  0   11.5      A'_4Phi 1  1.5 -  1   12.5 87MeHuChTa_4.0250
11048.07400000 5.00000000e-03 5.00000000e-03     D_4Delta 1  0.5 +  0   12.5      A'_4Phi 1  1.5 -  1   13.5 87MeHuChTa_4.0251
11048.07400000 5.00000000e-03 5.00000000e-03     D_4Delta 1  0.5 -  0   12.5      A'_4Phi 1  1.5 +  1   13.5 87MeHuChTa_4.0252
11046.10500000 5.00000000e-03 5.00000000e-03     D_4Delta 1  0.5 -  0   13.5      A'_4Phi 1  1.5 +  1   14.5 87MeHuChTa_4.0253
11046.10500000 5.00000000e-03 5.00000000e-03     D_4Delta 1  0.5 +  0   13.5      A'_4Phi 1  1.5 -  1   14.5 87MeHuChTa_4.0254
11044.07800000 5.00000000e-03 5.00000000e-03     D_4Delta 1  0.5 -  0   14.5      A'_4Phi 1  1.5 +  1   15.5 87MeHuChTa_4.0255
11044.07800000 5.00000000e-03 5.00000000e-03     D_4Delta 1  0.5 +  0   14.5      A'_4Phi 1  1.5 -  1   15.5 87MeHuChTa_4.0256
11041.97400000 5.00000000e-03 5.00000000e-03     D_4Delta 1  0.5 -  0   15.5      A'_4Phi 1  1.5 +  1   16.5 87MeHuChTa_4.0257
11041.97400000 5.00000000e-03 5.00000000e-03     D_4Delta 1  0.5 +  0   15.5      A'_4Phi 1  1.5 -  1   16.5 87MeHuChTa_4.0258
11039.79800000 5.00000000e-03 5.00000000e-03     D_4Delta 1  0.5 +  0   16.5      A'_4Phi 1  1.5 -  1   17.5 87MeHuChTa_4.0259
11039.79800000 5.00000000e-03 5.00000000e-03     D_4Delta 1  0.5 -  0   16.5      A'_4Phi 1  1.5 +  1   17.5 87MeHuChTa_4.0260
11037.55900000 5.00000000e-03 5.00000000e-03     D_4Delta 1  0.5 -  0   17.5      A'_4Phi 1  1.5 +  1   18.5 87MeHuChTa_4.0261
11037.55900000 5.00000000e-03 5.00000000e-03     D_4Delta 1  0.5 +  0   17.5      A'_4Phi 1  1.5 -  1   18.5 87MeHuChTa_4.0262
11035.25400000 5.00000000e-03 5.00000000e-03     D_4Delta 1  0.5 +  0   18.5      A'_4Phi 1  1.5 -  1   19.5 87MeHuChTa_4.0263
11035.25400000 5.00000000e-03 5.00000000e-03     D_4Delta 1  0.5 -  0   18.5      A'_4Phi 1  1.5 +  1   19.5 87MeHuChTa_4.0264
11032.87500000 5.00000000e-03 5.00000000e-03     D_4Delta 1  0.5 -  0   19.5      A'_4Phi 1  1.5 +  1   20.5 87MeHuChTa_4.0265
11032.87500000 5.00000000e-03 5.00000000e-03     D_4Delta 1  0.5 +  0   19.5      A'_4Phi 1  1.5 -  1   20.5 87MeHuChTa_4.0266
11927.90000000 5.00000000e-03 5.17640000e-02     D_4Delta 2  1.5 +  0    8.5      A'_4Phi 2  2.5 -  0    8.5 87MeHuChTa_4.0267
11927.90000000 5.00000000e-03 5.00000000e-03     D_4Delta 2  1.5 -  0    8.5      A'_4Phi 2  2.5 +  0    8.5 87MeHuChTa_4.0268
11927.09100000 5.00000000e-03 1.64200000e-01     D_4Delta 2  1.5 -  0    9.5      A'_4Phi 2  2.5 +  0    9.5 87MeHuChTa_4.0269
11927.09100000 5.00000000e-03 5.00000000e-03     D_4Delta 2  1.5 +  0    9.5      A'_4Phi 2  2.5 -  0    9.5 87MeHuChTa_4.0270
11926.40400000 5.00000000e-03 5.00000000e-03     D_4Delta 2  1.5 -  0   10.5      A'_4Phi 2  2.5 +  0   10.5 87MeHuChTa_4.0271
11926.40400000 5.00000000e-03 5.00000000e-03     D_4Delta 2  1.5 +  0   10.5      A'_4Phi 2  2.5 -  0   10.5 87MeHuChTa_4.0272
11925.59000000 2.00000000e-02 2.00000000e-02     D_4Delta 2  1.5 +  0   11.5      A'_4Phi 2  2.5 -  0   11.5 87MeHuChTa_4.0273
11925.59000000 2.00000000e-02 2.00000000e-02     D_4Delta 2  1.5 -  0   11.5      A'_4Phi 2  2.5 +  0   11.5 87MeHuChTa_4.0274
11924.67900000 5.00000000e-03 5.00000000e-03     D_4Delta 2  1.5 +  0   12.5      A'_4Phi 2  2.5 -  0   12.5 87MeHuChTa_4.0275
11924.67900000 5.00000000e-03 5.77730000e-02     D_4Delta 2  1.5 -  0   12.5      A'_4Phi 2  2.5 +  0   12.5 87MeHuChTa_4.0276
11923.68800000 5.00000000e-03 5.00000000e-03     D_4Delta 2  1.5 -  0   13.5      A'_4Phi 2  2.5 +  0   13.5 87MeHuChTa_4.0277
11923.68800000 5.00000000e-03 1.37600000e-02     D_4Delta 2  1.5 +  0   13.5      A'_4Phi 2  2.5 -  0   13.5 87MeHuChTa_4.0278
11922.63500000 5.00000000e-03 5.00000000e-03     D_4Delta 2  1.5 +  0   14.5      A'_4Phi 2  2.5 -  0   14.5 87MeHuChTa_4.0279
11922.63500000 5.00000000e-03 5.00000000e-03     D_4Delta 2  1.5 -  0   14.5      A'_4Phi 2  2.5 +  0   14.5 87MeHuChTa_4.0280
11921.49700000 5.00000000e-03 5.08300001e-02     D_4Delta 2  1.5 -  0   15.5      A'_4Phi 2  2.5 +  0   15.5 87MeHuChTa_4.0281
11921.49700000 5.00000000e-03 5.00000000e-03     D_4Delta 2  1.5 +  0   15.5      A'_4Phi 2  2.5 -  0   15.5 87MeHuChTa_4.0282
11920.32000000 5.00000000e-03 5.00000000e-03     D_4Delta 2  1.5 +  0   16.5      A'_4Phi 2  2.5 -  0   16.5 87MeHuChTa_4.0283
11920.32000000 5.00000000e-03 5.00000000e-03     D_4Delta 2  1.5 -  0   16.5      A'_4Phi 2  2.5 +  0   16.5 87MeHuChTa_4.0284
11919.04000000 2.00000000e-02 2.00000000e-02     D_4Delta 2  1.5 -  0   17.5      A'_4Phi 2  2.5 +  0   17.5 87MeHuChTa_4.0285
11919.04000000 2.00000000e-02 2.00000000e-02     D_4Delta 2  1.5 +  0   17.5      A'_4Phi 2  2.5 -  0   17.5 87MeHuChTa_4.0286
11917.71600000 5.00000000e-03 5.00000000e-03     D_4Delta 2  1.5 +  0   18.5      A'_4Phi 2  2.5 -  0   18.5 87MeHuChTa_4.0287
11916.26400000 2.00000000e-02 3.42300036e-02     D_4Delta 2  1.5 -  0   19.5      A'_4Phi 2  2.5 +  0   19.5 87MeHuChTa_4.0288
11914.81300000 5.00000000e-03 5.00000000e-03     D_4Delta 2  1.5 +  0   20.5      A'_4Phi 2  2.5 -  0   20.5 87MeHuChTa_4.0289
11913.25500000 5.00000000e-03 5.00000000e-03     D_4Delta 2  1.5 -  0   21.5      A'_4Phi 2  2.5 +  0   21.5 87MeHuChTa_4.0290
11911.62500000 5.00000000e-03 5.00000000e-03     D_4Delta 2  1.5 +  0   22.5      A'_4Phi 2  2.5 -  0   22.5 87MeHuChTa_4.0291
11909.92500000 5.00000000e-03 5.00000000e-03     D_4Delta 2  1.5 -  0   23.5      A'_4Phi 2  2.5 +  0   23.5 87MeHuChTa_4.0292
11908.16300000 2.00000000e-02 2.00000000e-02     D_4Delta 2  1.5 +  0   24.5      A'_4Phi 2  2.5 -  0   24.5 87MeHuChTa_4.0293
11906.28900000 5.00000000e-03 5.00000000e-03     D_4Delta 2  1.5 -  0   25.5      A'_4Phi 2  2.5 +  0   25.5 87MeHuChTa_4.0294
11904.40400000 2.00000000e-02 2.00000000e-02     D_4Delta 2  1.5 +  0   26.5      A'_4Phi 2  2.5 -  0   26.5 87MeHuChTa_4.0295
11902.40100000 5.00000000e-03 5.00000000e-03     D_4Delta 2  1.5 -  0   27.5      A'_4Phi 2  2.5 +  0   27.5 87MeHuChTa_4.0296
11900.34900000 5.00000000e-03 5.00000000e-03     D_4Delta 2  1.5 +  0   28.5      A'_4Phi 2  2.5 -  0   28.5 87MeHuChTa_4.0297
11898.21500000 5.00000000e-03 5.00000000e-03     D_4Delta 2  1.5 -  0   29.5      A'_4Phi 2  2.5 +  0   29.5 87MeHuChTa_4.0298
11896.00900000 5.00000000e-03 5.00000000e-03     D_4Delta 2  1.5 +  0   30.5      A'_4Phi 2  2.5 -  0   30.5 87MeHuChTa_4.0299
11893.73400000 5.00000000e-03 5.00000000e-03     D_4Delta 2  1.5 -  0   31.5      A'_4Phi 2  2.5 +  0   31.5 87MeHuChTa_4.0300
11891.39200000 5.00000000e-03 5.00000000e-03     D_4Delta 2  1.5 +  0   32.5      A'_4Phi 2  2.5 -  0   32.5 87MeHuChTa_4.0301
11888.97400000 5.00000000e-03 5.00000000e-03     D_4Delta 2  1.5 -  0   33.5      A'_4Phi 2  2.5 +  0   33.5 87MeHuChTa_4.0302
11886.48200000 5.00000000e-03 5.00000000e-03     D_4Delta 2  1.5 +  0   34.5      A'_4Phi 2  2.5 -  0   34.5 87MeHuChTa_4.0303
11883.92400000 5.00000000e-03 5.00000000e-03     D_4Delta 2  1.5 -  0   35.5      A'_4Phi 2  2.5 +  0   35.5 87MeHuChTa_4.0304
11881.28400000 5.00000000e-03 5.00000000e-03     D_4Delta 2  1.5 +  0   36.5      A'_4Phi 2  2.5 -  0   36.5 87MeHuChTa_4.0305
11878.58400000 5.00000000e-03 5.00000000e-03     D_4Delta 2  1.5 -  0   37.5      A'_4Phi 2  2.5 +  0   37.5 87MeHuChTa_4.0306
11875.81900000 2.00000000e-02 2.00000000e-02     D_4Delta 2  1.5 +  0   38.5      A'_4Phi 2  2.5 -  0   38.5 87MeHuChTa_4.0307
11872.96200000 5.00000000e-03 5.00000000e-03     D_4Delta 2  1.5 -  0   39.5      A'_4Phi 2  2.5 +  0   39.5 87MeHuChTa_4.0308
11869.90000000 2.00000000e-01 2.00000000e-01     D_4Delta 2  1.5 +  0   40.5      A'_4Phi 2  2.5 -  0   40.5 87MeHuChTa_4.0309
11867.06200000 5.00000000e-03 5.00000000e-03     D_4Delta 2  1.5 -  0   41.5      A'_4Phi 2  2.5 +  0   41.5 87MeHuChTa_4.0310
11917.67600000 5.00000000e-03 5.00000000e-03     D_4Delta 2  1.5 -  0   18.5      A'_4Phi 2  2.5 +  0   18.5 87MeHuChTa_4.0311
11914.76500000 5.00000000e-03 5.00000000e-03     D_4Delta 2  1.5 -  0   20.5      A'_4Phi 2  2.5 +  0   20.5 87MeHuChTa_4.0312
11913.21500000 5.00000000e-03 5.00000000e-03     D_4Delta 2  1.5 +  0   21.5      A'_4Phi 2  2.5 -  0   21.5 87MeHuChTa_4.0313
11911.57800000 5.00000000e-03 5.00000000e-03     D_4Delta 2  1.5 -  0   22.5      A'_4Phi 2  2.5 +  0   22.5 87MeHuChTa_4.0314
11909.88000000 5.00000000e-03 5.00000000e-03     D_4Delta 2  1.5 +  0   23.5      A'_4Phi 2  2.5 -  0   23.5 87MeHuChTa_4.0315
11908.07800000 2.00000000e-02 2.00000000e-02     D_4Delta 2  1.5 -  0   24.5      A'_4Phi 2  2.5 +  0   24.5 87MeHuChTa_4.0316
11906.24000000 5.00000000e-03 5.00000000e-03     D_4Delta 2  1.5 +  0   25.5      A'_4Phi 2  2.5 -  0   25.5 87MeHuChTa_4.0317
11904.33200000 5.00000000e-03 5.00000000e-03     D_4Delta 2  1.5 -  0   26.5      A'_4Phi 2  2.5 +  0   26.5 87MeHuChTa_4.0318
11902.34700000 5.00000000e-03 5.00000000e-03     D_4Delta 2  1.5 +  0   27.5      A'_4Phi 2  2.5 -  0   27.5 87MeHuChTa_4.0319
11900.28100000 5.00000000e-03 5.00000000e-03     D_4Delta 2  1.5 -  0   28.5      A'_4Phi 2  2.5 +  0   28.5 87MeHuChTa_4.0320
11898.14200000 5.00000000e-03 5.00000000e-03     D_4Delta 2  1.5 +  0   29.5      A'_4Phi 2  2.5 -  0   29.5 87MeHuChTa_4.0321
11895.93200000 5.00000000e-03 5.00000000e-03     D_4Delta 2  1.5 -  0   30.5      A'_4Phi 2  2.5 +  0   30.5 87MeHuChTa_4.0322
11893.65200000 5.00000000e-03 5.00000000e-03     D_4Delta 2  1.5 +  0   31.5      A'_4Phi 2  2.5 -  0   31.5 87MeHuChTa_4.0323
11891.30100000 5.00000000e-03 5.00000000e-03     D_4Delta 2  1.5 -  0   32.5      A'_4Phi 2  2.5 +  0   32.5 87MeHuChTa_4.0324
11888.86200000 5.00000000e-03 5.00000000e-03     D_4Delta 2  1.5 +  0   33.5      A'_4Phi 2  2.5 -  0   33.5 87MeHuChTa_4.0325
11886.35600000 5.00000000e-03 5.00000000e-03     D_4Delta 2  1.5 -  0   34.5      A'_4Phi 2  2.5 +  0   34.5 87MeHuChTa_4.0326
11883.80300000 2.00000000e-02 2.00000000e-02     D_4Delta 2  1.5 +  0   35.5      A'_4Phi 2  2.5 -  0   35.5 87MeHuChTa_4.0327
11881.15800000 2.00000000e-02 2.00000000e-02     D_4Delta 2  1.5 -  0   36.5      A'_4Phi 2  2.5 +  0   36.5 87MeHuChTa_4.0328
11878.38700000 2.00000000e-02 2.00000000e-02     D_4Delta 2  1.5 +  0   37.5      A'_4Phi 2  2.5 -  0   37.5 87MeHuChTa_4.0329
11875.60600000 2.00000000e-02 2.00000000e-02     D_4Delta 2  1.5 -  0   38.5      A'_4Phi 2  2.5 +  0   38.5 87MeHuChTa_4.0330
11872.74200000 5.00000000e-03 5.00000000e-03     D_4Delta 2  1.5 +  0   39.5      A'_4Phi 2  2.5 -  0   39.5 87MeHuChTa_4.0331
11866.83200000 5.00000000e-03 5.00000000e-03     D_4Delta 2  1.5 +  0   41.5      A'_4Phi 2  2.5 -  0   41.5 87MeHuChTa_4.0332
11919.61900000 5.00000000e-03 5.00000000e-03     D_4Delta 2  1.5 +  0    7.5      A'_4Phi 2  2.5 -  0    8.5 87MeHuChTa_4.0333
11919.61900000 5.00000000e-03 5.00000000e-03     D_4Delta 2  1.5 -  0    7.5      A'_4Phi 2  2.5 +  0    8.5 87MeHuChTa_4.0334
11917.97000000 5.00000000e-03 5.72300000e-02     D_4Delta 2  1.5 -  0    8.5      A'_4Phi 2  2.5 +  0    9.5 87MeHuChTa_4.0335
11917.97000000 5.00000000e-03 5.00000000e-03     D_4Delta 2  1.5 +  0    8.5      A'_4Phi 2  2.5 -  0    9.5 87MeHuChTa_4.0336
11916.26400000 2.00000000e-02 2.00000000e-02     D_4Delta 2  1.5 +  0    9.5      A'_4Phi 2  2.5 -  0   10.5 87MeHuChTa_4.0337
11916.26400000 2.00000000e-02 2.00000000e-02     D_4Delta 2  1.5 -  0    9.5      A'_4Phi 2  2.5 +  0   10.5 87MeHuChTa_4.0338
11914.44400000 5.00000000e-03 5.00000000e-03     D_4Delta 2  1.5 -  0   10.5      A'_4Phi 2  2.5 +  0   11.5 87MeHuChTa_4.0339
11914.44400000 5.00000000e-03 5.00000000e-03     D_4Delta 2  1.5 +  0   10.5      A'_4Phi 2  2.5 -  0   11.5 87MeHuChTa_4.0340
11912.55700000 5.00000000e-03 3.10500000e-02     D_4Delta 2  1.5 +  0   11.5      A'_4Phi 2  2.5 -  0   12.5 87MeHuChTa_4.0341
11912.55700000 5.00000000e-03 5.00000000e-03     D_4Delta 2  1.5 -  0   11.5      A'_4Phi 2  2.5 +  0   12.5 87MeHuChTa_4.0342
11910.63200000 5.00000000e-03 5.00000000e-03     D_4Delta 2  1.5 -  0   12.5      A'_4Phi 2  2.5 +  0   13.5 87MeHuChTa_4.0343
11910.63200000 5.00000000e-03 5.00000000e-03     D_4Delta 2  1.5 +  0   12.5      A'_4Phi 2  2.5 -  0   13.5 87MeHuChTa_4.0344
11908.55600000 2.00000000e-02 3.97600000e-02     D_4Delta 2  1.5 +  0   13.5      A'_4Phi 2  2.5 -  0   14.5 87MeHuChTa_4.0345
11908.55600000 2.00000000e-02 5.53355054e-02     D_4Delta 2  1.5 -  0   13.5      A'_4Phi 2  2.5 +  0   14.5 87MeHuChTa_4.0346
11906.48300000 2.00000000e-02 2.00000000e-02     D_4Delta 2  1.5 +  0   14.5      A'_4Phi 2  2.5 -  0   15.5 87MeHuChTa_4.0347
11906.48300000 2.00000000e-02 5.92240000e-02     D_4Delta 2  1.5 -  0   14.5      A'_4Phi 2  2.5 +  0   15.5 87MeHuChTa_4.0348
11904.33200000 2.00000000e-02 4.91540000e-02     D_4Delta 2  1.5 -  0   15.5      A'_4Phi 2  2.5 +  0   16.5 87MeHuChTa_4.0349
11904.33200000 2.00000000e-02 2.00000000e-02     D_4Delta 2  1.5 +  0   15.5      A'_4Phi 2  2.5 -  0   16.5 87MeHuChTa_4.0350
11902.11800000 2.00000000e-02 2.00000000e-02     D_4Delta 2  1.5 +  0   16.5      A'_4Phi 2  2.5 -  0   17.5 87MeHuChTa_4.0351
11902.11800000 2.00000000e-02 2.00000000e-02     D_4Delta 2  1.5 -  0   16.5      A'_4Phi 2  2.5 +  0   17.5 87MeHuChTa_4.0352
11899.78800000 2.00000000e-02 3.25800000e-02     D_4Delta 2  1.5 +  0   17.5      A'_4Phi 2  2.5 -  0   18.5 87MeHuChTa_4.0353
11899.78800000 2.00000000e-02 2.00000000e-02     D_4Delta 2  1.5 -  0   17.5      A'_4Phi 2  2.5 +  0   18.5 87MeHuChTa_4.0354
11897.43800000 5.00000000e-03 5.00000000e-03     D_4Delta 2  1.5 +  0   18.5      A'_4Phi 2  2.5 -  0   19.5 87MeHuChTa_4.0355
11894.99300000 5.00000000e-03 5.00000000e-03     D_4Delta 2  1.5 -  0   19.5      A'_4Phi 2  2.5 +  0   20.5 87MeHuChTa_4.0356
11892.46700000 5.00000000e-03 5.00000000e-03     D_4Delta 2  1.5 +  0   20.5      A'_4Phi 2  2.5 -  0   21.5 87MeHuChTa_4.0357
11889.89000000 2.00000000e-02 3.06854286e-02     D_4Delta 2  1.5 -  0   21.5      A'_4Phi 2  2.5 +  0   22.5 87MeHuChTa_4.0358
11887.20200000 5.00000000e-03 5.00000000e-03     D_4Delta 2  1.5 +  0   22.5      A'_4Phi 2  2.5 -  0   23.5 87MeHuChTa_4.0359
11884.46400000 5.00000000e-03 5.00000000e-03     D_4Delta 2  1.5 -  0   23.5      A'_4Phi 2  2.5 +  0   24.5 87MeHuChTa_4.0360
11881.64500000 5.00000000e-03 5.00000000e-03     D_4Delta 2  1.5 +  0   24.5      A'_4Phi 2  2.5 -  0   25.5 87MeHuChTa_4.0361
11878.77900000 5.00000000e-03 5.00000000e-03     D_4Delta 2  1.5 -  0   25.5      A'_4Phi 2  2.5 +  0   26.5 87MeHuChTa_4.0362
11875.81900000 2.00000000e-02 2.00000000e-02     D_4Delta 2  1.5 +  0   26.5      A'_4Phi 2  2.5 -  0   27.5 87MeHuChTa_4.0363
11872.80200000 5.00000000e-03 5.00000000e-03     D_4Delta 2  1.5 -  0   27.5      A'_4Phi 2  2.5 +  0   28.5 87MeHuChTa_4.0364
11897.39600000 5.00000000e-03 5.00000000e-03     D_4Delta 2  1.5 -  0   18.5      A'_4Phi 2  2.5 +  0   19.5 87MeHuChTa_4.0365
11894.95000000 5.00000000e-03 5.00000000e-03     D_4Delta 2  1.5 +  0   19.5      A'_4Phi 2  2.5 -  0   20.5 87MeHuChTa_4.0366
11892.42400000 5.00000000e-03 1.70940000e-02     D_4Delta 2  1.5 -  0   20.5      A'_4Phi 2  2.5 +  0   21.5 87MeHuChTa_4.0367
11887.16400000 5.00000000e-03 5.00000000e-03     D_4Delta 2  1.5 -  0   22.5      A'_4Phi 2  2.5 +  0   23.5 87MeHuChTa_4.0368
11884.41800000 5.00000000e-03 5.00000000e-03     D_4Delta 2  1.5 +  0   23.5      A'_4Phi 2  2.5 -  0   24.5 87MeHuChTa_4.0369
11881.60900000 5.00000000e-03 5.00000000e-03     D_4Delta 2  1.5 -  0   24.5      A'_4Phi 2  2.5 +  0   25.5 87MeHuChTa_4.0370
11878.72000000 5.00000000e-03 5.00000000e-03     D_4Delta 2  1.5 +  0   25.5      A'_4Phi 2  2.5 -  0   26.5 87MeHuChTa_4.0371
11875.77900000 2.00000000e-02 2.41240000e-02     D_4Delta 2  1.5 -  0   26.5      A'_4Phi 2  2.5 +  0   27.5 87MeHuChTa_4.0372
11872.74200000 2.00000000e-02 2.00000000e-02     D_4Delta 2  1.5 +  0   27.5      A'_4Phi 2  2.5 -  0   28.5 87MeHuChTa_4.0373
11863.44200000 5.00000000e-03 5.00000000e-03     D_4Delta 3  2.5 +  0   14.5      A'_4Phi 3  3.5 -  0   13.5 87MeHuChTa_4.0374
11863.44200000 5.00000000e-03 5.00000000e-03     D_4Delta 3  2.5 -  0   14.5      A'_4Phi 3  3.5 +  0   13.5 87MeHuChTa_4.0375
11863.22300000 5.00000000e-03 1.06100000e-02     D_4Delta 3  2.5 +  0   17.5      A'_4Phi 3  3.5 -  0   16.5 87MeHuChTa_4.0376
11863.22300000 5.00000000e-03 1.22819531e-02     D_4Delta 3  2.5 -  0   17.5      A'_4Phi 3  3.5 +  0   16.5 87MeHuChTa_4.0377
11862.99400000 5.00000000e-03 5.00000000e-03     D_4Delta 3  2.5 -  0   18.5      A'_4Phi 3  3.5 +  0   17.5 87MeHuChTa_4.0378
11862.99400000 5.00000000e-03 5.00000000e-03     D_4Delta 3  2.5 +  0   18.5      A'_4Phi 3  3.5 -  0   17.5 87MeHuChTa_4.0379
11862.70600000 5.00000000e-03 5.00000000e-03     D_4Delta 3  2.5 -  0   19.5      A'_4Phi 3  3.5 +  0   18.5 87MeHuChTa_4.0380
11862.70600000 5.00000000e-03 5.00000000e-03     D_4Delta 3  2.5 +  0   19.5      A'_4Phi 3  3.5 -  0   18.5 87MeHuChTa_4.0381
11862.31800000 2.00000000e-02 2.62730000e-02     D_4Delta 3  2.5 -  0   20.5      A'_4Phi 3  3.5 +  0   19.5 87MeHuChTa_4.0382
11862.31800000 2.00000000e-02 2.90510625e-02     D_4Delta 3  2.5 +  0   20.5      A'_4Phi 3  3.5 -  0   19.5 87MeHuChTa_4.0383
11861.92600000 5.00000000e-03 5.00000000e-03     D_4Delta 3  2.5 -  0   21.5      A'_4Phi 3  3.5 +  0   20.5 87MeHuChTa_4.0384
11861.92600000 5.00000000e-03 5.00000000e-03     D_4Delta 3  2.5 +  0   21.5      A'_4Phi 3  3.5 -  0   20.5 87MeHuChTa_4.0385
11861.43400000 5.00000000e-03 5.00000000e-03     D_4Delta 3  2.5 +  0   22.5      A'_4Phi 3  3.5 -  0   21.5 87MeHuChTa_4.0386
11861.43400000 5.00000000e-03 5.00000000e-03     D_4Delta 3  2.5 -  0   22.5      A'_4Phi 3  3.5 +  0   21.5 87MeHuChTa_4.0387
11860.86900000 5.00000000e-03 5.00000000e-03     D_4Delta 3  2.5 -  0   23.5      A'_4Phi 3  3.5 +  0   22.5 87MeHuChTa_4.0388
11860.86900000 5.00000000e-03 5.00000000e-03     D_4Delta 3  2.5 +  0   23.5      A'_4Phi 3  3.5 -  0   22.5 87MeHuChTa_4.0389
11860.24400000 2.00000000e-02 2.00000000e-02     D_4Delta 3  2.5 +  0   24.5      A'_4Phi 3  3.5 -  0   23.5 87MeHuChTa_4.0390
11860.24400000 2.00000000e-02 2.00000000e-02     D_4Delta 3  2.5 -  0   24.5      A'_4Phi 3  3.5 +  0   23.5 87MeHuChTa_4.0391
11859.53100000 5.00000000e-03 2.12126667e-02     D_4Delta 3  2.5 -  0   25.5      A'_4Phi 3  3.5 +  0   24.5 87MeHuChTa_4.0392
11859.53100000 5.00000000e-03 2.00100000e-02     D_4Delta 3  2.5 +  0   25.5      A'_4Phi 3  3.5 -  0   24.5 87MeHuChTa_4.0393
11858.78100000 2.00000000e-02 2.00000000e-02     D_4Delta 3  2.5 +  0   26.5      A'_4Phi 3  3.5 -  0   25.5 87MeHuChTa_4.0394
11858.78100000 2.00000000e-02 2.00000000e-02     D_4Delta 3  2.5 -  0   26.5      A'_4Phi 3  3.5 +  0   25.5 87MeHuChTa_4.0395
11857.93900000 5.00000000e-03 5.00000000e-03     D_4Delta 3  2.5 -  0   27.5      A'_4Phi 3  3.5 +  0   26.5 87MeHuChTa_4.0396
11857.93900000 5.00000000e-03 5.00000000e-03     D_4Delta 3  2.5 +  0   27.5      A'_4Phi 3  3.5 -  0   26.5 87MeHuChTa_4.0397
11857.02600000 2.00000000e-02 2.00000000e-02     D_4Delta 3  2.5 +  0   28.5      A'_4Phi 3  3.5 -  0   27.5 87MeHuChTa_4.0398
11857.02600000 2.00000000e-02 2.00000000e-02     D_4Delta 3  2.5 -  0   28.5      A'_4Phi 3  3.5 +  0   27.5 87MeHuChTa_4.0399
11856.04100000 2.00000000e-02 2.00000000e-02     D_4Delta 3  2.5 -  0   29.5      A'_4Phi 3  3.5 +  0   28.5 87MeHuChTa_4.0400
11856.04100000 2.00000000e-02 2.00000000e-02     D_4Delta 3  2.5 +  0   29.5      A'_4Phi 3  3.5 -  0   28.5 87MeHuChTa_4.0401
11854.99600000 5.00000000e-03 5.00000000e-03     D_4Delta 3  2.5 +  0   30.5      A'_4Phi 3  3.5 -  0   29.5 87MeHuChTa_4.0402
11854.99600000 5.00000000e-03 5.00000000e-03     D_4Delta 3  2.5 -  0   30.5      A'_4Phi 3  3.5 +  0   29.5 87MeHuChTa_4.0403
11853.88800000 5.00000000e-03 5.00000000e-03     D_4Delta 3  2.5 -  0   31.5      A'_4Phi 3  3.5 +  0   30.5 87MeHuChTa_4.0404
11853.88800000 5.00000000e-03 5.00000000e-03     D_4Delta 3  2.5 +  0   31.5      A'_4Phi 3  3.5 -  0   30.5 87MeHuChTa_4.0405
11852.67300000 5.00000000e-03 1.78500000e-02     D_4Delta 3  2.5 +  0   32.5      A'_4Phi 3  3.5 -  0   31.5 87MeHuChTa_4.0406
11852.67300000 5.00000000e-03 1.78010000e-02     D_4Delta 3  2.5 -  0   32.5      A'_4Phi 3  3.5 +  0   31.5 87MeHuChTa_4.0407
11851.43200000 5.00000000e-03 5.00000000e-03     D_4Delta 3  2.5 -  0   33.5      A'_4Phi 3  3.5 +  0   32.5 87MeHuChTa_4.0408
11851.43200000 5.00000000e-03 5.00000000e-03     D_4Delta 3  2.5 +  0   33.5      A'_4Phi 3  3.5 -  0   32.5 87MeHuChTa_4.0409
11850.10600000 2.00000000e-02 2.00000000e-02     D_4Delta 3  2.5 +  0   34.5      A'_4Phi 3  3.5 -  0   33.5 87MeHuChTa_4.0410
11850.10600000 2.00000000e-02 2.00000000e-02     D_4Delta 3  2.5 -  0   34.5      A'_4Phi 3  3.5 +  0   33.5 87MeHuChTa_4.0411
11848.70700000 5.00000000e-03 5.00000000e-03     D_4Delta 3  2.5 +  0   35.5      A'_4Phi 3  3.5 -  0   34.5 87MeHuChTa_4.0412
11848.70700000 5.00000000e-03 5.00000000e-03     D_4Delta 3  2.5 -  0   35.5      A'_4Phi 3  3.5 +  0   34.5 87MeHuChTa_4.0413
11847.23000000 2.00000000e-02 2.00000000e-02     D_4Delta 3  2.5 -  0   36.5      A'_4Phi 3  3.5 +  0   35.5 87MeHuChTa_4.0414
11847.23000000 2.00000000e-02 2.00000000e-02     D_4Delta 3  2.5 +  0   36.5      A'_4Phi 3  3.5 -  0   35.5 87MeHuChTa_4.0415
11845.69500000 5.00000000e-03 5.00000000e-03     D_4Delta 3  2.5 +  0   37.5      A'_4Phi 3  3.5 -  0   36.5 87MeHuChTa_4.0416
11845.69500000 5.00000000e-03 5.00000000e-03     D_4Delta 3  2.5 -  0   37.5      A'_4Phi 3  3.5 +  0   36.5 87MeHuChTa_4.0417
11844.10000000 5.00000000e-03 5.00000000e-03     D_4Delta 3  2.5 -  0   38.5      A'_4Phi 3  3.5 +  0   37.5 87MeHuChTa_4.0418
11844.10000000 5.00000000e-03 5.00000000e-03     D_4Delta 3  2.5 +  0   38.5      A'_4Phi 3  3.5 -  0   37.5 87MeHuChTa_4.0419
11842.41200000 5.00000000e-03 5.00000000e-03     D_4Delta 3  2.5 +  0   39.5      A'_4Phi 3  3.5 -  0   38.5 87MeHuChTa_4.0420
11842.41200000 5.00000000e-03 5.00000000e-03     D_4Delta 3  2.5 -  0   39.5      A'_4Phi 3  3.5 +  0   38.5 87MeHuChTa_4.0421
11840.66500000 5.00000000e-03 5.00000000e-03     D_4Delta 3  2.5 +  0   40.5      A'_4Phi 3  3.5 -  0   39.5 87MeHuChTa_4.0422
11840.66500000 5.00000000e-03 5.00000000e-03     D_4Delta 3  2.5 -  0   40.5      A'_4Phi 3  3.5 +  0   39.5 87MeHuChTa_4.0423
11838.85100000 5.00000000e-03 5.00000000e-03     D_4Delta 3  2.5 +  0   41.5      A'_4Phi 3  3.5 -  0   40.5 87MeHuChTa_4.0424
11838.85100000 5.00000000e-03 5.00000000e-03     D_4Delta 3  2.5 -  0   41.5      A'_4Phi 3  3.5 +  0   40.5 87MeHuChTa_4.0425
11836.95100000 5.00000000e-03 5.00000000e-03     D_4Delta 3  2.5 -  0   42.5      A'_4Phi 3  3.5 +  0   41.5 87MeHuChTa_4.0426
11836.95100000 5.00000000e-03 5.00000000e-03     D_4Delta 3  2.5 +  0   42.5      A'_4Phi 3  3.5 -  0   41.5 87MeHuChTa_4.0427
11834.98800000 5.00000000e-03 5.00000000e-03     D_4Delta 3  2.5 -  0   43.5      A'_4Phi 3  3.5 +  0   42.5 87MeHuChTa_4.0428
11834.98800000 5.00000000e-03 5.00000000e-03     D_4Delta 3  2.5 +  0   43.5      A'_4Phi 3  3.5 -  0   42.5 87MeHuChTa_4.0429
11832.96700000 5.00000000e-03 5.00000000e-03     D_4Delta 3  2.5 +  0   44.5      A'_4Phi 3  3.5 -  0   43.5 87MeHuChTa_4.0430
11832.96700000 5.00000000e-03 5.00000000e-03     D_4Delta 3  2.5 -  0   44.5      A'_4Phi 3  3.5 +  0   43.5 87MeHuChTa_4.0431
11830.86600000 5.00000000e-03 5.00000000e-03     D_4Delta 3  2.5 -  0   45.5      A'_4Phi 3  3.5 +  0   44.5 87MeHuChTa_4.0432
11830.86600000 5.00000000e-03 5.00000000e-03     D_4Delta 3  2.5 +  0   45.5      A'_4Phi 3  3.5 -  0   44.5 87MeHuChTa_4.0433
11828.68900000 5.00000000e-03 5.00000000e-03     D_4Delta 3  2.5 +  0   46.5      A'_4Phi 3  3.5 -  0   45.5 87MeHuChTa_4.0434
11828.68900000 5.00000000e-03 5.00000000e-03     D_4Delta 3  2.5 -  0   46.5      A'_4Phi 3  3.5 +  0   45.5 87MeHuChTa_4.0435
11826.45000000 5.00000000e-03 5.00000000e-03     D_4Delta 3  2.5 -  0   47.5      A'_4Phi 3  3.5 +  0   46.5 87MeHuChTa_4.0436
11826.45000000 5.00000000e-03 5.00000000e-03     D_4Delta 3  2.5 +  0   47.5      A'_4Phi 3  3.5 -  0   46.5 87MeHuChTa_4.0437
11824.13700000 2.00000000e-02 2.00000000e-02     D_4Delta 3  2.5 +  0   48.5      A'_4Phi 3  3.5 -  0   47.5 87MeHuChTa_4.0438
11824.13700000 2.00000000e-02 2.00000000e-02     D_4Delta 3  2.5 -  0   48.5      A'_4Phi 3  3.5 +  0   47.5 87MeHuChTa_4.0439
11853.16100000 5.00000000e-03 5.00000000e-03     D_4Delta 3  2.5 +  0    8.5      A'_4Phi 3  3.5 -  0    8.5 87MeHuChTa_4.0440
11853.16100000 5.00000000e-03 5.00000000e-03     D_4Delta 3  2.5 -  0    8.5      A'_4Phi 3  3.5 +  0    8.5 87MeHuChTa_4.0441
11852.50600000 5.00000000e-03 5.00000000e-03     D_4Delta 3  2.5 -  0    9.5      A'_4Phi 3  3.5 +  0    9.5 87MeHuChTa_4.0442
11852.50600000 5.00000000e-03 5.00000000e-03     D_4Delta 3  2.5 +  0    9.5      A'_4Phi 3  3.5 -  0    9.5 87MeHuChTa_4.0443
11851.79900000 5.00000000e-03 5.00000000e-03     D_4Delta 3  2.5 +  0   10.5      A'_4Phi 3  3.5 -  0   10.5 87MeHuChTa_4.0444
11851.79900000 5.00000000e-03 5.00000000e-03     D_4Delta 3  2.5 -  0   10.5      A'_4Phi 3  3.5 +  0   10.5 87MeHuChTa_4.0445
11851.02800000 5.00000000e-03 5.00000000e-03     D_4Delta 3  2.5 -  0   11.5      A'_4Phi 3  3.5 +  0   11.5 87MeHuChTa_4.0446
11851.02800000 5.00000000e-03 5.00000000e-03     D_4Delta 3  2.5 +  0   11.5      A'_4Phi 3  3.5 -  0   11.5 87MeHuChTa_4.0447
11850.18900000 5.00000000e-03 5.00000000e-03     D_4Delta 3  2.5 +  0   12.5      A'_4Phi 3  3.5 -  0   12.5 87MeHuChTa_4.0448
11850.18900000 5.00000000e-03 5.00000000e-03     D_4Delta 3  2.5 -  0   12.5      A'_4Phi 3  3.5 +  0   12.5 87MeHuChTa_4.0449
11849.26400000 2.00000000e-02 2.00000000e-02     D_4Delta 3  2.5 -  0   13.5      A'_4Phi 3  3.5 +  0   13.5 87MeHuChTa_4.0450
11849.26400000 2.00000000e-02 2.00000000e-02     D_4Delta 3  2.5 +  0   13.5      A'_4Phi 3  3.5 -  0   13.5 87MeHuChTa_4.0451
11848.27500000 5.00000000e-03 5.00000000e-03     D_4Delta 3  2.5 +  0   14.5      A'_4Phi 3  3.5 -  0   14.5 87MeHuChTa_4.0452
11848.27500000 5.00000000e-03 1.92900000e-02     D_4Delta 3  2.5 -  0   14.5      A'_4Phi 3  3.5 +  0   14.5 87MeHuChTa_4.0453
11847.23000000 2.00000000e-02 2.00000000e-02     D_4Delta 3  2.5 -  0   15.5      A'_4Phi 3  3.5 +  0   15.5 87MeHuChTa_4.0454
11847.23000000 2.00000000e-02 2.00000000e-02     D_4Delta 3  2.5 +  0   15.5      A'_4Phi 3  3.5 -  0   15.5 87MeHuChTa_4.0455
11846.09200000 5.00000000e-03 5.00000000e-03     D_4Delta 3  2.5 +  0   16.5      A'_4Phi 3  3.5 -  0   16.5 87MeHuChTa_4.0456
11846.09200000 5.00000000e-03 5.00000000e-03     D_4Delta 3  2.5 -  0   16.5      A'_4Phi 3  3.5 +  0   16.5 87MeHuChTa_4.0457
11844.90000000 5.00000000e-03 5.00000000e-03     D_4Delta 3  2.5 -  0   17.5      A'_4Phi 3  3.5 +  0   17.5 87MeHuChTa_4.0458
11844.90000000 5.00000000e-03 5.00000000e-03     D_4Delta 3  2.5 +  0   17.5      A'_4Phi 3  3.5 -  0   17.5 87MeHuChTa_4.0459
11843.64100000 5.00000000e-03 5.00000000e-03     D_4Delta 3  2.5 -  0   18.5      A'_4Phi 3  3.5 +  0   18.5 87MeHuChTa_4.0460
11843.64100000 5.00000000e-03 5.00000000e-03     D_4Delta 3  2.5 +  0   18.5      A'_4Phi 3  3.5 -  0   18.5 87MeHuChTa_4.0461
11842.31000000 5.00000000e-03 5.00000000e-03     D_4Delta 3  2.5 +  0   19.5      A'_4Phi 3  3.5 -  0   19.5 87MeHuChTa_4.0462
11842.31000000 5.00000000e-03 5.00000000e-03     D_4Delta 3  2.5 -  0   19.5      A'_4Phi 3  3.5 +  0   19.5 87MeHuChTa_4.0463
11840.91400000 5.00000000e-03 5.00000000e-03     D_4Delta 3  2.5 +  0   20.5      A'_4Phi 3  3.5 -  0   20.5 87MeHuChTa_4.0464
11840.91400000 5.00000000e-03 5.00000000e-03     D_4Delta 3  2.5 -  0   20.5      A'_4Phi 3  3.5 +  0   20.5 87MeHuChTa_4.0465
11839.44600000 5.00000000e-03 5.00000000e-03     D_4Delta 3  2.5 -  0   21.5      A'_4Phi 3  3.5 +  0   21.5 87MeHuChTa_4.0466
11839.44600000 5.00000000e-03 5.00000000e-03     D_4Delta 3  2.5 +  0   21.5      A'_4Phi 3  3.5 -  0   21.5 87MeHuChTa_4.0467
11837.91600000 5.00000000e-03 7.44300000e-03     D_4Delta 3  2.5 +  0   22.5      A'_4Phi 3  3.5 -  0   22.5 87MeHuChTa_4.0468
11837.91600000 5.00000000e-03 8.02710000e-03     D_4Delta 3  2.5 -  0   22.5      A'_4Phi 3  3.5 +  0   22.5 87MeHuChTa_4.0469
11836.30000000 2.00000000e-02 2.00000000e-02     D_4Delta 3  2.5 -  0   23.5      A'_4Phi 3  3.5 +  0   23.5 87MeHuChTa_4.0470
11836.30000000 2.00000000e-02 2.00000000e-02     D_4Delta 3  2.5 +  0   23.5      A'_4Phi 3  3.5 -  0   23.5 87MeHuChTa_4.0471
11834.62200000 5.00000000e-03 5.00000000e-03     D_4Delta 3  2.5 +  0   24.5      A'_4Phi 3  3.5 -  0   24.5 87MeHuChTa_4.0472
11834.62200000 5.00000000e-03 5.00000000e-03     D_4Delta 3  2.5 -  0   24.5      A'_4Phi 3  3.5 +  0   24.5 87MeHuChTa_4.0473
11832.90200000 5.00000000e-03 5.00000000e-03     D_4Delta 3  2.5 -  0   25.5      A'_4Phi 3  3.5 +  0   25.5 87MeHuChTa_4.0474
11832.90200000 5.00000000e-03 5.00000000e-03     D_4Delta 3  2.5 +  0   25.5      A'_4Phi 3  3.5 -  0   25.5 87MeHuChTa_4.0475
11831.08000000 5.00000000e-03 5.00000000e-03     D_4Delta 3  2.5 +  0   26.5      A'_4Phi 3  3.5 -  0   26.5 87MeHuChTa_4.0476
11831.08000000 5.00000000e-03 5.00000000e-03     D_4Delta 3  2.5 -  0   26.5      A'_4Phi 3  3.5 +  0   26.5 87MeHuChTa_4.0477
11829.20400000 5.00000000e-03 5.00000000e-03     D_4Delta 3  2.5 -  0   27.5      A'_4Phi 3  3.5 +  0   27.5 87MeHuChTa_4.0478
11829.20400000 5.00000000e-03 5.00000000e-03     D_4Delta 3  2.5 +  0   27.5      A'_4Phi 3  3.5 -  0   27.5 87MeHuChTa_4.0479
11827.25300000 5.00000000e-03 5.00000000e-03     D_4Delta 3  2.5 -  0   28.5      A'_4Phi 3  3.5 +  0   28.5 87MeHuChTa_4.0480
11827.25300000 5.00000000e-03 5.00000000e-03     D_4Delta 3  2.5 +  0   28.5      A'_4Phi 3  3.5 -  0   28.5 87MeHuChTa_4.0481
11825.22800000 5.00000000e-03 5.00000000e-03     D_4Delta 3  2.5 -  0   29.5      A'_4Phi 3  3.5 +  0   29.5 87MeHuChTa_4.0482
11825.22800000 5.00000000e-03 5.00000000e-03     D_4Delta 3  2.5 +  0   29.5      A'_4Phi 3  3.5 -  0   29.5 87MeHuChTa_4.0483
11823.14500000 5.00000000e-03 5.00000000e-03     D_4Delta 3  2.5 +  0   30.5      A'_4Phi 3  3.5 -  0   30.5 87MeHuChTa_4.0484
11823.14500000 5.00000000e-03 5.00000000e-03     D_4Delta 3  2.5 -  0   30.5      A'_4Phi 3  3.5 +  0   30.5 87MeHuChTa_4.0485
11820.98400000 5.00000000e-03 5.00000000e-03     D_4Delta 3  2.5 -  0   31.5      A'_4Phi 3  3.5 +  0   31.5 87MeHuChTa_4.0486
11820.98400000 5.00000000e-03 5.00000000e-03     D_4Delta 3  2.5 +  0   31.5      A'_4Phi 3  3.5 -  0   31.5 87MeHuChTa_4.0487
11818.75800000 5.00000000e-03 5.00000000e-03     D_4Delta 3  2.5 -  0   32.5      A'_4Phi 3  3.5 +  0   32.5 87MeHuChTa_4.0488
11818.75800000 5.00000000e-03 5.00000000e-03     D_4Delta 3  2.5 +  0   32.5      A'_4Phi 3  3.5 -  0   32.5 87MeHuChTa_4.0489
11816.46500000 5.00000000e-03 5.00000000e-03     D_4Delta 3  2.5 +  0   33.5      A'_4Phi 3  3.5 -  0   33.5 87MeHuChTa_4.0490
11816.46500000 5.00000000e-03 5.00000000e-03     D_4Delta 3  2.5 -  0   33.5      A'_4Phi 3  3.5 +  0   33.5 87MeHuChTa_4.0491
11814.10200000 5.00000000e-03 5.00000000e-03     D_4Delta 3  2.5 +  0   34.5      A'_4Phi 3  3.5 -  0   34.5 87MeHuChTa_4.0492
11814.10200000 5.00000000e-03 5.00000000e-03     D_4Delta 3  2.5 -  0   34.5      A'_4Phi 3  3.5 +  0   34.5 87MeHuChTa_4.0493
11811.66600000 5.00000000e-03 5.00000000e-03     D_4Delta 3  2.5 -  0   35.5      A'_4Phi 3  3.5 +  0   35.5 87MeHuChTa_4.0494
11811.66600000 5.00000000e-03 5.00000000e-03     D_4Delta 3  2.5 +  0   35.5      A'_4Phi 3  3.5 -  0   35.5 87MeHuChTa_4.0495
11809.16100000 5.00000000e-03 5.00000000e-03     D_4Delta 3  2.5 -  0   36.5      A'_4Phi 3  3.5 +  0   36.5 87MeHuChTa_4.0496
11809.16100000 5.00000000e-03 5.00000000e-03     D_4Delta 3  2.5 +  0   36.5      A'_4Phi 3  3.5 -  0   36.5 87MeHuChTa_4.0497
11806.58100000 5.00000000e-03 5.00000000e-03     D_4Delta 3  2.5 +  0   37.5      A'_4Phi 3  3.5 -  0   37.5 87MeHuChTa_4.0498
11806.58100000 5.00000000e-03 5.00000000e-03     D_4Delta 3  2.5 -  0   37.5      A'_4Phi 3  3.5 +  0   37.5 87MeHuChTa_4.0499
11803.93500000 5.00000000e-03 5.00000000e-03     D_4Delta 3  2.5 -  0   38.5      A'_4Phi 3  3.5 +  0   38.5 87MeHuChTa_4.0500
11803.93500000 5.00000000e-03 5.00000000e-03     D_4Delta 3  2.5 +  0   38.5      A'_4Phi 3  3.5 -  0   38.5 87MeHuChTa_4.0501
11801.22600000 5.00000000e-03 5.00000000e-03     D_4Delta 3  2.5 +  0   39.5      A'_4Phi 3  3.5 -  0   39.5 87MeHuChTa_4.0502
11801.22600000 5.00000000e-03 5.00000000e-03     D_4Delta 3  2.5 -  0   39.5      A'_4Phi 3  3.5 +  0   39.5 87MeHuChTa_4.0503
11798.43500000 5.00000000e-03 5.00000000e-03     D_4Delta 3  2.5 +  0   40.5      A'_4Phi 3  3.5 -  0   40.5 87MeHuChTa_4.0504
11798.43500000 5.00000000e-03 5.00000000e-03     D_4Delta 3  2.5 -  0   40.5      A'_4Phi 3  3.5 +  0   40.5 87MeHuChTa_4.0505
11795.59300000 5.00000000e-03 5.00000000e-03     D_4Delta 3  2.5 -  0   41.5      A'_4Phi 3  3.5 +  0   41.5 87MeHuChTa_4.0506
11795.59300000 5.00000000e-03 5.00000000e-03     D_4Delta 3  2.5 +  0   41.5      A'_4Phi 3  3.5 -  0   41.5 87MeHuChTa_4.0507
11792.66900000 5.00000000e-03 1.28234839e-02     D_4Delta 3  2.5 +  0   42.5      A'_4Phi 3  3.5 -  0   42.5 87MeHuChTa_4.0508
11792.66900000 5.00000000e-03 1.28234839e-02     D_4Delta 3  2.5 -  0   42.5      A'_4Phi 3  3.5 +  0   42.5 87MeHuChTa_4.0509
11789.67300000 5.00000000e-03 5.00000000e-03     D_4Delta 3  2.5 +  0   43.5      A'_4Phi 3  3.5 -  0   43.5 87MeHuChTa_4.0510
11789.67300000 5.00000000e-03 5.00000000e-03     D_4Delta 3  2.5 -  0   43.5      A'_4Phi 3  3.5 +  0   43.5 87MeHuChTa_4.0511
11786.60900000 5.00000000e-03 5.00000000e-03     D_4Delta 3  2.5 +  0   44.5      A'_4Phi 3  3.5 -  0   44.5 87MeHuChTa_4.0512
11786.60900000 5.00000000e-03 5.00000000e-03     D_4Delta 3  2.5 -  0   44.5      A'_4Phi 3  3.5 +  0   44.5 87MeHuChTa_4.0513
11783.48400000 2.00000000e-02 2.00000000e-02     D_4Delta 3  2.5 -  0   45.5      A'_4Phi 3  3.5 +  0   45.5 87MeHuChTa_4.0514
11783.48400000 2.00000000e-02 2.00000000e-02     D_4Delta 3  2.5 +  0   45.5      A'_4Phi 3  3.5 -  0   45.5 87MeHuChTa_4.0515
11780.28000000 5.00000000e-03 5.00000000e-03     D_4Delta 3  2.5 +  0   46.5      A'_4Phi 3  3.5 -  0   46.5 87MeHuChTa_4.0516
11780.28000000 5.00000000e-03 5.00000000e-03     D_4Delta 3  2.5 -  0   46.5      A'_4Phi 3  3.5 +  0   46.5 87MeHuChTa_4.0517
11777.01000000 5.00000000e-03 5.00000000e-03     D_4Delta 3  2.5 -  0   47.5      A'_4Phi 3  3.5 +  0   47.5 87MeHuChTa_4.0518
11777.01000000 5.00000000e-03 5.00000000e-03     D_4Delta 3  2.5 +  0   47.5      A'_4Phi 3  3.5 -  0   47.5 87MeHuChTa_4.0519
11773.67200000 5.00000000e-03 5.00000000e-03     D_4Delta 3  2.5 -  0   48.5      A'_4Phi 3  3.5 +  0   48.5 87MeHuChTa_4.0520
11773.67200000 5.00000000e-03 5.00000000e-03     D_4Delta 3  2.5 +  0   48.5      A'_4Phi 3  3.5 -  0   48.5 87MeHuChTa_4.0521
11770.30000000 2.00000000e-01 2.00000000e-01     D_4Delta 3  2.5 +  0   49.5      A'_4Phi 3  3.5 -  0   49.5 87MeHuChTa_4.0522
11770.30000000 2.00000000e-01 2.00000000e-01     D_4Delta 3  2.5 -  0   49.5      A'_4Phi 3  3.5 +  0   49.5 87MeHuChTa_4.0523
11766.78700000 5.00000000e-03 5.00000000e-03     D_4Delta 3  2.5 -  0   50.5      A'_4Phi 3  3.5 +  0   50.5 87MeHuChTa_4.0524
11766.78700000 5.00000000e-03 5.00000000e-03     D_4Delta 3  2.5 +  0   50.5      A'_4Phi 3  3.5 -  0   50.5 87MeHuChTa_4.0525
11763.36800000 5.00000000e-03 5.00000000e-03     D_4Delta 3  2.5 +  0   51.5      A'_4Phi 3  3.5 -  0   51.5 87MeHuChTa_4.0526
11763.36800000 5.00000000e-03 5.00000000e-03     D_4Delta 3  2.5 -  0   51.5      A'_4Phi 3  3.5 +  0   51.5 87MeHuChTa_4.0527
11844.82400000 2.00000000e-02 2.00000000e-02     D_4Delta 3  2.5 -  0    7.5      A'_4Phi 3  3.5 +  0    8.5 87MeHuChTa_4.0528
11844.82400000 2.00000000e-02 2.00000000e-02     D_4Delta 3  2.5 +  0    7.5      A'_4Phi 3  3.5 -  0    8.5 87MeHuChTa_4.0529
11843.21300000 5.00000000e-03 5.00000000e-03     D_4Delta 3  2.5 +  0    8.5      A'_4Phi 3  3.5 -  0    9.5 87MeHuChTa_4.0530
11843.21300000 5.00000000e-03 5.00000000e-03     D_4Delta 3  2.5 -  0    8.5      A'_4Phi 3  3.5 +  0    9.5 87MeHuChTa_4.0531
11841.54000000 2.00000000e-02 2.00000000e-02     D_4Delta 3  2.5 -  0    9.5      A'_4Phi 3  3.5 +  0   10.5 87MeHuChTa_4.0532
11841.54000000 2.00000000e-02 2.00000000e-02     D_4Delta 3  2.5 +  0    9.5      A'_4Phi 3  3.5 -  0   10.5 87MeHuChTa_4.0533
11839.75000000 2.00000000e-02 1.66300000e-01     D_4Delta 3  2.5 -  0   10.5      A'_4Phi 3  3.5 +  0   11.5 87MeHuChTa_4.0534
11839.75000000 2.00000000e-02 2.00000000e-02     D_4Delta 3  2.5 +  0   10.5      A'_4Phi 3  3.5 -  0   11.5 87MeHuChTa_4.0535
11837.94000000 2.00000000e-02 2.22200000e-01     D_4Delta 3  2.5 -  0   11.5      A'_4Phi 3  3.5 +  0   12.5 87MeHuChTa_4.0536
11837.94000000 2.00000000e-02 2.00000000e-02     D_4Delta 3  2.5 +  0   11.5      A'_4Phi 3  3.5 -  0   12.5 87MeHuChTa_4.0537
11836.05000000 2.00000000e-02 2.00000000e-02     D_4Delta 3  2.5 +  0   12.5      A'_4Phi 3  3.5 -  0   13.5 87MeHuChTa_4.0538
11836.05000000 2.00000000e-02 2.45300000e-02     D_4Delta 3  2.5 -  0   12.5      A'_4Phi 3  3.5 +  0   13.5 87MeHuChTa_4.0539
11834.08600000 5.00000000e-03 5.00000000e-03     D_4Delta 3  2.5 +  0   13.5      A'_4Phi 3  3.5 -  0   14.5 87MeHuChTa_4.0540
11834.08600000 5.00000000e-03 5.00000000e-03     D_4Delta 3  2.5 -  0   13.5      A'_4Phi 3  3.5 +  0   14.5 87MeHuChTa_4.0541
11832.06200000 5.00000000e-03 5.00000000e-03     D_4Delta 3  2.5 +  0   14.5      A'_4Phi 3  3.5 -  0   15.5 87MeHuChTa_4.0542
11832.06200000 5.00000000e-03 5.00000000e-03     D_4Delta 3  2.5 -  0   14.5      A'_4Phi 3  3.5 +  0   15.5 87MeHuChTa_4.0543
11829.95700000 5.00000000e-03 1.84244146e-02     D_4Delta 3  2.5 -  0   15.5      A'_4Phi 3  3.5 +  0   16.5 87MeHuChTa_4.0544
11829.95700000 5.00000000e-03 1.70010000e-02     D_4Delta 3  2.5 +  0   15.5      A'_4Phi 3  3.5 -  0   16.5 87MeHuChTa_4.0545
11827.78800000 5.00000000e-03 5.00000000e-03     D_4Delta 3  2.5 +  0   16.5      A'_4Phi 3  3.5 -  0   17.5 87MeHuChTa_4.0546
11827.78800000 5.00000000e-03 5.00000000e-03     D_4Delta 3  2.5 -  0   16.5      A'_4Phi 3  3.5 +  0   17.5 87MeHuChTa_4.0547
11825.55200000 5.00000000e-03 5.00000000e-03     D_4Delta 3  2.5 -  0   17.5      A'_4Phi 3  3.5 +  0   18.5 87MeHuChTa_4.0548
11825.55200000 5.00000000e-03 5.00000000e-03     D_4Delta 3  2.5 +  0   17.5      A'_4Phi 3  3.5 -  0   18.5 87MeHuChTa_4.0549
11823.24700000 5.00000000e-03 5.00000000e-03     D_4Delta 3  2.5 +  0   18.5      A'_4Phi 3  3.5 -  0   19.5 87MeHuChTa_4.0550
11823.24700000 5.00000000e-03 5.00000000e-03     D_4Delta 3  2.5 -  0   18.5      A'_4Phi 3  3.5 +  0   19.5 87MeHuChTa_4.0551
11820.87800000 5.00000000e-03 5.00000000e-03     D_4Delta 3  2.5 -  0   19.5      A'_4Phi 3  3.5 +  0   20.5 87MeHuChTa_4.0552
11820.87800000 5.00000000e-03 5.00000000e-03     D_4Delta 3  2.5 +  0   19.5      A'_4Phi 3  3.5 -  0   20.5 87MeHuChTa_4.0553
11818.43200000 5.00000000e-03 5.00000000e-03     D_4Delta 3  2.5 +  0   20.5      A'_4Phi 3  3.5 -  0   21.5 87MeHuChTa_4.0554
11818.43200000 5.00000000e-03 5.00000000e-03     D_4Delta 3  2.5 -  0   20.5      A'_4Phi 3  3.5 +  0   21.5 87MeHuChTa_4.0555
11815.92400000 5.00000000e-03 5.00000000e-03     D_4Delta 3  2.5 -  0   21.5      A'_4Phi 3  3.5 +  0   22.5 87MeHuChTa_4.0556
11815.92400000 5.00000000e-03 5.00000000e-03     D_4Delta 3  2.5 +  0   21.5      A'_4Phi 3  3.5 -  0   22.5 87MeHuChTa_4.0557
11813.34400000 5.00000000e-03 5.00000000e-03     D_4Delta 3  2.5 +  0   22.5      A'_4Phi 3  3.5 -  0   23.5 87MeHuChTa_4.0558
11813.34400000 5.00000000e-03 5.00000000e-03     D_4Delta 3  2.5 -  0   22.5      A'_4Phi 3  3.5 +  0   23.5 87MeHuChTa_4.0559
11810.69700000 5.00000000e-03 5.00000000e-03     D_4Delta 3  2.5 -  0   23.5      A'_4Phi 3  3.5 +  0   24.5 87MeHuChTa_4.0560
11810.69700000 5.00000000e-03 5.00000000e-03     D_4Delta 3  2.5 +  0   23.5      A'_4Phi 3  3.5 -  0   24.5 87MeHuChTa_4.0561
11807.97800000 5.00000000e-03 5.00000000e-03     D_4Delta 3  2.5 +  0   24.5      A'_4Phi 3  3.5 -  0   25.5 87MeHuChTa_4.0562
11807.97800000 5.00000000e-03 5.00000000e-03     D_4Delta 3  2.5 -  0   24.5      A'_4Phi 3  3.5 +  0   25.5 87MeHuChTa_4.0563
11805.20900000 5.00000000e-03 5.00000000e-03     D_4Delta 3  2.5 -  0   25.5      A'_4Phi 3  3.5 +  0   26.5 87MeHuChTa_4.0564
11805.20900000 5.00000000e-03 5.00000000e-03     D_4Delta 3  2.5 +  0   25.5      A'_4Phi 3  3.5 -  0   26.5 87MeHuChTa_4.0565
11802.35100000 5.00000000e-03 5.00000000e-03     D_4Delta 3  2.5 +  0   26.5      A'_4Phi 3  3.5 -  0   27.5 87MeHuChTa_4.0566
11802.35100000 5.00000000e-03 5.00000000e-03     D_4Delta 3  2.5 -  0   26.5      A'_4Phi 3  3.5 +  0   27.5 87MeHuChTa_4.0567
11799.43000000 5.00000000e-03 5.00000000e-03     D_4Delta 3  2.5 +  0   27.5      A'_4Phi 3  3.5 -  0   28.5 87MeHuChTa_4.0568
11799.43000000 5.00000000e-03 5.00000000e-03     D_4Delta 3  2.5 -  0   27.5      A'_4Phi 3  3.5 +  0   28.5 87MeHuChTa_4.0569
11796.43400000 5.00000000e-03 5.00000000e-03     D_4Delta 3  2.5 +  0   28.5      A'_4Phi 3  3.5 -  0   29.5 87MeHuChTa_4.0570
11796.43400000 5.00000000e-03 5.00000000e-03     D_4Delta 3  2.5 -  0   28.5      A'_4Phi 3  3.5 +  0   29.5 87MeHuChTa_4.0571
11793.37300000 5.00000000e-03 5.00000000e-03     D_4Delta 3  2.5 -  0   29.5      A'_4Phi 3  3.5 +  0   30.5 87MeHuChTa_4.0572
11793.37300000 5.00000000e-03 5.00000000e-03     D_4Delta 3  2.5 +  0   29.5      A'_4Phi 3  3.5 -  0   30.5 87MeHuChTa_4.0573
11790.24800000 5.00000000e-03 5.00000000e-03     D_4Delta 3  2.5 +  0   30.5      A'_4Phi 3  3.5 -  0   31.5 87MeHuChTa_4.0574
11790.24800000 5.00000000e-03 5.00000000e-03     D_4Delta 3  2.5 -  0   30.5      A'_4Phi 3  3.5 +  0   31.5 87MeHuChTa_4.0575
11787.05300000 5.00000000e-03 5.00000000e-03     D_4Delta 3  2.5 -  0   31.5      A'_4Phi 3  3.5 +  0   32.5 87MeHuChTa_4.0576
11787.05300000 5.00000000e-03 5.00000000e-03     D_4Delta 3  2.5 +  0   31.5      A'_4Phi 3  3.5 -  0   32.5 87MeHuChTa_4.0577
11783.78900000 5.00000000e-03 5.00000000e-03     D_4Delta 3  2.5 +  0   32.5      A'_4Phi 3  3.5 -  0   33.5 87MeHuChTa_4.0578
11783.78900000 5.00000000e-03 5.00000000e-03     D_4Delta 3  2.5 -  0   32.5      A'_4Phi 3  3.5 +  0   33.5 87MeHuChTa_4.0579
11780.45500000 5.00000000e-03 5.00000000e-03     D_4Delta 3  2.5 +  0   33.5      A'_4Phi 3  3.5 -  0   34.5 87MeHuChTa_4.0580
11780.45500000 5.00000000e-03 5.00000000e-03     D_4Delta 3  2.5 -  0   33.5      A'_4Phi 3  3.5 +  0   34.5 87MeHuChTa_4.0581
11777.05700000 5.00000000e-03 5.00000000e-03     D_4Delta 3  2.5 +  0   34.5      A'_4Phi 3  3.5 -  0   35.5 87MeHuChTa_4.0582
11777.05700000 5.00000000e-03 5.00000000e-03     D_4Delta 3  2.5 -  0   34.5      A'_4Phi 3  3.5 +  0   35.5 87MeHuChTa_4.0583
11773.58100000 5.00000000e-03 5.00000000e-03     D_4Delta 3  2.5 -  0   35.5      A'_4Phi 3  3.5 +  0   36.5 87MeHuChTa_4.0584
11773.58100000 5.00000000e-03 5.00000000e-03     D_4Delta 3  2.5 +  0   35.5      A'_4Phi 3  3.5 -  0   36.5 87MeHuChTa_4.0585
11770.04200000 5.00000000e-03 5.00000000e-03     D_4Delta 3  2.5 +  0   36.5      A'_4Phi 3  3.5 -  0   37.5 87MeHuChTa_4.0586
11770.04200000 5.00000000e-03 5.00000000e-03     D_4Delta 3  2.5 -  0   36.5      A'_4Phi 3  3.5 +  0   37.5 87MeHuChTa_4.0587
11766.42600000 2.00000000e-02 2.00000000e-02     D_4Delta 3  2.5 +  0   37.5      A'_4Phi 3  3.5 -  0   38.5 87MeHuChTa_4.0588
11766.42600000 2.00000000e-02 2.00000000e-02     D_4Delta 3  2.5 -  0   37.5      A'_4Phi 3  3.5 +  0   38.5 87MeHuChTa_4.0589
11762.74100000 5.00000000e-03 5.00000000e-03     D_4Delta 3  2.5 +  0   38.5      A'_4Phi 3  3.5 -  0   39.5 87MeHuChTa_4.0590
11762.74100000 5.00000000e-03 5.00000000e-03     D_4Delta 3  2.5 -  0   38.5      A'_4Phi 3  3.5 +  0   39.5 87MeHuChTa_4.0591
11758.99700000 5.00000000e-03 5.00000000e-03     D_4Delta 3  2.5 -  0   39.5      A'_4Phi 3  3.5 +  0   40.5 87MeHuChTa_4.0592
11758.99700000 5.00000000e-03 5.00000000e-03     D_4Delta 3  2.5 +  0   39.5      A'_4Phi 3  3.5 -  0   40.5 87MeHuChTa_4.0593
11755.18700000 5.00000000e-03 5.00000000e-03     D_4Delta 3  2.5 +  0   40.5      A'_4Phi 3  3.5 -  0   41.5 87MeHuChTa_4.0594
11755.18700000 5.00000000e-03 5.00000000e-03     D_4Delta 3  2.5 -  0   40.5      A'_4Phi 3  3.5 +  0   41.5 87MeHuChTa_4.0595
11751.29500000 5.00000000e-03 5.00000000e-03     D_4Delta 3  2.5 -  0   41.5      A'_4Phi 3  3.5 +  0   42.5 87MeHuChTa_4.0596
11751.29500000 5.00000000e-03 5.00000000e-03     D_4Delta 3  2.5 +  0   41.5      A'_4Phi 3  3.5 -  0   42.5 87MeHuChTa_4.0597
11747.34200000 5.00000000e-03 5.00000000e-03     D_4Delta 3  2.5 +  0   42.5      A'_4Phi 3  3.5 -  0   43.5 87MeHuChTa_4.0598
11747.34200000 5.00000000e-03 5.00000000e-03     D_4Delta 3  2.5 -  0   42.5      A'_4Phi 3  3.5 +  0   43.5 87MeHuChTa_4.0599
11743.31400000 5.00000000e-03 5.00000000e-03     D_4Delta 3  2.5 +  0   43.5      A'_4Phi 3  3.5 -  0   44.5 87MeHuChTa_4.0600
11743.31400000 5.00000000e-03 5.00000000e-03     D_4Delta 3  2.5 -  0   43.5      A'_4Phi 3  3.5 +  0   44.5 87MeHuChTa_4.0601
11739.22700000 5.00000000e-03 5.00000000e-03     D_4Delta 3  2.5 -  0   44.5      A'_4Phi 3  3.5 +  0   45.5 87MeHuChTa_4.0602
11739.22700000 5.00000000e-03 5.00000000e-03     D_4Delta 3  2.5 +  0   44.5      A'_4Phi 3  3.5 -  0   45.5 87MeHuChTa_4.0603
11735.06900000 2.00000000e-02 2.00000000e-02     D_4Delta 3  2.5 -  0   45.5      A'_4Phi 3  3.5 +  0   46.5 87MeHuChTa_4.0604
11735.06900000 2.00000000e-02 2.00000000e-02     D_4Delta 3  2.5 +  0   45.5      A'_4Phi 3  3.5 -  0   46.5 87MeHuChTa_4.0605
11730.83700000 5.00000000e-03 5.00000000e-03     D_4Delta 3  2.5 +  0   46.5      A'_4Phi 3  3.5 -  0   47.5 87MeHuChTa_4.0606
11730.83700000 5.00000000e-03 5.00000000e-03     D_4Delta 3  2.5 -  0   46.5      A'_4Phi 3  3.5 +  0   47.5 87MeHuChTa_4.0607
11726.53800000 5.00000000e-03 5.00000000e-03     D_4Delta 3  2.5 +  0   47.5      A'_4Phi 3  3.5 -  0   48.5 87MeHuChTa_4.0608
11726.53800000 5.00000000e-03 5.00000000e-03     D_4Delta 3  2.5 -  0   47.5      A'_4Phi 3  3.5 +  0   48.5 87MeHuChTa_4.0609
11722.18200000 5.00000000e-03 5.00000000e-03     D_4Delta 3  2.5 -  0   48.5      A'_4Phi 3  3.5 +  0   49.5 87MeHuChTa_4.0610
11722.18200000 5.00000000e-03 5.00000000e-03     D_4Delta 3  2.5 +  0   48.5      A'_4Phi 3  3.5 -  0   49.5 87MeHuChTa_4.0611
11717.73500000 2.00000000e-02 2.00000000e-02     D_4Delta 3  2.5 -  0   49.5      A'_4Phi 3  3.5 +  0   50.5 87MeHuChTa_4.0612
11717.73500000 2.00000000e-02 2.00000000e-02     D_4Delta 3  2.5 +  0   49.5      A'_4Phi 3  3.5 -  0   50.5 87MeHuChTa_4.0613
11713.24400000 5.00000000e-03 5.00000000e-03     D_4Delta 3  2.5 +  0   50.5      A'_4Phi 3  3.5 -  0   51.5 87MeHuChTa_4.0614
11713.24400000 5.00000000e-03 5.00000000e-03     D_4Delta 3  2.5 -  0   50.5      A'_4Phi 3  3.5 +  0   51.5 87MeHuChTa_4.0615
10928.55100000 5.00000000e-03 5.00000000e-03     D_4Delta 3  2.5 +  0   16.5      A'_4Phi 3  3.5 -  1   15.5 87MeHuChTa_4.0616
10928.55100000 5.00000000e-03 5.00000000e-03     D_4Delta 3  2.5 -  0   16.5      A'_4Phi 3  3.5 +  1   15.5 87MeHuChTa_4.0617
10928.43700000 2.00000000e-02 2.00000000e-02     D_4Delta 3  2.5 +  0   18.5      A'_4Phi 3  3.5 -  1   17.5 87MeHuChTa_4.0618
10928.43700000 2.00000000e-02 2.00000000e-02     D_4Delta 3  2.5 -  0   18.5      A'_4Phi 3  3.5 +  1   17.5 87MeHuChTa_4.0619
10928.27900000 5.00000000e-03 5.00000000e-03     D_4Delta 3  2.5 -  0   19.5      A'_4Phi 3  3.5 +  1   18.5 87MeHuChTa_4.0620
10928.27900000 5.00000000e-03 5.00000000e-03     D_4Delta 3  2.5 +  0   19.5      A'_4Phi 3  3.5 -  1   18.5 87MeHuChTa_4.0621
10928.05200000 5.00000000e-03 5.00000000e-03     D_4Delta 3  2.5 -  0   20.5      A'_4Phi 3  3.5 +  1   19.5 87MeHuChTa_4.0622
10928.05200000 5.00000000e-03 5.00000000e-03     D_4Delta 3  2.5 +  0   20.5      A'_4Phi 3  3.5 -  1   19.5 87MeHuChTa_4.0623
10927.79100000 5.00000000e-03 1.99506360e-02     D_4Delta 3  2.5 -  0   21.5      A'_4Phi 3  3.5 +  1   20.5 87MeHuChTa_4.0624
10927.79100000 5.00000000e-03 1.70720000e-02     D_4Delta 3  2.5 +  0   21.5      A'_4Phi 3  3.5 -  1   20.5 87MeHuChTa_4.0625
10927.42200000 5.00000000e-03 5.00000000e-03     D_4Delta 3  2.5 +  0   22.5      A'_4Phi 3  3.5 -  1   21.5 87MeHuChTa_4.0626
10927.42200000 5.00000000e-03 5.00000000e-03     D_4Delta 3  2.5 -  0   22.5      A'_4Phi 3  3.5 +  1   21.5 87MeHuChTa_4.0627
10927.01800000 5.00000000e-03 5.00000000e-03     D_4Delta 3  2.5 -  0   23.5      A'_4Phi 3  3.5 +  1   22.5 87MeHuChTa_4.0628
10927.01800000 5.00000000e-03 5.00000000e-03     D_4Delta 3  2.5 +  0   23.5      A'_4Phi 3  3.5 -  1   22.5 87MeHuChTa_4.0629
10926.54200000 5.00000000e-03 5.00000000e-03     D_4Delta 3  2.5 -  0   24.5      A'_4Phi 3  3.5 +  1   23.5 87MeHuChTa_4.0630
10926.54200000 5.00000000e-03 5.00000000e-03     D_4Delta 3  2.5 +  0   24.5      A'_4Phi 3  3.5 -  1   23.5 87MeHuChTa_4.0631
10926.02400000 5.00000000e-03 5.00000000e-03     D_4Delta 3  2.5 -  0   25.5      A'_4Phi 3  3.5 +  1   24.5 87MeHuChTa_4.0632
10926.02400000 5.00000000e-03 5.00000000e-03     D_4Delta 3  2.5 +  0   25.5      A'_4Phi 3  3.5 -  1   24.5 87MeHuChTa_4.0633
10925.42000000 5.00000000e-03 5.00000000e-03     D_4Delta 3  2.5 -  0   26.5      A'_4Phi 3  3.5 +  1   25.5 87MeHuChTa_4.0634
10925.42000000 5.00000000e-03 5.00000000e-03     D_4Delta 3  2.5 +  0   26.5      A'_4Phi 3  3.5 -  1   25.5 87MeHuChTa_4.0635
10924.76800000 5.00000000e-03 5.00000000e-03     D_4Delta 3  2.5 -  0   27.5      A'_4Phi 3  3.5 +  1   26.5 87MeHuChTa_4.0636
10924.76800000 5.00000000e-03 5.00000000e-03     D_4Delta 3  2.5 +  0   27.5      A'_4Phi 3  3.5 -  1   26.5 87MeHuChTa_4.0637
10924.04000000 5.00000000e-03 5.00000000e-03     D_4Delta 3  2.5 -  0   28.5      A'_4Phi 3  3.5 +  1   27.5 87MeHuChTa_4.0638
10924.04000000 5.00000000e-03 5.00000000e-03     D_4Delta 3  2.5 +  0   28.5      A'_4Phi 3  3.5 -  1   27.5 87MeHuChTa_4.0639
10923.23700000 5.00000000e-03 1.64640000e-02     D_4Delta 3  2.5 +  0   29.5      A'_4Phi 3  3.5 -  1   28.5 87MeHuChTa_4.0640
10923.23700000 5.00000000e-03 1.50300000e-02     D_4Delta 3  2.5 -  0   29.5      A'_4Phi 3  3.5 +  1   28.5 87MeHuChTa_4.0641
10922.41400000 5.00000000e-03 5.00000000e-03     D_4Delta 3  2.5 -  0   30.5      A'_4Phi 3  3.5 +  1   29.5 87MeHuChTa_4.0642
10922.41400000 5.00000000e-03 5.00000000e-03     D_4Delta 3  2.5 +  0   30.5      A'_4Phi 3  3.5 -  1   29.5 87MeHuChTa_4.0643
10921.50100000 5.00000000e-03 5.00000000e-03     D_4Delta 3  2.5 -  0   31.5      A'_4Phi 3  3.5 +  1   30.5 87MeHuChTa_4.0644
10921.50100000 5.00000000e-03 5.00000000e-03     D_4Delta 3  2.5 +  0   31.5      A'_4Phi 3  3.5 -  1   30.5 87MeHuChTa_4.0645
10920.52800000 2.00000000e-02 2.00000000e-02     D_4Delta 3  2.5 +  0   32.5      A'_4Phi 3  3.5 -  1   31.5 87MeHuChTa_4.0646
10920.52800000 2.00000000e-02 2.00000000e-02     D_4Delta 3  2.5 -  0   32.5      A'_4Phi 3  3.5 +  1   31.5 87MeHuChTa_4.0647
10919.49500000 5.00000000e-03 5.00000000e-03     D_4Delta 3  2.5 -  0   33.5      A'_4Phi 3  3.5 +  1   32.5 87MeHuChTa_4.0648
10919.49500000 5.00000000e-03 5.00000000e-03     D_4Delta 3  2.5 +  0   33.5      A'_4Phi 3  3.5 -  1   32.5 87MeHuChTa_4.0649
10918.38800000 5.00000000e-03 5.00000000e-03     D_4Delta 3  2.5 +  0   34.5      A'_4Phi 3  3.5 -  1   33.5 87MeHuChTa_4.0650
10918.38800000 5.00000000e-03 5.00000000e-03     D_4Delta 3  2.5 -  0   34.5      A'_4Phi 3  3.5 +  1   33.5 87MeHuChTa_4.0651
10917.22500000 5.00000000e-03 5.00000000e-03     D_4Delta 3  2.5 -  0   35.5      A'_4Phi 3  3.5 +  1   34.5 87MeHuChTa_4.0652
10917.22500000 5.00000000e-03 5.00000000e-03     D_4Delta 3  2.5 +  0   35.5      A'_4Phi 3  3.5 -  1   34.5 87MeHuChTa_4.0653
10915.99100000 2.00000000e-02 2.00000000e-02     D_4Delta 3  2.5 +  0   36.5      A'_4Phi 3  3.5 -  1   35.5 87MeHuChTa_4.0654
10915.99100000 2.00000000e-02 2.00000000e-02     D_4Delta 3  2.5 -  0   36.5      A'_4Phi 3  3.5 +  1   35.5 87MeHuChTa_4.0655
10914.71300000 2.00000000e-02 2.00000000e-02     D_4Delta 3  2.5 -  0   37.5      A'_4Phi 3  3.5 +  1   36.5 87MeHuChTa_4.0656
10914.71300000 2.00000000e-02 2.00000000e-02     D_4Delta 3  2.5 +  0   37.5      A'_4Phi 3  3.5 -  1   36.5 87MeHuChTa_4.0657
10913.37000000 2.00000000e-02 2.00000000e-02     D_4Delta 3  2.5 -  0   38.5      A'_4Phi 3  3.5 +  1   37.5 87MeHuChTa_4.0658
10913.37000000 2.00000000e-02 2.00000000e-02     D_4Delta 3  2.5 +  0   38.5      A'_4Phi 3  3.5 -  1   37.5 87MeHuChTa_4.0659
10911.94600000 5.00000000e-03 5.00000000e-03     D_4Delta 3  2.5 -  0   39.5      A'_4Phi 3  3.5 +  1   38.5 87MeHuChTa_4.0660
10911.94600000 5.00000000e-03 5.00000000e-03     D_4Delta 3  2.5 +  0   39.5      A'_4Phi 3  3.5 -  1   38.5 87MeHuChTa_4.0661
10910.46700000 5.00000000e-03 5.00000000e-03     D_4Delta 3  2.5 +  0   40.5      A'_4Phi 3  3.5 -  1   39.5 87MeHuChTa_4.0662
10910.46700000 5.00000000e-03 5.00000000e-03     D_4Delta 3  2.5 -  0   40.5      A'_4Phi 3  3.5 +  1   39.5 87MeHuChTa_4.0663
10908.89400000 5.00000000e-03 3.15420000e-02     D_4Delta 3  2.5 -  0   41.5      A'_4Phi 3  3.5 +  1   40.5 87MeHuChTa_4.0664
10908.89400000 5.00000000e-03 3.15420000e-02     D_4Delta 3  2.5 +  0   41.5      A'_4Phi 3  3.5 -  1   40.5 87MeHuChTa_4.0665
10903.92300000 2.00000000e-02 2.00000000e-02     D_4Delta 3  2.5 +  0   44.5      A'_4Phi 3  3.5 -  1   43.5 87MeHuChTa_4.0666
10903.92300000 2.00000000e-02 2.00000000e-02     D_4Delta 3  2.5 -  0   44.5      A'_4Phi 3  3.5 +  1   43.5 87MeHuChTa_4.0667
10902.11200000 2.00000000e-02 2.00000000e-02     D_4Delta 3  2.5 +  0   45.5      A'_4Phi 3  3.5 -  1   44.5 87MeHuChTa_4.0668
10902.11200000 2.00000000e-02 2.00000000e-02     D_4Delta 3  2.5 -  0   45.5      A'_4Phi 3  3.5 +  1   44.5 87MeHuChTa_4.0669
10900.22600000 5.00000000e-03 5.00000000e-03     D_4Delta 3  2.5 +  0   46.5      A'_4Phi 3  3.5 -  1   45.5 87MeHuChTa_4.0670
10900.22600000 5.00000000e-03 5.00000000e-03     D_4Delta 3  2.5 -  0   46.5      A'_4Phi 3  3.5 +  1   45.5 87MeHuChTa_4.0671
10898.32500000 5.00000000e-03 5.00000000e-03     D_4Delta 3  2.5 -  0   47.5      A'_4Phi 3  3.5 +  1   46.5 87MeHuChTa_4.0672
10898.32500000 5.00000000e-03 5.00000000e-03     D_4Delta 3  2.5 +  0   47.5      A'_4Phi 3  3.5 -  1   46.5 87MeHuChTa_4.0673
10896.33500000 5.00000000e-03 5.00000000e-03     D_4Delta 3  2.5 -  0   48.5      A'_4Phi 3  3.5 +  1   47.5 87MeHuChTa_4.0674
10896.33500000 5.00000000e-03 5.00000000e-03     D_4Delta 3  2.5 +  0   48.5      A'_4Phi 3  3.5 -  1   47.5 87MeHuChTa_4.0675
10917.22500000 2.00000000e-02 2.00000000e-02     D_4Delta 3  2.5 +  0    9.5      A'_4Phi 3  3.5 -  1    9.5 87MeHuChTa_4.0676
10917.22500000 2.00000000e-02 2.00000000e-02     D_4Delta 3  2.5 -  0    9.5      A'_4Phi 3  3.5 +  1    9.5 87MeHuChTa_4.0677
10916.57300000 2.00000000e-02 2.00000000e-02     D_4Delta 3  2.5 +  0   10.5      A'_4Phi 3  3.5 -  1   10.5 87MeHuChTa_4.0678
10916.57300000 2.00000000e-02 2.00000000e-02     D_4Delta 3  2.5 -  0   10.5      A'_4Phi 3  3.5 +  1   10.5 87MeHuChTa_4.0679
10915.88200000 5.00000000e-03 5.00000000e-03     D_4Delta 3  2.5 -  0   11.5      A'_4Phi 3  3.5 +  1   11.5 87MeHuChTa_4.0680
10915.88200000 5.00000000e-03 5.00000000e-03     D_4Delta 3  2.5 +  0   11.5      A'_4Phi 3  3.5 -  1   11.5 87MeHuChTa_4.0681
10915.12800000 2.00000000e-02 2.00000000e-02     D_4Delta 3  2.5 +  0   12.5      A'_4Phi 3  3.5 -  1   12.5 87MeHuChTa_4.0682
10915.12800000 2.00000000e-02 2.43200000e-01     D_4Delta 3  2.5 -  0   12.5      A'_4Phi 3  3.5 +  1   12.5 87MeHuChTa_4.0683
10914.26300000 5.00000000e-03 5.00000000e-03     D_4Delta 3  2.5 -  0   13.5      A'_4Phi 3  3.5 +  1   13.5 87MeHuChTa_4.0684
10914.26300000 5.00000000e-03 5.00000000e-03     D_4Delta 3  2.5 +  0   13.5      A'_4Phi 3  3.5 -  1   13.5 87MeHuChTa_4.0685
10913.37000000 2.00000000e-02 2.00000000e-02     D_4Delta 3  2.5 +  0   14.5      A'_4Phi 3  3.5 -  1   14.5 87MeHuChTa_4.0686
10913.37000000 2.00000000e-02 2.00000000e-02     D_4Delta 3  2.5 -  0   14.5      A'_4Phi 3  3.5 +  1   14.5 87MeHuChTa_4.0687
10912.43500000 5.00000000e-03 5.00000000e-03     D_4Delta 3  2.5 +  0   15.5      A'_4Phi 3  3.5 -  1   15.5 87MeHuChTa_4.0688
10912.43500000 5.00000000e-03 5.00000000e-03     D_4Delta 3  2.5 -  0   15.5      A'_4Phi 3  3.5 +  1   15.5 87MeHuChTa_4.0689
10911.42400000 5.00000000e-03 5.00000000e-03     D_4Delta 3  2.5 +  0   16.5      A'_4Phi 3  3.5 -  1   16.5 87MeHuChTa_4.0690
10911.42400000 5.00000000e-03 5.00000000e-03     D_4Delta 3  2.5 -  0   16.5      A'_4Phi 3  3.5 +  1   16.5 87MeHuChTa_4.0691
10910.35300000 5.00000000e-03 5.00000000e-03     D_4Delta 3  2.5 -  0   17.5      A'_4Phi 3  3.5 +  1   17.5 87MeHuChTa_4.0692
10910.35300000 5.00000000e-03 5.00000000e-03     D_4Delta 3  2.5 +  0   17.5      A'_4Phi 3  3.5 -  1   17.5 87MeHuChTa_4.0693
10909.21900000 5.00000000e-03 5.00000000e-03     D_4Delta 3  2.5 -  0   18.5      A'_4Phi 3  3.5 +  1   18.5 87MeHuChTa_4.0694
10909.21900000 5.00000000e-03 5.00000000e-03     D_4Delta 3  2.5 +  0   18.5      A'_4Phi 3  3.5 -  1   18.5 87MeHuChTa_4.0695
10908.02900000 2.00000000e-02 2.00000000e-02     D_4Delta 3  2.5 +  0   19.5      A'_4Phi 3  3.5 -  1   19.5 87MeHuChTa_4.0696
10908.02900000 2.00000000e-02 2.00000000e-02     D_4Delta 3  2.5 -  0   19.5      A'_4Phi 3  3.5 +  1   19.5 87MeHuChTa_4.0697
10906.75800000 5.00000000e-03 5.00000000e-03     D_4Delta 3  2.5 +  0   20.5      A'_4Phi 3  3.5 -  1   20.5 87MeHuChTa_4.0698
10906.75800000 5.00000000e-03 5.00000000e-03     D_4Delta 3  2.5 -  0   20.5      A'_4Phi 3  3.5 +  1   20.5 87MeHuChTa_4.0699
10905.44000000 5.00000000e-03 5.00000000e-03     D_4Delta 3  2.5 -  0   21.5      A'_4Phi 3  3.5 +  1   21.5 87MeHuChTa_4.0700
10905.44000000 5.00000000e-03 5.00000000e-03     D_4Delta 3  2.5 +  0   21.5      A'_4Phi 3  3.5 -  1   21.5 87MeHuChTa_4.0701
10904.05400000 5.00000000e-03 5.00000000e-03     D_4Delta 3  2.5 +  0   22.5      A'_4Phi 3  3.5 -  1   22.5 87MeHuChTa_4.0702
10904.05400000 5.00000000e-03 5.00000000e-03     D_4Delta 3  2.5 -  0   22.5      A'_4Phi 3  3.5 +  1   22.5 87MeHuChTa_4.0703
10902.61400000 5.00000000e-03 5.00000000e-03     D_4Delta 3  2.5 -  0   23.5      A'_4Phi 3  3.5 +  1   23.5 87MeHuChTa_4.0704
10902.61400000 5.00000000e-03 5.00000000e-03     D_4Delta 3  2.5 +  0   23.5      A'_4Phi 3  3.5 -  1   23.5 87MeHuChTa_4.0705
10901.09700000 5.00000000e-03 5.00000000e-03     D_4Delta 3  2.5 -  0   24.5      A'_4Phi 3  3.5 +  1   24.5 87MeHuChTa_4.0706
10901.09700000 5.00000000e-03 5.00000000e-03     D_4Delta 3  2.5 +  0   24.5      A'_4Phi 3  3.5 -  1   24.5 87MeHuChTa_4.0707
10899.55100000 5.00000000e-03 5.00000000e-03     D_4Delta 3  2.5 -  0   25.5      A'_4Phi 3  3.5 +  1   25.5 87MeHuChTa_4.0708
10899.55100000 5.00000000e-03 5.00000000e-03     D_4Delta 3  2.5 +  0   25.5      A'_4Phi 3  3.5 -  1   25.5 87MeHuChTa_4.0709
10897.91500000 5.00000000e-03 5.00000000e-03     D_4Delta 3  2.5 +  0   26.5      A'_4Phi 3  3.5 -  1   26.5 87MeHuChTa_4.0710
10897.91500000 5.00000000e-03 5.00000000e-03     D_4Delta 3  2.5 -  0   26.5      A'_4Phi 3  3.5 +  1   26.5 87MeHuChTa_4.0711
10896.21600000 5.00000000e-03 5.00000000e-03     D_4Delta 3  2.5 +  0   27.5      A'_4Phi 3  3.5 -  1   27.5 87MeHuChTa_4.0712
10896.21600000 5.00000000e-03 5.00000000e-03     D_4Delta 3  2.5 -  0   27.5      A'_4Phi 3  3.5 +  1   27.5 87MeHuChTa_4.0713
10894.46400000 5.00000000e-03 5.00000000e-03     D_4Delta 3  2.5 -  0   28.5      A'_4Phi 3  3.5 +  1   28.5 87MeHuChTa_4.0714
10894.46400000 5.00000000e-03 5.00000000e-03     D_4Delta 3  2.5 +  0   28.5      A'_4Phi 3  3.5 -  1   28.5 87MeHuChTa_4.0715
10892.64100000 5.00000000e-03 5.00000000e-03     D_4Delta 3  2.5 -  0   29.5      A'_4Phi 3  3.5 +  1   29.5 87MeHuChTa_4.0716
10892.64100000 5.00000000e-03 5.00000000e-03     D_4Delta 3  2.5 +  0   29.5      A'_4Phi 3  3.5 -  1   29.5 87MeHuChTa_4.0717
10890.75600000 5.00000000e-03 5.00000000e-03     D_4Delta 3  2.5 +  0   30.5      A'_4Phi 3  3.5 -  1   30.5 87MeHuChTa_4.0718
10890.75600000 5.00000000e-03 5.00000000e-03     D_4Delta 3  2.5 -  0   30.5      A'_4Phi 3  3.5 +  1   30.5 87MeHuChTa_4.0719
10888.82100000 5.00000000e-03 5.00000000e-03     D_4Delta 3  2.5 -  0   31.5      A'_4Phi 3  3.5 +  1   31.5 87MeHuChTa_4.0720
10888.82100000 5.00000000e-03 5.00000000e-03     D_4Delta 3  2.5 +  0   31.5      A'_4Phi 3  3.5 -  1   31.5 87MeHuChTa_4.0721
10886.81800000 5.00000000e-03 5.00000000e-03     D_4Delta 3  2.5 +  0   32.5      A'_4Phi 3  3.5 -  1   32.5 87MeHuChTa_4.0722
10886.81800000 5.00000000e-03 5.00000000e-03     D_4Delta 3  2.5 -  0   32.5      A'_4Phi 3  3.5 +  1   32.5 87MeHuChTa_4.0723
10884.74700000 5.00000000e-03 5.00000000e-03     D_4Delta 3  2.5 -  0   33.5      A'_4Phi 3  3.5 +  1   33.5 87MeHuChTa_4.0724
10884.74700000 5.00000000e-03 5.00000000e-03     D_4Delta 3  2.5 +  0   33.5      A'_4Phi 3  3.5 -  1   33.5 87MeHuChTa_4.0725
10882.62500000 5.00000000e-03 5.00000000e-03     D_4Delta 3  2.5 +  0   34.5      A'_4Phi 3  3.5 -  1   34.5 87MeHuChTa_4.0726
10882.62500000 5.00000000e-03 5.00000000e-03     D_4Delta 3  2.5 -  0   34.5      A'_4Phi 3  3.5 +  1   34.5 87MeHuChTa_4.0727
10880.42200000 5.00000000e-03 5.00000000e-03     D_4Delta 3  2.5 +  0   35.5      A'_4Phi 3  3.5 -  1   35.5 87MeHuChTa_4.0728
10880.42200000 5.00000000e-03 5.00000000e-03     D_4Delta 3  2.5 -  0   35.5      A'_4Phi 3  3.5 +  1   35.5 87MeHuChTa_4.0729
10878.17700000 5.00000000e-03 5.00000000e-03     D_4Delta 3  2.5 +  0   36.5      A'_4Phi 3  3.5 -  1   36.5 87MeHuChTa_4.0730
10878.17700000 5.00000000e-03 5.00000000e-03     D_4Delta 3  2.5 -  0   36.5      A'_4Phi 3  3.5 +  1   36.5 87MeHuChTa_4.0731
10875.85000000 5.00000000e-03 5.00000000e-03     D_4Delta 3  2.5 -  0   37.5      A'_4Phi 3  3.5 +  1   37.5 87MeHuChTa_4.0732
10875.85000000 5.00000000e-03 5.00000000e-03     D_4Delta 3  2.5 +  0   37.5      A'_4Phi 3  3.5 -  1   37.5 87MeHuChTa_4.0733
10873.47800000 2.00000000e-02 2.00000000e-02     D_4Delta 3  2.5 -  0   38.5      A'_4Phi 3  3.5 +  1   38.5 87MeHuChTa_4.0734
10873.47800000 2.00000000e-02 2.00000000e-02     D_4Delta 3  2.5 +  0   38.5      A'_4Phi 3  3.5 -  1   38.5 87MeHuChTa_4.0735
10871.02000000 5.00000000e-03 5.00000000e-03     D_4Delta 3  2.5 +  0   39.5      A'_4Phi 3  3.5 -  1   39.5 87MeHuChTa_4.0736
10871.02000000 5.00000000e-03 5.00000000e-03     D_4Delta 3  2.5 -  0   39.5      A'_4Phi 3  3.5 +  1   39.5 87MeHuChTa_4.0737
10868.51200000 5.00000000e-03 5.00000000e-03     D_4Delta 3  2.5 +  0   40.5      A'_4Phi 3  3.5 -  1   40.5 87MeHuChTa_4.0738
10868.51200000 5.00000000e-03 5.00000000e-03     D_4Delta 3  2.5 -  0   40.5      A'_4Phi 3  3.5 +  1   40.5 87MeHuChTa_4.0739
10865.95200000 2.00000000e-02 2.00000000e-02     D_4Delta 3  2.5 -  0   41.5      A'_4Phi 3  3.5 +  1   41.5 87MeHuChTa_4.0740
10865.95200000 2.00000000e-02 2.00000000e-02     D_4Delta 3  2.5 +  0   41.5      A'_4Phi 3  3.5 -  1   41.5 87MeHuChTa_4.0741
10863.31400000 5.00000000e-03 5.00000000e-03     D_4Delta 3  2.5 +  0   42.5      A'_4Phi 3  3.5 -  1   42.5 87MeHuChTa_4.0742
10863.31400000 5.00000000e-03 5.00000000e-03     D_4Delta 3  2.5 -  0   42.5      A'_4Phi 3  3.5 +  1   42.5 87MeHuChTa_4.0743
10860.61900000 5.00000000e-03 5.00000000e-03     D_4Delta 3  2.5 -  0   43.5      A'_4Phi 3  3.5 +  1   43.5 87MeHuChTa_4.0744
10860.61900000 5.00000000e-03 5.00000000e-03     D_4Delta 3  2.5 +  0   43.5      A'_4Phi 3  3.5 -  1   43.5 87MeHuChTa_4.0745
10857.87700000 2.00000000e-02 2.00000000e-02     D_4Delta 3  2.5 -  0   44.5      A'_4Phi 3  3.5 +  1   44.5 87MeHuChTa_4.0746
10857.87700000 2.00000000e-02 2.00000000e-02     D_4Delta 3  2.5 +  0   44.5      A'_4Phi 3  3.5 -  1   44.5 87MeHuChTa_4.0747
10855.04000000 5.00000000e-03 5.00000000e-03     D_4Delta 3  2.5 -  0   45.5      A'_4Phi 3  3.5 +  1   45.5 87MeHuChTa_4.0748
10855.04000000 5.00000000e-03 5.00000000e-03     D_4Delta 3  2.5 +  0   45.5      A'_4Phi 3  3.5 -  1   45.5 87MeHuChTa_4.0749
10852.15800000 5.00000000e-03 5.00000000e-03     D_4Delta 3  2.5 +  0   46.5      A'_4Phi 3  3.5 -  1   46.5 87MeHuChTa_4.0750
10852.15800000 5.00000000e-03 5.00000000e-03     D_4Delta 3  2.5 -  0   46.5      A'_4Phi 3  3.5 +  1   46.5 87MeHuChTa_4.0751
10902.85800000 5.00000000e-03 5.00000000e-03     D_4Delta 3  2.5 +  0   11.5      A'_4Phi 3  3.5 -  1   12.5 87MeHuChTa_4.0752
10902.85800000 5.00000000e-03 5.00000000e-03     D_4Delta 3  2.5 -  0   11.5      A'_4Phi 3  3.5 +  1   12.5 87MeHuChTa_4.0753
10901.05000000 2.00000000e-02 2.00000000e-02     D_4Delta 3  2.5 -  0   12.5      A'_4Phi 3  3.5 +  1   13.5 87MeHuChTa_4.0754
10901.05000000 2.00000000e-02 2.00000000e-02     D_4Delta 3  2.5 +  0   12.5      A'_4Phi 3  3.5 -  1   13.5 87MeHuChTa_4.0755
10899.18800000 5.00000000e-03 5.00000000e-03     D_4Delta 3  2.5 -  0   13.5      A'_4Phi 3  3.5 +  1   14.5 87MeHuChTa_4.0756
10899.18800000 5.00000000e-03 5.00000000e-03     D_4Delta 3  2.5 +  0   13.5      A'_4Phi 3  3.5 -  1   14.5 87MeHuChTa_4.0757
10897.26600000 5.00000000e-03 5.00000000e-03     D_4Delta 3  2.5 +  0   14.5      A'_4Phi 3  3.5 -  1   15.5 87MeHuChTa_4.0758
10897.26600000 5.00000000e-03 5.00000000e-03     D_4Delta 3  2.5 -  0   14.5      A'_4Phi 3  3.5 +  1   15.5 87MeHuChTa_4.0759
10895.30500000 5.00000000e-03 5.00000000e-03     D_4Delta 3  2.5 -  0   15.5      A'_4Phi 3  3.5 +  1   16.5 87MeHuChTa_4.0760
10895.30500000 5.00000000e-03 5.00000000e-03     D_4Delta 3  2.5 +  0   15.5      A'_4Phi 3  3.5 -  1   16.5 87MeHuChTa_4.0761
10893.23500000 5.00000000e-03 5.00000000e-03     D_4Delta 3  2.5 +  0   16.5      A'_4Phi 3  3.5 -  1   17.5 87MeHuChTa_4.0762
10893.23500000 5.00000000e-03 5.00000000e-03     D_4Delta 3  2.5 -  0   16.5      A'_4Phi 3  3.5 +  1   17.5 87MeHuChTa_4.0763
10891.12600000 5.00000000e-03 5.00000000e-03     D_4Delta 3  2.5 -  0   17.5      A'_4Phi 3  3.5 +  1   18.5 87MeHuChTa_4.0764
10891.12600000 5.00000000e-03 5.00000000e-03     D_4Delta 3  2.5 +  0   17.5      A'_4Phi 3  3.5 -  1   18.5 87MeHuChTa_4.0765
10888.96100000 5.00000000e-03 5.00000000e-03     D_4Delta 3  2.5 -  0   18.5      A'_4Phi 3  3.5 +  1   19.5 87MeHuChTa_4.0766
10888.96100000 5.00000000e-03 5.00000000e-03     D_4Delta 3  2.5 +  0   18.5      A'_4Phi 3  3.5 -  1   19.5 87MeHuChTa_4.0767
10886.72400000 5.00000000e-03 5.00000000e-03     D_4Delta 3  2.5 -  0   19.5      A'_4Phi 3  3.5 +  1   20.5 87MeHuChTa_4.0768
10886.72400000 5.00000000e-03 5.00000000e-03     D_4Delta 3  2.5 +  0   19.5      A'_4Phi 3  3.5 -  1   20.5 87MeHuChTa_4.0769
10884.43100000 5.00000000e-03 5.00000000e-03     D_4Delta 3  2.5 +  0   20.5      A'_4Phi 3  3.5 -  1   21.5 87MeHuChTa_4.0770
10884.43100000 5.00000000e-03 5.00000000e-03     D_4Delta 3  2.5 -  0   20.5      A'_4Phi 3  3.5 +  1   21.5 87MeHuChTa_4.0771
10882.06500000 5.00000000e-03 5.00000000e-03     D_4Delta 3  2.5 +  0   21.5      A'_4Phi 3  3.5 -  1   22.5 87MeHuChTa_4.0772
10882.06500000 5.00000000e-03 5.00000000e-03     D_4Delta 3  2.5 -  0   21.5      A'_4Phi 3  3.5 +  1   22.5 87MeHuChTa_4.0773
10879.65700000 5.00000000e-03 5.00000000e-03     D_4Delta 3  2.5 -  0   22.5      A'_4Phi 3  3.5 +  1   23.5 87MeHuChTa_4.0774
10879.65700000 5.00000000e-03 5.00000000e-03     D_4Delta 3  2.5 +  0   22.5      A'_4Phi 3  3.5 -  1   23.5 87MeHuChTa_4.0775
10877.20400000 5.00000000e-03 3.63200000e-02     D_4Delta 3  2.5 -  0   23.5      A'_4Phi 3  3.5 +  1   24.5 87MeHuChTa_4.0776
10877.20400000 5.00000000e-03 3.51130000e-02     D_4Delta 3  2.5 +  0   23.5      A'_4Phi 3  3.5 -  1   24.5 87MeHuChTa_4.0777
10874.61800000 5.00000000e-03 5.00000000e-03     D_4Delta 3  2.5 +  0   24.5      A'_4Phi 3  3.5 -  1   25.5 87MeHuChTa_4.0778
10874.61800000 5.00000000e-03 5.00000000e-03     D_4Delta 3  2.5 -  0   24.5      A'_4Phi 3  3.5 +  1   25.5 87MeHuChTa_4.0779
10872.03400000 5.00000000e-03 5.00000000e-03     D_4Delta 3  2.5 -  0   25.5      A'_4Phi 3  3.5 +  1   26.5 87MeHuChTa_4.0780
10872.03400000 5.00000000e-03 5.00000000e-03     D_4Delta 3  2.5 +  0   25.5      A'_4Phi 3  3.5 -  1   26.5 87MeHuChTa_4.0781
10869.40000000 2.00000000e-01 2.00000000e-01     D_4Delta 3  2.5 +  0   26.5      A'_4Phi 3  3.5 -  1   27.5 87MeHuChTa_4.0782
10869.40000000 2.00000000e-01 2.00000000e-01     D_4Delta 3  2.5 -  0   26.5      A'_4Phi 3  3.5 +  1   27.5 87MeHuChTa_4.0783
10866.63800000 5.00000000e-03 5.00000000e-03     D_4Delta 3  2.5 +  0   27.5      A'_4Phi 3  3.5 -  1   28.5 87MeHuChTa_4.0784
10866.63800000 5.00000000e-03 5.00000000e-03     D_4Delta 3  2.5 -  0   27.5      A'_4Phi 3  3.5 +  1   28.5 87MeHuChTa_4.0785
10863.84700000 5.00000000e-03 5.00000000e-03     D_4Delta 3  2.5 -  0   28.5      A'_4Phi 3  3.5 +  1   29.5 87MeHuChTa_4.0786
10863.84700000 5.00000000e-03 5.00000000e-03     D_4Delta 3  2.5 +  0   28.5      A'_4Phi 3  3.5 -  1   29.5 87MeHuChTa_4.0787
10860.99900000 5.00000000e-03 1.19415000e-02     D_4Delta 3  2.5 -  0   29.5      A'_4Phi 3  3.5 +  1   30.5 87MeHuChTa_4.0788
10860.99900000 5.00000000e-03 1.14225000e-02     D_4Delta 3  2.5 +  0   29.5      A'_4Phi 3  3.5 -  1   30.5 87MeHuChTa_4.0789
10858.08400000 5.00000000e-03 5.00000000e-03     D_4Delta 3  2.5 +  0   30.5      A'_4Phi 3  3.5 -  1   31.5 87MeHuChTa_4.0790
10858.08400000 5.00000000e-03 5.00000000e-03     D_4Delta 3  2.5 -  0   30.5      A'_4Phi 3  3.5 +  1   31.5 87MeHuChTa_4.0791
10855.11200000 5.00000000e-03 5.00000000e-03     D_4Delta 3  2.5 -  0   31.5      A'_4Phi 3  3.5 +  1   32.5 87MeHuChTa_4.0792
10855.11200000 5.00000000e-03 5.00000000e-03     D_4Delta 3  2.5 +  0   31.5      A'_4Phi 3  3.5 -  1   32.5 87MeHuChTa_4.0793
10852.05300000 2.00000000e-02 2.00000000e-02     D_4Delta 3  2.5 +  0   32.5      A'_4Phi 3  3.5 -  1   33.5 87MeHuChTa_4.0794
10852.05300000 2.00000000e-02 2.00000000e-02     D_4Delta 3  2.5 -  0   32.5      A'_4Phi 3  3.5 +  1   33.5 87MeHuChTa_4.0795
10848.97800000 5.00000000e-03 5.00000000e-03     D_4Delta 3  2.5 -  0   33.5      A'_4Phi 3  3.5 +  1   34.5 87MeHuChTa_4.0796
10848.97800000 5.00000000e-03 5.00000000e-03     D_4Delta 3  2.5 +  0   33.5      A'_4Phi 3  3.5 -  1   34.5 87MeHuChTa_4.0797
10845.82100000 5.00000000e-03 5.00000000e-03     D_4Delta 3  2.5 +  0   34.5      A'_4Phi 3  3.5 -  1   35.5 87MeHuChTa_4.0798
10845.82100000 5.00000000e-03 5.00000000e-03     D_4Delta 3  2.5 -  0   34.5      A'_4Phi 3  3.5 +  1   35.5 87MeHuChTa_4.0799
10842.57000000 2.00000000e-02 2.90200000e-02     D_4Delta 3  2.5 -  0   35.5      A'_4Phi 3  3.5 +  1   36.5 87MeHuChTa_4.0800
10842.57000000 2.00000000e-02 2.90200000e-02     D_4Delta 3  2.5 +  0   35.5      A'_4Phi 3  3.5 -  1   36.5 87MeHuChTa_4.0801
10839.30800000 5.00000000e-03 5.00000000e-03     D_4Delta 3  2.5 +  0   36.5      A'_4Phi 3  3.5 -  1   37.5 87MeHuChTa_4.0802
10839.30800000 5.00000000e-03 5.00000000e-03     D_4Delta 3  2.5 -  0   36.5      A'_4Phi 3  3.5 +  1   37.5 87MeHuChTa_4.0803
10835.95900000 2.00000000e-02 2.00000000e-02     D_4Delta 3  2.5 -  0   37.5      A'_4Phi 3  3.5 +  1   38.5 87MeHuChTa_4.0804
10835.95900000 2.00000000e-02 2.00000000e-02     D_4Delta 3  2.5 +  0   37.5      A'_4Phi 3  3.5 -  1   38.5 87MeHuChTa_4.0805
10832.54900000 5.00000000e-03 5.00000000e-03     D_4Delta 3  2.5 +  0   38.5      A'_4Phi 3  3.5 -  1   39.5 87MeHuChTa_4.0806
10832.54900000 5.00000000e-03 5.00000000e-03     D_4Delta 3  2.5 -  0   38.5      A'_4Phi 3  3.5 +  1   39.5 87MeHuChTa_4.0807
10829.08100000 5.00000000e-03 5.00000000e-03     D_4Delta 3  2.5 -  0   39.5      A'_4Phi 3  3.5 +  1   40.5 87MeHuChTa_4.0808
10829.08100000 5.00000000e-03 5.00000000e-03     D_4Delta 3  2.5 +  0   39.5      A'_4Phi 3  3.5 -  1   40.5 87MeHuChTa_4.0809
10825.54700000 5.00000000e-03 5.00000000e-03     D_4Delta 3  2.5 +  0   40.5      A'_4Phi 3  3.5 -  1   41.5 87MeHuChTa_4.0810
10825.54700000 5.00000000e-03 5.00000000e-03     D_4Delta 3  2.5 -  0   40.5      A'_4Phi 3  3.5 +  1   41.5 87MeHuChTa_4.0811
10821.96000000 2.00000000e-02 2.00000000e-02     D_4Delta 3  2.5 +  0   41.5      A'_4Phi 3  3.5 -  1   42.5 87MeHuChTa_4.0812
10821.96000000 2.00000000e-02 2.00000000e-02     D_4Delta 3  2.5 -  0   41.5      A'_4Phi 3  3.5 +  1   42.5 87MeHuChTa_4.0813
10818.28200000 2.00000000e-02 2.00000000e-02     D_4Delta 3  2.5 +  0   42.5      A'_4Phi 3  3.5 -  1   43.5 87MeHuChTa_4.0814
10818.28200000 2.00000000e-02 2.00000000e-02     D_4Delta 3  2.5 -  0   42.5      A'_4Phi 3  3.5 +  1   43.5 87MeHuChTa_4.0815
10814.56700000 5.00000000e-03 5.00000000e-03     D_4Delta 3  2.5 -  0   43.5      A'_4Phi 3  3.5 +  1   44.5 87MeHuChTa_4.0816
10814.56700000 5.00000000e-03 5.00000000e-03     D_4Delta 3  2.5 +  0   43.5      A'_4Phi 3  3.5 -  1   44.5 87MeHuChTa_4.0817
10810.77800000 5.00000000e-03 5.00000000e-03     D_4Delta 3  2.5 +  0   44.5      A'_4Phi 3  3.5 -  1   45.5 87MeHuChTa_4.0818
10810.77800000 5.00000000e-03 5.00000000e-03     D_4Delta 3  2.5 -  0   44.5      A'_4Phi 3  3.5 +  1   45.5 87MeHuChTa_4.0819
11794.87100000 2.00000000e-02 2.00000000e-02     D_4Delta 4  3.5 +  0   20.5      A'_4Phi 4  4.5 -  0   19.5 87MeHuChTa_4.0820
11794.87100000 2.00000000e-02 2.00000000e-02     D_4Delta 4  3.5 -  0   20.5      A'_4Phi 4  4.5 +  0   19.5 87MeHuChTa_4.0821
11794.47800000 5.00000000e-03 5.00000000e-03     D_4Delta 4  3.5 -  0   21.5      A'_4Phi 4  4.5 +  0   20.5 87MeHuChTa_4.0822
11794.47800000 5.00000000e-03 5.00000000e-03     D_4Delta 4  3.5 +  0   21.5      A'_4Phi 4  4.5 -  0   20.5 87MeHuChTa_4.0823
11794.04600000 5.00000000e-03 5.00000000e-03     D_4Delta 4  3.5 +  0   22.5      A'_4Phi 4  4.5 -  0   21.5 87MeHuChTa_4.0824
11794.04600000 5.00000000e-03 5.00000000e-03     D_4Delta 4  3.5 -  0   22.5      A'_4Phi 4  4.5 +  0   21.5 87MeHuChTa_4.0825
11793.55200000 5.00000000e-03 6.20110000e-03     D_4Delta 4  3.5 -  0   23.5      A'_4Phi 4  4.5 +  0   22.5 87MeHuChTa_4.0826
11793.55200000 5.00000000e-03 5.00000000e-03     D_4Delta 4  3.5 +  0   23.5      A'_4Phi 4  4.5 -  0   22.5 87MeHuChTa_4.0827
11792.98200000 5.00000000e-03 5.00000000e-03     D_4Delta 4  3.5 +  0   24.5      A'_4Phi 4  4.5 -  0   23.5 87MeHuChTa_4.0828
11792.98200000 5.00000000e-03 5.00000000e-03     D_4Delta 4  3.5 -  0   24.5      A'_4Phi 4  4.5 +  0   23.5 87MeHuChTa_4.0829
11792.34700000 5.00000000e-03 5.00000000e-03     D_4Delta 4  3.5 -  0   25.5      A'_4Phi 4  4.5 +  0   24.5 87MeHuChTa_4.0830
11792.34700000 5.00000000e-03 5.00000000e-03     D_4Delta 4  3.5 +  0   25.5      A'_4Phi 4  4.5 -  0   24.5 87MeHuChTa_4.0831
11791.60000000 2.00000000e-01 2.00000000e-01     D_4Delta 4  3.5 +  0   26.5      A'_4Phi 4  4.5 -  0   25.5 87MeHuChTa_4.0832
11791.60000000 2.00000000e-01 2.00000000e-01     D_4Delta 4  3.5 -  0   26.5      A'_4Phi 4  4.5 +  0   25.5 87MeHuChTa_4.0833
11790.87600000 5.00000000e-03 5.00000000e-03     D_4Delta 4  3.5 -  0   27.5      A'_4Phi 4  4.5 +  0   26.5 87MeHuChTa_4.0834
11790.87600000 5.00000000e-03 5.00000000e-03     D_4Delta 4  3.5 +  0   27.5      A'_4Phi 4  4.5 -  0   26.5 87MeHuChTa_4.0835
11790.03900000 5.00000000e-03 5.00000000e-03     D_4Delta 4  3.5 -  0   28.5      A'_4Phi 4  4.5 +  0   27.5 87MeHuChTa_4.0836
11790.03900000 5.00000000e-03 5.00000000e-03     D_4Delta 4  3.5 +  0   28.5      A'_4Phi 4  4.5 -  0   27.5 87MeHuChTa_4.0837
11789.13600000 5.00000000e-03 5.00000000e-03     D_4Delta 4  3.5 -  0   29.5      A'_4Phi 4  4.5 +  0   28.5 87MeHuChTa_4.0838
11789.13600000 5.00000000e-03 5.00000000e-03     D_4Delta 4  3.5 +  0   29.5      A'_4Phi 4  4.5 -  0   28.5 87MeHuChTa_4.0839
11788.16500000 5.00000000e-03 5.00000000e-03     D_4Delta 4  3.5 +  0   30.5      A'_4Phi 4  4.5 -  0   29.5 87MeHuChTa_4.0840
11788.16500000 5.00000000e-03 5.00000000e-03     D_4Delta 4  3.5 -  0   30.5      A'_4Phi 4  4.5 +  0   29.5 87MeHuChTa_4.0841
11787.12700000 5.00000000e-03 5.00000000e-03     D_4Delta 4  3.5 +  0   31.5      A'_4Phi 4  4.5 -  0   30.5 87MeHuChTa_4.0842
11787.12700000 5.00000000e-03 5.00000000e-03     D_4Delta 4  3.5 -  0   31.5      A'_4Phi 4  4.5 +  0   30.5 87MeHuChTa_4.0843
11786.01300000 5.00000000e-03 5.00000000e-03     D_4Delta 4  3.5 +  0   32.5      A'_4Phi 4  4.5 -  0   31.5 87MeHuChTa_4.0844
11786.01300000 5.00000000e-03 5.00000000e-03     D_4Delta 4  3.5 -  0   32.5      A'_4Phi 4  4.5 +  0   31.5 87MeHuChTa_4.0845
11784.82700000 5.00000000e-03 5.00000000e-03     D_4Delta 4  3.5 -  0   33.5      A'_4Phi 4  4.5 +  0   32.5 87MeHuChTa_4.0846
11784.82700000 5.00000000e-03 5.00000000e-03     D_4Delta 4  3.5 +  0   33.5      A'_4Phi 4  4.5 -  0   32.5 87MeHuChTa_4.0847
11783.48400000 2.00000000e-02 2.00600000e-02     D_4Delta 4  3.5 +  0   34.5      A'_4Phi 4  4.5 -  0   33.5 87MeHuChTa_4.0848
11783.48400000 2.00000000e-02 2.00510323e-02     D_4Delta 4  3.5 -  0   34.5      A'_4Phi 4  4.5 +  0   33.5 87MeHuChTa_4.0849
11782.33800000 5.00000000e-03 5.00000000e-03     D_4Delta 4  3.5 -  0   35.5      A'_4Phi 4  4.5 +  0   34.5 87MeHuChTa_4.0850
11782.33800000 5.00000000e-03 5.00000000e-03     D_4Delta 4  3.5 +  0   35.5      A'_4Phi 4  4.5 -  0   34.5 87MeHuChTa_4.0851
11780.94400000 5.00000000e-03 5.00000000e-03     D_4Delta 4  3.5 -  0   36.5      A'_4Phi 4  4.5 +  0   35.5 87MeHuChTa_4.0852
11780.94400000 5.00000000e-03 5.00000000e-03     D_4Delta 4  3.5 +  0   36.5      A'_4Phi 4  4.5 -  0   35.5 87MeHuChTa_4.0853
11779.47800000 2.00000000e-02 3.30400000e-02     D_4Delta 4  3.5 +  0   37.5      A'_4Phi 4  4.5 -  0   36.5 87MeHuChTa_4.0854
11779.47800000 2.00000000e-02 3.30400000e-02     D_4Delta 4  3.5 -  0   37.5      A'_4Phi 4  4.5 +  0   36.5 87MeHuChTa_4.0855
11777.96800000 5.00000000e-03 5.00000000e-03     D_4Delta 4  3.5 -  0   38.5      A'_4Phi 4  4.5 +  0   37.5 87MeHuChTa_4.0856
11777.96800000 5.00000000e-03 5.00000000e-03     D_4Delta 4  3.5 +  0   38.5      A'_4Phi 4  4.5 -  0   37.5 87MeHuChTa_4.0857
11776.38900000 5.00000000e-03 5.00000000e-03     D_4Delta 4  3.5 -  0   39.5      A'_4Phi 4  4.5 +  0   38.5 87MeHuChTa_4.0858
11776.38900000 5.00000000e-03 5.00000000e-03     D_4Delta 4  3.5 +  0   39.5      A'_4Phi 4  4.5 -  0   38.5 87MeHuChTa_4.0859
11774.74200000 5.00000000e-03 5.00000000e-03     D_4Delta 4  3.5 +  0   40.5      A'_4Phi 4  4.5 -  0   39.5 87MeHuChTa_4.0860
11774.74200000 5.00000000e-03 5.00000000e-03     D_4Delta 4  3.5 -  0   40.5      A'_4Phi 4  4.5 +  0   39.5 87MeHuChTa_4.0861
11773.02500000 2.00000000e-02 2.00000000e-02     D_4Delta 4  3.5 -  0   41.5      A'_4Phi 4  4.5 +  0   40.5 87MeHuChTa_4.0862
11773.02500000 2.00000000e-02 2.00000000e-02     D_4Delta 4  3.5 +  0   41.5      A'_4Phi 4  4.5 -  0   40.5 87MeHuChTa_4.0863
11771.22000000 5.00000000e-03 5.00000000e-03     D_4Delta 4  3.5 -  0   42.5      A'_4Phi 4  4.5 +  0   41.5 87MeHuChTa_4.0864
11771.22000000 5.00000000e-03 5.00000000e-03     D_4Delta 4  3.5 +  0   42.5      A'_4Phi 4  4.5 -  0   41.5 87MeHuChTa_4.0865
11769.36700000 2.00000000e-02 2.00000000e-02     D_4Delta 4  3.5 +  0   43.5      A'_4Phi 4  4.5 -  0   42.5 87MeHuChTa_4.0866
11769.36700000 2.00000000e-02 2.00000000e-02     D_4Delta 4  3.5 -  0   43.5      A'_4Phi 4  4.5 +  0   42.5 87MeHuChTa_4.0867
11781.32600000 5.00000000e-03 5.00000000e-03     D_4Delta 4  3.5 -  0   13.5      A'_4Phi 4  4.5 +  0   13.5 87MeHuChTa_4.0868
11781.32600000 5.00000000e-03 5.00000000e-03     D_4Delta 4  3.5 +  0   13.5      A'_4Phi 4  4.5 -  0   13.5 87MeHuChTa_4.0869
11780.35000000 2.00000000e-02 2.00000000e-02     D_4Delta 4  3.5 +  0   14.5      A'_4Phi 4  4.5 -  0   14.5 87MeHuChTa_4.0870
11780.35000000 2.00000000e-02 2.00000000e-02     D_4Delta 4  3.5 -  0   14.5      A'_4Phi 4  4.5 +  0   14.5 87MeHuChTa_4.0871
11779.37100000 2.00000000e-02 2.00000000e-02     D_4Delta 4  3.5 -  0   15.5      A'_4Phi 4  4.5 +  0   15.5 87MeHuChTa_4.0872
11779.37100000 2.00000000e-02 4.35901252e-02     D_4Delta 4  3.5 +  0   15.5      A'_4Phi 4  4.5 -  0   15.5 87MeHuChTa_4.0873
11778.27100000 5.00000000e-03 1.20510000e-02     D_4Delta 4  3.5 -  0   16.5      A'_4Phi 4  4.5 +  0   16.5 87MeHuChTa_4.0874
11778.27100000 5.00000000e-03 5.00000000e-03     D_4Delta 4  3.5 +  0   16.5      A'_4Phi 4  4.5 -  0   16.5 87MeHuChTa_4.0875
11777.12600000 2.00000000e-02 4.31206667e-02     D_4Delta 4  3.5 +  0   17.5      A'_4Phi 4  4.5 -  0   17.5 87MeHuChTa_4.0876
11777.12600000 2.00000000e-02 5.03600000e-02     D_4Delta 4  3.5 -  0   17.5      A'_4Phi 4  4.5 +  0   17.5 87MeHuChTa_4.0877
11775.89200000 5.00000000e-03 5.00000000e-03     D_4Delta 4  3.5 +  0   18.5      A'_4Phi 4  4.5 -  0   18.5 87MeHuChTa_4.0878
11775.89200000 5.00000000e-03 1.78114760e-02     D_4Delta 4  3.5 -  0   18.5      A'_4Phi 4  4.5 +  0   18.5 87MeHuChTa_4.0879
11774.61300000 5.00000000e-03 5.00000000e-03     D_4Delta 4  3.5 -  0   19.5      A'_4Phi 4  4.5 +  0   19.5 87MeHuChTa_4.0880
11774.61300000 5.00000000e-03 5.00000000e-03     D_4Delta 4  3.5 +  0   19.5      A'_4Phi 4  4.5 -  0   19.5 87MeHuChTa_4.0881
11773.26100000 5.00000000e-03 5.00000000e-03     D_4Delta 4  3.5 +  0   20.5      A'_4Phi 4  4.5 -  0   20.5 87MeHuChTa_4.0882
11773.26100000 5.00000000e-03 5.00000000e-03     D_4Delta 4  3.5 -  0   20.5      A'_4Phi 4  4.5 +  0   20.5 87MeHuChTa_4.0883
11771.84200000 5.00000000e-03 5.00000000e-03     D_4Delta 4  3.5 -  0   21.5      A'_4Phi 4  4.5 +  0   21.5 87MeHuChTa_4.0884
11771.84200000 5.00000000e-03 5.00000000e-03     D_4Delta 4  3.5 +  0   21.5      A'_4Phi 4  4.5 -  0   21.5 87MeHuChTa_4.0885
11770.36200000 2.00000000e-02 2.00000000e-02     D_4Delta 4  3.5 +  0   22.5      A'_4Phi 4  4.5 -  0   22.5 87MeHuChTa_4.0886
11770.36200000 2.00000000e-02 2.00000000e-02     D_4Delta 4  3.5 -  0   22.5      A'_4Phi 4  4.5 +  0   22.5 87MeHuChTa_4.0887
11768.81000000 5.00000000e-03 5.00000000e-03     D_4Delta 4  3.5 -  0   23.5      A'_4Phi 4  4.5 +  0   23.5 87MeHuChTa_4.0888
11768.81000000 5.00000000e-03 5.00000000e-03     D_4Delta 4  3.5 +  0   23.5      A'_4Phi 4  4.5 -  0   23.5 87MeHuChTa_4.0889
11767.19500000 5.00000000e-03 5.00000000e-03     D_4Delta 4  3.5 +  0   24.5      A'_4Phi 4  4.5 -  0   24.5 87MeHuChTa_4.0890
11767.19500000 5.00000000e-03 5.00000000e-03     D_4Delta 4  3.5 -  0   24.5      A'_4Phi 4  4.5 +  0   24.5 87MeHuChTa_4.0891
11765.51200000 5.00000000e-03 5.00000000e-03     D_4Delta 4  3.5 -  0   25.5      A'_4Phi 4  4.5 +  0   25.5 87MeHuChTa_4.0892
11765.51200000 5.00000000e-03 5.00000000e-03     D_4Delta 4  3.5 +  0   25.5      A'_4Phi 4  4.5 -  0   25.5 87MeHuChTa_4.0893
11763.76200000 5.00000000e-03 5.00000000e-03     D_4Delta 4  3.5 +  0   26.5      A'_4Phi 4  4.5 -  0   26.5 87MeHuChTa_4.0894
11763.76200000 5.00000000e-03 5.00000000e-03     D_4Delta 4  3.5 -  0   26.5      A'_4Phi 4  4.5 +  0   26.5 87MeHuChTa_4.0895
11761.94400000 5.00000000e-03 5.00000000e-03     D_4Delta 4  3.5 +  0   27.5      A'_4Phi 4  4.5 -  0   27.5 87MeHuChTa_4.0896
11761.94400000 5.00000000e-03 5.00000000e-03     D_4Delta 4  3.5 -  0   27.5      A'_4Phi 4  4.5 +  0   27.5 87MeHuChTa_4.0897
11760.06400000 5.00000000e-03 5.00000000e-03     D_4Delta 4  3.5 +  0   28.5      A'_4Phi 4  4.5 -  0   28.5 87MeHuChTa_4.0898
11760.06400000 5.00000000e-03 5.00000000e-03     D_4Delta 4  3.5 -  0   28.5      A'_4Phi 4  4.5 +  0   28.5 87MeHuChTa_4.0899
11758.11200000 5.00000000e-03 5.00000000e-03     D_4Delta 4  3.5 -  0   29.5      A'_4Phi 4  4.5 +  0   29.5 87MeHuChTa_4.0900
11758.11200000 5.00000000e-03 5.00000000e-03     D_4Delta 4  3.5 +  0   29.5      A'_4Phi 4  4.5 -  0   29.5 87MeHuChTa_4.0901
11756.08900000 5.00000000e-03 5.00000000e-03     D_4Delta 4  3.5 +  0   30.5      A'_4Phi 4  4.5 -  0   30.5 87MeHuChTa_4.0902
11756.08900000 5.00000000e-03 5.00000000e-03     D_4Delta 4  3.5 -  0   30.5      A'_4Phi 4  4.5 +  0   30.5 87MeHuChTa_4.0903
11754.00300000 5.00000000e-03 5.00000000e-03     D_4Delta 4  3.5 +  0   31.5      A'_4Phi 4  4.5 -  0   31.5 87MeHuChTa_4.0904
11754.00300000 5.00000000e-03 5.00000000e-03     D_4Delta 4  3.5 -  0   31.5      A'_4Phi 4  4.5 +  0   31.5 87MeHuChTa_4.0905
11751.85500000 5.00000000e-03 5.00000000e-03     D_4Delta 4  3.5 -  0   32.5      A'_4Phi 4  4.5 +  0   32.5 87MeHuChTa_4.0906
11751.85500000 5.00000000e-03 5.00000000e-03     D_4Delta 4  3.5 +  0   32.5      A'_4Phi 4  4.5 -  0   32.5 87MeHuChTa_4.0907
11749.62000000 2.00000000e-02 2.00000000e-02     D_4Delta 4  3.5 -  0   33.5      A'_4Phi 4  4.5 +  0   33.5 87MeHuChTa_4.0908
11749.62000000 2.00000000e-02 2.00000000e-02     D_4Delta 4  3.5 +  0   33.5      A'_4Phi 4  4.5 -  0   33.5 87MeHuChTa_4.0909
11747.25300000 5.00000000e-03 5.00000000e-03     D_4Delta 4  3.5 +  0   34.5      A'_4Phi 4  4.5 -  0   34.5 87MeHuChTa_4.0910
11747.25300000 5.00000000e-03 5.00000000e-03     D_4Delta 4  3.5 -  0   34.5      A'_4Phi 4  4.5 +  0   34.5 87MeHuChTa_4.0911
11745.03600000 5.00000000e-03 5.00000000e-03     D_4Delta 4  3.5 -  0   35.5      A'_4Phi 4  4.5 +  0   35.5 87MeHuChTa_4.0912
11745.03600000 5.00000000e-03 5.00000000e-03     D_4Delta 4  3.5 +  0   35.5      A'_4Phi 4  4.5 -  0   35.5 87MeHuChTa_4.0913
11742.60300000 5.00000000e-03 5.00000000e-03     D_4Delta 4  3.5 -  0   36.5      A'_4Phi 4  4.5 +  0   36.5 87MeHuChTa_4.0914
11742.60300000 5.00000000e-03 5.00000000e-03     D_4Delta 4  3.5 +  0   36.5      A'_4Phi 4  4.5 -  0   36.5 87MeHuChTa_4.0915
11740.11200000 5.00000000e-03 5.00000000e-03     D_4Delta 4  3.5 +  0   37.5      A'_4Phi 4  4.5 -  0   37.5 87MeHuChTa_4.0916
11740.11200000 5.00000000e-03 5.00000000e-03     D_4Delta 4  3.5 -  0   37.5      A'_4Phi 4  4.5 +  0   37.5 87MeHuChTa_4.0917
11737.54700000 5.00000000e-03 5.00000000e-03     D_4Delta 4  3.5 +  0   38.5      A'_4Phi 4  4.5 -  0   38.5 87MeHuChTa_4.0918
11737.54700000 5.00000000e-03 5.00000000e-03     D_4Delta 4  3.5 -  0   38.5      A'_4Phi 4  4.5 +  0   38.5 87MeHuChTa_4.0919
11734.91900000 5.00000000e-03 5.00000000e-03     D_4Delta 4  3.5 -  0   39.5      A'_4Phi 4  4.5 +  0   39.5 87MeHuChTa_4.0920
11734.91900000 5.00000000e-03 5.00000000e-03     D_4Delta 4  3.5 +  0   39.5      A'_4Phi 4  4.5 -  0   39.5 87MeHuChTa_4.0921
11732.21500000 5.00000000e-03 5.00000000e-03     D_4Delta 4  3.5 +  0   40.5      A'_4Phi 4  4.5 -  0   40.5 87MeHuChTa_4.0922
11732.21500000 5.00000000e-03 5.00000000e-03     D_4Delta 4  3.5 -  0   40.5      A'_4Phi 4  4.5 +  0   40.5 87MeHuChTa_4.0923
11729.48300000 5.00000000e-03 5.00000000e-03     D_4Delta 4  3.5 -  0   41.5      A'_4Phi 4  4.5 +  0   41.5 87MeHuChTa_4.0924
11729.48300000 5.00000000e-03 5.00000000e-03     D_4Delta 4  3.5 +  0   41.5      A'_4Phi 4  4.5 -  0   41.5 87MeHuChTa_4.0925
[truncated: 786,791 more chars]
